# Supplementary material for: Distinguishing highly similar gene isoforms with a clustering-based bioinformatics analysis of PacBio single-molecule long reads
Source: BioData Min. 2016 Apr 5;9:13. doi: 10.1186/s13040-016-0090-8 (PMC4820869; doi:10.1186/s13040-016-0090-8)
Supplement: Additional file 3: Sequence Data. — Benchmark dataset 1 consisting of raw PacBio reads of 10 known MSG plasmid and the final analysis result. (ZIP 14 kb) [file 13040_2016_90_MOESM3_ESM.zip]

Archive with 7 entries (6 files):
- Additonal file 3 benchmark dataset1/
- Additonal file 3 benchmark dataset1/Expected_10_MSG_control_seq.fasta
- Additonal file 3 benchmark dataset1/readme.txt
- Additonal file 3 benchmark dataset1/Step1_input-pacbio-ccs-read.fasta
- Additonal file 3 benchmark dataset1/Step1_output_Step2_input-uclust-cluster.uc
- Additonal file 3 benchmark dataset1/Step2_output_Step3_input-consense-sequence.fasta
- Additonal file 3 benchmark dataset1/Step3_output-final-contig.fasta
