# Supplementary material for: Distinguishing highly similar gene isoforms with a clustering-based bioinformatics analysis of PacBio single-molecule long reads
Source: BioData Min. 2016 Apr 5;9:13. doi: 10.1186/s13040-016-0090-8 (PMC4820869; doi:10.1186/s13040-016-0090-8)
Supplement: Additional file 3: Sequence Data. — Benchmark dataset 1 consisting of raw PacBio reads of 10 known MSG plasmid and the final analysis result. (ZIP 14 kb) [file 13040_2016_90_MOESM3_ESM.zip › Additonal file 3 benchmark dataset1/Expected_10_MSG_control_seq.fasta]

>Arn_-_Cl14_-_1-27-10 -
TGGATCAAAAGCGAGACTTCCCGACAGACAAAGACTGCAAGGAATTGGGGAGAAAGTGCCAAGATTTAGGAAAGGA
TTCAAAAGAAATTACGTGGCCATGTCATACACTGGAGCAGCAATGCGATCGCTTAGGGACTACAGAAATCTTGAAG
CAGGTTTTACTAGATGAACACAAGGATACTTTGAAAGATCAAGAAAGTTGTGTAAAATATCTAAAAGAAAAGTGTA
ATAAATGGTCTAGAAGAGGCGATAACCGTTTTTCTTTTGTATGTGTTTTCCAAAACGCTACGTGCAAGCTGATGGT
AGGTGATGTACAAAATAGGTGTGAAGTATTTGAAGAGAATATAAAAGCTTCAGAGATCAATGACATTTTTAAAAAT
AAGACAACAATAGCATCATTAGCAAGATTATGTCCCTTTTTGGACCCATACTGTCATAGATTTGAACCTAATTGCC
CTAATCTTAAGAAAGGGAAAACTTTTTGTACAAAACTCAAGAAGCATTGTGAACCATATTACAAAAGAAAGGCCTT
GGAAGACGCTCTCAAAGTGGAGCTTCGAGGAAAATTAGGTGGTCAAGATAAATGTGAATCTGCATTAGAAAAATAT
TGCACAGTAGCAGGAAACGTAAATAATGCATCAATCAGAAGTTTATGCAAAGATAATGCCGAAAGTAAAACTAAAA
AGGCTGATGATAAAGATGTTAGAAAGAATCTTTGTCTAAAATTAGTGGAAGAAGTGAAAGAACAATGTAAAACATT
ACCGGAAGAACTAAAACAACTGGAAAAAGACTTAGAAGACGACTTTAAAGTATTTAAAGAACTTAAAGAACAAGCA
AAAGAAGCAATGAACAAGTCCAATCTTGTTTTATCACTCGTTAAGAAAAACGAAAGTAATACATCGAAAAATAATA
GCAAGAGCAAGGATAAGAATGCTGTTTCAAATGAACAAAATACCACAGAACATGTAAAAATACTACGAAGAGAAGT
TAAGAATGTACTTGTGACAGAATTAGAAGTCAAAGCATTTGATTTAGCAGCAGAAGTATTAGGAAGATATATAGAT
TTGAAGGAAAGATGCGAGAAATTGACCTTGGATTGCGGGATTAAAGACGATTGCGATGGTTTAAAAGGTGTGTGTG
GAAAGATTAAGAAGAAATGTCGCGATCTGAAGCCTCTGGAGGTGAAGTCGCACGAAATAGTCACAGAAAGCACAAT
AACGACCACGACGACAACAACAACCATTACCGATCCGAAGGCAACAGAACGCAAATCTTTACAGACAACAGACACA
TGGGTTACACAGACATCGACACACACAAGCACGTCTACCATCACATCTACGATTACATCAAAAATAACACTCACAT
CAACGAGGCGGTGCAAACCAACCAAGTGTACGACAGGGGATGATGCAGAAGACGTGAAGCCAAGTGAAGGCTTGAG
GGTGAGCGGGTGGAATGTGATGAGGGGGGTGATAGTAGCAATGGTTATTTCGTTCATGATTTAGAAAGCAAATGAG
CAAGATTTAATGATGAGCATGTATATTTAGTAAATAAACGAGCAGGGTAGGGCAGGAAAGAGTA
>Arn_-_Cl20_-_11-30-09 -
TGGATCAAAAGCGAGACTTTCCGACAGACAAAGACTGCAAAGAATTAGGGAGAAAATGCCAAGATTTAGGAGAGGA
TTCAAAAGAAATTACGTGGCCATGTCATACACTGGAGCAGCAATGCAATCGCCTGGGGACTACAGAAATTTTAAAG
CAGGTTTTATTGGATGAACACAAGGATACTTTGAAAACTCATGAAAACTGTGTAACATATCTAAAAGAAAAATGTA
ATAAATGGTCTAGAAGAGGCGATAACCGTTTCTCTTTTGTATGTGTCTTCCAAAACGCTACATGTGAGCTGATGGT
AAAAGACGTACAAGACAGATGTAAAGTATTCGAAAAAAATATAGAGGTTGCAGAGATCGTTGAATTTCTTAAAAAT
AACACAAATAACATAACAACACTGGAAAGAAACTGTCCCCCCTGGCATACGTATTGCAATAAATTTTCGCCTAATT
GTCCAGGTCTTACGAAAGAGGATAGTTGTACAAAAATCAAGAAGCATTGTGAGCCGTTCTATAAAAGAAAGGCCTT
GGAAGATGCTCTCAAAGTAGAGCTTCAAGGAAAATTGACTGATAAATCTAAATGTGAACCTGCATTGAAAAGATAT
TGTACAGTAGCGGGAAACGTAAATAATGTGTCTATCAAAAGTTTATGCAAAGATAGCACTCAAGGTAACAATAAAA
AACCTGAGGACAAAGTGGTAGAAGAGCTTTGTAAGAAATTAATGGAAGAAGTAAAAGAGCAATGTGAGACATTACC
AGCAGAATTAACGGAGCTGGAAAAAAATCTAGAAAAAGATGTTAAAACATATAAAGAACTTAAGAAAGAAGCAAAA
AAAGCAATGAACAAGTCTAATCTTGTTTTATCACTCGTTAAGAAAAACGAAAGTAATACATCAAAAAATAATAGAA
ATAATAACAAAAACAAGGATAAGAATGCCGTTTCAAATAGATTTCAAGATACCACAGAACATGTGAAAATACTACG
GAGAGGAGTTAAGGAGGCACTTGTAACAGAATCTGAAGCCAAGGCATTTGACCTAGCAGCAGATGTGTTTGGAAGA
TATCTAGATTTGAAGGAAAGATGTAATAAATTGACCTCAGATTGCGGGATTAAAGAAGATTGCGATGGTCTAAAAG
AAGTGTGTGGAAAGATTGAGAAGACATGTCGTGATCTGAAGCCTCTGGAGGTGAAGCCACACGAAACAGTGACAGA
AAGCACAACGACGACCACGACGACAGCAACAACCGTTACCGATCCGAAGGCAACAGAATGCAAATCCTTACAGACA
ACAGATACATGGGTTACACAGACATCGGCACAAACAAGCACATCTACCATCACATCTACGATTACATCAAAAATAA
CACTCACATCAACGAGGCGATGCAAACCAACCAAGTGTACGACAGGGGATGATACAGAGGACGTGAAACCGAATGA
GGGATTGAAGATGAGTGGGTGGAGCGTGATGAGGGGGGTGATATTAGCAATGATGATTTCAATAATGATTTAAAAA
GTAAATGAATAGGATTTAATGATGGGCATGTATATTTAGTAAATAAACGAGCAGGGTAGGACAGGAAAGAGTA
>Arn_-_Cl24_-_12-30-09 -
TGGATCAAAAGCGAGACTTTCCAACAGACAAAGATTGCAAGGAATTAGGAAGAAAGTGTGAAGCTTTAGGAAAGGA
TTCAAATCAGATTCAATGGCCATGTCATACGCTAAAGCAACAGTGTGATCGCTTGGGGACTACAGAAATCTTGAAG
CAGGTTTTACTGAATGAACACAAGGATACTTTGAAAACTCATGAAAACTGTGTAACATATTTAAAGGAAAAGTGTA
ATAAATGGTCTAGAAGAGGTGATAACCGTTTCTCTTTTGTATGTGTCTTCCAAAACGCTACGTGTGAACTGATGGT
AGAAGACGTACAAAATAGATGCAAAATATTCGAAAAAAATATAGAGGTTTCAGAGATTGTTGAATTTCTTAAAAAT
AACACGAATAACATAACAACACTGGAAAGAAACTGTCCCTCCTGGCATACATACTGCAATAGATTTTCACCTAATT
GTCCAGATCTTACGAAAAAAGATACTCTTTGTACAAAGATTAAAGATCATTGTAAGCCATTCTATGAAAGAAAGGC
CTTGGAAAACGCTCTCAAAGTAGAGCTTCGAGGAAAGCTGAATGATGAAAACAAATGTACTGCAGCATTGAAGGGA
TATTGTACACTAGCGAGAAATGTAAATAACGCATCAGTCAGAAGTTTATGCAAAGATAGCACTCAAGGTAGCAATA
AAAAGACTGACGAAAAAGTGGTAGAAGAGCTTTGTAAGAAATTGATGGAAGAAGTAAAAGAGCAATGCGAGACATT
ACCAGCAGAACTAAAACAACCGGCAGACGATCTAGAAAAAGATGTTAAGACATACGAGGAACTTAAGGAAGAGGCA
AAGAAAGCAATGAACAAGTCCAGCCTTGTTTTATCACTCGTTAAGAAAGACGGAAATAATACACCGAAAAATAATA
GCAAAAGCGAAGATAAGAATGACGTTTCAAATGAAAAAGATACCACAAAACATGTGAAAATACTACGGAGAGGAGT
TAAGGATGTATTAGTAACAGAATTAGAAGCCAAGGCGTTTGACTTAGCAGCAGAAGTATTTGGAAGATATGTAGAT
TTAAAGGAAAGATGCAAAAAATTGGAATCAGACTGTGGGATTAAGAAAGACTGCGAAAAGTTAAAAGAAGTATGCA
AAAAGATTAATAAGGCATGTCACAATTTGAAACCTCTGGAGGTGAAGTCGCACGAAATAGTCACAGAAAGCACAAC
AACGACCACGACAACAACAACCGTTACCGATCCGAAGGCAACAGAATGCAAATCCTTACAGACAACAGATACATGG
GTTACACAGACATCGACACACACAAGCACGTCTACCATCACATCTACGATTACATCAAAAATAACATTGACATCAA
CAAGGCGATGCAAACCAACCAAGTGTACGACAGGGGATGATGCAGAGGACGTGAAGCCGAGTGAGGGATTGAAGAT
GAGTGGGTGGAACGTGATGAGGGGGGTGATAGTAGCAATGATGATTTCAATAATGATTTAAAAAGTAAATGAATAG
GATTTAATGATGAGCATGTATATTTAGTAAATAAACGAGCAGGGTAGGACAGGAAAGAGTA
>Arn_-_Cl44_-_1-27-10 -
TGGATCAAAAGAGAGACTTCCCAACAGACAAAGACTGCAAAGAATTAGGGAGAAAATGTCAAGATTTAGGAAAGGA
TTCAAAAGAAATTACATGGCCATGTCATACACTGGAGCAGCAATGCAATCGTTTAGGGACTACAGAAATTTTAAAA
CAGGTTTTACTGGATGAACACAAGGATACTTTGAAAGATCAAAAAAGTTGTGTAAAATATTTGAAAGAAAAGTGTA
ATAAATGGTCTAGAAGAGGTGATGACCGTTTTTCTCTTGTATGTGTTTTTCTGGAAAGTACGTGTAAGCTGATGGT
AGAAGACGTACAAAATAGATGCAAAGTATTCAAAGAAAATACACAAGCGTCAAATATCACGGACGTTTTTGAAGAT
AACACAAGAATAGAATCATTAGCAAGTTTTTGTCCCTTTCGGAGTTCATACTGTCATAGATTCGGACCTAATTGCC
CTGATCTTAAAAAAGAGGCTACTCTTTGTACAAAGCTCGAAAAACATTGTGAACCATTTTACAAAAGAAAGGCCTT
GGAAGACGCTCTCAAAGTAGAGCTTCGAGGAAAATTAGGTGGTCAAGATAAATGTGAATCTGCATTAGAAAAATAT
TGCACAGTAGCAGGAAACGTAAATAATGCATCAATCAGAAGTTTATGCAAAGATAATGCCGAAAGTAAAACTAAAA
AGGCTGATGATAAAGATATTAGAAAGAATCTTTGTCTAAAATTAGTGGAAGAAGTGAAAGAACAATGTAAAACATT
ACCGGAAGAACTAAAACAACTGGAAAAAGACTTAGAAGACGACTTTAAAGTATTTAAAGAACTTAAAGAACAAGCA
AAAGAAGCAATGAACAAGTCCAATCTTGTTTTATCACTCGTTAAGAAAAACGAAAGTAATACATCGAAAAATAATA
GCAAGAACAAGGATAAGAATGCCGTTTCAAATGAAAAAGATACTACAAAATATGTAAAAATACTGCGGAGAGGAGT
TAAAGATGTATCCGTAACAGAATTAGAAGCTAAAGCATTTGATTTGACAGCAGAAGTATTAGGAAGATATGTAGAT
TTGAAGGAAAGATGTGAGAAATTGACCTTGGATTGTGGGATTAAGAAAGATTGCAAAGCCTTAGAAAATGTGTGTG
AAAAGATACAAGGAGTATGTTCGAAACTAAAACCACTGAAAGTGAAATCGCACGAAATAGTTACAGAAAGCACAAC
GACGACCACGACGACAACAACAACCGTTACCGATCCAAAGGCAACAGAATGCAAATCCCTACAGACGACAGATACA
TGGGTTACACAGACATCGACACACACAAGCACATCTACCATCACATCTACAATTACATCAAAAATAACACTCACAT
CTACAAGGCGGTGCAAACCAACCAAGTGTACGACAGGGGATGATGCAGAAGACGTGAAGCCAAGTGAAGGCTTGAG
GGTGAGCGGGTGGAATGTGATAAGGGGGGTGATAGTAGCAATGGTTATTTCGTTCATGATTTAGAAAGCAAATGAG
CAAGATTTAATGATGAGCATGTATATTTAGTAAATAAACGAGCAGGGTAGGGCAGGAAAGAGTA
>Arn_-_Cl45_-_11-30-09 -
TGGATCAAAAGAGAGATTTCCCGACAGATAAAGACTGCAAAGAATTAGGGAGAAAGTGTAAAGCTTTAGGAAAGGA
TTCAAATCAGATTCAATGGCCATGTCATACACTGGAGCAGCAATGCGATCGCTTGGGGACTACAGAAATTTTGAAG
CAGGTTTTACTAAATGAACACAAGGACACTTTGGAAACTCATGAAAACTGTGTAACATATTTAAAGGAAAAGTGTA
ATAAATGGTCTAGAAGGGGTGATGATCGTTTCACTTTTGTATGTGTCTTCCAAAACGCTACACGTAAGCTGATGGT
AGAAGACGTACAAAATAGATGCAAAATATTCGAAAAAAATATAGAGGTTTCAGAGATTGTTGAATTTCTTAAAAAT
AACACGAATAACATAACAACACTGGAAAGAAACTGTCCCTCCTGGCATACGTACTGCAATAGATTTTCACCTAATT
GTCCAGATCTTACGAAAGAGGATAGTTGTACAAAAATCAAGAAGCATTGTGAGCCGTTCTATAAAAGAAAGGCCTT
GGAAGATGCTCTCAAAGTAGAGCTTCGAGGAAAATTAGGTGATCAAGATGAATGCAATTTGGCATTAAAAGGATAT
TGTACACAATTAGAAAAATTAAATAATGAATCTATCAAAAGTTTATGCAAAGCTAACACCAAGGATAACCCTAAAA
AGAGCAACAAAGATGCTAAAAAGGAACTCTGTGAGAAATTAGTGGAAGAAGTAAAAGAACAATGCAAAACATTACC
AGCAGAACTAAGACAACCGGCAGACAATCTAGAAAAAGATGTTAAGACATATGAGGAACTTAAGGAAGAGGCAAAG
AAAGCAATGAACAAGTCCAGCCTTGTTTTATCACTCGTTAAGAAAGACGGAAATAATACACCGAAAAATAATAGCA
AAAACAAGGATAAGAATACCGTTTCAAACGGACTTCAAGATACCACAGAACATGTGAAAATACTACGGAGAAGAGT
TAAGGAGGCACTTGTAACAGAATCTGAAGCCAAGGCATTTGATTTGGCAGCAGAAGTGTTTGGAAGATATGTAGAT
TTGAAGGAAAGATGTAATAAATTGGAATCAGATTGCAGAATTAAGGAGGATTGCAAAGACTTAGAAGAAGTATGCA
AAAAGATTAATAAGGCTTGTCGCAATCTGAAGCCTCTGGAGGTGAAGCCGCACGAAACAGTGACAGAAAGTACAAC
GACAACCACAACAACAACAACAACCGTTGCCGATCCGGAGGCAACGGAATGCAAATCCTTACAGACAACAGACACA
TGGGTTACACAGACATCGACACACACAAGCACGTCTACTATCACATCTACCATCACATCAAAAATAACATTGACAT
CAACGAGGCGATGCAAACCAACCAAGTGTACGACAGGGGATGATGCGGAAGACGTGAAGCCAAGTGAAGGCTTGAG
GGTGAGCGGGTGGAATGTGATGAGGGGGGTGATAGTAGCAATGGTTATTTCGTTCATGATTTAGAAAGCAAATGAG
CAAGATTTAATGATGAGCATGTATATTTACTAGATGAGCAAGCAGGGTAGGACAGGAAAGAGTA
>Arn_-_Cl46_-_1-27-10 -
TGGATCAAAAGCGAGACTTTCCGACAGATAAAGACTGCAAGGAATTAGGGAAAAAATGCCAAGATTTAGGAAAGGA
TTCAAAAGAAATTACGTGGCCATGTCATACACTAGAGCAGCAATGCAATCGTTTAGGGACTACAGAAATCTTGAAG
CAGGTCTTACTGGATGAACACAAGGATACTTTGAAAACTCATGAAAACTGTGCAACATATCTAAAAGAAAAGTGTA
ATAAATGGTCTAGAAGAGGCAATGACCGTTTCTCTTTTGTATGTGTCTTCCAAAACGCTACGTGTGAGCTGATGGT
AAAAGACGTACAAGATAGGTGCAAAGTATTCAAAGAAAATATAGAGAATTCAAAAATCATTGGATTTCTTAAAAAT
AACACGGGTAAAATAACAAGATTAGCAAATATTTGCCCATTTTGGGACCCATATTGTGACAAATTTTCACCTAATT
GTCTAGATCTTACGAAAGAAAATACTCTTTGTACAAAGATCAAGAAGCATTGTGAGCCGTTCTATAAAAGAAAGGC
CTTGGAAGATGCTCTCAAAGTAGAGCTTCAAGGAAAATTAGGTGATCAAGATAAATGCAATTTGGCACTAAAAGGA
TATTGTACACAATTAGAAAAATTAAATAATGAATCTATCAAAAGTTTATGCAAAGCTAACACCAAAGATAACCCTA
AAAAGAGCAGCGAAGATGCTAAAAAGGAACTCTGTGAGAAATTAGTGGAAGAAGTAAAAGAGCAATGCGAGACATT
ACCAGCAGAACTAAAACAACCGGCAGACGATCTAGAAAAAGATGTTAAGACATATGAGGAACTTAAGGAAGAGGCA
AAGAAAGCAATGAACAAGTCCAGCCTTGTTTTATCACTCGTTAAGAAAGACGGAAATAATACACCGAAAAATAATA
GCAAAAGCGAAGATAAGAATGACGTTTCAAATGAAAAAGATGCCACAAAACATGTGAAAATACTACGGAGAGGAGT
TAAGGATGTATTAGTAACAGAATTAGAAGCCAAGGCGTTTGACTTAGCAGCAGAAGTATTTGGAAGATATGTAGAT
TTAAAGGAGAGATGCAAAAAATTGGAATCAGACTGTGGGATTAAGAAAGACTGCGAAAAGTTAAAAGAAGTATGCA
AAAAGATTAATAAGGCATGTCACAATTTGAAACCTCTGGAGGTGAAGTCGCACGAAATAGTCACAGAAAGCACAAC
AACGACCACGACGACAACAACGACCGTTACCGATCCGAAGGCAACAGAATGCAAATCCTTACAGACAACAGATACA
TGGGTTACACAGACATCGACACACACAAGCACGTCTACCATCACATCTACGATTACATCAAAAATAACACTCACAT
CAACGAGGCGTTGCAAACCAACCAAGTGTACGACAGGGGATGATGCAGAGGACGTGAAGCCGAGTGAGGGATTGAA
GATGAGTGGGTGGAGCGTGATGAGGGGGGTGATATTAGCAATGATGATTTCGTTCATGATTTAGAAAGCAAATGAG
CAAAATTTAATGATGAGCATGTATATTTAGTAAATAAACGAGCAGGGTAGGACAGGAAAGAGTA
>Arn_-_Cl58_-_11-30-09 -
TGGATCAAAAGAGAGACTTCCCGACAGACAAAGACTGCAAAGAATTAGGAAGAAAGTGTGAAGCTTTAAGAAAGGA
TTCAAATCAAATTGAATGGCCGTGTCGTACACTGGAGCAGCAATGTAATCGTTTAGGAACTACAGAAATTTTAAAA
CAGATTTTACTGAATGAACACAAGGATACTTTGAAAACTCATGAAAACTGTGTAACATATCTAAAAGAAAAGTGTA
ATAAATGGTCCAGAAGAGGAGACGACCGTTTCTCTTTTGTATGTGTTTTTCAAAACGCTACATGTGAGCTGATGGT
AAAAGACGTACAAGATAGGTGCAAAGTATTCAAGAAAAATATAGAGGTTGCAGAGATCGTTGATTTTCTTAAAAAT
AACACGAATAACATAACAACACTGGAAAGAAACTGTCCCTCCTGGCATACGTATTGCAATAGATTTTCATCTAATT
GTCCAGATCTTACTAAAGGAGATACTTGTAAAAAAATTAAAAAACATTGTAAACCATTTTATGAAAGAAAGGCCTT
GGAAGACGCTCTCAAAGCGGAGCTTTCGAGGAAAGCTAAGTGATGGAAAGGAATGCGAACCAGCATTGAAAGGATA
TTGTACAATAGCGAAAAACGTAAATAATGCGTCAATCAGTGGCTTATGCAAAGCTAACACCAAAGATAACTCTGGA
AAGAGTGATGAGGATGCTAGAAAGGAACTCTGTGAGAAATTAGTGAAAGAAGTGGAAGAACAGTGCAAAGCATTAC
CAACAGAATTAGGACAACCGGCAGCTGATCTAAAAAAAGATTATAAGACATATGAGGAACTTAAGAAACGTGCAGA
GGAAGCAATGAACAAGTCCAGTCTTGTTTTGTCACTCATTAAGAAAAACGAAAGTAATGTATCAAATAGTAATAGC
AAAAACAAGGATAAGAATGCCGTTTCAAACGGATTTCAAGATATCACAGAACATGTGAAAATACTACGGAGAGGAG
TTAAGGATGTATCCGTAACAGAATTAGAAGCTAAAGCATTTGATTTGGCAGCAGAAGTATTTGGAAGATATGTAGA
TTTGAAGGAAAGATGTGAGAAATTGGAATCGGATTGCGGGATTAAAGAGGATTGCGAAAAATTAAAAAATGTGTGT
GGATAGATTGAGAAGACATGTCGCGATCTGAAGCCTCTGGAGGTGGAGTCGCACGAAATAGTCACAGAAAGCACAA
CGACGACCACAACGACACAACAACCGTTACCGATCCGAAGGCAACGGAATGCAAATCCTTACAGACAACAGACACA
TGGGTTACACAGACATCGACACATACCAGCACGTCTACCATCACATCTACGATTACATCAAAAATAACACTCACAT
CAACGAGGCGTTGCAAACCAACCAAGTGTACGACAGGGGATGATGCAGAGGACGTGAAACCGAGTGAGGGATTGAA
GATGAGTGGGTGGAGCGTGATGAGGGGGGTGATATTAGCAATGATGATTTCAATAATGATTTAAAAAGTAAATGAA
TAGGATTTAATGATGGGCATGTATATTTAGTAAATAAACGAGCAGGGTAGGACAGGAAAGAGTA
>Arn_-_Cl59_-_1-27-10 -
TGGATCAAAAGAGAGACTTTCCGACAGATAAAAATTGCAAGGAATTGGGGAGAAAGTGCCAAGATTTAGGAGAGGA
TTCAAAAGAAATTACGTGGCCATGTCATACACTGGAGCAGCAATGCAATCGCTTAGGGACTACAGAGATCTTAAAG
CAGGTTTTATTGGATGAATACAAGGATACTTTGAAAGATGAAGAAAGTTGTGTAAAATATCTAAAAGAAAAGTGTA
ATAAATGGTCTAGAAGAGGCGATGACCGTTTCTCTTTTGTATGTGTCTTCCAAAATGCTACGTGTAAGCTGATGGT
AGATGATGTGAAAGATAGATGTGAAGTATTCGAAAAAAATATAAAAGCATCAGAGATCGTTGGATTTCTTAAAAAT
AATACAAATAACATAACAACATTAGGAAATGTTTGCCCATTTTGGGACCCATATTGTGACAAATTTTCACCTAATT
GTCCAGATCTTACTAAAGGAGATACTTGTAAAAAGATTAAAAAACATTGTAAACCATTTTATGAAAGAAAGGCCTT
GGAAGACGCTCTCAAAGTGGAGCTTCAAGGGAATTTAAGTAAAAATAAATGTGAACCAGCATTGAAAGGATATTGT
ACAATAGCGAAAAACGTAAATAATGCGTCAATCAGTGGCTTATGCAAAGCTAACACCAAGGATAACTCTGGAAAGA
GTGATGAGGATGCTAGAAAGGAACTCTGTGAGAAATTAGTGAAAGAAGTGGAAGAACAGTGCAAAGCATTACCAAC
AGAATTAGGACAACCGGCAGCTGATCTAAAAAAAGATTATAAGACATATGAGGAACTTAAGAAACGTGCAGAGGAA
GCAATGAACAAATCCAGCCTTGTTTTGTCACTCATTAAGAAAAACGAAAGTAATGTATCAAAAAGTAATAGCAAAA
ACAAGGATAAGAATGCCGTTTCAAACGGATTTCAAGATACCACAGAACATGTGAAAATACTACGAAGAGGAGTTAA
GGATGTACTTGTGACAGAATTGGAAGCCAAAGCATTTGATTTGGCAGCAGAAGTATTTGGAAGATATGTAGACTTG
AAAGAAAGATGTGAGAAATTGGAATCGGATTGCGGGATTAAAGAGGATTGCGAAAAATTAAAAAATGTGTGTGGAA
AAATTGAGAAGACATGTCGCGATCTGAAGCCTCTGGAGGTGAAGTCGCATGAAACAGTGACAGAAAGCACAACGAC
GACCACGACGACCACAACGACCGTTGCCGATCCGAAGGCAACGGAATGCAAATCCTTACAGACAACAGACACATGG
GTTACACAGACATCGACACACACAAGCACGTCTACCATCACATCTACGATTACATCAAAAATAACATTGACATCAA
CAAGGCGGTGCAAACCAACCAAGTGTACGACAGGGGATGATGCAGAGGACGTGAAACCGAATGAGGGATTGAAGAT
GAGTGGGTGGAATGTGATGAGGGGGGTGATAGTAGCAATGGTTATTTCGTTCATGATTTAGAAAGAAAATGAGCAG
GATTTAATGATGAGCATGTATATTTAGTAAATAAACGAGCAGGGTAGGACAGGAAAGAGTA
>Arn_-_Cl6_-_1-27-10 -
TGGATCAAAAGCGAGACTTCCCGACAGACAAAGACTGCAAAGAATTAGGGAGAAAATGCCAAGATTTAGGAAAGGA
TTCGAATCAGATTCAATGGCCATGCCATACGTTAAAGCAGCAATGTGATCGCTTAGGGACTACAGAAATTTTAAAA
CAGATTTTATTGGATGAACACAAAGATACTTTGAAAACTCATGAAAACTGTACGAAATATTTAAAGAGAAAATGCC
ATAAATGGTCTAGAAGAGGAGATGACCGTTTCTCTTTTGTATGTGTCTTCCAAAACGCTACGTGTAAGCTGATGGT
AGATGATGTAAAAGATAGGTGTGAAGTATTCGAAAAAAATATGCAAGCATCAGATATTAATGATTCCCTTGAAAAA
AATAAAATAAAAACAGAATCAGCATCAAATATTTGCCCTTCATGGCATCCATACTGCGATAGATTTTTACCCAATT
GTCCTGATCTTGACAAAGGAAAAACTTTCTGTCAAAATCTTAAAAAATATTGCGAACCATTTTATAGAAGAAAGGT
TTTAGAAGATGCTCTTAAAGTAGAGCTTCGAGGGAATTTAAGTAAAAACAAATGCGAACCTGCATTGAAAGGATAT
TGCACAATATTGGAAAATGTAAATAATGCATCAATCAGCAGTTTATGTAAAAATAATACGAAAAATAAAACTGAAA
AGGATGATGAAAATGTTAGAAAGAAGCTTTGTCTAAAATTAGTAGAAGAAGTGGAACAGCAGTGCAAAGTATTACC
AGCAGAACTGAAGCATGAGGAAAAAGATCTAAAAGATGATTTTGAAACATATGAGGGACTTAAGGAAAAGGCAAAG
AAAGCAATGAACAAGTCCAGCCTTATTTTATCACTTGTTAAGAAAAACCAAAGTAATACATCGAAAAATAATAGCA
AAAACAAGGATAAGGATGCTGTTTCAAATGAAAAAGATACCACAAAATATGTGAAAATACTACGGAGAGAAGTTAA
AAATGTACCTGTGACAGAATTGGAAGCCAAAGCATTTGATTTAACAGCAGAAGTGTTTGGAAGATATGTAGACTTG
AAAGAAAGATGTGAGAAATTGGCCTCAGATTGCGGGATTAAAGACGATTGTGATGATTTAAAAGATGTGTGTGAAA
AGATTGAGAAGACATGTCGTGATCTGAAGCCTCTGGAGGTGAAGTCGCACGAAATAGTCACAGAAAGCACAACGAC
GACCACAACGACAACAACAACCGTTACCGATCCGAAGGCAACAGAATGCAAATCCTTACAGACAACAGACACATGG
GTTACACAGACATCGACACACACAAGCACGTCTACCATCACATCTACAATCACATCAAAAATAACATTGACATCAA
CGAGGCGATGCAAACCAACCAAGTGTACGACAGGGGATGATGCAGGAGACGTGAAACCGAGTGAAGGCTTGAGGGT
GAGCGGGTGGAATGTGATGAGGGGGGTGATAGTAGCAATGGTTATTTCGTTCATGATTTAGAAAGCAAATGAGCAG
GATTTAATGATAAGCATGTATATTTAGTAAATAAACGAGCAGGGTAGGACAGGAAAGAGTA
>Arn_-_Cl72_-_11-30-09 -
TGGATCAAAAGAGAGATTTTCCGACAGATAAAGATTGCAAGGAATTAGGAAGAAAGTGTGAAGCTTTAGGAAAGGA
TTCAAATCAGATTCAATGGCCATGTCATACGCTAAAGCAACAATGTGATCGCTTAGGGACTACAGAAATCTTGAAA
CAGGTTTTACTAGATGAACACAAGGATACTTTAAGAACTCATGAAAACTGTACAAAATATTTAAAGAGAAAATGTC
ATAAATGGTCTAGAAGGGGCGATGATCGTTTCTCTTTTGTATGTGTTTTCCAAAACGCTACGTGTAAGCTGATGAT
AGAAGACGTACAAGATAGGTGCAAAGTATTTGAAAAAAATGTACAAACTTCAAATATCAAGGACATTTTCGAAGAA
AATAACATAAAAATAGAATCATTAGCAAGATTTTGTCCCTTTTGGGGTTCATATTGTAATAGATTTGGACCTAATT
GTCCTGACCTTAAAAAAGAGGCTACTTTTTGTACAAAGCTCGAAAAACATTGTGAACCATTTTACAAAAGAAAGGC
CTTGGAAGACGCTCTTAAAGTAGAGCTTCGGGGAAAGTTGAATGATGAAAAGAAATGCGAACCAGCATTAAAAAGA
TATTGTACAATAGCGGGAAACGCAAATAATGAGTCAATCAGAAGTTTATGTAAAGATAACACCAAGAATAAAACTA
AAAAAAACAATGATGAAGATGTTAGAAAGAAGCTTTGTCTAAAATTAATAGAAGAGGTGGAATATCAATGCAAACT
ATTACCAGCAGAACTAAAACAACCGGCAGACGATCTAGAAAAAGATTTTAAAACATATGAGGGACTTAAGGAAAAG
GCAAAGAAAGCAATGAACAAGTCCAATCTTGTTTTATCACTCGTTAAAAAAAACGAAAGTAATACATCGAAAAATA
ATAGCAAGAGCAAGGATAATAATGCCGTTTCGAACGGACTTCAAGATACCACAGAACATGTGAAAATACTACGGAG
AGGAATTAAGGATGTACTTGTGACAGAATTGGAAGCCAAGGCATTTGACCTAGCAGCAGATGTGTTTGGAAGATAT
GTAGATTTGAAGGAAAGATGTGAGAAATTAAAATCGGATTGCGGGATTAAAGACGACTGTAAAGATCTAGAAAATG
TATGCAAAAAGATCGAGAAAACATGTAGCGATCTGAAGCCTCTGGAGGTGAAGTCGCACGAAATAGTTACAGAAAG
CACAACGACGACCACGACGACAACAACCGTTACCGATCCGAAGGCAACAGAATGCAAATCCTTACAGACAACAGAC
ACATGGGTTACACAGACATCGACACACACAAGCACGTCTACCATCACATCTACAATCACATCAAAAATAACACTCA
CATCAACAAGGCGGTGCAAACCAACCAAGTGTACGACAGGGGATAATGCAGAGGACGTGAAGCCGAGTGAGGGATT
GAAGATGAGTGGATGGAGTGTGATGAGGGGGGTGATAGTAGCAATGGTTATTTCGTTCATGATTTAGAAAGCAAAT
GAGCAAGATTTAATGATGAGCATGTATATTTAGTAAATAAACGAGCAGGGTAGGGCAGGAAAGAGTA
