# Supplementary material for: Distinguishing highly similar gene isoforms with a clustering-based bioinformatics analysis of PacBio single-molecule long reads
Source: BioData Min. 2016 Apr 5;9:13. doi: 10.1186/s13040-016-0090-8 (PMC4820869; doi:10.1186/s13040-016-0090-8)
Supplement: Additional file 3: Sequence Data. — Benchmark dataset 1 consisting of raw PacBio reads of 10 known MSG plasmid and the final analysis result. (ZIP 14 kb) [file 13040_2016_90_MOESM3_ESM.zip › Additonal file 3 benchmark dataset1/readme.txt]

This is the benchmark dataset 1 described in the manuscript.

Step1_input-pacbio-ccs-read.fasta: Raw PacBio CCS reads of 10 known ~1,5 kb MSG plamid mixture.
Step1_output_Step2_input-uclust-cluster.uc: Uclust clustering results. Read names are assigned to each cluster group. The actual read sequences of each group can be retrieved from above file for setp 3.
Step2_output_Step3_input-consense-sequence.fasta: The consensus sequenced derived from step2 and it is also the input file of step 3.
Step3_output-final-contig.fasta: The final contig file derived froms step3 - Sequencher cleanup step.


Expected_10_MSG_control_seq.fasta: The expected answer for the benchmark dataset. To evaluate the effectivness of the described analytical pipeline, you can compare the sequences between this file and Step3_output-final-contig.fasta
