# Supplementary material for: Distinguishing highly similar gene isoforms with a clustering-based bioinformatics analysis of PacBio single-molecule long reads
Source: BioData Min. 2016 Apr 5;9:13. doi: 10.1186/s13040-016-0090-8 (PMC4820869; doi:10.1186/s13040-016-0090-8)
Supplement: Additional file 3: Sequence Data. — Benchmark dataset 1 consisting of raw PacBio reads of 10 known MSG plasmid and the final analysis result. (ZIP 14 kb) [file 13040_2016_90_MOESM3_ESM.zip › Additonal file 3 benchmark dataset1/Step1_input-pacbio-ccs-read.fasta]

>m120308_025142_00122_c100303982550000001523012208061292_s1_p0/42/ccs
TGGATCAAAAGAGAGATTTTCCGACAGATAAAGATTGCAAGGAATTAGGAAGAAAGTGTGAAGCTTTAGGAAAGGATTCAAATCAGATTCAATGCCATGTCATACGCTAAAGCAACAATGTGATCGCTTAGGGACTACAGAAATCTTGAACAGGTTTTACTAGATGAACACAAGGATACTTTAAGAACTCATGAAAACTGTACAAAATATTAAAGAGAAAATGTCATAAATGGTCTAGAAGGGGCGATGATCGTTTCTCTTTTGTATGTGTTTTCCAAAACGCTACGTGTAAGCTGATGATAGAAGACGTACAAGATAGGTGCAAAGTATTTGAAAAAAATGTACAAACTTCAAATATCAAGGACATTTTCGAAGAAAATAACATAAAAATAGAATCATTAGCAAGATTTTGTCCCTTTTGGGGTTCATATTGTAATAGATTTGGACCTAATTGTCCTGACCTTAAAAAAGAGGCTACTTTTTGTACAAAGCTCGAAAACATTGTGAACCATTTTACAAAAGAAAGGCCTTGGAAGACGCTCTTAAAGTAGAGGCTTCGGGGAAAGTTGAATGATGAAAAGAAATGCGAACCAGCATTAAAAGATATTGTACAATAGCGGGAACGCAAATAATGAGTCAATCAGAAGTTTATGTAAAGATAACACCAAGAATAAAACTAAAAAAAACAATGATGAAGATGTTAGAAAGAAGCTTTGTCTAAAATTAATAGAAGAGGTGGAATATCAATGCCAAACTATTACCAGCAGAACTAAAACAACCGGCAGACGATCTAGAAAAGATTTTAAAACATATGAGGGACTTAAGGAAAAGGCCAAAGAAAGCAATGAACAAGTCCAATCTTGTTTTATCACTCGTTAAAAAAACGAAAGTAATACATCGAAAAATAATAGCAAGAGCAAGGATAATAATGCCGTTTCGAACGGACTTCAAGATACCACAGAACATGTGAAAATACTACGGAGAGGAATTAAGGATGTACTTGTGACAGAATTGGAAAGCCAAGGCATTTGACCTAGCAGCAGATGTGTTTGGAAGATATGTAGATTTGAAGGAAAGATGTGAGAAATTAAAATCGGATTGCGGGATTAAAGACGACTGTAAAGATCTAGAAAATGTATGCAAAAAGATCGAGAAAACATGTAGCGATCTGAAGCCTCTGGAGGTGAAGTCGCACGAAATAGTTACAGAAAGCACAACGACGACCACGACGACAACAACCGTTACCGATCGAAGGGCAACAGAATGCAAATCCTTACAGACAACAGACACATGGGTTACACAGACATCGACACACACAAGCACGTCTACCATCACATCTACAATCACATCAAAAATAACACTCACATCAACAAGGCGGTGCAAACCAACCAAGTGTACGACAGGGGATAATGCAGAGGACGTGAAGCCGAGTGAGGGATTGAAGATGAGTGGATGGAGTGTGATGAGGGGGGTGATAGTAGCAATGGTTATTTCGTTCATGATTTAGAAAGCAAATGAGCAAGATTTAATGATGAGCATGTATATTTAGTAAATAAACGA
>m120308_025142_00122_c100303982550000001523012208061292_s1_p0/58/ccs
TACTCTTTCCTGTCCTACCCTGCTCGTTTATTTACTAAATATACATGCTTATCATTAAATCTGCTCATTTGCTTTCTAAATCATGAACGAATAACCATTGCTACTATCACCCCCCTCATCACATTCCACCCATCATCTCAATCCCTCATTCGGTTTCACGTCCTCTGCATCATCCCCTGTCGTACACTTGGTTGGTTTGCACCGCCTTGTTGATGTCAAGTTATTTTTGATGTAATCGTAGATGTGATGGTAGACGTGCTTGTGTGTGTCGATGTCTGTGTAACCCATGTGTCTGTTGTCTGTAAGGATTTGCATTCCGTTGCCTTCGGATCGGCAACGGTCGTTGTGGTCGTCGTGGTCGTCGTTGTGCTTTCTGTCACTGTTTCATGCGACTTCACCTCCAGAGGCTTCAGATCGCGACATGTCTTCTCAATTTTCCACACACATTTTTTAATTTTTCGCAATCCTCTTTAATCCCGCAATCCGATTCCAATTTCTCACATCTTTCTTTCAAGTCTACATATCTTCCAATACTTCTGCTGCCAAATCAAATGCTTTGGCTTCCATTCTGTCACAAGTACATCCTTAACTCCTCTTCGTAGTATTTTCACATGTTCTGTGGTATCTTGAAATCCGTTTGAAACGGCATTCTTATCCTTGTTTTTGCTATTACTTTTTGATACATTACTTTCGTTTTTCTTAATGAGTGACAAAACAAGGCTGGATTTGTTCATTGCTTCCTCTGCACGTTTCTTAAGTTCCTCATATGTCTTATAATCTTTTTTTAGATCAGCTGCCGGTTGTCCTAATTCTGTTGGTAATGCTTTGCACTGTTCTTCCACTTCTTTCACTAATTTCTCACAGAGTTCCTTTCTAGCATCCTCATCACTCTTTCCAGAGTTATCCTTGGTGTTAGCTTTGCATAGCCACTGATTGACGCATTATTTACGTTTTTCGCTATTGTACAATATCCTTTCAATGCTGGTTCACATTTATTTTACTTAAATTCCCTTGAAGCTCCACTTTGAGAGCGTCTTCCAAGGCCTTTCTTCATAAAATGGTTTACAATGTTTTTAATCTTTTACAAGTATCTCCTTTAGTAAGATCTGGACAATTAGGTGAAAATTTGTCACAATATGGGTCCCAAAATGGGCAAACATTTCCTAATGTTGTTATGTTATTTGTATTATTTTAAGAATCCAACGATCTCTGATGCTTTTATATTTTTTTCGATACTTCACATCTATCTTTCACATCATCTACCATCAGCTTACACGTAGCATTTTGGAAGACACATACAAAAGAGAAACGGTCATCGCCTCTTCTAGACCATTTATTACACTTTTCTTTTAGATATTTACACAACTTCTCATCTTCAAGTATCCTTGTATTCATCCAATAAAACCTGCTTTAAGATCTCTGTAGTCCCTAAGCGATTGCATTGCTGCTCCAGTGTATGACATGGCCACGTATTTCTTTTGAATCCTCTCCTAATCTTGGCACTTTCTCCCCAATTCCTTGCAATTTTATCTGTCGGAAAGTCTCTCTTTTGATCCA
>m120308_025142_00122_c100303982550000001523012208061292_s1_p0/67/ccs
TACTCTTTCCTGCCCTACCCTGCTCGTTTATTTACTAAATATACATGCTCATCATTAAATCTTGCTCATTTGCTTTCTAAATCATGAACGAAATAACCATTGCTACTATCACCCCCCTCATCACACTCCATCCACTCATCTTCAATCCCTCACTCGGCTTCACGTCCTCTGCATTATCCCCTGTCGTACACTTGGTTGGTTTGCACCGCCTTGTTGATGTGAGTGTTATTTTTGATGTGATTGTAGATGTGATGGTAGACGTGCTTGTGTGTGTCGATGTCTGTGTAACCCATGTGTCTGTTGTCTGTAAGGATTTGCATTCTGTTGCCTTCGGATCGGTAACGGTTGTTGTCGTCGTGGTCGTCGTTGTGCTTTCTGTAACTATTTCGTGCGACTTCACCTCCAGAGGCTTCAGATCGCTACATGTTTTCTCGATCTTTTTGCATACATTTTCTAGATCTTTACAGTCGTCTTTAATCCCGCAATCCGATTTTAATTTCTCACATCTTTCCTTCAAATCTACATATCTTCCAAACACATCTGCTGCTAGGTCAAATGCCTTGGCTTCCAATTCTGTCACAAGTACATCCTTAATTCCTCTCCGTAGTATTTTCACATGTTCTGTGGTATCTTGAAGTCCGTTCGAAACGGCATTATTATCCTTGCTCTTGCTATTATTTTTCGATGTATTACTTTCGTTTTTTTTAACGAGTGATAAAACAAGATTGGACTTGTTCATTGCTTTCTTTGCCTTTTCCTTAAGTCCCTCATATGTTTTAAAATCTTTTTCTAGATCGTCTGCCGGTTGTTTTAGTTCTGCTGGTAATAGTTTGCATTGATATTCCACCTCTTCTATTAATTTTAGACAAAGCTTCTTTCTAACATCTTCATCATTGTTTTTTTTAGTTTTATTCTTGGTGTTATCTTTACATAAACTTCTGATTGACTCATTATTTGCGTTTCCCGCTATTGTACAATATCTTTTTAATGCTGGTTCGCATTTCTTTTCATCATTCAACTTTCCCCGAAGCTCTACTTTAAGAGCGTCTTCCAAGGCCTTTCTTTTGTAAAATGGTTCACAATGTTTTTCGAGCTTTGTACAAAAAGTAGCCTCTTTTTTAAGGTCAGGACAATTAGGTCCAAATCTATTACAATATGAACCCCAAAAGGGACAAAATCTTGCTAATGATTCTATTTTTATGTTATTTTCTTCGAAAATGTCCTTGATATTTGAAGTTTGTACATTTTTTTCAAATACTTTGCACCTATCTTGTACGTCTTCTATCATCAGCTTACACGTAGCGTTTTGGAAAACACATACAAAAGAGAAACGATCATCGCCCCTTCTAGACCATTTATGACATTTTCTCTTTAAATATTTTGTACAGTTTTCATGAGTTCTTAAAGTATCCTTGTGTTCATCTAGTAAAACCTGTTTCAAGATTTCTGTAGTCCCTAAGCGATCACATTGTTGCTTTAGCGTATGACATGGCCATTGAATCTGATTTGAATCCTTTCCTAAAGCTTCACACTTTCTTCCTAATTCCTTGCAATCTTTATCTGTCGGAAATCTCTCTTTTGATCCA
>m120308_025142_00122_c100303982550000001523012208061292_s1_p0/93/ccs
TATCTTTCCTGTCCTACCCTGCTCGTTTATTTACTAAATATACATGCTTATCATTAAATCCTGCTCATTTGCTCTCTAAATCATGAACGAAATAACCATTGCTACTATCACCCCCTCATCACATTCCACCCGACTCATCTCAATCCTCATTCGGTTTCACGTCCTCCGCATCATCCCTGTCGTACACTTGGTTGGTTTGCACCGCCTCGTTGATGTCAATGTTATTTTTGATGTGATTCGTAGATGTGATGGTAGACGTGCTTGTGTGTGTCGGTGTCTGTGTAACCCATGTGTCTGTTGTCTGTAAGGATTTGCATTCGTTGCCTTCGGATCGGCAACGGTCGTTGTGGTCGTCGTGGTCGTCGTTGTGCTTTCTGTCACTGTTTCATGCGACTTCACCTCCAGAGGCTTCAGATCGCGACATGTCTTCTCAATTTTTCACACACATCTTTTAAATCATCACAATCGTCTTTAATCCCGCAATCTGAGGCCAATTTCTCACATCTTTCTTTCAAGTCTACATATCTTCCAAACACTTCTGCTGTTAAATCAAATGCTTTGGCTTCCAATTCTGTCACGGGTACATTTTTAACTTCTCTCCGTAGTATTTTCACATATTTTGTGGTATCTTTTTCATTTGAAACAGCATCCTTATCCTTGTTTTGCTATTATTTTTCGATGTTACTTTGGTTTTTCTTAACAAGTGATAAAATAAGGCTGGACTTGTTCATTGCTTTCTTTGCCTTTCCTTAAGTCCCTCATATGTTTCAAAATCATCTTTTAGATCTTTTTCCTCATGCTTCAGTTCTGCTGGTAATACTTTGCACTGCTGTTCCACTTCTTCTACTAATTTTAGACAAAGCTTCTTTCTACATTTTCATCATCCTTTTCAGTTTTATTTTTCGTATTATTTTTACATAAACTGCTGATTGATGCATTATTTACATTTTCCAATATTGTGCAATATCCTTTCAATGCAGGTTCGCATTTGTTTTTACTTAAATTCCCTCGAAGCTCTACTTTAAGAGCATCTTCTAAAACCTTTCTTCTATAAAATGGTCCGCAATATTTTTTAAGATTTTGACAGAAAGTTTTTCCTTTGTCAAGATCAGGACAATTGGGTAAAAATCTATCGCAGTATGGATGCCATGAAGGGCAAATATTTGATGCTGATTCTGTTTTTATTTTATTTTTTTCAAGGGAATCATTAATATCTGATGCTTGCATATTTTTTTCGAATACTTCACACCTATCTTTTACATCATCTACCATCAGCTTACACGTAGCGTTTTGGAAGACACATACAAAAGAGAAACGGTCATCTCCTCTTCTAGACCATTTATGGCATTTTCTCTTTAAATATTTCGTACAGTTTTCATGAGTTTTCAAAGTATCTTTGTGTTCATCCAATAAAATCTGTTTTAAAATTTCTGTAGTCCCTAAGCGATCACATTGCTGCTTTAACGTATGGCATGGCCATTGAATCTGATTCGAATCCTTTCCTAAATCTTGGCATTTCTCCCTAATTCTTTGCAGTCTTTGTCTGTCGGAAAATCTCGCTTTTGATCCA
>m120308_025142_00122_c100303982550000001523012208061292_s1_p0/95/ccs
TGGATCAAAGCGAGATTTCCCGACAGATAAAGACTGCAAGGATTAGGGAAAAAATGCCAAGATTTAGGAAGGATTCAAAGAATTACGTGGCCATGTCATACACTAGAGCAGCAATGCAATCGTTTAGGGACTACAGAAATCTTGAAGCAGGTCTTACTGGATGAACACAAGGATACTTGAAACTCATGAAAACTGTGCAACATATCTAAAAGAAAGTGTAATAAATGGTCTAGAAGAGGCAATGACCGTTTCTCTTTGTATGTGTCTTCCAAACGCTACGTGTGAGCTGATGGTAAGACGTACAAGATAGGTGCAAAGTATTCAAAGAAATATAGAGAATCAAAAATCATTGGATTTCTTAAAAATAACACGGGTAAAATAACAAGATAGCAAATATTGCCCATTTGGGACCATTTGTGACAAATTCACCTAATTGTCTAGATCTTACGAAGAAAATACTCTTGTACAAAGATCAAGAAGCATTGTGAGCCGTTCTATAAAGAAGCCTTGGAAGATGCTCTCAAGTAGAGCTTCAGAGAATTAGGTGATCAAGATAAATGCATTGGCACTAAAAGGATATTGTACACAATTAGAAAATTAAATAATGATCTATCAAAGTTATGCAAGGCTAACACCAAGATAACCCTAAAAGAGCAGCGAAGATGCTAAAAGGACTCTGTGAGAAATAGTGGAAGAGTAAAAGAGCAATGCGAGACATTACCAGCAGAACTAAACAACCGGCAGACGATCTAGAAAAGATGTTAAGACATATGAGGAACTTAAGGAAGAGGCAAAGAAAGCAATGAACAAGTCCAGCCTTGTTTTATCACTCGTTAAGAAAGACGGAAATAATACACCGAAAAATAATAGCAAAGCGAAGATAGAATGACGTTTCAAATGAAAAGATGCCACAAACAATGTGAAAAATACACGGAGAGGAGTTAGGATGTATTAGTAACAGAATTAGAAGCCAAGGCGTTTGACTTAGCAGCAGAGTATTTGGAGATATGTAGATTTAAAGGAGAGATGCAAAAAATGGAATCAGACTGTGGGATAAGAAAGACTGCGAAAGTAAAGAAGTATGCAAAGATTAATAAGGCATGTCACAATTTGAAACCTCTGGAGGTGAAGTCGCACGAATAGTCACAGAAAGCACAACACGACACGACGACAAACAACGACCGTTACCGATCCGAAGGCAACAGAATGCAAATCCTTACAGACAACGATACATGGGTTACACAGACATCGACACACACAAGCACGTCTACCATCACATCTACGATTACATCAAAATAACACTCACATCAACGAGCGTTGCAAACCAACCAAGTGTACGACAGGGATGATGCAGAGGACGTGAAGCCGAGTGAGGATTGAGATGAGTGGGTGGAGCGTGATGAGGGGGTGATATTAGCAATGATGATTTCGTTCATGATTTAGAAAGCAAATGAGCAAATTTAATGATGAGCATGTATAT
>m120308_025142_00122_c100303982550000001523012208061292_s1_p0/106/ccs
TACTCTTTCCTGCCCTACCCTGCTCGTTTATTTACTAAATATACATGCTCATCATTTAAATCTTGCTCATTTGCTTTCTAAATCATGAACGAAATAACCATTGCTACTATCACCCCCCTCATCACACTCCATCCCACTCATCTTCAATCCCTCACTCGGCTTCACGTCCTCTGCATTATCCCCTGTCGTACACTTGGTTGGTTTGCACCGCCTTGTTGATGTGAGTGTTATTTTTGATGTGATTGTAGATGTGATGGTAGACGTGCTTGTGTGTGTCGATGTCTGTTGTAACCCATGTGTCTGTTGTCTGTAAGGATTTGCATTCCGTTGCCTTCGGATCGGCAACGGTTCGTTGTGGTCGTCGTGGTCGTCGTTGTGGCTTTCTGTCCACTGTTTCATGCGACTTCACCTCCAGAGGCTTTCAGATCGCGACATGTCTTCTCAATTTTTCCACACACATTTTTTAATTTTTCGCAATCCTCTTTAATCCCGCAATCCGATTCCCAATTTCTTCACATCTTTCTTTCAAGTCTACATATCTTCCAAATACTTCTTGCTGGCCAAATTCAAATGCTTTGGCTTCCAATTCTGTCACAAGTACATCCTTAACTCCTCTTCGTAGTATTTTTCACATGTTTCTGTGGTATCTTGAAAATCCGTTTGAAACGGCATTCTTATCCTTTGTTTTTGCTATTACTTTTTGATACATTACTTTCGTTTTTCTTAATGAGTGACAAAAACAAGGCTGGATTTGTTCATTGCTTCCTCTGCACGTTTCTTAAGTTTCCTCATATGTCTTATAATCTTTTTTTAGATCAGCTGGCCGGTTGTCCTAATTCTGTTGGTAATGCTTTGCACTGTTCTTCCACTTCTTTCACTAATTTCTCCACAGAGTTCCTTTCTAGCATCCTCATCACTCTTTCCAGAGTTATCCTTGGTGTTAGCTTTGCATAAGCCACTGATTGACGCATTATTTACGTTTTTCGCTATTGTACCAATATCCTTTCAATGCTGGTTTCACATTTATTTTTTACTTAAATTCCCTTGAAGCTCCACTTTTGAGAGCGTCTTCCAGGCCTTTCTTTTCATAAAATGGTTTACAATGTTTTTTAATCTTTTTTACAAGTATCTCCTTTAGTAAGATCTGGACAATTAGGTGAAAATTTGTCCACAATATGGGTCCCAAAATGGGCAAACATTTTCCTAATGTTGTTTATGTTATTTTGTATTATTTTTAAGAAATCCAAACGATCTCTGATGCTTTTATATTTTTTTTCGAATACTTCACATCTATCTTTCACATCATCTACCATCAGCTTACACGTAGCATTTTGGAAGACACATACAAAAAGAGAAAACGGTCATCGCCTCTTTCTAGACCATTTATTACACTTTTCTTTTAGATATTTTACACAACTTTCTTCATCTTTCAAAGTATCCTTGTATTCATCCAATAAAAACCTGGCTTTAAGATCTCTGTAGTCCCTAAGCGATTGCATTGCTGCTCCAGTGTATGACCATGGCCCACGTAATTTCTTTTTGAATCCTCTCCTAAATCTTGGCACTTTTCTCCCCCAATTCCTTGCAATTTTTATCTGTCGGGAAGTCTCTCTTTTGATCCA
>m120308_025142_00122_c100303982550000001523012208061292_s1_p0/112/ccs
TGGATCAAAGCGAGATTTCCGACAGATAAAGATGCAAGGAATTGGAAGAAAGTGTGAAGCCTTTAGGAAAGGATTCAAATCAGATTCAATGGCCATGTCATACGCTAAGCAACAATGTGATCGCTTAGGGACTACAGAAATCTTGAAACAGGTTTACTAGATGAACACAAGGATACTTAAGAACTCATGAAAACTGTACAAAATATTAAAGAGAAAATGTCCATAAATGGTCTAGAAGGGGCGGATGATCGTTTCTCTTTTGTATGTGTTTTTCCAAAACGCTACGTGTAAGCTGATGATAGAAGACGTACAAGATAGGTGCAAAGTATTTGAAAAAAATGTACAACTTCAAATATCAAGGGACATTTTCGAAGAAAATAACATAAAAAATAGGAATCATTAGCAAGATTTTGTCCCTTTTGGGGTTTCATATTGTAATAGATTTGGACCTAATTGTCCTGACCTTAAAAAAGAGGCTACTTTTTGTACGAAGCTCGAAAAACATTGTGAACCATTTTACAAAAGAAAGGCCTTGGAAGACGCTCTTAAAGTAGAGCTTCGGGGAAAGTTGAATGATGAAAAGAAATGCGAACCAGCATTAAAAAGATATTGTACAATAGCGGGAAACGCAATAATGAGTCAATCAGAAGTTTATGTAAGATAACACCAGAATAAACTAAAAAAACAATGATGAAGATGTTAGAAAGAAGCTTTGTCTAAAATTAATAGAAGAGGTGGAATATCAATGCAAACTATTACCAGCAGAACTAAAAACCGGCAGACGATCTAGAAAAGATTTAAAACATATGAGGGACTTAAGGAAAAGGCAAAGAAAGCAATGAACAAGTCCATCTTGTTTTATCACTCGTTAAAAAAACGAAAGTAATACATCGAAAATAATAGCAAGAGCAAGGATAATAATGCCGTTCGAACGGACTTCAAGATACCACAGAACATGTGAAATACTACGGAGAGGAATTAAGGATGTACTTGTGACAGAATTGGAAGCCAAGGCATTTGACCTAGCAGCAGATGTGTTTGGAAGATATGTAGATTTGAAGGAAAGATGTGGAGAAATTAAAATCGGATTGCGGGATAAAGACGACTGTAAAGATCTAGAAAATGTATGCAAAAAGATCGAGAAAACATGTAGCGATCTGAAGCCTCTGGAGGTGAAGTCGCACGAAATAGTTACAGAAAGCACAACGACGACCACGACGACAACAACCGTTACCGATCCGAAGGCAACAGAATGCAAATCCTTACAGACAACAGACACATGGGTTACACAGACATCGACACACAAGCACGTCTACCATCACATCTACAATCACATCAAAATAACACTCACATCAACAAGGCGTGCAAACCAACCAAGTGTACGACAGGGGATAATGCAGAGGACGTGAAGCCGAGTGAGGGATTGAAGATGAGTGGATGGAGTGTGATGAGGGGGTGATAGTAGCAATGGTTATTTCGTTCATGATTTAGAAAGCAAATGAGCGAGATTTAATGAGAGCATGTATATTTAGTAAATAAACGAGCAGGGTAGGACAGGAAAGAGTA
>m120308_025142_00122_c100303982550000001523012208061292_s1_p0/117/ccs
TACTCTTTCCTGTCCTACCCTGCTCGTTTATTTACTAAATATACATGCTCATCATTAAATCTTGCTCATTTGCTTTCTAAGTCATGAACGAAATAACCATTGCTACTATCACCCCCCTTATCACATTCCACCCGCTCACCCTCAAGCCTTCACTTGGCTTCACGTCTTCTGCATCATCCCTGTCGTACACTGGTTGGTTTGCACCGCCTTGTAGATGTGAGTGTTATTTTTGATGTAATTGTAGATGTGATGGTAGATGTGCTTGTGTGTGTCGATGTCTGTGTAACCCATGTATCTGTCGTCTGTAGGGATTTGCATTCTGTTGCCTTTGGATCGGGTAACGGTTGTTGTTGTCGTCGTGGTCGTCGTTGCTTTCTGTAACTATTCGTGCGATTTCACTTTCAGTGGTTTTAGTTTCGAACCATACTCCTTGTATCTTTCACACACATTTCTAAGGCTTGCATCTTTCTTAATCCACATCCAAGGTCAATTTCTCACATCTTTCCTCAAATCTACATATCTCCTAATACTCTGCTGTCAAATAAATGCTTTAGCTTCTAATTCTGTTACGGATACATCTTTAACTCCTCTCCGCAGTATTTTTACATATTTTGTAGTATCTTTTCATTTGAAACGGCATTCTTATCTTGTTCTTGCTATATTTTTCGATGTATTACTTCGTTTTCTTAACGAGTGATAAACAAGATTGGACTTGTTCATTGCTCTTTTGCTTGTTCTTTAAGTTCTTTAAATACTTTAAAGTCGTCTTCTAAGTCTTTTTCCAGTTGTTTTAGTTCTTCGGTAATGTTTACATTGTTCTTTCACTTCTTCCACTATTTTAGACAAGATTCTTCTAATATCTTTATCATCAGCCTTTTTAGTTTTACTTCGGCATTATCTTGCATAAACTTCTGATTGATGCATTATTTACGTTTCCTGCTACTGTGCAATATTTTTCTAATGCAGATTCACATTTATCTTGACCACCTAATTTTCCTCGAAGCTCTACTTTGAGAGCGTCTTCCAAGGCCTTTCTTTTGTAAAATGGTTCACAATGTTTTCGAGCTTTGTACAAAGAGTAGCCTCTTTTTTAAGATCAGGGCAATTAGGTCCGAATCTATGACAGTATGAACTCGAAAGGGACAAAAACTTGCTAATGATTCTATTCTTGTGTTATCTTCAAAAACGTCCGTGATATTTGACGCTTGTGTATTTCTTTGAATACTTTGCATCTATTTGTACGTCTTCTACCATCAGCTTACACGTACTTTCCAGAAAACACATACAGAGAAAAACGGTCATCACCTCTTCTAGACCATTTATTACACTTTTCTTTCAAATATTTTACACAACTTTTTTGATCTTTCAAAGTATCCTTGTGTTCATCCAGTAAACCTGTTTTAAAATTTCTGTAGTCCCTAAACGATTGCATTGCTGCTCCAGTGTATGACATGGCCATGTAATTTCTTTTGAATCCTTTCCTAAATCTTGACATTTTCTCCCTAATTCTTTGCAGTCTTTGTCTGTCGGGAAGTCTCGCTTTTGATCCA
>m120308_025142_00122_c100303982550000001523012208061292_s1_p0/121/ccs
TACTCTTTCCTGTCCTACCCTGCTTGCTTCATCTTACTAAATATACATGCTCATCATTAAATCTTGCTCATTTGCTTTCTAAATCATGAACGAAATAACCATTGCTACTATCACCCCCCTCATCACGTTCCACCCACTCATCTTCAATCCTCACTCGGCTTCACGTCCTCTGCATCATCCCCTGTCGTACACTTGGTTGGTTTGCATCGCCTTGTTGATGTCAATGTTATTTTGATGTAATTCGTAGATGTGATGGTAGACGTGCTTGTGTGTGTCGATGTCTGTGTAACCCATGTATCTGTTGTCTGTAAGGATTTGCATTCTGTTGCCTTCGGATCGGTAACGGTTGTTGTTGTCGTGGTCGTTGTTGTGCTTTCTGTGACTATTTCGTGCGACTTTCACCTTCCAGAGGTTTTCAAATTGTGACATGCTCTTGTATCTTTTGCATACTTTTTTAACTTTCGCAGTCTTTCTTAATCCACAGTCTGATTCCAATTTTTGCCATCTTTCCTTTAAATCTACATATCTTCCAAATACTTCTGCTGCTAAGTCAAACGCCTTGGCTTCTAATTCTGTTACTAATACATCCTTAACTCCTCTCCGTAGTATTTTCACATGTTTTGTGGTATCTTTTTCATTTGAAACGGTCATTCTTATCTTCGCTTTTGCTATTATTTTTCGGTGTATTATTTCCGTCTTTCTTAAACGAGTGATAAAACAAGGCTTGGACTTGTTCATTGCTTTCTTTTGCTTGTTCTTTAAGTTCTTTAAATACTTTAAAGTCGTCTTCTAAGTCTTTTTCCAGTTGTTTTAGTTCTTCCGGTAATGTTTTACATTGTTCTTTCCACTTCTTCCACTAATTTTAGACAAAGATTCTTTCTAATATCTTTTATCATCAGCCTTTTTAGTTTTACTTTCGGCATTATCTTTGCATAAACTTCTGATTGATGCATTATTTACGTTTCCTGCTACTGTGCAATATTTTCTAATGCAGATTCACATTTATCTTGACCACCTAATTTTCCTCGAAAGCTCTACTTTGAGAGCGTCTTCCAAGGGCCTTTCTTTTTGTAAAATGGTTCACAATGTTTTTCGAGCTTTGTTACAAAGAGTAGCCTCCTTTTTTTAAGATCAGGGCAATTAGGTCCGAATCTATGACAGTATGAACTCCGAAAGGGACAAAAACTTGCTAATGATTCTATTCTTGTGTTATCTTTCAAAAACGTCCGTGATATTTGACGCTTGTGTATTTTCTTTGAATACTTTGCATCTATTTTGTACGTCTTCTACCATCAGCTTACACGTACTTTCCAGAAAAACACATACAAGAGAAAAACGGTCATCACCTCTTCTAGACCATTTATTACACTTTTCTTTTCAATATTTACACAACTTTTTTGATCTTTCCAAAGTATCCTTGTTGTTCATCCAGTAAAACCTGTTTAAAATTTCTGTAGTCCCTAAACGATTGCATTGCTGCTCCAGTGTATGACATGGCCATGTAATTTCTTTTGAATCCTTTCCTAAATCTTGACATTTTCTCCCTAATTCTTTTGCGGTCTTTGTCTGTCGGAAAATCTCTCTTTTGATCCA
>m120308_025142_00122_c100303982550000001523012208061292_s1_p0/124/ccs
TGGATCAAGAACGCGAGATTTTCCGACAGACAAAGACTGCAAAGAATTAGGGAGAAAATGCCAAGATTTAGGAGAGGATTCAAAAGAAATTACGTGGCCATGTCATACACTGGAGCAGCAATGCAATCGCCTGGGACTACAGAAATTTTAAAGCAGGTTTTATTGGATGAACACAAGGATACTTTGAAAACTCATGAAAAACTGTGTAACATATCTAAAAGAAAAATGTAATAAATGGTCTAGAAGAGGCGATAACCGTTTCTCTTTTGTATGTGTCTTCCCAAAACGCTACATGTGAGCTGATGGTAAAAGACGTACAAGACAGATGTAAAGTATTCGAAAAAAATATAGAGGTTGGCAGAGATCGTTGAATTTCTTAAAAATAACACAAATAACATAACAACACTGGAAAGAAACTGTCCCCCCTGGCATACGTATTGCAATAAATTTTCGCCTAATTGGTCCAGGTCTTACGAAAGAGGATAGTTGTACAAAAATCAAGAAGCATTGTGAGCCGTTCTATAAAAGAAAGGCCTTGGAAGATGCTCTCAAAGTAGAGCTTCAAGGAAAATTGACTGATAAATCTAAAATGTGAACCTGCATTGAAAAAGATATTGTACAGTAGCGGGAAACGTAAATAATGTGTCCTATCAAAAGTTTATGCAAAGATAGCACTCAAGGTAACAATAAAAACCTGAGGACAAAGTGGTAGAAGAGCTTCTGTAAGGAAATTAATGGAAGAAGTAAAAGAAGGCAATGTGAGACATTACCAGCAGAATTAACGGAGCTGGAAAAAAAATCTAGAAAAAGATGTTAAAACATATAAAGAACTTAAGAAAGAAGCAAAAAAAGCAATGAACAAGTCTAATCTTGTTTTATCACCTCGTTAAGAAAAACGAAAAGTAATACATCAAAAAATAATAGAAATAATAACAAAAACAAGGATAAGAATGCCGTTTCAAATAGATTTCCAAGATACCACAGAACATGTGAAAATACTACGGAGAGGAGTTAAGGAGGCACTTGTAACAGAATCTGAAGCCAAGGGCATTTGACCTAGCAGCAGATGTGTTTGGAAGATATCTAGATTTGAAGGAAAGATGTAATAAATTGACCTCAGATTGCGGGATTAAAGAAGATTGCGATGGTCTAAAAGAAGTGTGTGGAAAGATTGAGGAAGACATGTCCGTGATCTGAAGCCTCTGGGAGGTGAAGCCACACGAAACAGTGACAGAAAGCACAACGACGACCACGACGACAGCAACAACCGTTACCGATCCGAAGGCAACAGAATGCAAATCCTTACAGACAACAGATACATGGGTTACACAGACATCGGCACAAACAAGCACATCTACCATCACATCTACGATTACATCAAAAATAACACTCACATCAACGAGGCGATGCAACCAACCAAGTGTACGACAGGGGATGATACAGAGGACGTGAAACCGAATGAGGGATTGAAGATGAGTGGGTGGAGCGTGATGAGGGGGGTGATATTAGCAATGATGATTTCAATAATGATTTAAAAAGTAAATGAATAGGATTTAATGATGGGCATGTATATTTAGTAAATAAACGAGCAGGGTAGGACAGGGAAAGAGTA
>m120308_025142_00122_c100303982550000001523012208061292_s1_p0/134/ccs
ACTCTTTCCTGTCCTACCCTGCTTGCTCATCTAGTAAATATACATGCTCATCATTAAATCTTGCTCATTTGCTTTCTAAATCATGAACGAAATAACCATTGCTACTATCACCCCCCTCATCACATTCCACCCGCTCACCCTCAAGCCTTCACTTGGCTTCACGTCTTCCGCATCATCCCCTGTCGTACACTTGGTTGGTTTGCATCGCCTCGTTGATGTCAATGTTATTTTTGATGTGATGGTAGATGTGATAGTAGACGTGCTTGTGTGTGGTCGATGTCTGTGTAACCCATGTGTCTGTTGTCTGTAAGGATTTGCATTCCGTTGCCTCCGGATCGGCAACGGTTGTTGGTTGTTGTTGTGGTTGTCGTTGTACTTTCTGTCACTGTTTCGTGCGGCTTCACCTCCAGAGGCTTCAGATTGCGACAAGCCTTATTAATCTTTTTGCATACTTCTTCTAAGTCTTTGCAATCCTCCTTAATTCTGCAATCTGATTCCAATTTATTACATCTTTTCCTTCAAATCTACATATCTTCCAAACACTTCTGCTGCCAAATCAAATGCCTTGGCTTCAGATTCTGTTACAAGTGCCTCCTTAACTCTTCTCCGTAGTATTTTCACATGTTCTGTGGTATCTTGAAGTCCGTTTTGAAACGGTATTCTTATCCTTGTTTTTGCTATTATTTTTCGGTGTATTATTTCCGTCTTTCTTAACGAGTGATAAAACAAGGCTGGACTTGTTCATTGCTTTCTTTGCCTCTTCCTTAAGTTCCTCATATGTCTTAACATCTTTTTCTAGATTGTCTGCCGGTTGTCTTAGTTCTGCTGGTAATGTTTTGCATTGTTCTTTTACTTCTTCCACTAATTTCTCACAGTGTTCCTTTTTAGCATCTTTGTTGCTCTTTTTAGGGTTATCCTTGGTGTTAGCTTTGCATAAACTTTTGATAGATTCATTATTTAATTTTTCTAATTGTGTACAATATCCTTTTAATGCCAAATTGCATTCATCTTGATCACCTAATTTTCCTCGAAGCTCTACTTTGAGAGCATCTTCCAAGGCCTTTCTTTTATAGAACGGCTCACAATGCTTCTTGATTTTTGTACAACTATCCTCTTTCGTAAGATCTGGACAATTAGGTGAAAATCTATTGCAGTACGTATGCCAGGAGGGACAGTTTCTTTCCAGTGTTGTTATGTTATTCGTGTTATTTTAAGAAATTCAACAATCTCTGAAACCTCTATATTTTTTTCGAATATTTTGCATCTATTTTGTACGTCTTCTACCATCAGCTTACGTGTAGCGTTTTGGAAGACACATACAAAAGTGAAACGATCATCACCCCTTCTAGACCATTTATTACACTTTTCCTTTAAATATGTTACACAGTTTTCATGAGTTTCCAAAGTGTCCTTGTGTTCATTTAGTAAAACCTGCTTCAAAATTTCTGTAGTCCCCAAGCGATCGCATTGCTGCTCCAGTGTATGACATGGCCATTGAATCTGATTTGAATCCTTTCCTAAAGCTTTACACTTTCTCCCTAATTCTTTGCAGTCTTTATCTGTCGGAAAATCTCTCTTTTGATCCA
>m120308_025142_00122_c100303982550000001523012208061292_s1_p0/138/ccs
TGGATCAAAAGAGAGATTTTCCGACAGATAAAGATTGCAAGGATTAGGAAGAAAGTGTGAAGCTTTAGGAAAGGATTCAAATCAGATTCAATGGCCATGTCATACGCTAAAGCACAATGTGATCGCTTAGGGACTACAGAAATCTTGAAACAGGTTTTACTAGATGAACACAAGATACTTTAAGAACTCATGAAAACTGTACAAAATATTTAAAGAGAAAAGTCATAATGGTCTAGAAGGGGCGATGATCGTTTCTCTTTTGTATGTGTTTCCAAAACGCTACGTGTAAGCTGATGATAGAAGACGTACAAGATAGGTGCAAAGTATTTGAAAAAAATGTACAAACTTCAAATATCAAGGACATTTTCGAAGAAATAACATAAAAATAGAATCATTAGGCAAGATTTTGTCCCTTTGGGTTCATATTGTAATAGATTGGACCTAATTGTCCTGACCTTAAAAAGAGGCTACTTTTTGTACAAAGCTCGAAAAACATTGTGAACCATTTTACAAAAGAAAGGCCTTGGAAGACGCTCTTAAAGTAGAGCTTCGGGAAAGTTGAATGATGAAAAGAAATGCGAACCAGCATTAAAAAGATATTGTACAATAGCGGAAACGCAAATAATGAGTCAATCAGAAGTTTATGTAAAGATACACCAAGGATAAAACTATGGTAACGAATGATGAAGATGTTAGAAAGAAGCTTGTCTAAAATTAATAGAAGAGTGGAATAGCAATGCAAACATATACCAGCAGAACTAGACAACCGCAGACGATCTAGAAAAAGATTTAAGACATATGAGGAACTTAAGAAACGTGCAGAGGAAGCATGAACAAATCCAGCCTTGTTTTGTCACTCATTAAGAAAACGAAAGTAATGTATCAAAAAAGTAATAGCAAAAACAAGGATAAGAATGCCGTTTCAAACGGATTTCAAGATACCACAGAACATGTGAAAATACTACGAAGAGGAGTTAAGGATGTACTTGTGACAGAATTGGAAGCCAAAGCATTTGATTGGCAGCAGAAGTATTGGAAGATATGTAGACTTGAAAGAAAGATGTGAGAAATTGGAATCGGATTGCGGGATTAAAGAGGATTGCGAAAATTAAAAAATGTGTGTGGAAAAATGAGAAGACATGTCGCGATCTGAAGCCTCTGGAGGTGAAGTCGCATGAAACAGTGACAGAAAGCACAAACGACGACCACGACGACCACAACGACCGTTGCCGATCCGAAGGCAACGGAATGCAAATCCTTTACAGACAACAGACACATGGGTTACACAGACATCGACACACACAAGCACGTCTACCATCACATCTACGATTACATCAAAATAACATTGACATCAACAAGGCGGTGCAAACCAACCAAGTGTACGACAGGGGATGATGCAGAGGACGTGAAACCGAATGAGGGATTGAAGATGAGTGGGTGGAATGTGATGAGGGGGGTGATAGTAGCAATGGTTATTTCGTTCATGATTAGAAAGAAATGAGCAGGATTAATGATGAGCATGTATATTTTAGTAAATAAACGAGCAGGGTAGGACAGGAAAGAGTA
>m120308_025142_00122_c100303982550000001523012208061292_s1_p0/156/ccs
TGGATCAAAAGCGAGATTTTCCGACAGACAAAGACTGCAAAGAATTAGGGAGAAAATGCCAAGATTTAGGAGAGGATTCAAAAGAAATTACGTGGCCATGTCATACACTGGAGCAGCAATGCAATCGCCTGGGGACCACAGAAATTTTAAAGCAGGTTTTATTGGATGAACACAAGGATACTTTGAAAACTCATGAAAACTGTGTAACATATCTAAAAGAAAAATGTAATAAATGGTCTAGAAGAGGCGATAACCGTTTCTCTTTTGTATGTGTCTTCCAAAACGCTACATGTGAGCTGATGGTAAAAGACGTACAAGACAGATGTAAAGTATTCGAAAAAAATATAGAGGTTGCAGAGATCGTTGAATTTCTTAAAAGTAACACAAATAACATAACAACACTGGAAAGAAACTGTCCCCCCTGGCATACGTATTGCAATAAATTTTCGCCTAATTGTCCAGGTCTTACGAAAGAGGATAGTTGTACAAAAAATCAAGAAGCATTGTGAGCCGTTCTATAAAAGAAAGGCCTTGGAAGATGCTCTCAAAGTAGAGCTTCAAGGAAAATTGACTGATAAATCTAAATGTGAACCTGCATTGAAAAGATATTGTACAGTAGCGGGAAACGTAAATAATGTGTCTATCAAAAGTTTATGCAAAGATAGCACTCAAGGTAACAATAAAAAACCTGAGGACAAAGTGGTAGAAGAGCTTTGTAAGAAATTAATGGAAGAAGTAAAAGAGCAATGTGAGACATTACCAGCAGAATTAACGGAGCTGGAAAAAAATCTAGAAAAAGATGTTAAAACATATAAAGAACTTAAGAAAGAAGCAAAAAAAGCAATGAACAAGTCTAATCTTGTTTTATCACTCGTTAAGAAAAACGAAAGTAATACATCAAAAAATAATAGAAATAATAACAAAAACAAGGATAAGAATGCCGTTTCAAATAGATTTCAAGATACCACAGAACATGTGAAAATACTACGGAGAGGAGTTAAGGAGGCACTTGTAACAGAATCTGAAGCCAAGGCATTTGACCTAGCAGCAGATGTGTTTGGAAGATATCTAGATTTGAAGGAAAGATGTAATAAATTGACCTCAGATTGCGGGATTAAAGAAGATTGCGATGGTCTAAAAGAAGTGTGTGGAAAGATTGAGAAGACATGTCGTGATCTGAAGCCTCTGGAGGTGAAGCCACACGAAACAGTGACAGAAAGCACAACGACGACCACGACGACAGCAACAACCGTTACCGATCCGAAGGCAACAGAATGCAAATCCTTACAGACAACAGATACATGGGTTACACAGACATCGGCACAAACAAGCACATCTACCATCACATCTACGATTACATCAAAAATAACACTCACATCAACGAGGCGATGCAAACCAACCAAGTGTACGACAGGGGATGATACAGAGGACGTGAAACCGAATGAGGGATTGAAGATGAGTGGGTGGAGCGTGATGAGGGGGGTGATATTAGCAATGATGATTTCAATAATGATTTAAAAAGTAAATGAATAGGATTTAATGATGGGCATGTATATTTAGTAAATAAACGAGCAGGGTAGGACAGGAAAGAGTA
>m120308_025142_00122_c100303982550000001523012208061292_s1_p0/157/ccs
TGGATCAAAAGAGAGATTTTCCGACAGACAAAGACTGCAAAGAATTAGGGAGAAAATGTCAAGATTTAGGAAAGGATTCAAAAGAAATTACATGGCCATGTCATACACTGGAGCAGCAATGCAATCGTTTAGGGACTACAGAAATTTTAAAACAGGTTTTACTGGATGAACACAAGGATACTTTGAAAGATCAAAAAAGTTGTGTAAAATATTTGAAAGAAAAGTGTAATAAATGGTCTAGAAGAGGTGATGACCGTTTTTCTCTTGTATGTGTTTTTCTGGAAAGTACGTGTAAGCTGATGGTAGAAGACGTACAAAATAGATGCAAAGTATTCAAAGAAAATACACAAGCGTCAAATATCACGGACGTTTTGAAGATAACACAAGAATAGGAATCATTAGCAAGTTTTTGTCCCTTTCGGAGTTCATACTGTCATAGATTCGGACCTAATTGCCCTGATCTTAAAAAAGAGGCTACTCTTTGTACAAAGCTCGAAAAACATTGTGAACCATTTTACAAAAGAAAGGCCTTGGAAGACGCTCTCAAAGTAGAGCTTCGAGGAAAATTAGGTGGTCAAGATAAATGTGAATCTGCATTAGAAATATTGCACAGTAGCAGGAAACGTAAATAATGCATCAATCAGAAGTTTATGCAAAGATAATGCCGAAAGTAAACTAAAAGGCTGATGATAAAGATATTAGAAAGAATCTTTGTCTAAAATTAGTGGAAGAAGTGAAAGAACAATGTAACAACATTACCGGAAGAACTAAAACAACTGGAAAAAGACTTAGAAGACGACTTTTAAAGTATTTAAAAGAACTTAAAGAACAAGCAAAGAAGCAATGAACAAGTCCAATCTTGTTTTATCACTCGTTAAGAAAAACGAAAGTAATACATCGAAAAATAATAGCAAAAACAAGGATAAGAATACCGTTTCAAACGGACTTCAAGATACCACAGAACATGTGAAAATACTACGGAGAAGAGTTAAGGAGGCACTTGTAACAGAATCTGAAGCCAAGGCATTTGATTTGGCAGCAGAAGTGTTTGGAAGATATGTGATTTGAAGGAAAGATGTAATAAATTGGAATCAGATTGCAGAATTAAGGAGGATTGCAAAGACTTAGAAGAAGTATGCAAAAGATTAATAAGGCTTGTCGCAATCTGAAGCCTCTGGAGGTGAAGCCGCACGAACAGTGACAGAAAGTACAACGACAACCACAACAACAACACAACCGTTGCCCGATCCGGAGGCAACGGAATGCAAATCCTTACAGACACAGACACATGGGTTACACAGACATCGACACACACAAGCACGTCTACTATCACATCTACCATCACATCAAAAATAACATTGACATCAACGAGGCGATGCAAACCAACAAGTGTACGACAGGGGATGATGCGGAAGACGTGAAGCCAAGTGAAGGCTTGAGGGTGAGCGGGTGGAATGTGATGAGGGGGGGTGATAGTAGCAATGGTTATTTCGTTCATGATTTAGAAAGCAAATGAGCAAGATTTAATGATGAGCATGTATACTTACTAGATGAGCAAGCAGGGTAGGCAGGAAAGAGTA
>m120308_025142_00122_c100303982550000001523012208061292_s1_p0/163/ccs
TACTCTTCCTGTCCTACCCTGCTCGTTTATTTACTAATATACATGCTTATCATTAAATCCTGCTCATTTGCTTCTAATCATGAACGAAATAACCATTGCTACTATCACCCCCTCATCACATTCCACCCGCTCACCCTCAAGCCTTCACTCGGTTTCACGTCTCCCGCATCATCCCCTGTCGTACACTTGGTTGGTTTGCATCGCCTCGTTGATGTCAATGTTATTTTGATGTGATTGTAGATGTGATGGTAGACGTGCTTGTGTGTGTCGATGTCTGTGTAACCCATGTGTCTGTTGTCTGTAAGGATTTGCATTCTGTTGCCTTCGGATCGGTAACGGTTGTTGTTGTCGTTGTGGTCGTCGTTGTGCTTCTGTGACTATTTCGTGCGACTTCACCTCCAGAGGCTTCAGATCACGACATGTCTTCTCAATCTTTTCACACACATCTTTTAAATCATCACAATCGTCTTTAATCCCGCAATCTGAGGCCAATTTCTCACATCTTTCTTTCAAGTCTACATATCTTCCAAACACTTCTGCTGTTAAATCAATGCTTTGGCTTCCAATTCTGTCACGGTACATTTTTAACTTCTCTCCGTAGTATTTTCACATATTTTGTGGATCTTTTCATTTGAAACAGCATCCTTATCCTTGTTTTTGCTATTATTTTTCGATGTATTACTTTGGTTTTTCTTAACAAGTGATAAAATAAGGCTGGACTTGTTCATTGCTTCTTTGCCTTTTCCTTAAGTCCCTCATATGTTTCAAATCATCTTTTAGATCTTTTCCTCATGCTTCAGTTCTGCTGGTAATACTTTGCACTGCTGTTCCACTTCTTCTACTATTTAGACAAAGCTTCTTTCTAACATTTTCATCATCCTTTTCAGTTTATTTTCGTATTATTTTACATAAACTGCTGATTGATGCATTATTTACATTTTCCAATATGTGCAATATCCTTTCAATGCAGGTTCGCATTTGTTTACTTAAATTCCCTCGAAGCTCTACTTTAAGAGCATCTTCTAAAACCTTTCTTCTATAAAATGGTTCGCAATATTTTTTAAGATTTTGACAGAAAGTTTTCCTTTGTCAAGATCAGGACAATTGGGTAAAAATCTATCGCAGTATGGATGCCATGAAGGGCAATATTTGATGCTGATTCTGTTTTTATTTTATTTTTTCAAGGGAATCATTAATATCTGATGCTTGCATATTTTTTCGAATACTTCACACCTATCTTTACATCATCTACCATCAGCTTACACGTAGCGTTTTGGAAGACACATACAAAAGAGAAACGGTCATCTCCTCTTCTAGACCATTTATGGCATTTTCTCTTTAAATATTTCGTACAGTTTTCATGAGTTTTCAAAGTATCTTTGGTTCATCCAATAAAATCTGTTTTAAAATTTCTGTAGTCCCTAAGCGATCACATTGCTGCTTTAACGTATGGCATGGCCATTGAATCTGATTCGAATCCTTTCCTAAATCTTGCATTTTCTCCCTAATTCTTTGCAGTCTTTGTCTGTTGGGAAATCTCGCTTTTGATCCA
>m120308_025142_00122_c100303982550000001523012208061292_s1_p0/175/ccs
TGGATCAAAAGAGAGACTTTCCGACAGATAAAGACTGCAAAGAATTAGGGAGAAAGTGTAAAGCTTTAGGAAAGGATTCAAATCAGATTCAATGGCCATGTCATACACTGGAGCAGCAATGCGATCGCTTGGGACTACAGAAATTTTGAAGCAGGTTTTACTAAATGAACACAAGGACACTTTGGAAACTCATGAAAACTGTGTAACATATTTAAAGGAAAAGTGTAATAAATGGTCTAGAAGGGGTGATGATCGTTTCACTTTTGTATGTGTCTTCCAAAACGCTACACGTAAGCTGATGGTAGAAGACGTACAAAATAGATGCAAAATATTCGAAAAAAATATAGAGGTTTCAGAGATGTTGAATTTCTTAAAAATAACACGAATAACATAACAACACTGGAAAGAAACTGTCCCTCCTGGCATACGTACTGCAATAGATTTTCACCTAATTGTCCAGATCTTACGAAGAGGATAGTTGTACAAAAATCAAGAAGCATTGTGAGCCGTTCTATTAAAAGAAAGGCCTTGGAAGATGCTCTCAAAGTAGAGCTTCGAGGAAAATTAGGTGATCAAGATGAATGCAATTTGGCATTAAAAGGATATTGTACACAATTAGAAAAATTAAATAATGAATCTATCAAAAGTTTATGCAAAGCTAACACCAAGGATAACCCTAAAAAGAGCAACAAGGTGCTAAAAGGAACTCTGTGAGAAATTAGTGGAAGAAGTAAAAGAACAATGCAAAACATTACCAGCAGAACTAAGACAACCGGCAGACAATCTAGAAAAAGATGTTAAGACATATGAGGAACTTAAGGAAGAGGCAAAGAAAGCAATGAACAAGTCCAGCCTTGTTTTATCACTCGTTAAGAAAGACGGAAATAATACACCGAAAAATAATAGCAAAAACAAGGATAAGAATACCGTTTCAAACGGACTTCAAGATACCACAGAACATGTGAAAATACTACGGAGAAGAGTTAAGGAGGCACTTGTAACAGAATCTGAAGCCAAGGCATTTGATTTGGCAGCAGAAGTGTTTGGAAGATATGTAGATTTGAAGGAAAGATGTTAATAAATTGGAATCAGATTGCAGAATTAAGGAGGATTGCAAAGACTTAGAAGAAGTATGCAAAGATTAATAAGGCTTGTCGCAATCTGAAGCCTCTGGAGGTGAAGCCGCACGAAACAGTGACAGAAAGTACAACGACAACCACAACAACAACAACAACCGTTGCCGATCCGGAGGCAACGGAATGCAAATCCTTACAGACAACAGACACATGGGTTACACAGACATCGACACACACAAGCACGTCTACTATCACATCTACCATCACATCAAAAATAACAATTGACATCAACGAGGCGATGCAAACCAACCAAGTGTACGACAGGGGATGATGCGGAAGACGTGAAGCCAAGTGAAGGCTTGAGGGTGAGCGGGTGGAATGTGAATGAGGGGGGTGATAGGTAGCAATGGTTATTCGTTCATGATTTAGAAAGCAAAATGAGCAAGATTTAATGATGAGCCATGTATATTACTTAGTATGAGCAAGCAGGGTAGGACAGGAAAGAGTGA
>m120308_025142_00122_c100303982550000001523012208061292_s1_p0/180/ccs
TGGATCAAAAGCGAGACTTTCCGACAGACAAAGACTGCAAAGAATTAGGGAGAAAATGTCAAGATTTAGGAAAGGATTCAAAGAAATTACATGGCCATGTCATACACTGGAGCAGCAATGCAATCGTTTAGGGACTACAGAAATTTTAAACAGGTTTTACTGGATGAACACAAGGATACTTTGAAAGATCAAAAAAGTTGTGTAAAAATATTTGAAAGAAAAGTGTAATAAATGGTCTAGAAGAGGTGATGACCGTTTTTCTCTTGTATGTGTTTTTCTGGAAAGTACGTGTAAGCTGATGGTAGAAGACGTACAAAATAGATGCAAAGTATTCAAAGAAATACACAAGCGTCAAATATCACGGACGTTTTTGAAGATAACACAAGAATAGAATCATTAGCAAGTTTTTGTCCCTTTCGGAGTTCATACTGTCATAGATTCGGACCTAATTGCCCTGATCTTAAAAAAGAGGCTACTCTTTGTACAAGCTCGAAAACATTGTGAACCATTTTACAAAGGAAAGGCCTTGGAAGACGCTCTCAAAGTAGAGCTTCGAGGAAAATTTAGGTGGTCAAGATAAATGTGAATCTGCATTAGAAAAATATTGCACAGTAGCAGGAAACGTAAATAATGCATCAATCAGAAGTTTATGCAAAGATAATGCCGAAAGTAAAACTAAAAAGGCTGATGATAAAGATATTAGAAAGAATCTTTGTCTAAAATTAGTGGAAGAAGTGAAAGAACATGTAAAACATTACCGGAAGAACTAAAACAACTGGAAAAAGACTTAGAAGACGACTTAAAGTATTTAAAGAACTTAAAGAACAGCAAAAGAAGCAATGAACAAGTCCAATCTTGTTTTATCACTCGTTAAGAAAAACGAAGTAATACATCGAAAAATAATAGCAAGAACAAGGATAAGAATGCCGTTCAAATGAAAAAGATACTACAAAATATGTAAAAATACTGCGGAGAGGAGTTAAAGATGTATCCGTAACAGAATTAGAAGCTAAAGCATTTGATTTGACAGCAGAAGTATTAGGAAGATATGTAGATTTGAAGGAAAGATGTGAGAAATTGACCTTGGATTGTGGGATTAAGAAGATTGCAAAGCCTTAGAAAATGTGTGTGAAAAGATACAAGGAGTATGTTCGAAACTAAAACCACTGAAAGTGAATCGCACGAAATAGTTACAGAAAGCACAACGACGACCACGACGACAACAACAACCGTTACCGATCCAAAGGCAACAGAATGCAATCCCTACAGACGACAGATACATGGGTTACACAGACATCGACACACACAAGCACATCTACCATCACATCTACAATTACATCAAAAATAACACTCACATCTACAAGGCGGTGCAAACCAACCAAGTGTACGACAGGGGATGATGCAGAAGACGTGAAGCCAGTGAAGGCTTGAGGGTGAGCGGGTGGAATGTGATAAGGGGGGTGATAGTAGCAATGGTTATTTCGTTCATGATTTAGAAAGCAAATGAGCAAGATTTAATGATGAGCATGTATATTTAGTAAATAAACGAGCAGGGTAGGGCAGGAAAGAGT
>m120308_025142_00122_c100303982550000001523012208061292_s1_p0/181/ccs
TACTCTTTCCTGTCCTACCCTGCTCGTTTATTTACTAAATATACATGCTCATCATTAAATTTTGCTCATTTGCTTTCTAAATCATGAACGAAATCATCATTGCTAATATCACCCCCCTCATCACGCTCCACCCACTCATCTTCAATCCCTCACTCGGCTTCACGTCCTCTGCATCATCCCCTGTCGTACACTTGGTTGGTTTGCAACGCCTCGTTGATGTGAGTGTTATTTTTGATGTAATCGTAGATGTGATGGTAGACGTGCTTGTGTGTGTCGATGTCTGTGTAACCCATGTATCTGTTGTCTGTAAGGATTTGCATTCTGTTGCCTTCGGATCGGTAACGGTCGTTGTTTGTCGTCGTGGTCGTTGTTGTGCTTTCTGTGACTATTTCGTGCGACTTCACTCCAGAGGTTTCAAATTGTGACATGCTTATTAATCTTTTTGCATACTTCTTTTTAACTTTCGCAGTCTTTCTTAATCCCACAGTCTGATTCCAATTTTTTGCATCTCTCCTTTAAATCTACATATCTTCCAAATACTTCTGCTGCTAAGTCAAACGCTTGGCTTCTAATTCTGTTACTAATACATCCTTAACTCCTCTCCGTAGTATTTTCACATGTTTTGTGGCATCTTTTTCATTTGAAACGTCATTCTTATCTTCGCTTTTGCTATTATTTTCGGTGTATTATTTCCGTCTTTCTTAACGAGTGATAAAACAAGGCTGGACTTGTTCATTGCTTTCTTTGCCTCTTCCTTAAGTTCCTCATATGTCTTAACATCTTTTTCTAGATCGTCTGCCGGTTGTTTTAGTTCTGCTGGTAATGTCTCGCATTGCTCTTTTACTTCTTCCACTAATTTCTCACAGAGTTCCTTTTTAGCCATCTTCGCTGCTCTTTTTAGGGTTATCTTTGGTGTTAGCTTTGCATAAACTTTTTGATAGATTCATTATTTAATTTTTTCTAATTGTGTACAATATCCTTTTAGTGCCAAATTGCATTTATCTTGATCACCTAATTTTCCTTGAAGCTCTACTTTGAGAGCATCTTCCAAGGCCTTTCTTTTATAGAACGGCTCACAATGCTTCTTGATCTTTGTACAAAGAGTATTTTCTTTCGTAAGATCTAGACAATTAGGTGAAAATTTGTCACAATATGGGTCCCAAAATGGGCAAATATTTGCTAATCTTGTTATTTTACCCGTGTTATTTTTAAGAAATCCAATGATTTTTGAATTCTCTATATTTTCTTTGAATACTTTGCACCTATCTTGTACGTCTTTACCATCAGCTCACACGTAGCGTTTTGGAAAGACACATACAAAAGAGAAACGGTCATTGCCTCTTCTAGACCATTTATTACACTTTTCTTTTAGATATGTTGCACAGTTTTCATGAGTTTTCAAGTATCCTTGTGTTCATCCAGTAAGACCTGCTTCAAGATTTCTGTAGTCCCTAAACGATTGCATTGCTGCTCTAGTGTATGACATGGCCACGTAATTTCTTTTGAATCCTTTCCTAAATCTTGGCATTTTTTCCCTAATTCCTTGCAGTCTTTATCTGTCGGAAAATCTCTC
>m120308_025142_00122_c100303982550000001523012208061292_s1_p0/182/ccs
CTTTCCTGCCCTACCCTGCTCGTTTATTTACTAAATATACATGCTCATCATTAAATCTTGCTCATTTGCTTTCTAAATCATGAACGAGATAACCATTGCTACTATCACCCCTCATCACACTCCATCCACTCATCTTCAATCCCTCACTCGGCTTCACGTCCTCTGCATTATCCCCTGTCGTACACTTGGTTGGTTTGCACCGCCTTGTTGATGTGAGTGTTATTTGATGTGATTGTAGATGTGATGGTAGACGTGCTTGTGTGTGTCGATGTCTGTGTAACCCATGTGTCTGTTGTCTGTAAGGATTTGCATTCTGTTGCCTTCGGATCGGTAACGGTTGTTGTCGTCGTGGTCGTCGTTGTGCTTTCTGTAACTATTTCGTGCGGACTTCACCTCCAGAGGCTTCAGATCGCTACATGTTTTCTCGATCTTTTTGCATACATTTTCTAGATCTTTACAGTCGTCTTTAATCCCGCAATCCGATTTTAATTTCTCACATCTTTCCTTCAAATCTACATATCTTCCAAACACATCTGCTGCTAGGTCAAATGCCTTGGCTTCCAATTCTGTCACAAGTACATCCTTAATTCCTCTCCGGTAGTATTTTCACATGTTCTGTGGTATCTTGAAGTCCGTTCGAAACGGCATTATTATCCTTGCTCTTGCTATTATTTTCGATGTATTACTTTCGTTTTTTTAACGAGTGATAAAACAAGATTGGACTTGTTCATTGCTTTCTTTGCCTTTCCTTAAGTCCCTCATATGTTTTAAAATCTTTTTCTAGATCGTCTGCCGGTGTTTTTTAGTTCTGCTGGTAATAGTTTGCATTGATATTCCACCTCTTCTATTAATTTTAGACAAAGCTTCTTTCTAACATCTTCATCATTGTTTTTTTTAGTTTTATTCTTGGTGTTATCTTTACATAAACTTCTGATTGACTCATTATTTGCGTTTCCCGCTATTGTACAATATCTTTTTAATGCTGGTTCGCATTTCTTTTCATCATTCAACTTTCCCCGAAGCTCTACTTTAAGAGCGTCTTCCAAGGCCTTTCTTTTGTAAAATGGTTCACAATGTTTTTCGAGCTTTGTACAAAAAGTAGCCTCTTTTTTAAGGTCAGGACAATTTAGGTCCAAATCTATTACAATATGAACCCCAAAAGGGACAAAATCTTGCTAATGATTCTATTTTTATGTTATTTTCTTCGAAAATGTCCTTGATATTTGAAGTTTGTACATTTTTTTCAAATACTTTGCACCTATCTTGTACGTCTTCTATCATCAGCTTACACGTAGCGTTTTGGAAACACATACAAAAGAGAAACGATCATCGCCCCTTCTAGACCATTTATGACATTTTCTCTTTAAATATTTTGTACAGTTTCATGAGTTCTTAAAGTATCCTTGTGTTCATCTAGTAAAACCTGTTTCAAGATTTCTGTAGTCCCTAAGCGATCACGTTGTTGCTTTAGCGTATGACATGGCCATTGAATCTGATTTGAATCCTTTCCTAAAGGCTTCACACTTTCTTCCTAATTCCTTGCAATCTTTATCTGTCGGAAAATCTCGCTTTTGATCCA
>m120308_025142_00122_c100303982550000001523012208061292_s1_p0/195/ccs
TGGATCAAAAGAGAGACTTCCCGACAGACAAAGACTGCAAGGAATTGGGGAGAAAGTGCCAAGATTTAGGAAAGGATTCAAAAGAAATTACGTGGCCATGTCATACACTGGAGCAGCAATGCGATCGCTTAGGGACTACAGAAATCTTGAAGCAGGTTTTACTAGATGAACACAAGGATACTTTGAAAGATCAAGAAAGTTGTGTAAAATATCTAAAAGAAAAGTGTAATAAATGGTCTAGAAGAGGCGATAACCGTTTTTCTTTTGTATGTGTTTTCCAAAACGCTACGTGCAAGCTGATGGTAGGTGATGTACAAAATAGGTGTGAAGTATTTGAAGAGAATATAAAAGCTTCAGAGATCAATGACATTTTTAAAAATAAGACAACAATAGCATCATTAGCAAGATTATGTCCCTTTTTGGACCCATACTGTCATAGATTTGAACCTAATTGCCCTAATCTTAAGAAAGGGAAAACTTTTTGTACAAAACTCAAGAAGCATTGTGAACCATATTACAAAAGAAAGGCCTTGGAAGACGCTCTCAAAGTGGAGCTTCGAGGAAATTAGGTGGTCAAGATAAATGTGAATCTGCATTAGAAAAATATTGCACAGTAGCAGGAAACGTAAATAATGCATCAATCAGAAGTTTATGCAAAGATAATGCCGAAAGTAAAACTAAAAAGGCTGATGATAAAGATGTTAGAAAGAATCTTTGTCTAAAATTAGTGGGAAGAAGTGAAAGAACAATGTAAACATTACCGGAAGAACTAAAACAACTGGAAAAAGACTTAGAAGACGACTTTAAAGTATTTAAAGAACTTAAAGAACAAGCAAAAGAAGCAATGAACAAGTCCAATCTTGTTTTATCACTCGTTAAGAAAAACGAAAGTAATACATCGAAAAATAATAGCAAGAGCAAGGATAAGAATGCTGTTTCAAATGAACAAAATACCACAGAACATGTAAAAATACTACGAAGAGAAGTTAAGAATGTACTTGTGACAGAATTAGAAGTCAAAGCATTTGATTTAGCAGCAGAAGTATTAGGAAGATATATAGATTTGAAGGAAAGATGCGAGAAATTGACCTTGGATTGCGGGATTAAAGACGATTGCGATGGTTTAAAAGGTGTGTGTGGAAAGATTAAGAAGAAATGTCGCGATCTGAAGCCTCTGGAGGTGAAGTCGCACGAAATAGTCACAGAAAGCACAATAACGACCACGACGACAACAACAACCATTACCGATCCGAAGGCAACAGAACGCAAATCTTTACAGACAACAGACACATGGGTTACACAGACATCGACACACACAAGCACGTCTACCATCACATCTACGATTACATCAAAAATAACACTCACATCAACGAGGCGGTGCAAACCAACCAAGTGTACGACAGGGGATGATGCAGAAGACGTGAAGCCAAGTGAAGGCTTGAGGGTGAGCGGGTGGAATGTGATGAGGGGGGTGATAGTAGCAATGGGTTATTTCGTTCATGATTTAGAAAGCAAATGAGCAAGATTTAATGATGAGCATGTATATTTAGTAAATAAACGAGCAGGGTAGGGCAGGAAAGAGTA
>m120308_025142_00122_c100303982550000001523012208061292_s1_p0/205/ccs
TGGATCAAAAGAGAGACTTCCGACAGACAAAGACTGCAAAGAATTAGGGAGAAAAATGCCAAGATTTAGGAAAGGATTCGAATCAGATTCAATGGCCATGCCATACGTTAAAGCAGCAATGTGATCGCTTAGGGACTACAGAAATTTTAAAACAGCTTTTATTGGATGAACACAAAGATACTTTGAAAACTCATGAAAACTGTACGAAATATTTAAAGAGAAAATGCCATAAATGGTCTAGAAGAGGAGATGACCGTTTCTCTTTGTATGTGTCTTCCAAAACGCTACGTGTAAGCTGATGGTAGATGATGTAAAAGATAGGTGTGAAGTATTCGAAAAAAATATGCAAGCATCAGATATTAATGATTCCCTTGAAAAAAATAAATAAAAAACAGAATCAGCATCAAATATTTGCCCTTCATGGCATCCATACTGCGATAGATTTTTACCCAATTGTCCTGATCTTGACAAAGGAAAAACTTTCTGTCAAAATCTTAAAAATATTGCGAACCATTTTATAGAAGAAAGGTTTTAGAAGATGCTCTTAAAGTAGAGCTTCGAGGGAATTTAAGTAAAAACAAATGCGAACCTGCATTGAAAGGATATTGCACAATATTGGAAAATGTAAATAATGCATCAATCAGCAGTTTATGTAAAAATAATACGAAAAATAAAACTGAAAAGGATGATGAAAATGTTAGAAAGAAGCTTTGTCTAAAATTAGTAGAAGAAGTGGAACAGCAGTGCAAAGTATTACCAGCAGAACTGAAGCATGAGGAAAAAGATCTAAAAGATGATTTTGAAACATATGAGGGACTTAAGGAAAAGGCAAAGAAAGCAATGAACAAGTCCAGCCTTATTTTATCACTTGTTAAGAAAAACCAAAGTAATACATCGAAAAATAATAGCAAAAACAAGGATAAGGATGCTGTTTCAAATGAAAAAGATACCACAAAATATGTGAAAATACTACGGAGAGAAGTTAAAAATGTACCCGTGACAGAATTGGAAGCCAAAGCATTTGATTTAACAGCAGAAAGTGTTTGGAAGATATGTAGACTTGAAAGAAAAGATGTGAGAAATTGGCCTCAGATTGCGGGATTAAAGACGATTGTGATGATTTAAAAGATGTGTGTGAAAAGATTGAGAAGACATGTCGTGATCTGAAGCCTCTGGAGGTGAAGTCGCACGAAATAGTCCACAGAAAGCACAACGACGACCACAACGACAACAACAACCGTTACCGATCCGAAGGCAACAGAATGCAAATCCTTACAGACAACAGACACATGGGGTTACACAGACATCGACACACACAAGCACGTCTACCATCACATCTACAATCACATCAAAAATAACATTGACATCAACGAGGCGATGCAAACCAACCAAGTGTACGACAGGGGATGATGCGGGAGACGTGAAACCGAGTGAAGGCTTGAGGGTGAGCGGGTGGAATGTGATGAGGGGGGTGATAGTAGCAATGGTTATTTCGTTCATGATTTAGAAAGCAAATGAGCAGGATTTAATGATAAGCATGTATATTTAGTAAATAAACGAGCAGGGTAGGACAGGAAAGAGTA
>m120308_025142_00122_c100303982550000001523012208061292_s1_p0/269/ccs
TGGATCAAAAGAGAGATTTTCCGACAGACAAAGACTGCAAAGAATTAGGGAGAAAATGCCAAGATTTAGGAAAGGATTCGAATCAGATTCAATGGCCATGCCATACGTTAAGCAGCAATGTGATCGCTTAGGGACTACAGAAATTTTAAAACAGATTTTATTGGATGAACACAAAGATACTTTGAAAACTCATGAAAACTGTACGAAATATTTAAAGAGAAAATGCCATAAATGGTCTAGAAGAGGAGATGACCGTTTCTCTTTTGTATGTGTCTTCCAAAACGCTACGTGTAAGCTGATGGTAGATGATGTAAAAGATAGGTGTGAAGTATTCGAAAAAAATATGCAAGCATCAGATATTAATGATTCCCTTGAAAAAAATAAAATAAAAACAGAATCAGCATCAAATATTTGCCCTTCATGGCATCCATACTGCGATAGATTTTTACCAATTGTCCTGATCTTGACAAAGGAAAAACTTCTGTCAAAATCTTAAAAAATATTGCGAACCATTTTATAGAAGAAAGGTTTTAGAAGATGCTCTTAAAGTAGAGCTTCGAGGGAATTTAAGTAAAACAAATGCGAACCTGCATTGAAAGGATATTGCACAATATTGGAAATGTAAATAATGCATCAATCAGCAGTTTATGTAAAAATAATACGAAAAATAAAACTGAAAAGGATGATGAAATGTTAGAAAGAAGCTTTGTCTAAAATTAGTAGAAGAAAGTGGAACAGCAGTGCAAAGTATTACCAGCAGAACTGAAGCATGAGGAAAAAGATTCTAAAAGATGATTTTGAAACATATGAGGGACTTAAGGAAAAGGCAAAGAAAGCAGATGAACAAGTCCAGCCTTATTCTATCACTTGTTAGAAAAAACCAAAAGTAAAGTACATCGAAAAATAATAGCCAAAAACAAGGATAAGGATGCTGTTTCAAATGAAAAAAGATACCACAAAATATGTGAAAATACTACGGAGAGAAGTTAAAAATGTACCCGTGACAGAATTGGAAGCCAAAGCATTTGATTTAACAGCAGAAGTGTTTGGAAGATATGTAGACTTGAAAGAAAGATGTGAGAATTGGGCCTCAGATTGCGGGATTAAAGACGATTGTGATGATTTAAAAGATGTGTGTGAAAAGATTGAGAAGACATGTCGTGATCTGAAGCCTCTGGAGGTGAAGTCGCACGAAATAGTCACAGAAAGCACAACGACGACCACAACGACAACAACAACCGTTACCGATCCGAAGGCAACAGAATGCAAATCCTTACAGACAACAGACACATGGGTTACACAGACATCGACACACACAAGCACGTCTACCATCACATCTACAATCACATCAAAAATAACATTGACATCAACGAGGCGATGCAAACCAACCAAGTGTACGACAGGGGATGATGCGGGAGACGTGAAACCGAGTGAAGGCTGAGGGTGAGCGGGTGGAATGTGATGAGGGGGGTGGATAGTAGCAATGGTTATTTCGTTCATGATTTAGAAAGCAAATGAGCAGGATTTAATGATAAGCATGTATATTTAGTAAATAAACGAGCAGGGTAGGACAGGAAAGAGTA
>m120308_025142_00122_c100303982550000001523012208061292_s1_p0/271/ccs
TGGATCAAAAGCGAGATTTTCCCAACAGACAAAGACTGCAAAGAATTAGGGAGAAAATGTCAAGATTTAGGAAAGGATTCAAAAGAAATTACATGGCCATGTCATACACTGGAGCAGCAATGCAATCGTTTAGGGACTACAGAAATTTTAAAACAGGTTTTACTGGATGAACACAAGGATACTTTGAAAGATCAAAAAAGTTGTGTAAAATATTTGAAAGAAAAGTGTAATAAATGGTCTAGAAGAGGTGATGACCGTTTTTCTCTTGTATGTGTTTTTCTGGAAAGTACGTGTAAGCTGATGGTAGAAGACGTACAAAATAGATGCAAAGTATTCAAAGAAAATACACAAGCGTCAAATATCACGGACGTTTTTGAAGATAACACAAGAATAGAATCATTAGCAAGTTTTTGTCCCTTTTCGGAGTTCATACTGTCATAGATTCGGACCTAATTGCCCTGATCTTAAAAAAGAGGCTACTCTTTGTACAAAGCTCGAAAAACATTGTGAACCATTTTACAAAAGAAAGGCCTTGGAAGACGCTCTCAAAGTAGAGCTTCGAGGAAAAATTAGGTGGTCAAGATAAATGTGAATCTGCATTAGAAAAATATTGGCACAGTAGCAGGAAACGTAAATAATGCATCAATCAGAAGTTTATGCAAAGATAATGCCGAAAGTAAAACTAAAAAGGCTGATGATAAAGATATTAGAAAGAATCTTTGTCTAAAATTAGTGGAAGAAGTGAAAGAACAATGTAAAACATTACCGGAAGAACTAAAACAACTGGAAAAAGACTTAGAAGACGACTTTAAAGTATTTAAAGAACTTAAAGAACAAGCAAAAGAAGCAATGAACAAGTCCAATCTTGTTTTATCACTCGTTAAGAAAAACGAAAGTAATACATCGAAAAATAATAGCAAGAACAAGGATAAGAATGCCGTTTCAAATGAAAAAGATACTACAAAATATGTAAAAATACTGCGGAGAGGAGTTAAAGATGTATCCGTAACAGAATTAGAAGCTAAAGCATTTGATTTGGCAGCAGAAGTGTTTGGAAGATATGTAGATTTGAAGGAAAGATGTAATAAATTGGAATCAGATTGCAGAATTAAGGAGGATTGCAAAGACTTAGAAGAAGTATGCAAAAAGATTAATAAGGCTTGTCGCAATCTGAAGCCTCTGGAGGTGAAGCCGCACGAAACAGTGACAGAAAGTACAACGACAACCACAACAACAACAACAACCGTTGCCGATCCGGAGGCAACGGAATGCAAATCCTTACAGACAACAGACACATGGGTTACACAGACATCGACACACACAAGCACGTCTACTATCACATCTACCATCACATCAAAAATAACATTGACATCAACGAGGCGATGCAAACCAACCAAGTGTACGACAGGGGATGATGCGGAAGACGTGAAGCCAAGTGAAGGCTTGAGGGTGAGCGGGTGGAATGTGATGAGGGGGGTGATAGTAGCAATGGTTATTTCGTTCATGATTTAGAAAGCAAATGAGCAAGATTTAATGATGAGCATGTATATTTACTAGATGAGCAAGCAGGGTAGGACAGGAAAGAGTA
>m120308_025142_00122_c100303982550000001523012208061292_s1_p0/279/ccs
TACTCTTTCCTGTCCTACCCTGCTCGTTTATTTACTAAAATATACATGCTCATCATTAAATCCTATTCATTTACTTTTTAAATCATTATTGAAATCATCATTGCTACTATCACCCCCCTCATCACGTTCCACCCACTCATCTTCAATCCCTCACTCGGCTTCACGTCCTCTGCATCATCCCCTGTCGTACACTTGGTTGGTTTGCATCGCCCTTGTTGATGTCAATGTTATTTTTGATGTAATCGTAGATGTGATGGTAGACGTGCTGTGTGTGTCGATGTCTGTGTAACCCATGTGTCTGTTGTCTGTAAGGATTTGCATTCTGTTGCCTTCGGATCGGTAACGGTTGTTGTTGTCGTGGTCGTCGTTGTGCTTTCTGTAACTATTTCGTGCGACTTCACCTCCAGAGGCTTCAGATCGCTACATGCTTATTCGATCTTTTTGCATACATTCTTTTAGATCTTTAGCAGTCGTTCTTAATCCCGCAATCCGATTTCAATTTTTGCACATCTTTCCTTAAATCTACATATCTTCCAAATACTTCTGCTGCTAGGTCAAACGCCTTGGCTTCCAATTCTGTCACAAGTACATCCTTAATTCCTCTCCGTAGTATTTTCACATGTTCTGTGGTATCTTGAGTCCGTTTGAAACGTCATTCTTATCTTCGCTTTTGCTATTATTTTTCGGTGTATTACTTTCCGTCTTTCTTAACGAGTGATAAAACAAGGCTGGACTTGTTCATTGCTTTCTTTGCCTTTTCCTTAAGTCCCTCATATGTTTTAAAATCTTTTTCTAGATCGTCTGCCGGTTGTTTTAGTTCTGCTGGTAATAGTTTGCATTGATATTCCACCTCTTCTATTAATTTTAGACAAAGCTTCTTTCTAACAATCTTCATCATTGTTTTTTTTAGTTTTATTCTTGGTGTTATCTTTACATAAACTTCTGATTGACTCATTATTTGCGTTTCCCGCTATTGTACAATATCTTTTTAATGCTGGTTCGCATTTCTTTTCATCATTCAACTTTCCCCGAAGCTCTACTTTAAGAGCGTCTTCCAAGGCCTTTCTTTTGTAAAATGGTTCACAATGTTTTTCGAGCTTTGTACAAAAAGTAGCCTCTTTTTTAAGGTCAGGACAATTTAGGTCCAAATCTATTACAATATGAACCCCAAAAGGGACAAAATCTTGCTAATGATTCTATTTTTATGTTATTTTCTTCGAAAATGTCCTTGATATTTGAAAGTTTGTACATTTTTTTCAAATACTTTGCACCTATCTTGTACGTCTTCTATCATCAGCTTACACGTAGCGTTTTGGAAAACACATACAAAAGAGAAACGATCATCGCCCCTTCTAGACCATTTATGACATTTTTCTCTTTAAATATTTTGTACAGTTTTCATGAGTTCTTAAAGTATCCTTGTGTTCATCTAGTAAAACCTGTTTCAAGATTTCTGTAGTCCCTAAGCGATCACATTGTTGCTTTAGCGTATGACATGGCCATTGAATCTGATTTGAATCCTTTCCTAAAGCTTCACACTTTCTTCCTAATTCCTTGCAATCTTTATCTGTCGGGAATCTCTCTTTTGATCCA
>m120308_025142_00122_c100303982550000001523012208061292_s1_p0/280/ccs
TGGATCAAAAGCGAGACTTTCCGACAGATAAAAATTGCAAGGAATTGGGGAGAAAGTGCCAAGATTTAGGAGAGGATTCAAAAGAAATTACGTGGCCATGTCATACACTGGAGCAGCAATGCAATCGCTTAGGGACTACAGAGATCTTAAAGCAGGTTTTATTGGATGAATACAAGGATACTTGAAGATGAAGAAAGTTGTGTAAAATATCTAAAAGAAAAGTGTAATAAATGGTCTAGAAGAGGCGATGACCGTTTCTCTTTTGTATGTGTCTTCCAAAATGCTACGTGTAAGCTGATGGTAGATGATGTGAAAGATAGATGTGAAGTATTCGAAAAAAATATAAAAGCATCAGAGATCGTTGGATTTCTTAAAATAACACGAATAACATAACAACATGGAAGAAACTGTGCCCTCCTGGCATACGTATTGCATAGATTTTCATCTAATTGTCCAGATCTTACTAAAGGAGATACTTGTAAAAAATTAAAAAACATTGTAAACCATTTTATGAAAGAAAGGCCTTGGAAGACGCCTCTCAAAGCGGAGCTTCGAGGAAAGCTAAGTGATGGAAAGGAATGCGAACCAGCATTGAAAGGATATTGTACAATAGCGAAAAACGTAAATAATGCGTCAATCAGTGGCTTATGCAAAGCTAACACCAAGATAACTCTGGAAGAGTGATGAGGATGCTAGAAAGGAACTCTGTGAGAAATTAGTGAAAGAAGTGGAAGAACAGTGCAAAGCATTACCAACAGAATTAGGACAACCGGCAGCTGATCTAAAAAAAGATTATAAGACATATGAGGAACTTAAGAAACGTGCAGAGGAAGCAATGAACAAGTCCAGTCTTGTTTGTCACTCATTAGAAAAACGAAGTATGTATCAAATAGTAATAGCAAAACAAGGATAAGAATGCCGTTTCAAACGGATTTCAAGATATCCACAGAACATGTGAAAATACTACGGAAGAGGAGTTAAGGATGTATCGTGACAGAATTAGAAGCTAAAGCATTTGATTTGGCAGCAAAGTATTTGGAAGATATGTAGATTGAAGGAAAGATGTGAGAAATTGGAATCGGATTGCGGGATTAAAGAGGATTGCGAAAAATTAAAAAATGTTGTGGATAGATTGAGAAGACATGTCGCGATCTGAAGCCTCTGGAGGTGGAGTCGCACGAAATAGTCACAGAAAGCACAACGACGACCACAACGACACAACAACCGTTTACCGATCCGAAGGCAACGGAATGCAAATCCTTACAGACAACAGACACATGGGTTACACAGACATCGACACATACCAGCACGTCTACCATCACATCTACGATTACATCAAAAATAACACTCACATCAACGAGGCGTTGCAACCAACCAAGTGTACGACAGGGGATGATGCAGAGGACGTGAAACCGAGTGAGGGATTGAAGATGAGTGGGTGGAGCGTGATGAGGGGTGATATTAGCAATGATGATTTCAATAATGATTTAAAAGTAAATGAATAGGATTTAATGATGGGCATGTATATTTAGTAAATAAACGAGCAGGGTAGGACAGGAAAGAGTA
>m120308_025142_00122_c100303982550000001523012208061292_s1_p0/281/ccs
GATCAAAAGCGAGATTTTCCGACAGACAAAGACTGCAAAGAATTAGGGAGAAAATGTCAAGATTAGGAAAAGGATTCAAAAGAAAATTACATGGCCATGTCATACACTGGAGCAGCAATGCAATCGTTTAGGGACTACAGAAATTTTAAACAGGTTTTTACTGGATGAACACAAGGATACTTTGAAGATCAAAAAAGTTGTGTAAAATATTTGAAAGAAAGTGTAATAAATGGTCTAGAAGAGGTGATGACCGTTTTTCTCTTGTATGTGTTTTTCTGGAAAGTACGTGTAAGCTGATGGTAGAAGACGTACAAAATAGATGCAAAGTATTCAAAGAAAATACACCAAGCGTCAAAATATCACGGACGTTTTTGAAGATAACACAAGAATAGAATCATTAGCAAGTTTTTGTCCCTTTCGGAGTTCATACTGTCATAGATTCGGACCTAATTGCCCTGATCTTAAAAAAAGAGGCTACTCTTTGTACAAAGCTCGAAAAACATTGTGAACCATTTTACAAAAAGAAAGGCCTTGGAAGACGCTCTCAAAGTAGAGCTTCGAGGAAAATTAGGTGGTCAAGATAAATGTGAATCTGCATTAGAAAAATATTGCACAGTAGCAGGAAACGTAAATAATGCATCAATCAGAAGTTTATGCAAAGATAATGCCGAAAGTAAAACTAAAAAGGCTGATGATAAAGATATTAGAAAGAATCTTTGTCTAAAATTAGGCGAAGAAGTGAAAGAACAATGTAAAACGTTACCGGAAGAACTAAAACAACTGGAAAAAAGACTTAGAAGACGACTTTAAAGTATTTAAAGAACTTAAAGAACAAGCAAAAAGAAGCAATGAACAAGTCCAATCTTGTTTTATCACTCGTTAAGAAAACGAAAGTAATACATCGAAAAATAATAGCAAGAACAAGGATAAGAATGCCGTTTCAAATGAAAAAGATACTACAAAATATGTAAAAATACTGCGGAGAGGAGTTAAAGATGTATCCGTAACAGAATTAGAAGCTAAAGCATTTGATTTGACAGCAGAAGTATTAGGAAGATATGTAGATTTGAAGGAAAGATGTGAGAAATTGACCTTGGATTGTGGGATTAAGAAAGATTGCAAAGCCTTAGAAAAATGTGTGGTGAAAAGATACAAGGAGTATGTTCGAAACTAAAACCACTGAAAGTGAAATCGCACGAAATAGTTACAGAAAGCACAACGACGACCACGACGACAACAACAACCGTTACCGATCCAAAGGCAACAGAATGCAAATCCCTACAGACGACAGATACATGGGTTACACAGACATCGACACACACAAGCACATCTACCATCACATCTACAATTACATCAAAAATAACACTCACATCTACAAGGCGGTGCAAACCAACCAAGTGTACGACAGGGGATGATGCAGAAGACGTGAAGCCAAGTGAAGGCTTGAGGGTGAGCGGGTGGAATGTGATAAGGGGGGGTGATAGTAGCAATGGTTATTTCGTTCATGATTTAGAAGCAAATGAGCCAAGATTTAATGATGAGCATGTATATTTAGTAAATAAACGAGCAGGGTAGGGCAGGAAAGAGTA
>m120308_025142_00122_c100303982550000001523012208061292_s1_p0/295/ccs
TGGATCAAAGCGAGACTTTCCGACAGACAAAGACTGCAAAGAATTAGGGAGAAAATGCAAGATTTAGGAGAGGATTCAAAGAAATTACGTGCCATGTCATACACTGAGCAGCAATGCAATCGCCTGGGGACTACAGAATTTTAAAGCAGGTTTTATTGGATGAACACAAGGATACTTTGAAAACTCATGAAAACTGTGTAACATATCTAAAAGAAAAATGTAATAATGGTCTAGAAGAAGGCGATAACCGTTTCTCTTTGTATGTTCTTCCAAAACGCTACATGTGAGCTGATGGTAAAACGTACAAGACAGATGTAAAGTATTCGAAAAAAATATAGAGGTTTCAGAGATCGTTGAATTTCTTAAAATAACACAAATAACATAACAACACTGGAAAGAAACTGTCCCCCCTGGCATACGTATTGCAATAAATTTTCGCCTAATTGTCCAGGTCTTACGAAAGAGATAGTTGTACAAAAACAGAAGCATTGTGACCGTTCTATAAAGAAAGGCCTTGGAAGATGCTCTCAAAGTAGAGCTTCAAGGAAATTGACTGATAAATCTAATGTGAACCTGCATTGAAAGATTGTACAGTAGCGGGAAACGTAAATAATGTGTCTATCAAAAGTTTATGCAAAGATAGCACTCAAGGTAACAATAAAAAACTGAGGACAAAGTGGTAGAAGAGCTTTGTAAGAAATAATGGAAGAAGTAAAGAGCATGTGAGACATTACAGCAGAATTAACGGAGCTGAAAAAAATCTAGAAAAAGATGTTAAACATATAAGAACTTAAGAAAGAGCAAAAAAGCAATGAACAAGTCTATCTTGTTTTATCACTCGTTAAGAAACGAAAGTAATACATCAAAAATAATAGAAATAATAACAAAACAAGGATAAGAATGCCGTTCAATAGATTTCAAGATACCACAGAACATGTGAAAATACTACGGAGAGGAGTTAAGGAGGCACTTGTAACAGAATCTGAAGCCAAGGCATTTGACCTAGCAGCAGATGTGTTTGGAAGATATCTAGATTTGAAGGAAAGATGTAATAAATTGACCTCAGATTGCGGATTAAAGAAGATGCGATGGTCTAAAAGAGTGTGTGGAAAGATGAGAAGACATGTCGTGATCTGAAGCCTCTGGAGGCGAAGCACACGAAACAGTGACAGAAGCACAACGACGACCACGACGACAGCAACACCGTTACCGATCCGAAGGCAACAGAATGCAAATCCTTACAGACAACAGATACATGGGTTACACAGACATCGCACAACAAGCACATCTACCATCACATCTACGATTACATCAAAAATAACACTCACATCAACGAGGCGATGCAAACCACCAAGTGTACGACAGGGATGATACAGAGGACGTGAAACCGAATGAGGGATTGAAGATGATGTGACGTGATGAGGGGGTGATATTAGCAATGATGATTTCAATAATGATTTAAAAGTAATGAATAGGATTTAATGATGGCATGTATATTAGTAATAAACGAGCAGGGTAGGGCAGGAAAGAGTA
>m120308_025142_00122_c100303982550000001523012208061292_s1_p0/299/ccs
GATCAAAAGCGAGACTTCCGACAGACAAAGATTGCAAGGAATTAGGAAGAAAGTGTGAAGCTTTAGGAAAGGATTCAAATCAGATTCAATGGCCATGTCATACGCTAAAGCAACAGTGTGATCGCTTGGGGACTACAGAAATCTTGAAGCAGGTTTTACTGAATGAACACAAGGATACTTTGGAAAACTCATGAAAACTGTGTAACATATTTAAAGGAAAAGTGTAATAAATGGTCTAGAAGAGGTGATAACCGTTTCTCTTTTGTATGTGTCTTCCAAAACGCTACGTGTGAACTGATGGTAGAAGACGTACAAATAGATGCAAAAATATTCGAAAAAAAATATAGAGGTTTCAGAGATTGTTGAATTTCTTAAAAATAACACGAATAACATAACAACACTGGAAAGAAACTGTCCCTCCTGGCATACATACTGCAATAGATTTTCACCTAATTGTCCAGATCTTACGAAAAAAGATACTCTTTGTACAAAGATTAAAGATCATTGTAAGCCATTCTATGAAAGAAAGGCCTTGGAAAACGCTCTCAAAGTAGAGCTTCGAGGAAAGCTGAATGATGAAAACAAATGTACTGCAGCATTGAAGGGATATTGTACACTAGCGAGAAATGTAAATAACGCATCAGTCAGAAGTTTATGCAAAGATAGCACTCAAGGTAGCAATAAAAAGACTGACGAAAAAGTGGTAGAAGAGCTTTGTAAGAAATTGATGGAAGAAGTAAAAGAGCAATGCGAGACATTACCAGCAGAACTAAAACAACCGGCAGACGATCTAGAAAAAGATGTTAAGACATACGAGGAACTTAAGGAAGAGGCAAAGAAAGCAATGAACAAGTCCAGCCTTGTTTTATCACTCGTTAAGAAAGACGGAAATAATACACCGAAAAATAATAGCAAAAGCGAAGATAAGAATGACGTTTCAAATGAAAAAGATACCACAAAACATGTGAAAATACTACGGAGAGGAGTTAAGGATGTATTAGTAACAGAATTAGAAGCCAAGGCGTTTGACTTAGCAGCAGAAGTATTTGGAAGATATGTAGATTTAAAGGAAAGATGCAAAAAATTGGAATCAGACTGTGGGATTAAGAAAGACTGCGAAAGTTAAAGAAGTATGCAAAAAGATTAATAAGGCATGTCACAATTTGAAACCTCTGGAGGTGAAGTCGCACGAAATAGTCACAGAAAGCACAACAACGACCACGACAACAACAACCGTTACCGATCCGAAGGCAACAGAATGCAAATCCTTACAGACAACAGATAATGGGTTACACAGACATCGACACACACAAGCACGTCTACCATCACATCTACGATTACATCAAAAATAACATTGACATCCAACAAGGCGATGCAAACCAACCAAGCGTACGACAGGGGATGATGCAGAGGACGTGAAGCCGAGTGAGGGATTGAAGATGAGTGGGTGGAACGTGATGAGGGGGGTGATAGTAGCAATGATGATTTCAATAATGATTTAAAAAGTAAATGAATAGGATTTAATGATGAGCATGTATATTTAGTAAATAAACGAGCAGGGTAGGGCAGGAAAGGAGTA
>m120308_025142_00122_c100303982550000001523012208061292_s1_p0/318/ccs
TGGATCAAAAGAGAGACTTCCCGACAGACAAAGACTGCAAAGAATTAGGGAGAAAATGTCAAGATTTAGGAAAGGATTCAAAAGAAATTACATGGCCATGTCATACACTGGAGCAGCAATGCAATCGTTTAGGGACTACAGAAATTTTAAAACAGGTTTACTGGATGAACACAAGGATACTTTGAAAGATCAAAAAAGTTGTGTAAAATATTTGAAAGAAAAGTGTAATAAATGGTCTAGAAGAGGTGATGACCGTTTTTCTCTTGTATGTGTTTTTCTGGAAAGTACGTGTAAGCTGATGGTAGAAGACGTACAAAATAGATGCAAAGTATTCAAAGAAAATACACAAGCGTCAAATATCACGGACGTTTTTGAAGATAACACAAGAATAGAATCATTAGCAAGTTTTTGTCCCTTTCGGAGTTCATACTGTCATAGATTCGGACCTAATTGCCCTGATCTTAAAAAAGAGGCTACTCTTTGTACAAAGCTCGAAAAACATTGTGAACCATTTTACAAAAGAAAGGCCTTGGAAGACGCTCTCAAAGTAGAGCTTCGAGGAAAATTAGGTGGTCAAGATAAATGTGAATCTGCATTAGAAAAATATTGCACAGTAGCAGGAAACGTAAATAATGCATCAATCAGAAGTTTATGCAAAGATAATGCCGAAAGTAAAACTAAAAAGGCTGATGATAAAGATATTAGAAAGAATCTTTGTCTAAAATTAATAGAAGAGGTGGAAGATCAATGCAAACTATTACCAGCAGAACTAAAACAACCGGCAACGATCTAGAAGAAGACTTTAAAACATATAAGGACTTAAAGGAAAAGCAAAAGAAAGCAATGAACAAGTCCAATCTTGTTTTATCACTCGTTAAAAAAACGAAAGTAATACATCGAAGAATAATAGCAAGAGCAAGGATAAAATGCCGTTTCGAAACGGACTCAAGATACCACAGAACATGTGAAAATACTACGGAGAGGATTAAGGATGTATCTGTGACAGAATTGGAAGCCAAGGCATTTGACTGACAGCAGATGTGTTTGGAAGATATGTAGATTTGAAGGAAAGATGTGAGAAATTGACCTGGATGTGGGATTAAAGACGACTGCAAAGCTTAGAAAATGTGTGCAAAAGATCGAGGAAGCATGTACGAACTGAAGCCTCTGGAAGTGAATCGCACGAAATAGTTACAGAAAGCACAACGACGACCACGACGACAACAACACGTTACCGATCCGAAGGCAACAGAATGCAAATCCCTTACAGACAACAGACACATGGGTTACACAGACATCGACACACACAAGCACGTCTACCATCACATCTACAATCACATCAAAAATAACACTCACATCAACAAGGCGGTGCAAACCAACCAAGTGTACGACAGGGGATGATGCAGAGGACGTGAAGCCGAGTGAAGGCTTGAAGGTGAGCGGGTGGAGTGTGATGAGGGGGGTGATAGTAGCAATGGTTATTTCGTTCATGATTTAGAAGCAAATGAGCAAGATTTAATGATGAGCATGTATATTTAGTAAATAAACGAGCAGGGTAGGGCAGGAAAGAGTA
>m120308_025142_00122_c100303982550000001523012208061292_s1_p0/334/ccs
TACTCTTTCCTGTCCTACCCTGCTCGTTTATTTACTAAATATAACATGCTTATCATTAAATCCTGCTCATTTACTTTCTAAATCATTGAACTGAAATATCCATTGCTACTATCACCCCCCTCATCACATTCCACCCACTCATCCTCAATCCTTCACTCGGTTTCACGTCCTCCCGCATCATCCCCTGTCGTACACTTGGTTGGTTTGCATCGCCTTGTTGATGTCAATGTTAATTTTTGATGTAATTGTAGATGTGATGGTAGACGTGCTTGTGTGTGGTCGATGTCTGTGTAACCCATGTGTCTGTTGTCTGTAAGGATTTGCATTCTGTTGCCTTCGGATCGGTAACGGTTGTTGTTGTCGTTGTGGTCGTCGTTGTGCTTTCTGTGACTATTTCGTGCGACTTCACCTCCAGAGGCTTCAGATCACGACATGTCTTCTCAATCTTTTCACACACATCTTTTAAATCATCACAATCGTCTTTAATCCCGCAATCTGAGGCCAATTTCTCACGTCTTTCTTTCAAGTCTACATATCTTTCCAAACACTTCTGCTGTAAATCAATGCTTTGGCTTCCAATTCTGTCACGGGTACATCTTTAACTTCTCTCCGTAGTATTTTCACATATTTTGTGGTATCTTTTTCATTTGAAACAGCATCCTTATCCTTGTTTTTGCTATTATTTTTCGATTGTATTACTTTGGTTTTTCTTAACAAGTGATAAAATAAGGCTGGACTTGTTCATTGCTTTCTTTGCCTTTTCCTTAAGTCCCTCATATGTTTCAAAATCATCTTTTAGATCTTTTTCCTCATGCTTCAGTTCTGCTGGTAATACTTTGCACTGCTGTTCCACTTCTTCTACTAATTTAGACAAAGCTTCTTTCTAACATTTTCATCATCCTTTTCAGTTTTATTTTTCGTATTATTTTTAACATAAACTGCTGATTGATGCATTATTTACATTTTCCAATATTGTGCAATATCCTTTCAATGCAGGTTCGCATTTGTTTTTACTTAAATTCCCTCGAAGCTCTACTTTAAGAGCATCTTCTAAAACCTTTCTTCTATAAAATGGTTCGCAATATTTTTTAAGATTTTGACAGAAAGTTTTTCCTTTGTCAAGATCAGGACAATTGGGTAAAAATCTATCGCAGTATGGATGCCATGAAGGGCAAATATTTGATGCTGATTCTGTTTTTATTTATTTTTTCAAGGGAATCATTAATATCTGATGCTTGCATATTTTTTTCGAATACTTCACACCTATCTTTTACATCATCTACCATCAGCTTACACGTAGCGTTTTGGAAGACACATACAAAAGAGAAACGGTCATCTCCTCTTCTAGACCATTTATGGCATTTTCTCTTTAAATATTTCGTACAGTTTTCATGAGTTTTCAAAGTATCTTTGTGTTCATCCAATAAAATCTGTTTTAAAATTTCTGTAGTCCCTAAGCGATCACATTGCTGCTTTAACGCATGGCATGGCCATTGAATCTGATTCGAATCCTTTCCTAAATCTTGGCATTTTCTCCCTAATTCTTTGCAGTCTTTGTCTGTCGGAAAATCTCGCTTTTGATCCA
>m120308_025142_00122_c100303982550000001523012208061292_s1_p0/336/ccs
TACTCTTTCCTGCCCTACCCTGCTCGTTTATTTACTAAATATACATGCTCATCATTAAATCTTGCTCATTTGCTTTCTAAATCATGAACGAAATAACCATTGCTACTATCACCCCCTTATCACATTCCACCCGCTCACCCTCAAGCCTTCACTTGGCTTCACGTCTTCTGCATCATCCCCTGTCGTACACTTGGTTGGTTTTGCACCGCCTTGTAGATGTGAGTGTTATTTTTGATGTAATTGTAGATGTGATGGTAGATGTGCTTGTGTGTGTCGATGTCTGTGTAACCCATGTATCTGTCGTCTGTAGGGATTTGCATTCTGTTTGCCTTTGGATCGGTAACGGTTGTTGTTGTCGTCGTGGTCGTCGTTGTGCTTTCTGTAACTATTTCGTGCGATTTCACTTTCAGTGGTTTTAGTTTCGAACATACTCCTTGTATCTTTTCACACACATTTTCTAAGGCTTTGCAATCTTTCTTAATCCCACAATCCAAGGTCAATTTCTCACATCTTTCCTTCAAATCTACATATCTTCCTAATACTTCTGCTGTCAAATCAAATGCTTTAGCTTCTAATTCTGTTACGGGATACATCTTTAACTCCTCTCCGCAGTATTTTTACATATTTTGTAGTATCTTTTTCATTTGAAACGGCATTCTTATCCTTGTTCTTGCTATTATTTTTCGATGTATTACTTTCGTTTTTCTTAACGAGTGATAAAACAAGATTGGACTTGTTTCATTGCTTCTTTTGCTTGTTCTTTAGTTCTTTAAATACTTTAAAGTCGTCTTCTAAGTCTTTTTCCAGTTGTTTTAGTTCTTCCGGTAATGTTTTACATTGTTCTTTCACTTCTTCCACTAATTTTAGACAAAGATTCTTTCTAATATCTTTATCATCAGCCTTTTTAGTTTTACTTTCGGCATTATCTTTGCATAAACTTCTGATTGATGCATCATTTACGTTTCCTGCTACTGTGCAATATTTTTCTAATGCAGATTCACATTTATCTTGACCACCTAATTTTCCTCGAAGCTCTACTTTGAGAGCGTCTTCCAAGGCCTTTCTTTTGTAAAATGGTTCGCATGTTTTTCGAGCTTTGTACAAAGAGTAGCCTCTTTTTTAAGATCAGGGCAATTGGTCCGAATCTATGACAGTATGAACTCCGAAAGGGACAAAAACTTGCTAATGATTCTATTCTTGTGTTATCTTCAAAAACGTCCGTGATATTTGACGCTTGTGTATTTCCTTTGAATACTTTGCATCTATTTTGTACGTCTTCTACCATCAGCTTACACGTACTTTCCAGAAAAACACATACAAGAGAAAAACGGTCATCACCTCTTCTAGACCATTTATTACACTTTTCTTTCAAATATTTTACACAACTTTTTTGATCTTTCAAAGTATCCTTGTGTCATCCAGTAAAACCTGTTTTAAAATTTCTGTAGTCCCTAAACGATTGCATTGCTGCTCCAGTGTATGACATGGCCATGTAATTTCTTTTGAATCCTTTCCTAAATCTTGACATTTTCTCCCTAATTCTTTGCAGTCTTTGTCTGTCGGGAAAGTCTCGCTTTTGATC
>m120308_025142_00122_c100303982550000001523012208061292_s1_p0/339/ccs
TGGATCAAAAGAGAGATTTTCCGACAGACAAAGACTGCAAAGAATTAGGGAGAAAATGCCAAGATTTAGGAGAGGATTCAAAAGAAATTACGTGGCCATGTCATACACTGGAGCAGCAATGCAATCGCCTGGGGACTACAGAAATTTTAAAGCAGGTTTATTGGATGAACACAAGGATACTTTGAAAACTCATGAAAACTGTGTAACATATCTAAAAGAAAAATGTAATAAATGGTCTAGAAGAGGCGATAACCGTTTCTCTTTTGTATGTGTCTTCCAAAACGCTACATGTGAGCTGATGGTAAAAGACGTACAAGACAGATGTAAAGTATTCGAAAAAAATATAGAGGTTGCAGAGATCGTTGAATTTCTTAAAAATAACACAAATAACATAACAACACTGGAAAGAAACTGTCCCCCCTGGCATACGTATTGCAATAAATTTTCGCCTAATTGTCCAGGTCTTACGAAAGAGGATAGTTGTACAAAAATCAAGAAGCATTGTGAGCCGTTCTATAAAAGAAAGGCCTTGGAAGATGCTCTCAAAGTAGAGCTTCAAGGAAAATTGACTGATAAATCTAAATGTGAACCTGCATTGAAAAGATATTGTACAGTAGCGGGAAACGTAAATAATGTGTCTATCAAAAGTTTATGCAAAGATAGCACTCAAGGTAACAATAAAAAACCTGAGGACAAAGTGGTAGAGAGCTTTGTAAGAAATTAATGGAAGAAGTAAAAGAGCAATGTGAGACATTACCAGCAGAATTAACGGAGCTGGAAAAAAATCTAGAAAAAGATGTTAAAACATATAAAGAACTTAAGAAAGAAGCAAAAAAAGCAATGAACAAGTCTAATCTTGTTTTATCACTCGTTAAGAAAAACGAAAGTAATACATCAAAAAATAATAGAAATAATAACAAAAACAAGGATAAGAATGCCGTTTCAAATAGATTTCAAGATACCACAGAACATGTGAAAATACTACGGAGAGGAGTTAAGGAGGCACTTGTAACAGAATCTGAAGCCAAGGCATTTGACCTAGCAGCAGATGTGTTTGGAAGATATCTAGATTTGAAGGAAAGATGTAATAAATTGACCTCAGATTGCGGGATTAAAGAAGATTGCGATGGTCTAAAAGAAGTGTGTGGAAAGATTGAGAAGACATGTCGTGATCTGAAGCCTCTGGAGGTGAAGCCACACGAAACAGTGACAGAAAGCACAACGACGACCACGACGACAGCAACAACCGTTACCGATCCGAAGGCAACAGAATGCAAATCCTTACAGACAACAGATACATGGGTTACACAGACATCGGCACAAACAAGCACATCTACCATCACATCTACGATTACATCAAAAATAACACTCACATCAACGAGGCGATGCAAACCAACCAAGTGTACGACAGGGGATGATACAGAGGACGTGAAACCGAATGAGGGATTGAAGATGAGTGGGTGGAGCGTGATGAGGGGGGTGATATTAGCAATGATGATTTCAATAATGATTTAAAAAGTAAATGAATAGGATTTAATGATGGGCATGTATATTTAGTAAATAAACGAGCAGGGTAGGACAGGAAAGAGTA
>m120308_025142_00122_c100303982550000001523012208061292_s1_p0/341/ccs
TGGATCAAAAGCGAGATTTTCCCGACAGACAAAGACTGCAAAGAATTAGGGAGAAAATGCCAAGATTTAGGAGAGGATTCAAAAGAAATTACGTGGCCATGTCATACACTGGAGCAGCAATGCAATCGCCTGGGGACTACAGAAATTTTAAAGCAGGTTTTATTGGATGAACACAAGGATACTTTGAAAACTCATGAAAACTGTGTAACATATCTAAAAGAAAATGTAATAAATGGTCTAGAAGAGGCGATAACCGTTTCTCTTTTGTATGTGTCTTCCAAAACGCTACATGTGAGCTGATGGTAAAAGACGTACAAGACAGATGTAAAGTATTCGAAAAAAATATAGAGGTTGCAGAGATCGTTGAATTTCTTAAAAATAACACAAATAACATAACAACACTGGAAAGAAACTGTCCCCCCTGGCATACGTATTGCAATAAATTTTCGCCTAATTGTCCAGGTCTTTACGAAAGAGGATAGTTGGTACAAAAATCAAGAAGCATTGTGAGCCGTTCTATAAAAGAAAGGCCTTGGAGATGCTCTCAAAGTAGAGCTTCAAGGAAAATTGACTGATAAATCTAAATGTGAACCTGCATTGAAAAGATATTGTACAGTAGCGGGAAACGTAAATAATGTGTCTATCAAAAGTTTATGCAAAGATAGCACTCAAGGTAACAATAAAAAACCTGAGGACAAAGTGGTAGAGAGCTTTGTAAGAAATTAATGGAAGAAGTAAAGAGCAATGTGAGACATACCAGCAGAATTAACGGAGCTGGAAAAAAATCTAGAAAAAGATGTTAAAACATATAAAGAACTTAAGAAAGAAGCAAAAAAAAGCCAATGAACAAGTCTAATCTTGTTTTATCACTCGTTAAGAAAAACGAAAGTAATACATCAAAAAATAATAGAAATAATAACAAAAACAAGGATAAGAATGCCGTTTCAAATAGATTTCAAGATACCACAGAACATGTGAAAATACTACGGAGAAGGAGTTAAGGAGGCACTTGTAACAGAATCTGAAGCCAAGGCATTTGACCTAGCAGCAGATGTGTTTGGAAGATATCTAGATTTGAAGGAAAGATGTAATAAATTTGACCTCAGATTGCGGGATTAAAGAAGATTGCGATGGTCTAAAAGAAGTGTGTGGAAAGATTGAGAAGACATGTCGTGATCTGAAGCCTCTGGAGGTGAAGCCACACGAAAACAGTGACAGAAAGCAACAACGACGACCACGACGACAGCAACAACCGTTACCGATCCGAAGGCAACAGAATGCAAATCCTTACAGACAACAGATACATGGGTTACACAGACATCGGCACAAACAAGCACATCTACCATCACATCTACGATTACATCAAAATAACACTCACATCAACGAGGCGATGCAAACCAACCAAGTGTACGACAGGGGATGATACAGAGGACGTGAAACCGAATGAGGGATTGAAGATGAGTGGGTGGAGCGTGATGAGGGGGGTGATATTAGCAATGATGATTTCAATAATGATTTAAAAAGTAAATGAATAGGATTTAATGATGGGCATGTATATTTAGTAAATAACGAGCAGGGTAGGACAGGAAAGAGTA
>m120308_025142_00122_c100303982550000001523012208061292_s1_p0/352/ccs
TGGATCAAAAGAGAGACTTTCCAACAGACAAAGACTGCAAAGAATTAGGGAGAAAATGCCAAGATTTAGGAGAGGATTCAAAAGAAATTACGTGGCCATGTCATACACTGGAGCAGCAATGCAATCGCCTGGGGACTACAGAAATTTTAAAGCAGGTTTTATTGGATGAACACAAGGATACTTTGAAAACTCATGAAAACTGTGTAACATATCTAAAAGAAAAATGTAATAAATGGTCTAGAAGAGGCGATAACCGTTTCTCTTTTGTATGTGTCTTCCAAAACGCTACATGTGAGCTGATGGTAAAAGACGTACAAGACAGATGTAAAGTATTCGAAGAAAATATAGAGTTGCAGAGATCGTTGAATTTCTTAAAAATAACACAAATAACATAACAACACTGGAAAGAAACTGTCCCCCCTGGCATACGTATTGCAATAAATTTTCGCCTAATTGTCCAGGTCTTACGAAAGAGGATAGTTGTACAAAAATCAAGAAGCATTGTGAGCCGTTCTATAAAAGAAAGGCCTTGGAAGATGCTCTCAAAGTAGAGCTTCAAGGAAAATTGACTGATAAATCTAAATGTGAACCTGCATTGAAAAGATATTGTACAGTAGCGGGAAACGTAAACAATGTGTCTACCAAAAGTTATGCAAAGATAGCACTCAAGGTAACAATAAAAAACCTGAGGACAAAGTGGTAGAAGAGCTTTGTAAGAAATTAATGGAAGAAGTAAAAGAGCAATGTGAGACATTACCAGCAGAATTAACGGAGCTGGAAAAAAATCTAGAAAAAGATGTTAAAACATATAAAGAACTTAAGAAAGAAGCAAAAAAAGCAATGAACAAGTCTATCTTGTTTATCACTCGTTAAGAAAAACGAAAGTAATACATCAAAAAATAATAGAAATAATAACAAAAACAAGGATAAGAATGCCGTTTCAAATAGATTTCAAGATACCACAGAACATGTGAAAATACTACGGAGAGGAGTTAAGGAGGCACTTGTAACAGAATCTGAAGCCAAGGCATTTGACCTAGCAGCAGATGTGTTTGGAAGATATCTAGATTTGAAGGAAAGATGTAATAAATTGACCTCAGATTGCGGGATTAAAGAAGATTGGCGATGGTCTAAAAGAAGTGTGTGGAAAGATTGAGAAGACATGTCGTGATCTGAAGCCTCTGGAGGTGAAGCCACACGAAACAGTGACAGAAAGCACAACGACGACACGACGACAGCAACAACCGTTACCGATCCGAAGGCACAGAATGCAAATCCTTACAGACAACAGATACATGGGTTACACAGACATCGGCACAAACAAGCACATCTACCATCACATCTACGATTACATCAAAAATAACACTCACATCAACGAGGCGATGCAAACCAACCAAGTGTACGACAGGGGATGATACAGAGGACGTGAAACCGAATGAGGGATTGAAGATGAGTGGGTGGAGCGTGATGAGGGGGTGATATTAGCAATGATGATTTCAATAATGATTTAAAAAGTAAATGAATAGGATTTAATGATGGCATGTATATTTAGTAAATAAACGAGCAGGGTAGGACAGGAAAGAGTA
>m120308_025142_00122_c100303982550000001523012208061292_s1_p0/353/ccs
TGGATCAAAAGCGAGATTTCCGACAGATAAAGACTGCAAAGAATTAGGGAGAAAGTGTAAAGCTTTAGGAAAGGATTCAAATCAGATTCAATGGCCATGTCATACACTGGAGCAGCAATGCGATCGCTTGGGACTACAGAAATTTTGAAGCAGGTTTTACTAAATGAACACAAGGACACTTTGGAAACTCATGAAAACTGTGTAACATATTTAAAGGAAAAGTGTAATAAATGGTCTAGAAGGGGTGATGATCGTTTCACTTTTGTATGTGTCTTCCAAAACGCTACACGTAAGCTGATGGTAGAAGACGTACAAAATAGATGCAAATATTCGAAAAAAATATAGAGGTTTCAGAGATTGTTGAATTTCTTAAAAATAAACACGAATAACATAACAACACTGGAAAGAAACTGTCCCTCCTGGCATACGTACTGCAATAGATTTTCACCTAATTGTCCAGATCTTACGAAAGAGGATAGTTGTACAAAAATCAAGAAGCATTGTGAGCCGTTCTATAAAAGAAAGGCCTTGGAAGATGCTCTCAAAGTAGAGCTTCGAGGAAAATTAGGTGATCAAGATGAATGCAATTTGGCATTAAAAGGATATTGTACACAATTAGAAAAATTAAATAATGAATCTATCAAAAGTTTATGCAAAGCTAACACCAAGGATAACCCTAAAAAGAGCAACAAAGATGCTAAAAAGGAACTCTGTGAGAAATTAGTGGAAGAAGTAAAAGAACAATGCAAAACATTACCAGCAGAACTAAGACAACCGGCAGACAATCTAGAAAAAGATGTTAAGACATATGAGGAACTTAAGGAAGAGGCAAAGAAAGCAATGAACAAGTCCAGCCTTGTTTTATCACTCGTTAAGAAAGACGGAAATAATACACCGAAAAATAATAGCAAAAACAAGGATAAGAATACCGTTTCAAACGGACTTCAAGATACCACAGAACATGTGAAAATACTACGGAGAAGAGTTAAGGAGGCACTTGTAACAGAATCTGAAGCCAAGGCATTTGATTTGGCAGCAGAAGTGTTTGGAAGATATGTAGATTTGAAGGAAAGATGTAATAAATTGGAATCAGATTGCAGAATTAAGGAGGATTGCAAAGACTTAGAAGAAGTATGCAAAAAGATTAATAAGGCTTGTCGCAATCTGAAGCCTCTGGAGGTGAAGCCGCACGAAACAGTGACAGAAAGTACAACGACAACCACAACAACAACAACAACCGTTGCCGATCCGGAGGCAACGGAATGCAAATCCTTACAGACAACAGACACATGGGTTACACAGACATCGACACACACAAGCACGTCTACTATCACATCTACCATCACATCAAAATAACATTGACATCAACGAGGCGATGCAAACCAACCAAGTGTACGACAGGGGATGATGCGGAAGACGTGAAGCCAAGTGAAGGCTTGAGGGTGAGCGGGTGGAATGTGATGAGGGGGTGATAGTAGCAATGGTTATTCGTTCATGATTTAGAAAGCAAATGAGCAAGATTTAATGATGAGCATGTATATTTACTAGATGAGCAAGCAGGGTAGGACAGGAAAGAGTA
>m120308_025142_00122_c100303982550000001523012208061292_s1_p0/355/ccs
TACTCTTTCCTGCCCTACCCTGCTCGTTTATTTTACTAAATATACATGCTCATCATTAAATCTTGCTCATTTGCTTTCTAAATCATGAACGAAATAACCATTGCTACTATCACCCCCCTTATCACATTCCACCCGCTCACCCTCAAGCCTTCACTTGGCTTCACGTCTTCTGCATCATCCCCTGTCGTACACTTGGTTGGTTTGCACCGCCTTGTAGATGTGAGTGTTATTTTTGATGTAATTGTAGATGTGATGGTAGATGTGCTTGTGTGTGTCGATGTCTGTGTAACCCATGTATCTGTCGTCTGTAGGGATTTGCATTCTGTTGCCTTTGGATCGGTAACGGTTGTTGTTGTCGTCGTGGTCGTCGTTGTGCTTTCTGTAACTATTTCGTGCGATTTCACTTTCAGTGGTTTTAGTTTCGAACATACTCCTTGTATCTTTTCACACACATTTTCTAAGGCTTTGCAATCTTTCTTAATCCCACAATCCAAGGTCAATTTCTCACATCTTTCCTTCAAATCTACATATCTTCCTAATACTTCTGCTGTCAAATCAAATGCTTTAGCTTCTAATTCTGTTACGGATACATCTTTAACTCCTCTCCGCAGTATTTTTACATATTTTGTAGTATCTTTTTCATTTGAAACGGCATTCTTATCCTTGTTCTTGCTATTATTTTTCGATGTATTACTTTCGTTTTTTCTTAACGAGTGATAAAACAAGATTGGACTTGTTCATTGCTTCTTTTGCTTGTTCTTTAAGTTCTTTAAATACTTTAAAGTCGTCTTCTAAGTCTTTTTCCAGTTGTTTTAGTTCTTCCGGTAATGTTTTACATTGTTCTTTCACTTCTTCCACTAATTTTAGACAAAGATTCTTTCTAATATCTTTATCATCAGCCTTTTTAGTTTTTACTTTCGGCATTATCTTTGCTAAACTTCTGATTGATGCATTATTTACGTTTCCTGCTACTGTGCAATATTTTTCTAAATGCAGATTCACATTTATCTTGACCACCCTAATTTTCCTCGAAGCTCTACTTTGAGAGCGTCTTCCAAGGCCTTTCTTTTGTAAAATGGTTCCACAATGTTTTTCGAGCTTTGTACAAAGAGTAGCCTCTTTTTTAAGATCAGGGCAATTAGGTCCGAATCTATGACAGTATGAACTCCGAAAGGGACAAAAACTTGCTAAATGATTCTATTCTTGTGTTATCTTCAAAAACGTCCGTGATATTTGACGCTTGTGTATTTTCTTTGAATACTTTGCATCTATTTTGTACGTCTTCTACCATCAGCTTACACGTACTTTCCAGAAAAACACATACAAGAGAAAAACGGTCATCACCTCTTCTAGACCATTTATTACACTTTCTTTCAAAATATTTTACACAACTCTTTTGATCTTTCAAAGTATCCTTGTGTTCATCCAGTAAAACCTGTTTTAAAATTTCCTGTAGTCCCTAACGATTGCATTGCTGCTCCAGTGTATGACATGGCCATGTAATTTCTTTTGAATCCTTTCCTAAATCTTGAACATTTTCTCCCTAATTCTTTGCAGTCTTTGTCTGTCGGAAAAACTCGCTTTTGATCCA
>m120308_025142_00122_c100303982550000001523012208061292_s1_p0/371/ccs
TACTCTTTCCTGTCCTACCCTGCTCGTTTATTTACTAAATAATACATGCTCATCATTAAATTTTGCTCATTTGCTTTCTAAATCATGAACGAAATCATCATTGCTAATATCACCCCTCATCACGCCCCACCCACTCTCTTCAATCCCTCACTCGGCTTCCACGTCCTCTGCATCATCCCCTGTCGTACACTTGGTTGGTTTGAACGCTCGTTGATGTGAGTGGTTATTTTTGATGTAATCGTAGATGTGATGGTAGACGTGCTTGTGTGTGTCGATGTCTGTGTAACCCATGTATCTGTTGTCTGTAAGGATTGCATTCTGTTGCCTTCGGATCGGTAACGGTCCGTTGTTGTCGTCGTGGTCGTTGTTGTGCTTTCTGTGACTATTTCGTGCGACTTCACCTCCAGAGGTTTCAAATTGTTGACATGCCTTATTTAATCTTTTTGCATACTTCTTTAACTTTTCGCAGTCTTTCTTAATCCCACAGTCTGATTCCAATTTTTTGCATCTTTCCTTTAAATCTACATATCTTCCAAATACTTCTGCTGCTAAGTCAAACGCCTTGGCTTCTAATTCTGTTTACTAATACATCCTTAACTCTCTCCGTAGTATTTTCACATGTTTTGTGGTATCTTTTTCATTTGAAACGTCATTCTTATCTTCGCTTTTGCTATTATTTTTCGGTGTATATTCCGTCTTTCTTAACGAGTGATAAACAAGGCTGGACTTGTTCATTGCTTTCTTTGCCTCTTCCTAAGTTCCCTCGTATGTCTAACATCTTTTCTAGATCGTCTGCCGGTTGTTTTAGTTTCCTGCTGGTAATGTCTCGCATTGCTCTTTTACTTCTTCCATCAATTTCTTACAAGCTCCTTCTACCACTTTTTCGTCAGTCTTTTTATTGGCTACCTTGAGTGCTATCTTTGCATAAACTTCTGACTGATGCGTTATTTACATTTCTCGCTAGTGTACAATATCCCTTCATGCTGCAGTACATTGTTTTCATTCATTCAGCTTTTCCTCGAAGCTCTACTTTGAGAGCGTTTTCCAAGGCTTTCTTTCATAGAATGGCTTACAATGATCTTTAATCTTTTGTACAAAGAGTATCTTTTTTTCGTAAGATCTGGACAATTAGGTGAAATCTATGTCGCAGTATGTAGTGCCCAGGAGGGACAGTTTCTTGCCAGTGTTGTTATGTTATTCGTGTTTTTTTTAAGAAATTCAACAATCTCTGAAACCTCTATATTTTTTTCGAATATTTGCATCTATTTTGTACGTCTTCTACCATCAGTTCACACGTAGCGTTTTTGGAGACACATACAAAAGAGAAACGGTTATCACCTCTTCTAGACCATTTATTACACTTTTCCTTTTAAATATGTTACACAGTTTTCATGAGTTTTCAAAGTATCCTTGTGTTCATTCAGTAAAACCTGCTTCAAGATTTCTGTAGTCCCCAAGCGATCACACTGTTGCCTTTAGCGTATGACATGGCCCATTGAATCTGATTTGAATCCTTTCCTAAAGCTTCACACTTTCTTCCTAATTCCTTGCAATCTTTGTCTGTCGGAAAATCTCGCTTTTGATCCA
>m120308_025142_00122_c100303982550000001523012208061292_s1_p0/377/ccs
ACTCTTTCCTGCCCTACCCTGCTCGTTATTTACTAAATATACATGCCTATCATTAAATCTGCTCATTTGCTTTCTAAATCATGAACAAATAACCATTGCTAATATCACCCCCCTCATCACGCTCCACCCGCTCATCTCAATCCCTCACTCGGTTTCACGTCCTCCCGCATCATCCCCTGTCGTACACTTGGTTGGTTTGCATCGCCTCGTTGATGTGAACTGTTATTTTTGATGTAATCGTAGATGTGATGGTAGATGTGCTTGTTTGTGCCGATGTCTGTGTAACCCATGTATCTGTTGTCTGTAAGGATTGCATTCTGTGCCTTCGGATCGGTAACGGTTGTTGCTGTCGTCGTGGTCGTCGTTGTGCTTTCTGTCACTGTTTCGTGTGGCTTCACCTCCAGAGGCTTCAGATCACGAACTGTCTTCTCAATCTTTCCACACACTTCTTTTAGACATCCGCAATCTTCTTTAATCCCGCAATCTGAGGTCAATTTATTACATCTTTCCTTCAAATCTAGATATCTTCCAAACACATCTGCTGCTAGGTCAAATGCCTTGGCTTCAGATTCTGTTACAAGTGCCTCCTTAACTCCTCTCCGTAGTATTTTCACATGTTCTGTCGTATCTTGAAATCTATTTGAAACGGCATTCTTATCCTTGTTTTGTTATTATTTCTATTATTTTTTGATGTATTACTTTCGTTTTCTTAACGAGTGATAAACAAGATTAGACTTGTTCATTGCTTTTTTGCTTCTTTCTTAAGTTTCTTTATATGTTTTAACATCTTTTCTAGATTTTTTCCCAGCTCCGTTAATTCTGCTGGTAATGTCTCACATTGCTCTTTTACTTCTTCCATTAATTTCTTACAAAGCTCTTCTACCACTTTGTCCTCAGGTTTTTTTATTGTTACCTTGAGTGCTATCTTTGCATAAACTTTTGATAGACACATTATTTACGTTTCCCGCTACTGTACAATATCTTTTCAATGCAGGTTCACATTAGATTTATCAGTCAATTTCCTTGAAGCTCTACTTTGAGAGCATCTTCCAAGGCCTTTCTTTTATAGAACGGCTCACAATGCTTCTTGATTTTTGTACAACTATCTCTTTCGTAAGACCTGGACAATTAGGCGAAAATTTATTGCAATACGTATGCCAGGGGGGACAGTTTCTTTCCAGTGTCGTTATGTTATTTGTGTTATTTTAAGAAATTCAACGATCTCTGCAACCTCTATATTTTTTTCGAATACTTTACATCTGTCTTGTACGTCTTTACCATCAGCTCACATGTAGCGTTTTGGAAGACACATACAAAAGAGAAACGGTTATCGCCTCTTCTAGACCATTTATTACATTTTTCTTTAGATATGTTACACAGTTTCATGAGTTTTCAAAGTATCCTTGTGTTCATCCAATAAAACCTGCTTTAAAATTTCTGTAGTCCCAGGCGATTGCATTGCTGCTCCAGTGTATGACATGGCCACGTAATTCTTTTGAATCCTCTCCTAAATCTTGGCATTTTCTCCCTAATTCTTTGCAGTCTTTGTCTGTCGGAAAGTCTCGCTTTGATCCA
>m120308_025142_00122_c100303982550000001523012208061292_s1_p0/407/ccs
TGGATCAAAGAGAGACTTCCCGACAGATAAAGACTGCAAAGATTAGGAGAAAGTGTAAAGCTTTAGGAAAGGATTCAAATCAGATTCAATGGCCATGTCATACACTGGAGCAGCAATGCGATCGCTTGGGGACTACAGAAATTTTGAGCAGGTTTTACTAAATGAACACAAGGACACTTTGGAAACTCATGAAAACTGTGTAACATATTTAAAGGAAAAGTGTAATAAATGGTCTAGAAGGGGTGATGATCGTTTCACTTTTGTATGTGTCTTCCAAAACGCTACACGTAAGCTGATGGTAGAGACGTACAAAATAGATGCAAAATATTCGAAAAAAATATAGAGGTTCAGAGATTGTTGAATTTCTTAAAAATAACACGAATACATAACAACACTGGAAAGAAACTGTCCCTCCTGGCATACGTACTGCAATAGATTTTCACCTAATTGTCCAGATCTTACGAAAGAGGATAGTTGTACAAAATCAAGAAGCATTGTGAGCCGTTCTATAAAAGAAAGGCCTTGGAAGATGCTCTCAAAGTAGAGCTTCGAGGAAAATTAGGTGATCAAGATGAATGCAATTTGGCATTAAAGGATATTGTACACAATTAGAAAAATAAATAATGAATCTATCAAAAGTTATGCAAAGCTAACACCAAGGATAACCCTAAAAAGAGCAACAAGATGCTAAAAAGGAACTCTGTGAGAAATTAGTGGAAGAAGTAAAGGAACATGCAAACATTACCAGCAGAACTAAGACACCGCAGACAATCTAGAAAAAGATGTTAAGACATATGAGGAACTTAAGGAAGAGGCAAAGAAGCAATGAACAAGTCCAGCCTTGTTTTATCACTCGTTAAGAAAGACGGAATAATACACCGAAAAATAATAGCAAAAACAAGGATAAGAATACCGTTTCAAACGGACTTCAAGATCCACAGAACATGTGAAATACTACGGAGAAGAGTTAAGGAGGCACTTGTAACAGAATCTGAAGCCAAGGCATTTGATTTGGCAGCAGAAGTGTTTGGAAGATATGTAGATTTGAAGGAAAGATGTAATAAATTGGAATCAGATTGCAGAATTAAGGAGGATTGCAAAGACTTAGAAGAAGTATGCAAAAAGATTAATAAGGCTTGTCGCAATCTGAAGCCTCTGGAGGTGAAGCCGCACGAAACAGTGACAAAGTACAACGACAACCACAACAACAACAACAACCGTTGCCGATCCGGAGCAACGGAATGCAAAATCCTTACAGACAACAGACACATGGGTTACACAGACATCGACACACACAAGCACGTCTACCATCACATCTACATACATCAAAAATAACTCACATCACGAGGCGTGCAACCAACCAAGTGTACGACAGGGATGATGCAGAAGACGTGAGCCAGTGAGGCTTGAGGTGAGCGGGTGGAATGTGATGAGGGGGGTGATAGTAGCAATGGTTATTTCGTTCATGATTTAGAAAGCAAATGAGCAAGATTAATGATGAGCATGATATTTAATGACGACAGGGTAGGACAGGAAAGAGTA
>m120308_025142_00122_c100303982550000001523012208061292_s1_p0/408/ccs
TGGATCAAAAGCGAGATTTTCCGACAGACAAAGACTGCAAGGAATTGGGGAGAAAGTGCCAAGATTTAGGAAAGGATTCAAAAGAAATTACGTGGCCATGTCATACACTGGAGCAGCAATGCGATCGCTTAGGGACTACAGAAATCTTGAAGCAGGTTTTACTAGATGAACACAAGGATACTTTGAAAGATCAAGAAAGTTGTGTAAAATATCTAAAAGAAAAGTGTAATAAATGGTCTAGAAGAGGCGATAACCGTCTTTCTTTTGTATGTGTTTTCCAAAACGCTACGTGCAAGCTGATGGTAGGTGATGTACAAAATAGGTGTGAAGTATTTGAAGAGAACATAAAAGCTTCAGAGATCAATGACATTTTTAAAAATAAGACAACAATAGCATCATTAGCAAGATTATGTCCCTTTTTGGACCCATACTGTCATAGATTTGAACCTAATTGCCCTAATCTTAAGAAAGGGAAACTTTTTGTACAAAACTCAAGAAGCATTGTGAACCATATTACAAAAGAAAGGCCTTGGAAGACGCTCTCAAAGTGGAGCTTCGAGGAAAATTAGGGTGGTCAAGATAAATGTGAATTCTGCATTAGAAAAATATTGCACAGTAGCAGGAAACGTAAATAATGCATCAATCAGAAGTTTATGCAAAGATAATGGCCGAAAGTAAAACTAAAAAGGCTGATGATAAAGATGTTAGAAAGAATCTTTGTCTAAAATTAGTGGAAGAAGTGAAAGAACAATGTAAAACATTACCGGAAGAACTAAACAACTGGAAAAGACTTAGAAGACGACTTTAAAGTATTTAAAGAACTTAAAGAACAAGCAAAAGAAGCAATGAACAAGTCCAATCTTGTTTTTATCACTCGTTAAGAAAAACGAAAGTAATACATCGAAAAATAATAGCAAGAGCAAGGATAAGAATGCTGTTTCAAATGAACAAAATACCACAGAACATGTAAAAATACTACGAAGAGAAGTTAAGAATGTACTTGTGACAGAATTAGAAGTCAAAGCATTTGATTTAGCAGCAGAAGTATTAGGAAGATATATAGATTTGAAGGAAAGATGCGAGAAATTGACCTTGGATTGCGGGATTAAAGACGATTGCGATGGTTTAAAAGGTGTGTGTGGAAGATTAAGAAGAATGTCGCGATCTGAAGCCTCTGGAGGTGAAGTCGCACGAAATAGTCACAGAAAGCACAATAACGACACGACGACAACAACAACCATTACCGATCCGAAGGCAACAGAACGCAAATCTTTACAGACAACAGACACATGGGTTACACAGACATCGACACACACAAGCACGTCTACCATCACATCTACGATTACATCAAAAATAACACTCACATCAACGAGGCGGTGCAAACCAACCAAGTGTACGACAGGGGATGATGCAGAAGACGTGAAGCCAAGTGAAGGCTTGAGGGTGAGCGGGTGGAATGTGATGAGGGGGGTGATAGTAGCAATGGTTATTTCGTTCATGATTTAGAAAGCAAATGAGCAAGATTTAATGATGAGCATGTATATTTAGTAAATAAACGAGCAGGGTAGGACAGGAAAGAGTA
>m120308_025142_00122_c100303982550000001523012208061292_s1_p0/415/ccs
TGGATCAAAAGCGAGATTTCCCGACAGACAAAGATTGCAAGGAATTAGGAAGAAAGTGTGAAGCTTTAGGAAAGGATTCAAATCAGATTCAATGGCCATGTCATACGCTAAAGCAACAGTGTGATCGCTTGGGGACTACAGAAATCTTGAAGCAGGTTTTACTGAATGAACACAAGGATACTTTGAAAACTCATGAAAACTGTGTAACATATTTAAAGGAAAAGTGTAATAAATGGTCTAGAAGAGGTGATAACCGTTTCTCTTTTGTATGTGTCTTCCAAAACGCTACGTGTGAACTGATGGTAGAAGACGTACAAAATAGATGCAAAATATTCGAAAAAAATATAGAGGTTTCAGAGATTGTTGAATTTCTTAAAAATAACACGAATAACATAACAACACTGGAAAGAAACTGTCCCTCCTGGCATACATACTGCAATAGATTTTCACCTAATTGTCCAGATCTTACGAAAAAAGATACTCTTTGTACAAAGATTAAAGATCATTGTAAGCCATTCTATGAAAGAAAGGCCTTGGAAAACGCTCTCAAAGTAGAGCTTCGAGGAAAGCTGAATGATGAAAACAAATGTACTGCAGCATTGAAGGGATATTGTACACTAGCGAGAAATGTAAATAACGCATCAGTCAGAAGTTTATGCAAAGATAGCACTCAAGGTAGCAATAAAAGACTGACGAAAAAGTGGTAGAAGAGCTTTGTAAGAAATTGATGGAAGAAGTAAAAGAGCAATGCGAGACATTACCAGCAGAACTAAAACAACCGGCAGACGATCTAGAAAAAGATGTTAAGACATACGAGGAACTTAAGGAAGAGGCAAAGAAAGCAATGAACAAGTCCAGCCTTGTTTTATCACTCGTTAAGAAAGACGGAAATAATACACCGAAAAATAATAGCAAAAGCGAAGATAAGAATGACGTTTCAAATGAAAAAGATACCACAAAACATGTGAAAATACTACGGAGAGGAGTTAAGGATGTATTAGTAACAGAATTAGAAGCCAAGGCGTTTGACTTAGCAGCAGAAGTATTTGGAAGATATGTAGATTTAAAGGAAAGATGCAAAAAATTGGAATCAGACTGTGGGATTAAGAAAGACTGCGAAAAGTTAAAAGAAGTGTGCGAAAGATTGATAAGACATGTCGCGAATCTGAAGCCTCTGGAGGTGAAGCCGCACGAAACAGTGACAGAAAGCACAACGACGACCACGGACAAGCAACACCGTTACCGATCCGAAGGCAACAGAATGCAAATCCTTACAGACAACAGATACATGGGTTACACAGACATCGGCACACACAAGCACATCTACCATCACATCTACGATTACATCAAAAATAACACTCACATCAACGAGGCGATGCAAACCAACCAAGTGTACGACAGGGGATGATGCAGAGGACGTGAAACCGATGAGGGATTGAAGATGAGTGGGTGGAGCGTGATGAGGGGGGTGATAGTAGCAATGATGATTTCAATAATGATTTAAAAAGTAAATGAATAGGATTTAATGATGAGCATGTATATTTAGTAAATAAACGAGCAGGGTAGGGACAGGAAAGAGTA
>m120308_025142_00122_c100303982550000001523012208061292_s1_p0/448/ccs
TGGATCAAAAGCGAGACTTTCCAACAGACAAAGACTGCAAGAATTAGGGAGAAAATGCCAAGATTTAGGAGAGGATTCGAAAGAAATTACGTGGCCATGTCATACACTGGAGCAGCAATGCAATCGCCTGGGGACTACAGAAATTTTAAAGCAGGTTTTATTGGATGAACACAAGGATACTTTGAAACTCATGAAACTGTGTAACATATCTAAAAGAAAATGTAATAAATGGTCTAGAAGAGGCGATAACCGTTCTCTTTGTATGTGTCTTCCAAAACGCTACATGTGAGCTGATGGTAAAAGACGTACAAGACAGATGTAAGTACTCGAAAAAAATATAGAGGTTGCAGAGATCGTTGAATTCTTAAAAATAACACAAATAACATAACAACACTGGAAAGAAACTGTCCCCCCTGGCATACGTATTGCAATAATTTCGCCTAATTGTCCAGGTCTTACGAAAGAGGATAGTTGTACAAAAATCAAGAAGCATTGTGAGCCGTTCTATAAAGAAGGCCTTGGAAGATGCTCCAAGTAGAGCTTCAAGGAAAATTGACTGATAAACTAAATGTGAACCTGCATTGAAAAGATATTGTACAGTAGCGGGAAACGTAAATAATGTGTCTATCAAAGTTTATGCAAAGATAGCACTCAAGGTAACAATAAAAAACCTGAGGACAAAGTGGTAGAAGAGCTTTGTAAGAATTAATGGAAGAAGTAAAGAGCAATGTGAGACATTACCAGCAGAATTAACGGAGCTGGAAAAAAATCTAGAAAAGATGTTAAACATATAAAGAACTTAAGAAGAAGCAAAAAAGCAATGAACAAGACTAATCTTGTTTTATCACTCGTTAAGAAAAACGAAAGTAATACATCAAAAAAATAGAATAATAACAAAACAAGGATAAGAATGCCGTTTCAATAGATTTCAAGATACACAGAACATGTGAAAATACTACGGAGAGGAGTTAAGGAGGCACTTGTAACAGAATCTGAAGCCAAGGCATTTGACCTAGCAGCAGATGTGTTTGGAAGATATCTAGATTTGAAGAAAGATGTAATAAATTGACCTCAGATTGCGGGATTAAAGAAGATTGCGATGGTCTAAAAGAAGTGTGTGAAAAGATGAGAAGACATGTCGTGATCTGAAGCCTCTGGAGGTGAAGTCGCACGAATATCACAGAAAGCACAACGACGACCACAACGCAACAACACGTTACCGATCCGAAGGCAACAGAATGCAAATCCTTACAGACAACAGACACATGGTTACACAGACATCGGCACACAAGCACGTCTACCATCACATCTACAATACATCAAAAATAACATGACATCAACGAGGCGATGCAAACAACAAGTGTACGACAGGGGATGATGCGGAGGACGTGAAACGAGTGAGGCTTGAGGTGAGCGGTGGAGTGTGATGAGGGGGTGATAGTAGCAATGATGATTTCGTTCATGATTTAAAGCAAATGAATAGGATTTAATGAAGGCATGTATATTTAGTAAATAAACGAGCAGGTAGACAGGAAGAGTA
>m120308_025142_00122_c100303982550000001523012208061292_s1_p0/453/ccs
TACTCTTCCTGCCCTACCCTGCTCGTTTATTTACTAATATACATGCTCATCATTAAATCTTGCTCATTTGCTTTCTAAATCATGAACGAAATAACCATTGCTACTATCACCCCCCTTATCACATTCCACCCGCTCACCCTCAAGCCTTCACTTGGCTTCACGTCTTCTGCATCATCCCCTGTCGTACCACTTGGTTGGTTTGCACCGCCTTGTAGATGTGAGTGTTATTTTTGATGTAATTGTAGATGTGATGGTAGATGTGCTTGTGTGTGTCGATGTCTGTGTAACCCATGTATCTGTCGTCTGTAGGGATTTGCATTCTGTTGCCTTTGGATCGGTAACGGTTTGTTGTTGTCGTCGTGGTCGTCGTTGTGCTTTCTGTAACTATTTCGTGCGATTTCACTTTCAGTGGTTTTAGTTTCGAACATACTCCTTGTATCTTTTCACACACATTTTCTAAGGCTGTGCAATCTTTCTTAATCCACAATCCAAGGTCAATTTCTCACATCTTCCTTCAAATCTACATATCTTCCTAATACTTCTGCTGTCAATCAAATGCTTTAGCTTCTAATTCTGTTACGGATACATCTTTAACTCCTCTCCGCAGTATTTTTACATATTTTGTAGTATCTTTTTCATTTGAAACGGCATTCTTATCCTTGTTCTTGCTATTATTTTTCGATGTATTGACTTTCGTTTTTCTTAACGAGTGATAAAACAAGATTGGACTTGTTCATTGCTTCTTTTGCTTGTTCTTTAAGTTCTTTAAATACTTTAAAGTCGTCTTCTAAGCTTTTTCCAGTTGTTTTAGTTCTTCCGGTAATGTTTTACATTGTTCTTTCACTTCTTCCACTAATTTTAGACAAAGATTCTTTCTAATATCTTTATCATCAGCCTTTTTAGTTTTACCTTTCGGCATTATCTTTGCATAAACTTCTGATTGATGCATTATTTACGTTTCCCTGCTACTGTGCCAATATTTTTCTAATGCAGATTCACATTTATCTTGACACCTAATTTCCTCGAAGCTCTACTTTGAGAGCGTCTTCCAAGGCCTTTCTTTTGTAAAATGGTTCACAATGTTTTTTCGAGCTTTGTACAAAGAGTAGCCTCTTTTTTAAGATCAGGGCAATTAGGTCCGAATCTATGACAGTATGAACTCCGAAAGGGACAAAAACTTGCTAATGATTCTATTCTTGTGTTATCTTCAAAAACGTCCGTGATATTTGACGCTTGTGTATTTTCTTTGAATACTTTGCATCTATTTTGTACGTCTTCTACCATCAGCTTACACGTACTTTCCAGAAAAACACATACAAGAGAAAACCGGTCATCACCTCTTCTAGACCATTTATTACACTTTCTTTCAAATATTTACACAACTTTTTTGATCTTTCCAAGTATCCTTGTGTTCATCCAGTAAAACCTGTTTAAAATTTCTGTAGTCCTAAACGATTGCATTGCTGCTCCAGTGTATGACATGCCATGTAATTTCTTTGAATCCTTCCTAAATCTTGACATTTTCTCCCTAATTCTTTGCAGTCTTTGTCTGTCGGGAAATCTCGCTTTTGATCCA
>m120308_025142_00122_c100303982550000001523012208061292_s1_p0/460/ccs
TACTCTTTCCTGTCCTACCCTGCTCGTTTATTTACTAAATATACATGCTTATCATTAAAATCCTGCTCATTTGCTTTCTAAATCATGAACGAAATAACCATTGCTACTATCACCCCCTCATCACATTCCACCCGCTCCCACCTCAAGCCTTCCACTCGGTTTCACGTCCTCCCGCATCATCCCCTGTCGTACACTTGGTTGGTTTGCATCGCCTCGTTGATGTCAATGTTATTTTTGATGTGATTGTAGATGTGGATGGTAGACGTGCTTGTGTGTGTCGATGTCTGTGTAACCCATGTGTCTGTTGTCTGTAAGGATTTGCATTCTGTTGCCTTCGGATCGGTAACGGTTGTTGTTGTCGTTGTGGTCGTCGTTGTGCTTTCTGTGACTATTTCGTGCGACTTCACCTCCAGAGGCTTCAGATCACGACATGTCTTCTCAATCTTTTCACACACATCTTTTAAATCATCACAATCGTCTTTAATCCCGCAATCTGAGGCCAATTTCTCACATCTTCCTTCAAGTCTACATATCTTCCAAACACTTCTGCTGCCAAATCAAATGCTTTGGCTTCCAATTCTGTCACGGTACATCTTTAACTCTCTCCGTAGTATTTTCACATGTTTCTGTGGTATCTTGATCGTTTGAAACGGCATTCCTTATCCTTGTTTTTGCTATTATTTTTGATACATTACTTTCGTTTTTCTTAACGAGTGACAAAACAAGGCTGGACTTGTTCATTGCTTTCTTTGCACTTTTCCTTAAGTTCCTCATATGTCTTTCAAAATCATTTTTAGATCACTGCCGTCATGTCCTCATTCTGCTGGTAATGCTTTGCACTGTTGCTTCCACTTCTTTCACTAATTTCTCAACAAGTTCTTTCTAGGCATCCTCATCACTCTTTCCAGAGTTATCCTTGGTGTTAGCTTTGCATAAGCCACTGATTGACGCATTATTTACGTTTTTCGCTATTGTACAATATCCTTTCAATGCTGGTTCACATTTATTTTTACTTAAATTCCTTGAAGCTCCATTTGAGAGCGTCTTCCAAGGCCTTTCTTTCATAAATGGTTTACAATGTTTTTTAATCTTTTTACAAAGTATCTCCTTTAGTAAGATCTGGACAATTAGGTGAAAATTGTCACAATATGGGTCCCAAAATGGGCAAACATTTCCTAATGTTGTTATGTTATTTGTATTATTTTTAAGAAATCCAACGATCTCTGATGCTTTTATATTTTTTTCGAATACTTCACATCTATCTTTCACATCATCTACCATCAGCTTACACGTAGCATTTTGGAAGACACATACAAAAGAGAAACGGTCATCGCCTCTTCTAGACCATTTATTACACTTTTCTTTTAGATATTTTACACAACTTTCTTCATCTTTCAAAGTATCCTTGTATTCATCCAATAAAACCTGCTTTAAGATCTCTGTAGTCCCTAAGCGATTGCATTGGCTGCTCCAGTGTATGACATGGCCACGTAATTTCTTTTGAATCCTCTCCTAAATCTTGGCACTTTCTCCCCAATTCCTTGCAATTTTTATCTGTCGGGAAATCTCGCTTTTGATCCA
>m120308_025142_00122_c100303982550000001523012208061292_s1_p0/471/ccs
TGGATCAAAAGAGAGACTTTCCGACAGACAAAGACTGCAAAGAATTAGGGAGAAAATGCCAAGATTTAGGAGAGGATTCAAAAGAAATTACGTGGCCATGTCATACACTGGAGCAGCAATGCAATCGCCTGGGGACTACAGAAATTTTAAAGCAGGTTTTATTGGATGAACACAAGGATACTTTGAAAACTCATGAAAACTGTGTAACATATCTAAAGAAAATGTAATAAATGGTCTAGAAGAGGCGATAACCGTTTCTCTTTTGTATGTGTCTTCCAAAACGCTACATGTGAGCTGATGGTAAAAGACGTACAAGACAGATGTAAAGTATTCGAAAAAAATATAGAGGTTGCAGAGATCGTTGAATTTCTTAAAAAATAACACAAATAACATAACAACACTGGAAAGAAACTGTCCCCCCTGGCATACGTATTGCAATAAATTTCGCCTAATTGTCCAGGTCTTACGAAAGAGGATAGTTGTACAAAAATCAAGAAGCATTGTGAGCGTTCTATAAAGAAAGGCCTTGGAAGATGCTCTCAAGTAGAGCTTCAAGGAAAATTGACTGATAATCTAAATGTGAACCTGCATTGAAAAGATATTGTACAGTAGCGGGAAACGTAAATAATGTGTCTATCAAAAGTTTATGCAAAGATAGCACTCAAGGTAACAATAAAAAACCTGAGACAAAGTGGTAGAAGAGCTTTGTAAGAAATTAATGGAAGAAGTAAAAGAGCAATGTGAGACATTACCAGCAGAATTAACGGAGCTGGAAAAAAATCTAGAAAAGATGTTAAAACATATAAAGAACTTAAGAAGAAGCAAAAAAAGCAATGAACAAGTCTAATCTTGTTTTATCACTCGTTAAGAAAAACGAAAGTAATACATCAAAAAATAATAGAAAATAATAACAAAACAAGGATAAGAATGCCGTTTCAAATAGATTTCAAGATACCACAGAACATGTGAAAATACTACGGAGAGGAGTTAAGGAGGCACTTGTAACAGAATCTGAAGCCAAGCATTTGACCTAGCAGCAGATGTGTTTGGAAGATATCTAGATGAAGGAAAGATGCAATAAATTGACCTCAGATTGCGGGATTAAAGAAGATTGCGATGGTCTAAAAAGAAGTGTGTGGAAAGATTGAGAAGACATGTCGTGATCTGAAGCCTCTGGAGGTGAAGCCACACGAAACAGTGACAGAAAGCAGCAACGACGACCACGACGACAGCACAACCGTTACCGATCCGAAGCAACAGAATGCAAATCCTTACAGACAACAGATACATGGGTTACACAGACATCGGCACAAACAAGCACATCTACCATCACATCTACGATTACATCAAAAATAACACTCACATCAACGAGGCGATGCAAACCAACCAAGTGTACGACAGGGGATGATACAGAGGACGTGAAACGAATGAGGGATTGAAGATGAGTGGTGGAGCGTGATGAGGGGGTGATATTAGCAATGATGATTTCAATAATGATTTAAAAAGTAAATGAATAGGATTTAATGATGGCATGTATATTTAGTAATAACGAGCAGGTAGGACAGGAAGAGTA
>m120308_025142_00122_c100303982550000001523012208061292_s1_p0/494/ccs
TGGATCAAAAGAGAGATTTTCCAACAGACAAAGACTGCAAAGAATTAGGGAGAAAATGCCAAGATTTAGGAGAGGATTCAAAAGAAATTACGTGGCCATGTCATACACTGGAGCAGCAATGCAATCGCCTGGGGACTACAGAAATTTTAAAGCAGGTTTTATTGGATGAACACAAGGATACTTTGAAAACTCATGAAAACTGTGGTAACATATCTAAAAGAAAAATGTAATAAATGGTCTAGAAGAGGCGATAACCGTTTCTCTTTTGTATGTGTCTTCCAAAACGCTACATGTGAGCTGATGGTAAAAGACGTACAAGACAGATGTAAAGTATTCGAAAAAAATATAGAGGTTTCAGAGATTGTTGAATTTCTTAAAAATAACACGAAATAACATAACAACACTGGAAAGAAACTGTCCCTCCTGGCATACGTACTGCAATAGATTTTCACCTAATTGTCCAGATCTTACGAAAGAGGATAGTTGTACAAAAATCAAGAAGCATTGTGAGCCGTTCTATAAAAGAAAGGCCTTGGAAGATGCTCTCAAAGTAGAGCTTCGAGGAAAATTAGGTGATCAAGATGAATGCAATTTGGCATTAAAAGGATATTGTACACAATTAGAAAAATTAAATAATGAATCTATCAAAAGTTTATGCAAAGCTAACACCAAGATAACCCTAAAAAGAGCAGCGAAGATGCTAAAAAGGAACTCTGTGAGAAATTAGTGGAAGGAGTAAAAAGAGCAATGCGAGACATTACCAGCAGAACTGAAACAACCGGCAGACGATCTAGAAAAAGATGTTAAGACATATGAGGAACTTAAGGAAGAGGCAAAGAAAGCAATGAACAAGTCCAGCCTTGTTTATCACTCGTTAAGAAGACGGAAATAATACACCGAAAAATAATAGCAAAAGCGAAGATAAGAATGACGTTTCAAACGACTTCAAGATGCCACAGAAACATGTGAAAATACTACGAGAAGGAGTTAAGGATGCATTAGTAACAGAATCTAGAAGCCAAGGCGTTTGATTTGGCAGCAGAAGTGTTTGGAAGATATGTAGATTTGAAGGAGAGATGCAATAAATTGGAATCAGACTGTGCGGAATTAAGAGGACTGCGAAAGACTTAGAAGAAGTATGCAAAAAGATTAATAAGGCTTGTCGCAATCTGAAGCCTCTGGAGGTGAAGCCGCACGAAACAGTCACAGAAAGCACAACGACGAACCACAACGACAACAACGACCGTTGCCGATCCGAAGGCAACGGAATGCAAATCCTTACAGACAACAGACACATGGGTTACACAGACATCGGACACACACAAGCACGTCTACCATCACATCTACGATTACATCAAAAATAACACTCACATCAACGAGGCGTTGCAAACCAACCAAGTGTACGACAGGGATGATGCAGAGGACGTGAAGCCGAGTGAGGGATTGAAGATGAGTGGGTGGAGCGTGATGAGGGGGGTGATATTAGCAATGATGATTTCGTTCATGATTTAGAAAGCAAATGAGCAAAATTTAATGATGAGCATGTATATTTAGTAAATAAACGAGCAGGGTAGGACAGGAAAGAGTA
>m120308_025142_00122_c100303982550000001523012208061292_s1_p0/507/ccs
ACTCTTTCCTGCCCTACCCTGCTCGTTTATTTACTAAATATACATGCTCATCATTAAATCTTGCTCATTTGCTTTCTAAATCATGAACGAAATAACCATTGCTACTATCACCCCCCTTATCACATTCCACCCGCTCACCCTCAAGCCTTCACTTGGCTTCACGTCTTCTGCATCATCCCCTGTCGTACACTTGGTTGGTTTGCACCGCCTTGTAGATGTGAGTGTTATTTTTGATGTAATTGTAGATGTGATGGTAGATGTGCTTGTGTGTGTCGATGTCTGTGTAACCCATGTATCTGTCGTCTGTAGGGATTAGCATTCTGTTGCCTTCGGATCGGTAACGGTTGTTGCTGTCGTCGTGGTCGTCGTTGTGCTTTCTGTCACTGTTTCGTGTGGCTTCACCTCCAGAGGCTTCAGATCACGACATGTCTTCTCAATCTTTCCACACACTTCTTTTAGACCATCGCAATCTTCTTAATCCCGCAATCTGAGGTCAATTATTACATCTTTCCTTCAAATCTAGATATCTTCCAACACATCTGCTGCTAGGTCAAATGCCTTGGCTTCAGATTCTGTTACAAGTGCCTCCTTAACTCCTCTCCGTAGTATTTTCACATGTTCTGTGGTATCTTGAAATCTATTTGAAACGGCATTCTTATCCTTGTTTTTGTTATTATTTCTATTATTTTTTGATGTATTACTTTCGTTTTTCTTAACGAGTGATAAAACAAGATTAGACTTGTTCATTGCTTTTTTTGCTTCTTTCTTAAGTTCTTTATATGTTTTAACATCTTTTTCTAGATTTTTTTCCAGCTCCGTTAATTCTGCTGGTAATGTCTCACATTGCTCTTTTACTTCTTCCATTAATTTCTTACAAAGCTCTTCTACCACTTTGTCCTCAGGTTTTTTATTGTTACCTTGAGTGCTATCTTTGCATAAACTTTTGATAGACACATTATTTACGTTTCCCGCTACTGTACAATATCTTTTCAATGCAGGTTCACATTTAGATTTATCAGTCAATTTTCCTTGAAGCTCTACTTTGAGAGCATCTTCCAAGGCCTTTCTTTTATAGAACGGCTCACAATGCTTCTTGATTTTTGTACAACTATCCTCTTTCGTAAGACCTGGACAATTAGGCGAAAATTTATTGCAATACGTATGCCAGGGGGGACAGTTTCTTTCCAGTGTTGTTATGTTATTTGTGTTATTTTTAAGAAATTCAACGATCTCTGCAACCTCTATATTTTTTTCGAATACTTTACATCTGTCTTGTACGTCTTTTACCATCAGCTCACATGTAGCGTTTTGGAAGACACATACAAAAGAGAAACGGTTATCGCCTCTTCTAGACCATTTATTACATTTTTCTTTTTAGATATGTTACACAGTTTTCATGAGTTTTCAAAGTATCCTTGTGTTCATCCAATAAAACCTGCTTTAAAATTTCTGTAGTCCCCAGGCGATTGCATTGCTGCTCCAGTGTATGACATGGCCACGTAATTTCTTTTGAATCCTCTCCTAAATCTTGGCATTTTCTCCCTAATTCTTTGCAGTCTTTGTCTGTCGGGAAGTCTCGCTTTTGATCCA
>m120308_025142_00122_c100303982550000001523012208061292_s1_p0/559/ccs
CCCCCCTCATCACATTCCACTCGCTCACCCTCAAGCCTTCACTTGGCTTCACGTCTTCCGCATCATCCCCTGTCGTACACTTGGTTGGTTTGCATCGCCTCGTTGATGTCAATGTTATTTTTGATGTGATGGTAGATGTGATAGTAGACGTGCTTGTGTGTGTCGATGTCTGTGTAACCCATGTGTCTGTTGTCTGTAAGGATTTGCATTCCGTTGCTCCGGATCGGCAACGGTTGTTGTTGTTGTTGTGGTTGTCGTTGTACTTTCTGTCACTGTTTCGTGCGGCTTCACCTCCAGAGGCTTCAGATTGCGACAAGCCCTTATTAATCTTTTTGCATACTTCTTCTAAGTCTTTGCAATCCTCCTTAATTCTGCAATCTGATTCCAATTTATTTACATCTTTCCTTCAAATCTACATATCTTCCAAACACTTCTGCTGCCAAATCAAATGCCTTGGCTTCAGATTCTGTTACAAGCTGCCTCCTTAACTCTTCTCCGTAGTATTTTCACATGTTTCTGTGGTATCTTGAAGTCCGTTTGAAACGGTATTCTATCCTTTGTTTTTGCTATTATTTTTCGGTGTATTATTTCCGTCTTTCTTAACGAGTGATAAAACAAGGCTGGACTTGTTCATTGCTTTCTTTGCCTCTTCCTTAAGTTCCTCATATGTCTTAACATCTTTTTCTAGATTGTCTGCCGGTTGTCTTAGTTCTGCTGGTAATGTTTTGCATTGTTCTTTTACTTCTTCCACTAAATTTCTCACAGAGTTCCTTTTTAGCATCTTTGTTGCTCTTTTTAGGGTTATCCTTGGTGTTAGCTTTGCATAAACTTTTGATAGATTCATTATTTAATTTTTCTAATTGTGTACAATATCCTTTTAATGCCAAATTGCATTCATCTTGATCACCTAATTTTCCTCGAAGCTCTACTTTGAGAGCATCTTCCAAGGCCTTTCTTTTATAGAACGGCTCACAATGCTTCTTGATTTTTGTACAACTATCCTCTTTCGTAAGATCTGGACAATTAGGTGAAAATCTATTGCAGTACGTAATGCCAGGAGGGACAGTTTCTTTCCAGTGTTGTTATGTTATTCGTGTTATTTTTAAGAAATTCAACAATCTCTGAAACCTCTATATTTTTTTCGAATATTTTGCATCTATTTTGTACGTCTTCTACCATCAGTTCACACGTAGCGTTTTGGAAGACACATACAAAAGAGAAACGGTTATCACCTCCTTCTAGACCATTTATTAGCACTTTTCCTTTAAATATGTTACACAGTTTTCATGAGTTTTCAAAGTATCCTTGTGTTCATTCAGTAAAACCTGCTTCAAGATTTCTGTAGTCCCCAAGCGATCCACACTGCTTGCTTTAGCGTATGACATGGCCATTGAATCTGATTTGAATCGCTTTCCTAAAGCTTCACACTTTCTCCCTAATTCTTGCAGTCTTTGTCTGTCGGGAAAATCTCGCTTTTGATCCA
>m120308_025142_00122_c100303982550000001523012208061292_s1_p0/566/ccs
TGGATCAAAAGAGAGATTTTCCGACAGATAAAATTGCAAGGAATTGGGGAGAAAGTGCCAAGATTTAGGAGAGGATTCAAAAGAAATTACGTGGCCATGTCATACACTGGAGCAGCAATGCAATCGCTTAGGGACTACAGAGATCTTAAGCAGGTTTTATTGGATGAATACAAGGATACTTTGAAAGATGAAGAAAGTTGTGTAAAATATCTAAAAGAAAAGTGTAATAAATGGTCTAGAAGAGGCGATGACCGTTTCTCTTTTGTATGTGTCTTCCAAAATGCTACGTGTAAGCTGATGGTAGATGATGTGAAAGATAGATGTGAAGTATTCGAAAAATATAAAGCATCAGAGATCGTGGATTTCTTAAAAATAATACAAATAACATAACACATTAGGAAATGTTTGCCCATTTTGGGACCCATATTGTGACAAATTTTCACCTAATTGTCCAGATCTTACTAAAGGAGATACTTGTAAAAAGATTAAAAAACATTGTAAACCATTTTATGAAAGAAGGCCTTGGAAGACGCTCTCAAAGTGGAGCTTCAAGGGAATTAAGTAAAAATAAATGTGAACCAGCATTGAAAGGATATTGTACAATAGCGAAAAACGTAAATAATGCGTCAATCAGTGGCTTATGCAAAGCTAACACCAAGGATACTCTGGAAAGAGTGATGAGGATGCTAGAAGAACTCTGTGAGAAATAGTGAAAGAAGTGGAAGAACAGTGCAAAGCATTACCAACAGAATTAGGAACACGGCAGCTGATCTAAAAAAGATTATAAGACATATGAGGAACTAAGAAACGTGCAGAGGAAGCAATGAACAAATCCAGCCTTGTTTTGTCACTCATTAAGAAAAACGAAAGTAATGTATCAAAAAGTAATAGCAAAAACAAGGATAAGAATGCCGTTTCAAACGGATTTCAAGATACCACAGAACATGTGAAATACTACGAAGAGGAGTTAAGGATGTACTTGTGACAGAATTGGAAGCCAAAGCATTTGATTTGGCAGCAGAAGTATTTGGAAGATATGTAGACTTGAAAGAAAGATGTGAGAAATTGGAATCGGATTGCGGGATAAAGAGGATTGCGAAAATTAAAAAATGTGTGTGGAAAATTGAGAAGACATGTCGCGATCTGAAGCCTCTGGAGGTGAAGTCGCATGAACAGTGACAGAAAGCACAACGACGACCACGACGACCACAACGACCGTTGCCGATCCGAAGGCAACGGAATGCAATCCTTACAGACAACAGACACATGGGTTACACAGACATCGACACACACAAGCACGTCTACCATCACATCTACGATTACATCAAAAATAACATTGACATCAACAAGGCGGTGCAAACCAACCAAGTGTACGACAGGGGATAATGCAGAGGACGTGAAGCCGAGTGAGGGATGAAGATGAGTGGATGGAGTGTGATGAGGGGGTGATAGTAGCAATGGTTATTTCGTTCATGATTTAGAAAGCAAATGAGCAAGATTTAATGATGAGCATGTATATTTTAGTAAATAACGAGCAGGGTAGGGCAGGAAAGAGTA
>m120308_025142_00122_c100303982550000001523012208061292_s1_p0/574/ccs
TACTCTTTCCTGCCCTACCCTGCTCGTTTATTTACTAAATATACATGCTCATCATTAAATCCTGCTCATTTTCTTTCTAAATCATGAACGAAATAACCATTGCTTACTATCACCCCCCTCATCACATTCCAACCCACTCATCTTCAATCCCTCATTCGGTTTCACGTCCTCTGCATCATCCCCTGTCGTACACTTGGTTGGTTTGCACCGCCTTGTTGATGTCAATGTTATTTTTGATGTAATCGTAGATGTGATGGTAGACGTGCTTGTGTGTGTCGATGTCTGTGTAACCCATGTGTCTGTTGTCTGTAAGGATTTGCATTCCGTTGCCTTCGGATCGGCAACGGTCGTTGTGGTCGTCGTGGTCGTCGTTGTGCTTTCTGTCACTGTTTCATGCGACTTCACCTCCAGAGGCTTCAGATCGCGACATGTCTTCTCAATTTTTCCACACACATTTTTTAATTTTTCGCAATCCTCTTTAATCCCGCAATCCGATTCCAATTTCTCACATCTTTCTTTCAAGTCTACATATCTTCCAAATACTTCTGCTGCCAAATCAAATGCTTTGGCTTCCAATTCTGTCACAAGTACATCCTTAACTCCTCTTCGTAGTATTTTCACATGTTCTGTGGTATCTTGAAATCCGTTTGAAACGGCATTCTTATCCTTGTTTTTGCTATTACTTTTTGATACATTACTTTCGTTTTTCTTAATGAGTGACAAAACAAGGCTGGATTTGTTCATTGCTTCCTCTGCACGTTCTTAAGTTCCTCATATGTCTTATAATCTTTTTTTTAGATCAGCTGCCGGTTGTCCTAATTCTGTTGGTAATGCTTTGCACTGTTCTTCCACTTCTTTCACTAATTTCTCACAGAGTTCCTTTCTAGCATCCTCATCACTCTTTCCAGAGTTATCCTTGGTGTTAGCTTTGCATAAGCCACTGATTGACGCATTATTTACGTTTTTCGCTATTGTACAATATCCTTTCAATGCTGGTTCACATTTATTTTTACTTAAATTCCCTTGAAGCTCCACTTTGAGAGCGTCTTCCAAGGCCTTTCTTTCATAAAATGGTTTACAATGTTTTTTAATCTTTTTACAAGTATCTCCTTTAGTAAGATCTGACAATTAGGTGAAAATTTGTCACAATATGGGTCCCAAAATGGGCAAACATTTCCTAATGTTGTTATGTTATTTGTATTATTTTTAAGAAATCCAACGATCTCTGATGCTTTTATATTTTTTTCGAATACTTCACATCTATCTTTCACATCATCTACCATCAGCTTACACGTAGCATTTTGGAAGACACATACAAAAGAGAAACGGTCATCGCCTCTTCTAGACCATTTATTACACTTTTCTTTTAGATATTTTACACAACTTTCTTCATCTTTCAAAGTATCCTTGTATTCATCCAATAAAACCTGCTTTAAGATCTCTGTAGTCCCTAAGCGATTGCATTGCTGCTCCAGTGTATGACATGGCCACGTAATTTCTTTTGAATCCTCTCCTAAATCTTGGCACTTTCTCCCCAATTCCTTGCAATTTTTATCTGTCGGAAAATCTCGCTTTTGATCCA
>m120308_025142_00122_c100303982550000001523012208061292_s1_p0/597/ccs
TACTCTTTCCTGTCCTACCCTGCTCGTTTATTTACTAAAATATACATGCCCATCATTAAATCCTATTCATTTACTTTTTAAATCATTATTGAAATCATCATTGCTAATATCACCCCCCTCATCACGCTCCACCCACTCATCTTCAATCCCTCATTCGGTTTCACGTCCTCTGTATCATCCCCTGTCGTACACTTGGTTGGTTTGCATCGCCTCGTTGATGTGAGTGTTATTTTTGATGTAATCGTAGATGTGATGGTAGATGTGCTTGTTTGTGCCGATGTCTGTGTAACCCATGTATCTGTTGTCTGTAAGGATTTGCATTCTATTGCCTTCGGATCGGTAACGGTTGTTGCTGTCGTCGTGGTCGTCGTTGTGCTTTCTGTCACTGTTTCGTGTGGCTTCACCTCCAGAGGCTTCAGATCACGACATGTCTTCTCAATCTTTCCACACACTTCTTTTAGACCATCGCAATCTCTTTAATCCCGCAATCTGAGGTCAATTTATTACATCTTTCCTTCAAATCTAGATATCTTCCAAACACATCTGCTGCTAGGTCAAATGCCTTGGCTTCAGATTCTGTTACAAGTGCCTCCTTAACTCCTCTCCGTAGTATTTTCACATGTTCTGTGGTATCTTGAAATCTATTTGAAACGGCATTCTTATCCTTGTTTTTGTTATTATTTCTATTATTTTTTGATGTATTACTTTCGTTTTTCTTAACGAGTGATAAAACAAGATTAGACTTGTTCATTGCTTTTTTTGCTTCTTTCTTAAGTTCTTTATATGTTTTAACATCTTTTTTCTAGATTTTTTTCCAGCTCCGTTAATTCTGCTGGTAATGTCTCACATTGCTCTTTTACTTCTTCCATTAATTTCTTACAAAGCTCTTCTACCACTTTGTCCTCAGGTTTTTTATTGTTACCTTGAGTGCTATCTTTGCATAAACTTTTGATAGACACATTATTTACGTTTCCCGCTACTGTACAATATCTTTTCAATGCAGGTTCACATTTAGATTTATCAGTCAATTTTCCTTGAAGCTCTACTTTGAGAGCATCTTCCAAGGCCTTTCTTTTATAGAACGGCTCACAATGCTTCTGATTTTTGTACAACTATCCTCTTTCGTAAGACCTGGACAATTAGGCGAAAATTTATTGCAATACGTATGCCAGGGGGGGACAGTTTCTTTCCAGTGTTGTTATGTTATTTGTGTTATTTTTAAGAAATTCAACGATCTCTGCAACCTCTATATTTTTTTCGAATACTTTACATCTGTCTTGTACGTCTTTTACCATCAGCTCCACATGTAGCGTTTTGGAAGACACATACAAAAGAGAAACGGTTATCGCCTCTTCTAGACCATTTATTACATTTTTCTTTTAGATATGTTACACAGTTTTCATGAGTTTTCAAAGTATCCTTGTGTTCATCCAATAAAACCTGCTTTAAAATTTCTGTAGTCCCCAGGCGATTGCATTGCTGCTCCAGTGTATGACATGGCCACGTAATTTCTTTTGAATCCTCTCCTAAATCTTGGCATTTTCTCCCTAATTCTTTGCAGTCTTTGTCTGTCGGAAAATCTCGCTTTTGATCCA
>m120308_025142_00122_c100303982550000001523012208061292_s1_p0/603/ccs
TACTCTTTCCTGTCCTACCCTGCTCGTTTATTACTAAATATACATGCTCATCATTAAATCCTGCTCATTTTCTTTCTAAATCATGAACGAAATAACCATTGCTACTATCACCCCCCTCATCACATTCCACCCACTCATCTTCAATCCCTCATTCGGTTCACGTCCTCTGCATCATCCCCTGTCGTACACTTGTTGGTTTGCACCGCCTTGTTGATGTCAATGTTATTTTTGATGTAATCGTAGATGTGATGGTAGACGTGCTTGTGTGTGTCGATGTCTGTGTAACCCATGTGTCTGTTGTCTGTAAGGATTTGCATTCCGTTGCCTTCGGATCGGCAACGGTCGTTGTGGTCGTCGTGGTCGTCGTTGTGCTTTCTGTCACTGTTTCATGCGACTTCACCTCCAGAGGCTTCAGATCGCGACATGTCTTCTCAATTTTCCACACACATTTTTAATTTTTCGCAATCCTCTTTAATCCCGCAATCCGATTCCAATTTCTCACATCTTCTTTCAAGTCTACATATCTTCCAAATACTTCTGCTGCCAAATCAAATGCTTTGGCTTCCAATTCTGTCACAAGTACATCCTTAACTCCTCTTCGTAGTATTTTCACATGTTCTGTGGTATCTTGAAATCCGTTTGAAACGCATTCTTATCCTTGTTTTTGCTATTACTTTTGATACATTACTTTCGTTTTTCTTAATGAGTGACAAAACAAGGCGGATTTGTTCATTGCTTCCTCTGCACGTTTCTTAAGTTCCTCATATGTCTTATAATCTTTTTTTAGATCAGCTGCCGTTGTCCTAATTCTGTTGGTAATGCTTTGCACTGTTCTTCACTTCTTTCACTAATTTCTCACAGAGTTCCTTCTAGCATCCTCATCACTCTTTCCAGAGTTATCCTTGGTGTTAGCTTTGCATAAGCCACTGATTGACGCATTATTTACGTTTTTCGCTATTGTACAATATCCTTTCAATGCTGGTTCACATTTATTTTACTTAAATTCCCTTGAAGCTCCACTTTGAGAGCGTCTTCCAAGGCCTTTCTTTCATAAAATGGTTTACAATGTTTTTTAATCTTTTTACAAGTATCTCCTTTAGTAAGATCTGGACAATTAGGTGAAAATTTGTCACATATGGGTCCCAAAATGGGCAAACATTTCCTAATGTTGTTATGTTATTGTATTATTTTAAGAAATCCAACGATCTCTGATGCTTTTATATTTTTTCGAATACTTCACATCTATCTTTCACATCATCTACCATCAGCTTACACGTAGCATTTTGGAAGACACATACAAAAGAGAAACGGTCATCGCCTCTTCTAGACCATTTATTACACTTTTCTTTTAGATATTTTACACAACTTTCTTCATCTTTCAAAGTATCCTTGTTTCATCCAATAAAACCTGCTTTAAGATCTCTGTAGTCCCTAAGCGATTGCATTGCTGCTCCAGTGTATGACATGGCCACGTATTTCTTTTGAATCCTCTCCTAAATCTTGGCACTTTCTCCCCAATTCCTTGCAATTTTTATCTGTCGGGAAGTCTCGCTTTTGATCCA
>m120308_025142_00122_c100303982550000001523012208061292_s1_p0/612/ccs
TACTCTTTCCTGTCCTACCCTGCTCGTTTATTTACTAAATATACATGCTCATCATTAAATCTTGCTCATTTGCTTTCTAAATCATGAACGAAATAACCATTGCTACTATCACCCCCCTCATCACATTCCACCCGCTCACCCTCAAGCCTTCACTTGGCTTCACGTCTTCTGCATCATCCCCTGTCGTACACTTGGTTGGTTTGCACCGCCTCGTTGATGTGAGTGTTATTTTTGATGTAATCGTAGATGTGATGGTAGACGTGCTTGTGTGTGTCGATGTCTGTGTAACCCATGTGTCTGTTGTCTGTAAAGATTTGCGTTCTGTTGCCTTCGGATCGGTAATGGTTTGTTGTCGTCGTGTCGTTATTGTGCTTCTGTGACTATTCGTGCGACTTCACCTCCAGAGGCTTCAGATCGCGACATTTCTTCTTAATCTTTCCACACACACCTTTTAAACCATCGCAATCGTCTTTAATCCCGCAATCCAAGGTCAATTTCTCGCATCTTTCCTTCAAATCTATATATCTTCCTAATACTTCTGCTGCTAAATCAAATGCTTTGACTTCTAATTCTGTCACAAGTACATTCTTAACTTCTCTTCGTAGTATTTATTACATGTTCTGTGGTATTTTGTTCATTTGAAACAGCATTCTTATCCTTGCTCTTGCTATTATTTTTCGATGTATTACTTTCGTTTTTCTTAACGAGTGATAAAACAAGATTGGACTTGTTCATTGCTTCTTTTGCTTGTTCTTTAAGTTCTTTAAATACTTTAAAGTCGTCTTCTAAGTCTTTTTTCCAGTTGTTTTAGTTCTCCCGGTAATGTTTTACATTGTTCTTTCACTTCTTCCACTAGTTTAGACAAGATTCTTTCTAACATCTTTATCATCAGCCTTTTTAGTTTTACTTCGGCATTATCTTTGCATAAACTTCTGATTGATGCATTATTTACGTTTCCTGCTACTGTGCAATATTTTTCTAATGCAGATTCACATTTATCTTGACCACCTAATTTTCCTCGAAGCTCCACTTTGAGAGCGTCTTCCAAGGCCTTTCTTTTGTAATATGGTTCACAATGCTTCTTGAGTTTTGTACAAAAAGTTTTCCCTTTCTTAAGATTAGAGTGCAAATTAGGTTTCAAATCTATGACAGTATGGGTCCAAAAAGGGACATAATCTTGCTAATGATGCTATTGTTGTCTTATTTTTAAAAATGTCATTGATCTCTGAAGCTATTATATTCTCTTCAAATACTTCACACCTATTTTGTACATCACCTACCATCAGCTTGCACGTAGCGTTTTGGAAAACACATACAAAAGAAAACGGTTATCGCCTCTTCTAGACCATTTATTACACTTTTCTTTTAGATATTTTACACAACTTTCTTGATCTTTCAAAGTATCCTTGTGTTCATCTAGTAAAACCTGCTTCAAGGATTTCTGTAGTCCCTAAGCGATCGCATGCTGCTCCAGTGTATGACATGGCCACGTAATTTCTTTTGAATCCTTTCCTAAATCTTGGCATTTCTCCCCAATTCCTTGCAGTCTTTGTCTGTCGGAAAGTCTCTCTTTTGATCCA
>m120308_025142_00122_c100303982550000001523012208061292_s1_p0/620/ccs
TGGATCAAAAGAGAGACTTTCCGACAGATAAAGGTTGCAAGGAATTAGGAAGAAAGTGTGAAGCTTTAGGAAAGGATTCAAATCAGATTCAATGGCCATGTCATACGCTAAAGCAACAATGTGATCGCTTAGGGACTACAGAAATCTTGAAACAGGTTTTACTAGATGAACACAAGGATACTTTAAGAACTCATGAAAACTGTACAAAATATTTAAAGAGAAAATGTCATAAATGGTCTAGAAGGGCGATGATCGTTTCTCTTTTGTATGTGTTTTCCAAAACGCTACGTGTAAGCTGATGATAGAAGACGTACAAGATAGGTGCAAAGTATTTGAAAAAAATGTACAAACTTCAAATATCAAGGACATTTTCGAAGAAAATAACATAAAAATAGAGTCATTAGCAAGATTTTGTCCCTTTGGGGTTCATATTGTAATAGATTTGGACCTAATTGTCCTGACCTTAAAAAAGAGGCTACTTTTTGTACAAAGCTCGAAAAACATTGTGAACCATTTTACAAAAGAAAGGCCTTGGAAGACGCTCTTAAAGTAGAGCTTCGGGGAAAGTTGAATGATGAAAAGAAATGCGAACCAGCATTAAAAAGATATTGTACAATAGCGGGAAACGCAAATAATGAGTCAATCAGAAGTTTACGTAAAGATAACACCAAGAATAAAACTAAAAAAAACAATGATGAAGATGTTAGAAAGAAGCTTTGTCTAAAATTAATAGAAGAGGTGGAATATCAATGCAAACTATTACCAGCAGAACTAAAACAACCGGCAGACGATCTAGAAAAAGATTTTAAAACATATGAGGGACTTAAGGAAAAGGCAAAGAAAGCAATGAACAAGTCCAATCTTGTTTTATCACTCGTTAAAAAAAACGAAAGTAATACATCGAAAAATAATAGCAAGAGCAAGGATAATAATGCCGTTTCGAACGGACTTCAAGATACCACAGAACATGTGAAAATACTACGGAGAGGAATTAAGGATGTACTTGTGACAGAATTGGAAGCCAAGGCATTTGACCTAGCAGCAGATGTGTTTGGAAGATATGTAGATTTGAAGGAAAGATGTGAGAAATTAAAATCGGATTGCGGGATTAAAGACGACTGTAAAGATCTAGAAAATGTATGCAAAAAGATCGAGAAAACATGTAGCGATCTGAAGCCTCTGGAGGTGAAGTCGCACGAAATAGTTACAGAAAGCACACGACGACCACGACGACAACAACCGTTACCGATCCGAAGGCAACAGAATGCAAATCCTTACAGACAACAGACACATGGGTTACACAGACATCGACACACACAAGCACGTCTACCATCACATCTACAATCACATCAAAAATAACACTCACATCAACAAGGCGGTGCAAACCAAACCAAGTGTACGACAGGGATAATGCAGAGGACGTGAAGCCGAGTGAGGGATTGAAGATGAGTGGATGGAGTGTGATGAGGGGGGTGATAGTAGCAATGGTTATTTCGTTCATGATTTAGAAAGCAAATGAGCAAGATTTAATGATGAGCATGTATATTTAGTAAATAAACGAGCAGGGTA
>m120308_025142_00122_c100303982550000001523012208061292_s1_p0/625/ccs
TGGATCAAAAGAGAGATTTTCCAACAGATAAAGATTGCAAGGAATTAGGAAGAAAGTGTGAAGCTTTAGGAAAGGATTCAAATCAGATTCAATGGCCATGTCATACGCTAAAGCAACAATGTGATCGCTTAGGGACTACAGAAATCTTGAAACAGGTTTTACTAGATGAACACAAGGATACTTTAAGAACTCATGAAAACTGTACAAAATATTTAAAGAGAAAATGTCATAAATGGTCTAGAAGGGGCGATGATCGTTTCTCTTTTGTATGTGTTTTCCAAAACGCTACGTGTAAGCTGATGATAGAAGACGTACAAGATAGGTGCAAAGTATTTGAAAAAAATGTACAAACTTCAAATATCAAGGACATTTTCGAAGAAAATAACATAAAAATAGAATCATTAGCAAGATTTTGTCCCTTTTGGGGTTCATATTGTAATAGATTTGGACCTAATTGTCCTGACCTTAAAAAAGAGGCTACTTTTTGTACAAAGCTCGAAAAACATTGTGAACCATTTTACAAAAGAAAGGCCTTGGAAGACGCTCTTAAAGTAGAGCTTCGGGGAAAGTTGAATGATGAAAAGAAATGCGAACCAGCATTAAAAGATATTGTACAATAGCGGGAAACGCAAATAATGAGTCAATCAGAAGTTTATGTAAAGATAACACCAAGAATAAAACTAAAAAAAACAATGATGAAGATGTTAGAAAGAGCTTTGTCTAAAATTAAGAGAAGAGGTGGAATATCAATGCAAACTATTACCAGCAGAACTAAAACAACCGGCAGACGATCTAGAAAAAGATTTTAAAACATATGAGGGACTTAAGGAAAAGGCAAAGAAAGCAATGAACAAGTCCAATCTTGTTTTATCACTCGTTAAAAAAAACGAAAGTAATACATCGAAAAATAATAGCAAGAGCAAGGATAATAATGCCGTTTCGAACGGACTTCAAGATACCACAGAACATGTGAAAATACTACGGAGAGGAATTAAGGATGTACTTGTGACAGAATTGGAAGCCAAGGCATTTGACCTAGCAGCAGACTGGTGTTTGGAAGATATGTAGATTTGAAGGAAAGATGTGAGAAATTAAAATCGGATTGCGGGATTAAAGACGACTGTAAAGATCTAGAAAATGTATGCAAAAAGATCGAGAAAACATGTAGCGATCTGAAGCCTCCGGAGGTGAAGTCGCACGAAAATAGTTACAGAAAGCACAACGACGACCACGACGACAACAACCGTTACCGATCCGAAGGCAACAGAATGCAAATCCTTACAGACAACAGACACATGGGTTTTACACAGACATCGACACACACAAGCACCGTCTACCATCACATCTACAATCACATCAAAAATAACACTCACATCAACAAGGCGGTGCAAACCAACCAAGTGTACGACAGGGGATAATGCAGAGGACGTGAAGCCGAGTGAGGGATTGAAGATGAGTGGATGGAGTGTGATGAGGGGGGTGATAGTAGCAATGGTTATTTCGTTCATGATTTAGAAGCAAATGAGCAGGATTTAATGATGAGCATGTATATTTAGTAAATAAACGAGCAGGGTAGGACAGGAAAGAGTA
>m120308_025142_00122_c100303982550000001523012208061292_s1_p0/651/ccs
TGGATCAAAAGAGAGACTTTCCGACAGATAAAAATTGCAAGGAATTGGGGAGAAAGTGCCAAGATTTAGGAGAGGATTCAAAAGAAATTACGTGGCCATGTCATACACTGGAGCAGCAATGCAATCGCTTAGGGACTACAGAGATCTTAAAGCAGGTTTTATTGGATGAATACAAGGATACTTTGAAAGATGAAGAAAGTTGTGTAAAATATCTAAAAGAAAAGTGTAATAAATGGTCTAGAAGAGGCGATGACCGTTTCTCTTTTGTATGGTGTCTTCCAAAATGCTACGTGTAAGCTGATGGTAGATGATGTGAAAGATAGATGTGAAGTATTCGAAAAAAAATATAAAAGCATCAGAGATCGTTGGATTTCTTAAAAAATAATACAAATAACATAACAAACATTAGGAAATGTTTGCCCATTTTGGGACCCATATTGTGACAAATTTTCACCTAATTGTCCAGATCTTACTAAAGGAGATACTTGTAAAAGATTAAAAAACATTGTAAACCATTTTATGAAAGAAAGGCCTTGGAAGACGCTCTCAAAGTGGAGCTTCAAGGGAATTTAAGTAAAAATAAATGTGAACCCAGCATTGAAAGGATATTGTACAATAGCGAAAAACGTAAATAATGCGTCAATCAGTGGCTTATGCAAAGCTAACACCAAGGATAACTCTGGAAAGAGTGATGAGGATGCTAGAAAGGAACTCTGTGAGAAATTAGGTGAAAGAAGTGGAAGAACAGTGGCAAAGCATTACCAACAGAATTAGGACAACCGGCAGCTGATCTAAAAAAAGATTATAAGACATATGAGGAACTTAAGAAACGTGCAGAGGAAGCAATGAAGCAAATCCAGCCTTGTTTTGTCACTCATTAAGAAAAACGAAAGTAATGTATCAAAAAGTAATAGCAAAAACAAGGATAAGAATGGCCGTTTCCAAACGGATTTCAAGATACCACAGAACATGTGAAAATACTACGAAGAGGAGTTAAGGATGTACTTGTGACAGAATTGGAAGCCAAAGCATTTGATTTGGCAGCAGAAGTATTTGGAAGATATGTAGACTTGAAAGAAAGATGTGAGAAATTGGAATCGGATTGCGGGATTAAAGAGGATTGCGAAAAATTAAAAAATGTGTGTGGAAAAATTGAGAAGACATGTCGCGATCTGAAGCCTCTGGAGGTGAAGTCGCATGGAAACAGTGACAGAAAGCACAACGACGACCACGACGACCACAACGACCGTTTGCCGATCCGAAGGCAACGGAATGCAAATCCTTACAGACAACAGACACATGGGTTACACAGACATCGACACACACAAGCACGTCTACCATCACATCTACGATTACATCAAAAATAACATTGACATCAACCAAGGCGGTGCAAACCAACCCAAGTGTACGACAGGGGATGATGCAGAGGACGTGGAAACCGAGATGAGGGGATTGAAGATGAGTGGGTGGAATGTGATGAGGGGGGTGATAGTAGCAATGGTTAATTTCGTTCATGATTTAGAAAGAAAATGAGCAGGATTTAATGATGAGCATGTATATTTAGTAAAAATAAACGAGCCAGGGTAGGGACAGGAAAGAGTA
>m120308_025142_00122_c100303982550000001523012208061292_s1_p0/669/ccs
TGGATCAAAAGCGAGATTTCCCGACAGACAAAGACTGCAAGGAATTGGGGAGAAAGTGCCAAGATTTAGGAAAGGATTCAAAAGAAATTACGTGGCCATGTCATACACTGGAGCAGCAATGCGATCGCTTAGGGACTACAGAAATCTTGAAGCAGGTTTTACTAGATGAACACAAGGATACTTTGAAAGATCAAGAAAGTTGTGTAAAATATCTAAAAGAAAAGTGTAATAAATGGTCTAGAAGAGGCGATAACCGTTTTTCTTTTGTATGTGTTTTCCAAAACGCTACGTGCAAGCTGATGGTAGGTGATGTACAAAATAGGTGTGAAGTATTTGAAGAGAATATAAAAGCTTCAGAGATCAATGACATTTTTAAAAATAAGACAACAATAGCATCATTAGCAAGATTATGTCCCTTTTTGGACCCATACTGTCATAGATTTGAACCTAATTGCCCTAATCTTAAGAAAGGGAAAACTTTTTGTACAAAACTCAAGAAGCATTGTGAACCATATTACAAAAGAAAGGCCTTGGAAGACGCTCTCAAAGTGGAGCTTCGAGGAAAATTAGGTGGTCAAGATAAATGTGAATCTGCATTAGAAAAATATTGCACAGTAGCAGGAAACGTAAATAATGCATCAATCAGAAGTTTATGCAAAGATAATGCCGAAAGTAAAACTAAAAGGCTGATGATAAAGATGTTAGAAAGAATCTTTGTCTAAAATTAGTGGAAGAAGTGAAAGAACAATGTAAAACATTACCGGAAGAACTAAAACAACTGGAAAAAGACTTAGAAGACGACTTTAAAGTATTTAAAGAACTTAAAGAACAAGCAAAGAAGCAATGAACAAGTCCAATCTTGTTTTATCACTCGTTAAGAAAAACGAAAGTAATACATCGAAAAAATAATAGCAAGAGCAAGGATAAGAATGCTGTTTCAAATGAACAAAATACCACAGAACATGTAAAAATACTACGAAGAGAAGTTAAGAATGTACTTGTGACAGAATTAGAAGTCAAAGCATTTGATTTAGCAGCAGAAGTATTAGGAAGATATATAGATTTGAAGGAAAGATGCGAGAAATTGACCTTGGATTGCGGGATTAAAGACGATTGCGATGGTTTAAAAGGTGTGTGTGGAAAGATTAAGAAGAAATGTCGCGATCTGAAGCCTCTGGAGGTGAAGTCGCACGAAATAGTCACAGAAAGCACAATAACGACCACGACGACAACAACAACCATTACCGATCCGAAAGGCAACAGAACGCAAATCTTACAGACAAACAGACACATGGGTTACACAGACATCGACACACACAAGCACGTCTACCATCACATCTACGATTACATCAAAAATAACACTCACATCAACGAGGCGGTGCAAACCAACCAAGTGTACGACAGGGGATGATGCAGAAGACGTTGAAGCCAAGTGAAGGCTTGAGGGTGAGCGGGTGGAATGTGATGAGGGGGGTGATAGTAGCAATGGTTATTTCGTTCATGATTTAGAAAGCAAATGAGCAAGATTTAATGATGAGCATGTATATTTAGTAAATAAACGAGCAGGGTAGGGCAGGAAAGAGTA
>m120308_025142_00122_c100303982550000001523012208061292_s1_p0/680/ccs
TGGATCAAAAGAGAGACTTTCCGACAGACAAAGACTGCAAAGAATTAGGGAGAAAATGCCAAGATTTAGGAGAGGATTCAAAAGAAATTACGTGGCCATGTCATACACTGGAGCAGCAATGCAATCGCCTGGGGACTACAGAAATTTTTAAAGCAGGTTTTATTGGATGAACACAAGGATACTTTGAAAACTCATGAAAACTGTGTAACATATCTAAAAGAAAAATGTAATAAATGGTCTAGAAGAGGCGATAACCGTTTCTCTTTTGTATGTGTCTTCCAAAACGCTACATGTGAGCTGATGGTAAAAGACGTACAAGACAGATGTAAAGTATTCGAAAAAAATATAGAGGTTGCAGAGATCGTTGAATTTCTTTAAAAATAACACAAATAACATAACAACACTGGAAAGAAACTGTCCCCCCTGGCATACGTATTGCAATAAATTTTCGCCTAATTGTCCAGGTCTTACGAAAGAGGATAGTTGTACAAAAATCAAGAGCATTGTGAGCCGTTCTATAAAAGAAAGGCCTTGGAAGATGCTCTCAAAAGTAGAGCTTCAAGGAAAATTGACTGATTAATCTAAATGTGAACCTGCATTGAAAAGATATTGTACAGTAGCGGGAAACGTAAATAATGTGTCTATCAAAAGTTTTATGCAAAGATAGCACTCAAGGTAACAATAAAAAACCTGAGGACGAAGTGGTAGAAGAGCTTTGTAAGAAATTAATGGAAGAAGTAAAAGAAGCAATGTGAGACATTACCAGCAGAATTAACGGAGCTGGAAAAAAATCTAGAAAAAGATGTTAAAACATATAAAGAACTTAAGAAAGAAGCAAAAAAAGCAATGAAACAAGTCTAATCTTGTTTTATCACTCGTTAAGAAAAACGAAAGTAATACATCAAAAAATAATAGAAATAATAACAAAAACAAGGATAAGAATGCCGTTTCAAATAGATTTCAAGATACCACAGAACATGTGAAAATACTACGGAGAGGAGTTAAGGAGGCACTTGTAACAGAATCTGAAGCCAAAGGCATTTGACCTAGCAGCAGATGTGTTTGGAAGATATCTAGATTTGAAGGAAAGATGTAATAAATTGACCTCAGATTGCGGGATTAAAGAAGATTGCGATGGTCCTAAAAGAAGTGTGTGGAAAGATTGAGAAGACATGTCGTGATCTGAAGCCTCTGGGAGGTGAAGCCACACGAAACAGTGACAGAAAGCACAACGACGACCACGACGACAGCAACAACCGTTACCGATCCGAAGGCAACAGAATGCAAATCCTTACAGACAACAGATACATGGGTTACACAGACATCGGCACAAACAAGCACATCTACCATCACATCTACGATTACATCAAAAATAACACTCACATCAACGAGGCGATGCAAACCAACCAAGTGTACGACAGGGGATGATACAGAGGACGTGAAACCGAATGAGGGATTGAAGATGAGTGGGTGGAGCGTGATGAGGGGGGTGATATTAGCAATGATGATTTCAATAATGATTTAAAAAGTAAATGAATAGGATTTAATGATGGGCATGTATATTTAGTAAATAAACGAGCAGGGTAGGACAGGAAAGAGTA
>m120308_025142_00122_c100303982550000001523012208061292_s1_p0/686/ccs
TACTCTTTCCTGCCCTACCCTGCTCGTTTATTTACTAAATATACATGCTCATCATTAAATCTTGCTCATTTGCTTTCTAAATCATGAACGAAATAACCATTGCCACTATCACCCCCCTTATCACATTCCACCCGCTCACCCTCAAGCCTTCACTTGGCTTCACGTCTTCCTGCATCATCCCCTGTCGTACACTTGGTTGGTTTGCACCGCCTTGTAGATGTGAGTGTTATTTTTGATGTAATTGTAGATGTGATGGTAGATGTGCTTGTGTGTGTCGATGTCTGTGTAACCCATGTATCTGTCGTCTGTAGGGATTTGCATTCTGTTGCCTTTGGATCGGTAACGGTTGTTGTTGTCGTCGTGGTCGTCGTTGTGCTTTCTGTAACTATTTCGTGCGATTTCGCTTTCAGTGGTTTTAGTTTCGAACATACTCCTTGTATCTTTTTCACACACATTTTCTAAGGCTTTGCAAATCTTTCTTAATCCCACAATCCAAGGTCAATTTCTCACATCTTTCCTTCAAATCTACATATCTTCCTAATACTTCTGCGGTCAAATCAAATGCTTTTAGCTTCTAATTCTGTTACGGATACATCTTTAACTCCTCTCCGCAGTATTTTTACATATTTTGTAGTATCTTTTTCATTTGGAAACGGCATTCTTATCCTTGTTCTTGCTATTATTTTTCGATGTATTACTTTCGTTTTTCTTAACGAGTGATAAAACAAGATTGGACTTGTTCATTGCTTCTTTTGCTTGTTCTTTAAGTTCTTTAAATACTTTAAAGTCGTCTTCTAAGTCTTTTTCCAGTTGTTTTAGTTCTTCCGGTAATGTTTTACATTGTTCTTTCACTTCTTCCACTAATTTTAGACAAAGATTCTTTCTAATATCTTTATCATCAGCCTTTTTAGTTTTACTTTCGGCATTATCTTTGCATAAACTTCTGATTGATGCATTATTTACGTTTCCTGCTACTGTGCAATATTTTTCTAATGCAGATTCACATTTATCTTGACCACCTAATTTTCCTCGAAGCTCTACTTTGAGAGCGTCTTCCAAGGCCTTTCTTTTGTAAAATGGTTCACAATGTTTTTCGAGCTTTGTACAAAGAGTAGCCTCTTTTTTAAGATCAGGGCAATTAGGTCCGAATCTATGACAGTATGAACTCCGAAAGGGACAAAAACTTGCTAATGATTCTATTCTTGTGTTATCTTCAAAAACGTCCGTGATATTTGACGCTTGTGTATTTTCTTTGAATACTTTGCATCTATTTTGTACGTCTTCTACCATCAGCTTACACGTACTTTCCAGAAAAACACATACAAGAGAAAAACGGTCATCACCTCTTCTAGACCCATTTATTACACTTTTCTTTCAAATATTTTACACAACTTTTTGATCTTTCAAAGTATCCTTGTGTTCCATCCAGTAAAAACCTGTTTTAAAATTTCTGTAGTCCCTAAACGATTGCATTGCTGCTCCAGTGTATGACATGGCCATGTAATTTCTTTTGAATCCTTTCCTAAATCTTGACATTTTCTCCCTAATTCTTTGCAGTCTTTGTCTGTCGGAAAATCTCGCTTTTGATCCA
>m120308_025142_00122_c100303982550000001523012208061292_s1_p0/688/ccs
TGGATCAAAAGCGAGACTTTCCAACAGACAAAGACTGCAAAGATTAGGGAGAAAATGCCAAGATTTAGGAAAGGATTCAACAGAAATACATGGCCATGTCATACACTGGAGCAGCAATGCAATCGTTTAGGGACTACAGAAATTTTAAAACAGATTTTATTGGATGAACACAAAGATACTTTGAAAACTCATGAAAACTGTACGAAATATTTAAAGAGAAAATGCCATAAATGGTCTAGAAGAGGAGATGACCGTTTCTCTTTTGTATGTGTCTTCCAAACGCTACGTGTAAGCTGAATGGTAGATGATGTAAAAGATAGGTGTGAAGTATTCGAAAAAAATATGCAGCATCAGATATTAATGATTCCCTTGAAAAAAATAAAATAAAACAGAATCAGCATCAAATATTTGCCCTTCATGGCATCCATACTGCGATAGATTTTTACCCAATTGTCCTGATCTGACAAAGGAAAAACTTTCTGTCAAAATCTTAAAAATATTGCGAACCATTTTATAGAAGAAAGGTTTTAGAGATGCTCTTAAGTAGAGCTTCGATGGAATTTAAGTAAAAACAAATGCGAACCTGCATTGAAAGGATATTTGCACAATATTGGAAAATGTAAATAATGCATCAATCAGCAGTTTATGTAAAAATAATACGAAAAATAAAACTGAAAGGATGATGAAAATGTTAGAAAGAAGCTTTGTCTAAAATTAGTAGAAGAAGTGGAACAGCAGTGCAAAGTATACCAGCAGAACTGAAGCATGAGGAAAAAGATCTAAAAGATGATTTTGAAACATATGAGGGACTTAAGGAAAAGGCAAAGAAAGCAATGAACAAGTCCAGCCTTATTTTATCACTTGTTAAGAAAAACCAAAGTAATACATCGAAAAATAATAGCAAAAACAAGGATAAGGATGCTGTTTCAAATGAAAAAGATACCACAAAATATGTGAAAATACTACGGAGAGAAGTTAAAAATGTACCGTGACAGAATTGGGAAGCCAAAGCATTTTGATTTAACAGCAGAAGTGTTTGGAAGATATGTAGACTTGAAAGAAAGATGTGAGAAATTGGCCTCAGATTGCGGATTAAAGACGATTGTGATGATTTAAAGATGTGTGTGAAAAGATTGAGAAGACATGTCGTGATCTGAAGCCTCTGGAGGTGAAGTCGCACGAATAGTCACAGAAAGCACAACGACGACCACAACGACAACAACAACCGTTACCGATCCGAAGGCAACAGAATGCAAATCCTTACAGACAACAGACACATGGGTTACACAGACATCGACACACACAAGCACGTCTACCATCACATCTACAATCACATCAAAAATAACATTGACATCAACGAGGCGATGCAAACCAACCAAGTGTACGACAGGGGATGATGCGGGAGACGTGAAACCGAGTGAAGGCTTGAGGGTGAGCGGGTGGAATGTGATGAGGGGGGTGATAGTAGCAATGTTATTTCGTTCATGATTTAGAAAGCAAATGAGCAAGATTAATGATAGCATGTATATTTAGTAAATAAACGAGCAGGGTAGGGCAGGAAAGAGTA
>m120308_025142_00122_c100303982550000001523012208061292_s1_p0/691/ccs
TGGATCAAAGAGAGATTTTCCGACAGACAAAGGACTGCAAAGAATTAGGGAGAAAATGCCAAGATTTAGGAGAGGATTCAAAAGAAATTACGTGGCCATGTCATACACTGGAGCAGCAATGCAATCGCCTGGGGACTACAGAAATTTTAAAGCAGGTTTTATTGGATGAACACAAGGATACTTTGAAAACTCATGAAAACTGTGTAACATATCTAAAAGAAAAATGTAATAAATGGTCTAGAAGAGGCGATAACCGTTTCTCTTTTGTATGTGTCTTCCAAAACGCTACATGTGAGCTGATGGTAAAAGACGTACAAGACAGATGTAAAGTATTCGAAAAAAATATAGAGGTTGCAGAGATCGTTGAATTTCTTAAAAATAACACAAATAACATAACAACACTGGAAAGAAACTGTCCCCCCTGGCATACGTATTGCAATAAATTTTCGCCTAATTGTCCAGTCTTACGAAAGAGGATAGTTGTACAAAAATCAAGAAGCATTGTGAGCCGTTCTATAAAAGAAAGGCCTTGGAAGATGCTCTCAAAGTAGAGCTTCAAGGAAAATTGACTGATAAATCTAAATGTGAACCTGCATTGAAAGATATTGTACAGTAGCGGGAAACGTAAATAATGTGTCTATCAAAAGTTTATGCAAAGATAGCACTCAAGGTAACAATAAAAAACCTGAGGACAAAGTGGTAGAAGAGCTTTGTAAGAAATTAATGGAAGAAGTAAAAGAGCAATGTGAGACATTACCAGCAGAATTAACGGAGCTGGAAAAAGATCTAGAAAAAGATGTTAAAACATATAAAGAACTTAAGAAAGAAGGCAAAAAAGCAATGAACAAGTCTAATCTTGTTTTATCACTCGTTAAGAAAAACGAAAGTAATACATCAAAAAATAATAGAAATAATAACAAAAACAAGGGATAAGAATGCCGTTTCAAATAGATTTCAAGATACCACAGAACATGTGAAAATACTACGGAGAGGAGTTAAGGAGGCACTTGTAACAGAATCTGAAGCCAAGGCATTTGACCTAGCAGCAGATGTGTTGGAAGATATCTAGATTTGAAGGAAAGATGTAATAAATTGACCTCAGATTGCGGGATTAAAGAAGATTGCGATGGTCTAAAAGAAGTGTGTGGAAAGATTGAGAAGACATGTCGTGATCTGAAGCCTCTGGAGGTGAAGCCACACGAAACAGTGACAGAAAGCACAACGACGACCACGACGACAGCAACAACCGTTACCGATCCGAAGGCAACAGAATGCAAATCCTTACAGACAACAGATACATGGGTTACACAGACATCGGCACAAACAAGCACATCTACCATCACATCTACGATTACATCAAAAATAACACTCACATCAACGAGGCGATGCAAACCAACCAAGTGTACGACAGGGGATGATACAGAGGACGTGAAACCGAATGAGGGATTGAAGATGAGTGGTGGAGCGTGATGAGGGGGGTGATATTAGCAATGATGATTTCAATAATGATTTAAAAAGTAAATGAATAGGATTTAATGATGGGCATGTATATTTAGTAAATAAACGAGCAGGGTAGGACAGGAAAGG
>m120308_025142_00122_c100303982550000001523012208061292_s1_p0/695/ccs
TGGATCAAAAGAGAGATTTCCGACAGACAAGATTGCAAGGAATTAGGAAGAAAGTGTGAAGCTTTAGGAAAGGATCAATCAGATTCAATGGCCATGTCATACGCTAAAGCAACAGTGTGATCGCTTGGGACTACAGAAATCTTGAAGCAGGTTTTACTGAATGAACACAAGGATACTTTGAAAACTCATGAAAACTGTGTAACATATTTAAAGGAAAAGTGTAATAAATGGTCTAGAAGAGGTGATAACCGTTTCTCTTTTGTATGTGTCTTCCAAAACGCTACGTGTGAACTGATGGTAGAAGACGTACAAAATAGATGCAAAATATTCGAAAAAAATATAGAGGTTTCAGAGATTGTTGAATTTCTTAAAAATAACACGAATTAACATACAACACTGGAAAGAAACTGTCCCTCCTGGTATACATACTGCAATAGATTTTCACCTAATTGTCCAGATCTTACGAAAAAAGATACTCTTTGTACAAAGATTAAAGATCATTGTAAGCCATTCTATGAAAGAAAGGCCTTGGAAAACGCTCTCAAAGTAGAGCTTCGAGGAAAGCTGAATGATGAAACAAATGTACTGCAGCATGAAGGGATATTGTACACTAGCGAGAAATGTAAATAACGCATCAGTCAGAAGTTTATGCAAGATAGCACTCAAGGTAGCAATAAAAAGACTGACGAAAAAGTGGTAGAAGAGCTTTGTAGAATTGATGGAAGAAGTAAAAGAGCAATGCGAGACATTACCAGCAGAACTAAAACACCGGCCAGACGATCTAGAAAAGATGTAAGACATACGAGGAACTTAAGGAAGAGGCAAGAAAGCAATGAACAAGTCCAGCCTTGTTTTATCACTCGTTAAGAAAGACGGAAATAATACACCGAAAAATATTAGCAAAAGCGAAGATAAGAATGACGTTTCAAATGAAAAAGATACCACAAAACATGTGAAATACTAACGGAGAGGAGTTAAGGATGTATTAGTAACAGAATTAGAAGCCAAGGCGGTTGACTTAGCAGCAGAAGTATTTGGAAGATATGTAGGATTTAAAGGAAGATGCAAAAAATTGGAATCAGACTGTGGGATTAAGAAGACTGCGAAAAGTTAAAAGAAGTATGCAAAAGATTATAAGGCATGTCACAATTTGAAACCTCTGGAGGGTGAAGTCGCACGAAATAGTCACAGAAAGCACAACAACGACCACGACAACAACAACCGTTACCGATCCGAAGGCAACAGAATGCAAATCCTTACAGACAACAGATACATGGGTTACACAGACATCGACACACCACAAGCACGTCTACCATCACATCTACGATTACATCAAAATAACATTGACATCAACAAGGCGATGCAAACCAACAGGTGTACGACAGGGATGATGCAGAGGACGTGAAGCCGGTGAGGGATTGAAGATGAGTGGGTGGAACGTGATGAGGGGGGGTGATAGTAGCAATGATGATTTCAATAATGATTTAAAAAGTAAATGAATAGATTTATGATGGCATGTATATTTAGTAAATAAAACGAGCAGGGTAGGACAGGAAAGAGTA
>m120308_025142_00122_c100303982550000001523012208061292_s1_p0/706/ccs
TACTCTTTCCTGTCCTACCCTGCTCGTTTATTTACTAAATATACATGCCATCATTAAATCCTATTCATTTACTTTTAATCATTATGGAAATCATCATTGCTAATATCACCCCCCTCATCACGCTCCACCCACTCATCTTCAATCCTCACTCGGTTTCACGTCCTCTGCATCTCCCTGTCGTACACTTGGTTGGTTTGCATCGCCTCGTTGATGTGGGTGTTATTTTGATGTATCGTAGATGTGATGGTAGATGTGCTTGTGTGTGTCGATGTCTGTGTAACCATGTGTCTGTTGTCTGTAAGGATTTGCATTCCGTTGCCTTCGGATCGTAACGGTTGTTGCTGTCGCGTGGTCGTCGTTGTGCTTTCTGTCACTTTTCGTGTCGACTCACTCCAGAGGCTTCAGATCCGACATGTCTTCTCAATCTTTCCACACACTTCTTTTAGATTCGCAATCTCTTAATCCGCAATGATCAATTTATCACATCTTTCCTTCAAATCTAGATATCTTCCACAATACTGCTGCTAGTCAAATGCTTTGGCTTCAGATTCTGTTACAATGCCTCCTTAACTCCTCTCCGTAGTATTTTCACATGTTCTGTGGATATCTTGAAATCCGATTTGAAACGGCATTCTCTATCCTTGTTTGTTACTATTACTATTTGATACTATTACTTTTCGGTTTTTCTTAATGAGTGACAAAACAAGATTGGACTTGTTCATTGCTTTTCTGCTCGTTTCTTAAGTTCTTATATGTTTATACATCTTTTTCTAGATTTTTTCTCCAGCTCCGTTAATTCTGCTGGTAAGTGTCTCACATTGCTCTTTTACTTCTTCCATTAATTCTTACAAAGCTCTTCTACCACTTTGTCCTCAGGTTTTTTATTGTTACCTTGAGTGCTATCTTTGCATAAACTTTTGATAGACATTATTACGTTTCCCGCTACTGTACAATATCTTTTCAATGCAGGTTCACATTTAGATTTATCAGTCAATTTCCTTGAAGCTCTACTTTGAGAGCATCTTCCAAGGCCTTTCTTTATAGAACGGCTCACAATGCTTCTTGATTTTTGTACAACGTATCCTCTTTCGTAAGACCTGGACAATTAGGCGAAAATTTATTGCAATACGTATGCCAGGGGGGACAGTTTCTTTCCAGTGTTGTTATGGTTATTTGTGTTATTTTTAAGAAATTCAACGATCTCTGCAACCTCTATATTTTTTTCGAATACTTTACATCTGTCTTGTACGTCTTTACCATCAGCTCACATGTAGCGTTTTGGAAGACACATACAAAAGAGAAACGGTTATCGCCTCTTCTAGACCATTTATTACATTTTTCTTTAGATATGTTACACAGTTTTCATGAGTTTTCAAAGTATCCTTGTGTTCATCCAATAAAACCTGCTTTAAAATTTTCTGTAGTCCCCAGGCGATTGCATTGCTGCTCCAGTGTATGACATGGCCACGTAATTTCTTTTGAATCCTCTCCTAAATCTTGGCATTTTCTCCCTAATTCTTTGCAGTCTTTGTCTGTCGGAAATCTCTCTTTTGATCCA
>m120308_025142_00122_c100303982550000001523012208061292_s1_p0/711/ccs
TGGATCAAAGAGAGATTTTCCGACAGATAAAGATTGCAAGGAATTAGGAAGAGAGTGTGAAGCTTAGGAAAGGATTCAAATCAGATTCAATGGCCATGTCATACGCTAAAGCAACAATGTGATCGCTTAGGGACTACAGAAATCTTGAAACAGGTTTTACTAGATGAACACAAGGATACTTTAAGAACTCATGAAAACTGTACAAAATATTTAAAGAGAAAATGTCATAAATGGTCTAGAAGGGGCGATGATCGTTTCTCTTTTGTATGTGTTTTCCAAAACGCTACGTGTAAGCTGATGATAGAAGACGTACAAGATAGGTGCAAAGTATTTGAAAAAATGTACAAACTTCAAATATCAAGGACATTTTCGAAGAAATAACATAAAAATAGAATCATTAGCAAGATTTTTCCCTTTTGGGGTTCATATTGTAATAGATTTGGACCTAATTGTCCTGACCTTAAAAAAGAGGCTACTTTTTGTACAAAGCTCGAAAAACATTGTGAACCATTTTACAAAAGAAAGGCCTTGGAAGACGCTCTTAAAGTAGAGCTTCGGGGAAAGTTGAATGATGAAAAGAAATGCGAACCAGCATTAAAAAGATATTGTACAATAGCGGGAAAACCGCAAATAATGGAGTCAATCAGAAGTTATGTAAAGATAACACCAAGAATAAAAACTAAAAAAAACAATGATGAAGATGTTAGAAAGAGCTTTGTCTAAAAATTAATAGAAGAGGTGGAATATCAATGCAAACTATTACAGCAGAACTAAAACAAACCGCAGACGATCTAGAAAAAGATTTTAAAACATATGAGGGACTTAAGGAAAAGGCAAAGAAAGCAATGAACAAGTCCAATCTTGTTTTATCACTCGTTAAAAAAACGAAAGTAATACATCGAAAATATAGCAAGAGCAAGGATAATAATGCCGTTCGAACGGACTTCAAGATACCACAGAACATGTGAAAATACTACGGAGAGGATTAAGGATGTACTTGTGACAGAATTGGAAGCAGCATTTGACCTAGCAGCAGATGTGTTGGAAGATATGTAGATTTGAAGGAAAGATGTGAGAATTAAAATCGGATTGCGGGATTAAAGACGACTGTAAAGATCTAGAAAATGTATGCAAAAAGTCGAGAAAACATGTAGCGATCTGAAGCCTCTGGAGGTGAAGTCGCACGAAATAGTTACAGAAAGCACAACGACGACCACGACGACAACAACCGTTACCGATCCGAAGGCAACAGAATGCAAATCCTTACAGACAATCAGACACATGGGTTACACAGACATCGACACTCACAAGCCACGGTCTACCATCACTTTACAATCACATGCAAAAATAACACTCACATCATACAAGGCGGTGCAAACAACACAAGTGTACAGACAGGGATAATGCAGAGGACGTGAAGCCGAGTGAGGATTGAAGATGAGTGGATGGAGTGTGATGAGAGGGGGTGATAGTAGCAATGGTTATTTCGTTCATGATTTAGAAAGCAAATGAGCAAGATTTAATGATGAGCATGTATATTTAGTAAATAAACGAGCAGGGGTAAGGACGAGGAAGAGTA
>m120308_025142_00122_c100303982550000001523012208061292_s1_p0/713/ccs
TACTCTTTCCTGTCCTACCCTGCTCGTTTATTTACTAAATATACATGCTTATCATTAAATCCTGCTCATTTGCTTTCTAAATCATGAACGAAATAACCATTGCTACTATCACCCCCCTCATCACATTCCACCCGCTCACCCTCAAGCCTTCACTCGGTTTCACGTCTCCCGCATCATCCCCTGTCGTACACTTGGTTGGTTTGCATCGCCTCGTTGATGTCAATGTTATTTTTGATGTGATTGTAGATGTGATGGTAGACGTGCTTGTGTGTGTCGATGTCTGTGTAACCCATGTGTCTGTTGTCTGTAGGATTTGCATTCTGTTGCCTTCGGATCGGTAACGGTTGTTGTTGTCGTTGTGGTCGTCGTTGTGCTTTCTGTGACTATTTCGTGCGACTTCACCTCCAGAGGCTTCAGATCACGACATGTCTTCTCAATCTTCTCACACACATCTTTTAAATCATCACAATCGTCTTTAATCCCGCAATCTGAGGCCAATTTCTCACATCTTTCTTTCAAGTCTACATATCTTCCAAACACTTCTGCTGTTAAATCAAATGCTTTGGCTTCCAATTCTGTCACGGGTACATTTTAACTTCTCTCCGTAGTATTTTCACATATTTTGTGGTATCTTTTTCATTTGAAACAGCATCCTTATCCTTGTTTTTGCTATTATTTTTCGATGTATTACTTTGGTTTTTCTTAACGAGTGATAAAACAAGGCTGGACTTGTTCATTGCTTCCTTTGCCTTTTCCTTAAGTTCCTCATATGTTTAAAATCATCTTTTAGATCTTCTGCGTGCTTCTAATTCTGTTGGTAATGCTTTGCACTGTTCTTCCACTTCTTTCACTAATTTCTCACAGAGTTCCTTTCTAGCATCCTCATCACTCTTTCCAGAGTTATCTTTGGTGTTAGCTTTGCATAAGCCACTGATTGACGCATTATTTACGTTTTTCGCTATTGTACAATATCCTTTCAATGCTGGTTCGCATTCCTTTCCATCACTTAGCTTTCCTCGAAGCTCCGCTTGAGAGCGTCTTCCAAGGCCTTTCTTTCATAAAATGGTTTACAATGTTTTTTAATTTTTTTACAAGTATCTCCTTTAGTAAGATCTGGACAATTAGATGAAAATCTATTGCAATACGTATGCCAGGAGGGACAGTTTCTTTCCAGTGTTGTTATGTTATTCGTGTTATTTTTAAGAAAATCAACGATCTCTGCAACCTCTATATTTTTCTTGAATACTTTGCACCTATCTTGTACGTCTTTACATCAGCTCACATGTAGCGTTTTGAAAAAACACATACAAAAGAGAAACGGTCCGTCTCCTCTTCTGGACCATTTATTACACTTTTCTTTAGATATGTTACACAGTTTTCATGAGTTTTCAAAGTATCCTTGTGTTCATTCAGTAAAATCTGTTTTTAAAATTTCTGTAGTTCCTAAACGATTACATTGCTGCTCCAGTGTACGACACGGCCATTCAATTTGATTTGAATCCTTTCTTAAGCTTCACACTTTCTTCCTAATTCTTTGCAGTCTTTGTCTGTCGGGAAGTCTCTCTTTTGATCCA
>m120308_025142_00122_c100303982550000001523012208061292_s1_p0/714/ccs
TCAATCCCTCACTCGGCTTCACGTCCTCTGCATCATCCCCTGTCGTACACTTGGTTGGTTTGCAACGCCTCGTTGATGTGAGTGTTATTTTTGATGTAATCGTAGATGTGATGGTAGACGTGCTTGTGTGTGTCGATGTCTGTGTAACCCATGTATCTGTTGTCTGTAAGGATTTGCATTCTGTTGCCTTCGATCGGTAACGGTCGTTGTTGTCGTCGTGGTCGTTGTTGTGCTTTCTGTGACTATTTCGTGCGACTTCACCTCCAGAGGTTTCAAATTGTGACATGCCTTATTAATCTTTTTGCATACTTCTTTTAACTTTTCGCAGTCTTTCTTAATCCCACAGTCTGATTTTCCAATTTTTTGCATCTCTCCTTTAAATCTACATATCTTCCAAATACTTCTGCTGCTAAGTCAAAACGCCTTGGCTTCTAATTCTGTTACTAATACATCCTTAACTCCTCTCCGTAGTATTTTCACATGTTTTGTGGCATCTTTTCATTTGAAACGTCATTCTTATCTTCGCTTTTGCTATTATTTTTCGGTGTATTATTTCCGTCTTTCTTAACGAGTGATAAAACAAGGCTGGACTTGTTCATTGCTTTTCTTTGCCTCTTCCTTAAGTTCCTCATATGTCTTAACATCTTTTTCTAGATCGTCTGCCGGTTGTTTTAGTTCTGCTGGTAATGTCTCGCATTGCTCTTTTACTTCTTCCACTAATTTCTCACAGAGTTCCTTTTTAGCATCTTCGCTGCTCTTTTTTAGGGTTATCTTTGGTGTTAGCTTTGCATAAACTTTTGATAGATTCATTATTTAATTTTTCTAATTGTGTACAATATCCTTTTAGTGCCAAATTGCATTTATCTTGATCACCTAAATTTCCTTGAAGCTCTACTTTGAGAGCATCTTCCAAAGGCCTTTCTTTTATAGAACGGCTCACAATGCTTCTTGATCTTTGTACAAAGAGTATTTTCTTTCGTAAGATCTAGACAATTAGGTGAAAATTTGTCACAATATGGGTCCCAAAATGGGCCAAATTATTTGCTAATCTTGTTATTTTACCGTGTTATTTTTAAGAAATCCAATGATTTTTGAATTCTCTATATTTTCTTTGAAATACTTTGCACCTATCTTGTACGTCTTTTACCATCAGCTCACACGTAGCGTTTTGGAAGACACATACAAAAGAGAAACGGTCATTGCCTCTTCTAGACCATTTATTACACTTTTCTTTTAGATATGTTGCACAGTTTTCATGAGTTTTCAAAGTATCCTTGTGTTCATCCAGTAAGACCTGCTTCAAGATTTCTGTAGTCCCTAAACGATTGCATTGCTGCTCTAGTGTATGACATGGCCACGTAATTTCTTTTGAATCCTTTCCTAAATCTTGGCATTTTTTCCCTAATTCCTTGCAGTCTTTATCTGTCGGAAAATCTCTCTTTTGATCCA
>m120308_025142_00122_c100303982550000001523012208061292_s1_p0/753/ccs
TGGATCAAAAGCGAGATTTCCGACAGATAAAGACTGCAAGGAATAGGGAAAAATGCCAAGATTTAGGAAAGGATTCAAAAAATTACGTGGCCATGTCATACACTAGAGCAGCAATGCAATCGTTTAGGGACTACAGAAATCTTGAAGCAGGTCTTACTGGATGAACCAAGGATACTTTGAAAACTCATGAAAACTGTGCAACATATCTAAAAGAAAAGTGTAATAAATGGTTAGAAGAGGCGATGACCGTTTCTCTTTTGTATGTGTCTTCCAAAATGCTACGTGTAAGCTGATGGTAGATGATGTGAAAGATAGATGTGAAGTATCGAAAAATATAAAAGCATCAGAGATCGTTGGATTTCTTAAAATAATACAAATAACATAACAACATTAGGAAATGTTTGCCCATTTGGGACCCATATTGTGACAAATTTCACCTAATTGTCCAGATCTTACTAAAGGAGATACTTGTAAAAGATTAAAAAACATTGTAAACCATTTATGAAAGAAAGGCCTTGGAAGACGCTCCAAAGTGGAGCTTCAAGGGAATTTAAGTAAAATAAATGTGAACCAGCATTGAAGGATATTGTACAATAGCGAAAACGTAAATAATGCGTCATCAGTGGCTTATGCAAAGCTAACACCAAGGATAACTCTGGAAAGAGTGATGAGGATGCTAGAAAGGAACTCTGTGAGAAATTAGTGAAAGAAGTGGAAGAACAGTGCAAAGCATTACCAACAGAATTAGGACAACCGGCAGCTGATCTAAAAAAAGATTATAAGACATATGAGGAACTTAAGAAACGTGCAGAGGAAGCAATGAACAAATCCAGCCTTGTTTTGTCACTCATTAAGAAAACGAAAGTAATGTATCAAAAGTAATAGCAAAAACAAGGATAAGAATGCCGTTTCAACGGATTCAAGATACCACAGAACATGTGAAAATACTACGAAGAGGAGTTAAGATGTACTTGTGACAGAATTGGAAGCCAAAGCATTTGATTTGGCAGCAGAAGTATTTGGAAGATATGTAGACTTGAAGAAAGATGTGAGAAATTGGAATCGGATTGCGGGATTAAAGAGGATGCGAAAATTAAAAAATGTGTGTGGAAAATTGAGAAGACATGTCGCGATCTGAAGCCTCTGGAGGTGAAGTCGCATGAAACAGTGACAGAAAGCACAACGACGACCACGACGACCACAACGACGTGCCGATCCGAAGGCAACGAATGCAAATCCTTACAGACAACAGACACATGGGTTACACAGACATCGACACACACAAGCACGTCTACCATCACATCTACGATTACATCAAAATACATTGACATCAACAAGGCGTGCAAACCAACCAAGTGTACGACAGGGGATGATGCAGAGGACGTGAAACCGAATGAGGGATTGAAGATGAGTGGGTGGAATGTGATGAGGGGGGTGATAGTAGCAATGGTTATTTCGTTCATGATTTAGAAGAAAATGAGCAGGATTTAATGATGAGCATGTATATTTAGTAAATAAACGAGCAGGGTAGGACAGGAAAGAGTA
>m120308_025142_00122_c100303982550000001523012208061292_s1_p0/766/ccs
TACTCTTTCCTGTCCTACCCTGCTCGTTTATTTACTAAATATACATGCTCATCATTAAATTTTGCTCATTTGCTTTCTAAATCATGAACGAAATCATCATTGCTAATATCACCCCCCTCATCACGCTCCACCCACTCATCTTCAATCCCTCACTCGGCTTCACGTCCTCTGCATCATCCCCTGTCGTACACTTGGTTGGTTTGCAACGCCTCGTTGATGTGAGTGTTATTTTTGATGTGATTGTAGATGTGATGGTAGACGTGCTTGTGTGTGTCGATGTCTGTGTAACCCATGTGTCTGTTGTCTGTAAGGATTTGCATTCTGTTGCCTTCGGATCGGTAACGGTTGTTGTCGTCGTGGTCGTCGTTGTGCTTTCTGTAACTATTTCGTGCGACTTCACCCTCCAGAGGCTTCAGATCGCTACATGTTTTCTCGATCTTTTGCATACATTTCTAGATCTTTACAGTCGTCTTTAATCCCGCAATCCGATTTTAATTTCTCACATCTTTCCTTCAAATCTACATATCTTCCAAACACATCTGCTGCTAGGTCAAATGCCTTGGCTTCCAATTCTGTCACAAGTACATCCTTAATTCCTCTCCGTAGTATTTTCACATGTTCTGTGTATCTTGAAGTCCGTTCGAAACGGCATTATTATCCTTGCTCTTGCTATTATTTTTCGATGTATTACTTTCGTTTTTTTTAACGAGTGATAAAACAAGATTGGACTTGTTCATTGCTTTCTTTGCCTTTTCCTTAAGTCCCTCATATGTTTTAAAATCTTTTTCTAGATCGTCTGCCGGTTGTTTAGTTCTGCTGGTAATAGTTTGCATTGATATTCCACCTCTTCTATTAATTTTAGACAAAGCTTCTTTCTAACATCTTCATCATTGTTTTTTTTAGTTTTATTCTTGGTGTTATCTTTACATAAACTTCTGATTGACTCATTATTTGCGTTTCCCGCTATTGTACAATATCTTTTTAATGCTGGTTCGCATTTCTTTTCATCATTCAACTTTCCCGAAGCTCTACTTTAAGAGCGTCTTCCAAGGCCTTTTCTTTTGTAAAATGGTTCACAATGTTTTTCGAGCTTGTACAAAAAGTAGCCTCTTTTTTAAGGTCAGGACAATTAGGTCCAAATCTATTACAATATGAACCCCAAAAGGGACAAAATCTTGCTAATGATTCTATTTTTATGTTATTTTCTTCGAAAATGTCCTTGATATTTGAAGTTTGTACATTTTTTTCAATACTTTGCACCTATTCTTGTACGTCTTCTATCATCAGCTTACACGTAGCGTTTGGAAAACACATACAAAAGAGAAACGATCATCGCCCCTTCTAGACCATTTATGACATTTTCTCTTTAAATATTTTGTACAGTTTTCATGAGTTCTTAAAGTATCCTTATGTTCATCTAGTAAAACCTGTTTCAAGATTTCTGTAGTCCCTAAGCGATCACATTGTTGCTTTAGCGTATGACATGGCCATTGAATCTGATTTGAATCCTTTCCTAAAGCTTCACACTTTCTTCCTAATTCCTTGCAATCTTTATCTGTCGGAAAATCTCGCTTTTGATCCA
>m120308_025142_00122_c100303982550000001523012208061292_s1_p0/819/ccs
AAAAGAGAGACTTTCCGACAGACAAAGACTGCAAAGAATTAGGGAGAAAATGCCAAGATTTAGGAGAGGATTCAAAAGAAATTACGTGGCCATGTCATACACTGGAGCAGCAATGCAATCGCCTGGGGACTACAGAAATTTTAAAGCAGGTTTTATTGGATGAACACAAGGATACTTGAAAACTCATGAAAACTGTGTAACATATCTAAAAGAAAAATGTAATAAATGGTCTAGAAGAGGCGATAACCGTTTCTCTTTTGTATGTGTCTTCCAAAACGCTACATGTGAGCTGATGGTAAAAGACGTACAAGACAGATGTAAAGTATTCGAAAAAAAATATAGAGGTTGCAGAGATCGTTGAATTTCTTAAAAATAACACAAATAACATAACAACACTGGAAAGAACTGTCCCCCCTGGCATACGTATTGCAATAAATTTTCGCCTAATTGTCCAGGTCTTACGAAAGAGGATAGTTGTACAAAAATCAAGAAGCATTGTGAGCCGTTCTATAAAAGAAAGGCCTTGGAAGATGCTCTCAAAGTAGAGCTTCAAGGAAAATTGACTGATAAATCTAAATGTGAACCTGCATTGAAAAGATATTGTACAGTAGCGGGAAACGTAAATAATGTGTCTATCAAAAGTTTATGCAAAGATAGCACTCAAGGTAACAATAAAAAACCTGAGGACAAAGTGGTAGAAGAGCTTTGTAAGAAATTAATGGAAGAAGTAAAAGAGCAATGTGAGACATTACCAGCAGAATTAACGGAGCTGGAAAAAAATCTAGAAAAAGATGTTAAAACATATAAAGAACTTAGAAAGAAGCAAAAAAAGCAATGAACAAGTCTAATCTTGTTTTATCACTCGTTAAGAAAACGAAAGTAATACATCAAAAAATAATAGAAATAATAACAAAAACAAGATAAGAATGCCGTTTCAAATAGATTTCAAGATACCACAGAACATGTGAAAATACTACGGAGAGGAGTTAAGGAGGCACTTGTAACAGAATCTGAAGCCAAGGCATTTGACCTAGCAGCAGATGTGTTTGGAAGATATCTAGATTTGAAGGAAAGATGTAATAAATTGACCTCAGATTGCGGGATTAAAGAAGATTGCGATGGTCTAAAAGAAGTGTGTGGAAAGATTGAGAAGACATGTCGTGATCTGAAGCCTCTGGAGGTGAAGCCACACGAAACAGTGACAGAAAGCACAACGACGACCACGACGACAGCAACAACCGTTACCGATCCGAAGGCAACAGAATGCAAATCCTTACAGACAACAGATACATGGGTTACACAGACATCGGCACAAACAAGCACATCTACCATCACATCTACGATTACATCAAAAATAACACTCACATCAACGAGGCGATGCAAACCAACCAAGTGTACGACAGGGGATGATACAGAGGACGTGAAACCGAATGAGGGATTGAAGATGAGTGGGTGGAGCGTGATGAGGGGGGTGATATTAGCAATGATGATTTCAATAATGATTAAAAAGTAAATGAATAGGATTTAATGATGGGCATGCATATTTAGTTAAATAAACGAGCAGGGTAGGACAGGAAAGAGTA
>m120308_025142_00122_c100303982550000001523012208061292_s1_p0/822/ccs
TACTCTTTCCTGTCCTACCCTGCTCGTTTATTTACTAAATATACATGCTCATCATTAAATCTTGCTCATTTGCTTTCTAAATCATGAACGAAATAACCATTGCTACTATCACCCCCCTCATCACATTCCACCGCTCACCCTCAATCCTTCACTTCGGTTCACGTCTTCTGCATCATCCCCTGTCGTACACTTGGTTGGTTTGCACCGCCTTGTTGATGTCAATGTTATTTTTGATGTAATCGTAGATGTGATGGTAGACGTGCTTGTGTGTGTCGATGTCTGTGTAACCCATGTGTCTGTTGTCTGTAAGGATTTGCATTCCGTTGCCTTCGGATCGGCAACGGTCGTGTGGTCGTCGTGGTCGTCGTTGTGCTTTCTGTCACTGTTTCATGCGACTTCACCTCCAGAGGCTTCAGATCGCGACATGTCTTCTCAATTTTTCCACACACATTTTTAATTTTTCGCAATCCTCTTTAATCCCGCAATCCGATTCCAATTTCTCACATCTTTCTTTCAAGTCTACATATCTTCCAAATACTTCTGCTGCCAAATCAAATGCTTTGGCTTCCAATTCTGTCACAAGTACATCCTTAACTCTCTTCGTAGTATTTTCACATGTTCTGTGGTATCTTGAAATCCGTTTTGAAACGGCATTCTTATCCTTGTTTTTGCTATTACTTTTTGATACATTACTTTCGTTTTTCTTAATGAGTGACAAAACAAGGCTGGATTTGTTCATTGCTTCCTCTGCACGTTTCTTAAGTTCCTCATATGTCTTATAATCTTTTTTAGATCAGCTGCCGGTTGTCCTAATTCTGTTGGTAATGCTTTGCACTGTTCTTCCACTTCTTTCACTAATTTCTCACAGAGTTCCTTTCTAGCATCCTCATCACTCTTTCCAGAGTTATCCTTGGTGTTAGCTTTGCATAAGCCACTGATTGACGCATTATTTACGTTTTCGCTATTGTACAATATCCTTTCAATGCTGGTTCACACTTATTTTTACTTAAATTCCCTTGAAGCTCCACTTTGAGAGCGTCTTCCAAGGCCTTTCTTTCATAAATGGTTTACAATGTTTTTTAATCTTTTTACAAGTATCTCCTTTAGTAAGATCTGGACAATTAGGTGAAAATTTGTCACAATATGGGTCCCAAAATGGGCAAACATTTCCTAATGTTGTTATGTTATTTGTATTATTTTTAAGAAATCCAACGATCTCTGATGCTTTTATATTTTTTTCGAATACTTCACATCTATCTTTCACATCATCTACCATCAGCTTACACGTAGCATTTTGGAAGACACATACAAAGAGAAACGGTCATCGCCTCTTCTAGACCATTTATTACACTTTTCTTTAGATATTTTACACAACTTTCTTCATCTTTCAAAGTATCCTTGTATTCATCCAATAAAACCTGCTTTAAGATCTCTGTAGTCCCTAAGCGATTGCATTGCTGCTCCAGTGTATGACATGGCCACGTAATTTCTTTGAATCCTCTCCTAAATCTTGGCACTTTCTCCCCAATTCCTTGCAATTTTTATCTGTCGGGAAGTCTCTCTTTTGATCCA
>m120308_025142_00122_c100303982550000001523012208061292_s1_p0/842/ccs
TGGATCAAAAGCGAGATTTTCCGACAGACAAAGACTGCAAAGAATTAGGGAGAAAATGCCAAGATTTAGGAGAGGATTCAAAAGAAATTACGTGGCCATGTCATACACTGGAGCAGCAATGCAATCGCCTGGGGACTACAGAAATTTTAAAGCAGGTTTTATTGGATGAACACAAGGATACTTTGAAAACTCATGAAAACTGTGTAACATATCTAAAAGAAAAATGTAATAAATGGTCTAGAAGAGGCGATAACCGTTTCTCTTTTGTATGTGTCTTCCAAAACGCTACATGTGAGCTGATGGTAAAAGACGTACAAGACAGATGTAAAGTATTCGAAAAAAATATAGAGGTTGCAGAGATCGTTGAATTTCTTAAAAATAACACAAATAACATAACAACACTGGAAAGAAACTGTCCCCCCTGGCATACGTATTGCAATAAATTTTCGCCTAATTGTCCAGGTCTTACGAAAGAGGATAGTTGTACAAAAATCAAGAAGCATTGGTGAGCCGTTCTATAAAAGAAAGGCCTTGGAAGATGCTCTCAAAGTAGAGCTTCAAGGAAAATTGACTGATAAATCTAAATGTGAACCTGCATTGAAAAGATATTGTACAGTAGCGGGAAACGTAAATAATGTGTCTATCAAAAGTTTATGCAAAGATAGCACTCAAGGTAACAATAAAAAACCTGAGGACAAAGTGGTAGAAGAGCTTTGTAAGAAATTAATGGAAGAAGTAAAAGAGCAATGTGAGACATTACCAGCAGAATTAACGGAGCTGGAAAAAAATCTAGAAAAAGATGTTAAAACATATAAAGAACTTAAGAAAGAAGCAAAAAAAGCAATGAACAAGTCTAATCTTGTTTTATCACTCGTTAAGAAAAAACGAAAGTAATACATCAAAAAATAATAGAAATAATAACAAAAACAAGGATAAGAATGCCGTTTCAAATAGATTTCAAGATACCACAGAACATGTGAAAATACTACGGAGAGGAGTTAAGGAGGCACTTGTAACAGAATCTGAAGCCAAGGCATTTGACCTAGCAGCAGATGTGTTGGAAGATATCTAGATTTGAAGGAAAGATGTAATAAATTGACCTCAGATTGCGGGATTAAAGAAGATTGCGATGGTCTAAAAGAAGTGTGTGGAAAGATTGAGAAGACATGTCGTGATCTGAAGCCTCTGGAGGTGAAGCCACACCGAAACAGTGACAGAAAGCACAACGACGACCACGACGACAGCAACAACCGTTACCGATCCGAAGGCAACAGAATGCAAATCCTTACAGACAACAGATACATGGGTTACACAGACATCGGCACAAACAAGCACATCTACCATCACATCTACGATTACATCAAAATAACACTCACATCAACGAGGCGATGCAAACCAACCAAGTGTACGACAGGGGATGATACAGAGGACGTGAAACCGAATGAGGGATTGAAGATGAGTGGTGGAGCGTGATGAGGGGGTGATATTAGCAATGATGATTTCAATAATGATTTAAAAAGTAAATGAATAGGATTTAATGATGGGCATGTATATTTAGTAAATAAACGAGCAGGGTAGGACAGGAAAAGAGTA
>m120308_025142_00122_c100303982550000001523012208061292_s1_p0/875/ccs
TACTCTTTCCTGCCCTACCCTGCTCGTTTATTTACTAAATATACATGCTCATCATTAAATCTTGCTCATTTGCTTTCTAAATCATGAACGAAATAACCATTGCTACTATCACCCCCCTCATCACATTCCACCCGCTCACCCTCAAGCCTTCACTTGGCTTCACGTCTTCTGCATCATCCCCTGTCGTACACTTGGTTGGTTTGCACCGCCTCGTTGATGTGAGTGTTATTTTTGATGTAATCGTAGATGTGATGGTAGACGTGCTTGTGTGTGTCGATGTCTGTGTAACCCATGTGTCTGTTGTCTGTAAAGATTTGCGTTCTGTTGCCTTCGGATCGGTAATGGTTGTTTGTTGTCGTCGTGGTCGTTATTGTGCTTTCTGTGACTATTTCGTGCGACTTCACCTCCAGAGGCTTCAGATCGCGACATTTCTTCTTAATCTTTCCACACACACCTTTTAAACCATCGCAATCGTCTTTAATCCCGCAATCCAAGGTCAATTTCTCGCATCTTTCCTTCAAATCTATATATCTTCCTAATACTTCTGCTGCTAAATCAAATGCTTTGACTTCTAATTCTGTCACAAGTACATTCTTAACTTCTCTTCGTAGTATTTTTACATGTTCTGTGGTATTTTGTTCATTTGAAACAGCATTCTTATCCTTGCTCTTGCTATTATTTTTCGATGTATTACTTTCGTTTTTCTTAACGAGTGATAAAACAAGATTGGACTTGTTCATTGCTTCTTTTGCTTGTTCTTTAAGTTCTTTAAATACTTTAAAGTCGTCTTCTAGTCTTTTTCCAGTTGTTTTAGTTCTTCCGGTAATGTTTTACATTGTTCTTTCACTTCTTCCACTAATTTTAGACAAAGATTCTTTCTAACATCTTTATCATCAGCCTTTTTAGTTTTACTTTCGGCATTATCTTTGCATAAACTTCTGATTGATGCATTATTACGTTTCCTGCTACTGTGCAATATTTTTCTAATGCAGATTCACATTTGTCTTGACCACCTAATTTTCCTCGAAGCTCCACTTTGAGAGCGTCTTCCAAGGCCTTTCTTTTGTAATATGGTTCACAATGCTTCTTGAGTTTTGTACAAAAAGTTTTCCCTTTCTTAAGATTAGGGCAATTAGGTTCAAATCTATGACAGTATGGGTCCAAAAAGGGACATAATCTTGCTAATGATGCTATTGTTGTCTTATTTTTAAAAATGTCATTGATCTCTGAAGCTTTTATATTCTCTTCAAATACTTCACACCTATTTTGTACATCACCTACCATCAGCTTGCACGTAGCGTTTTGGAAAACACATACAAAAGAAAAACGGTTATCGCCTCTTCTAGACCATTTATTACACTTTTCTTTTAGATATTTTACACAACTTTCTTGATCTTTCAAAGTATCCTTGTGTTCATCTAGTAAAACCTGCTTCAAGATTTCTGTAGTCCCTAAGCGATCGCATTGCTGCTCCAGTGTATGACATGGCCACGTAATTTCTTTTGAATCCTTTCCTAAATCTTGGCACTTTCTCCCCAATTCCTTGCAGTCTTTGTCTGTCGGGAAATCTCGCTTTTGATCCA
>m120308_025142_00122_c100303982550000001523012208061292_s1_p0/876/ccs
TACTCTTTCCTGTCCTACCCTGCTCGTTTATTTACTAAATATACATGCTCATCATTAAATCTTGCTCATTTGCTTTCTAAATCATGAACGAAATAACCATTGCTACTATCACCCCCTCATCACACTCCATCCACTCATCTTCAATCCCTCACTCGGCCTTCACGTCCTCTGCATTATCCCCTGTCGTACACTTGGTTGGTTTGCACCGCCTTGTTGATGTGAGTGTTATTTTTGATGTGATTGTAGATGTGATGGTAGACGTGCTTGTGTGTGTCGATGTCTGTGTAACCCATGTGTCTGTTGTCTGTAAGGATTTTTGCATTCTGTTGCCTTCGGATCGGTAACGGTTGTTGTCGTCGTGGTCGTCGTTGTGCTTTCTGTAACTATTTCGTGCGACTTCACCTCCAGAGGCTTCAGATCGCTACATGTTTTCTCGATCTTTTTGCATACATTTTCTAGATCTTTACAGTCGTCTTTAATCCCGCAATCCGATTTTAATTTCTCACATCTTTCCTTCAAATCTACATATCTTCCAAACACATCTGCTGCTAGGTCAAATGCCTTGGGCTTCCAATTCTGTCACAAGTACATCCTTAATTCCTCTCCGTAGTATTTTCACATGTTCTGTGGTATCTTGAAGTCCGTTCGAAACGGCATTATTATCCTTGCTCTTGCTATTATTTTTCGATGTATTACTTTCGTTTTTTTTAACGAGTGATAAAACAAGATTGGACTTGTTCATTGCTTTCTTTGCCTTTTCCTTAAGTCCCTCATATGTTTTAAAATCTTTTCTAGATCGTCTGCCGGTTGTTTTAGTTCTGCTGGTAATAGTTTGCATTGATATTCCACCTCTTCTATTAATTTTAGACAAGCTTCTTTCTAACATCTTCATCATTGTTTTTTTTAGTTTTATTCTTGGTGTTATCTTTACATAAACTTCTGATTGACTCATTATTTGCGTTTCCCCGCTATTGTACAATATCTTTTTAATGCTGGTTCGCATTTCTTTTCATCATTCAACTTTCCCCGAAGCTCTACTTTAAGAGCGTCTTCCAAGGCCTTTCTTTTGTAAAATGGTTCACAATGTTTTTCGAGCTTTGTACAAAAAGTAGCCTCTTTTTTAAGGTCAGGACAATTAGGTCCAAATCTATTACAATATGAACCCCAAAAGGGACAAAATCTTGCTAATGATTCTATTTTTATGTTATTTTCTTCGAAAATGTCCTTGATATTTGAAGTTTGTACATTTTTTTCAAATACTTTGCACCTATCTTGTACGTCTTCTATCATCAGCTTACACGTAGCGTTTTGGAAAACACATACAAAAGAGAAACGATCATCGCCCTTCTAGACCATTTATGACATTTTCTCTTTAAATATTTTGTACAGTTTTCATGAGTTCTTAAAGTATCCTTGTGTTCATCTAGTAAAACCTGTTTCAAGATTTCTGTAGTCCCTAAGCGATCACATTGTTGCTTTAGCGTATGACATGGCCATTGAATCTGATTTGAATCCTTTCCTAAAGCTTCACACTTTCTTCCTAATTCCTTGCAATCTTTATCTGTCGGAAAGTCTCGCTTTTGATCCA
>m120308_025142_00122_c100303982550000001523012208061292_s1_p0/883/ccs
TGGATCAAAAGCGAGACTTTCCGACAGACAAAGACTGCAAGGAATTGGGGAGAAAGTGCCAAGATTTAGGAAAGGATTCAAAAGAAATTACGTGGCCATGTCATACACTGGAGCAGCAATGCGATCGCTTAGGGACTACAGAAATCTTGAAGCAGGTTTACTAGATGAACACAAGGATACTTTGAAAGATCAAGAAAGTTGTGTAAAATATCTAAAAGAAAAGTGTAATAAATGGTCTAGAAGAGGCGATAACCGTTTTTCTTTTGTATGTGTTTTCCAAAACGCTACGTGCAAGCTGATGGTAGGTGATGTACAAAATAGGTGTGAAGTATTTGAAGAGAATATAAAAGCTTCAGAGATCAATGACATTTTTAAAAATAAGACAACAATAGCATCATTAGCAAGATTATGTCCCTTTTTGGACCCATACTGTCATAGATTTGAACCTAATTGCCCTAATCTTAAGAAAGGGAAACTTTTTGTACAAAACTCAAGAAGCATTGTGAACCATATTACAAAAGAAAGGCCTTGGAAGACGCTCTCAAAGTGGAGCTTCGAGGAAAATTAGGTGGTCAAGATAAATGTGAATCTGCATTAGAAAAATATTGCACAGTAGCAGGAAACGTAATAATGCATCAATCAGAAGTTTATGCAAAGATAATGCCGAAAGTAAAACTAAAAAGGCTGATGATAAAGATGTTAGAAAGAATCTTTGTCTAAAATTAGTGGAAGAAGTGAAAGAACAATGTAAAACATTACCGGAAGAACTAAAACACTGGAAAGACTTAGAAGACGACTTTAAAGTATTTAAAGAACTTAAAGAACAAGCAAAAGAAGCAATGAACAAGTCCAATCTTGTTTTATCACTCGTTAAGAAAAACGAAAGTATACATCAAAATAATAGAATAATAGCAAGAGCAAGGATAAGAATGCCGTTTCAAATAGATCAAAATACCACAGAACATGTGAAAATACTACGGAGAGGAGTTAAGAAGGCACTTGTGACAGAATCTGAAGCCAAGGCATTTGATTAGCAGCAGATGTGTTTGGAAGATATATAGATTTGAAGGAAAGATGCGAGAAATTGACCTTGGATTGCGGGATTAAAGACGATTGCGATGGTCTAAAAGAAGTGTGTGGAAAGATTGAGAAGACATGTCGCGATCTGAAGCCTCTGGAGGTGAAGTCGCACGAAACAGTGACAGAAAGCACAACGACGACCACGACGACACAACAACCGTTACCGATCCGAAGGCAACAGAACGCAAATCTTACAGACAACAGATACATGGGTTACACAGACATCGGCACACACAAGCACGTCTACCATCACATCTACGATTACATCAAAAATAACACTCACATCAACGAGGCGATGCAAACCAACCAAGTGTACGACAGGGGATGATGCAGAGACGTGAACGAAGTGAAGGCTTGAGGTGAGTGGGTGGAGCGTGATGAGGGGGGTGATATTAGCAATGTGATTTCGTCATGATTTAGAAAGCAAATGATAGATTTAATGATGAGCATGTATATTTAGTAAATAAACGAGCAGGGTAGGACAGGAAAGAGTA
>m120308_025142_00122_c100303982550000001523012208061292_s1_p0/896/ccs
TACTCTTTCCTGTCCTACCCTGCTCGTTTATTTACTAAATATACATGCTCATCATTAAATCTGCTCATTTGCTTTCTAAATCATGAACGAAATAACATTGCTACTATCACCCCCCTCATCACATTCCACCCGCTCACCCTCAAGCCTTCACTCGGTTCACGTCTCCCGCATCATCCCCTGTCGTACACTTGGTTGGTTTGCATCGCCCTCGTTGATGTCAATGTTATTTTTGATGTGATTGTAGATGTGATGGTAGACGTGCTTGTGTGTGTCGATGTCTGTGTAACCCATGTGTCTGTTGTCTGTAAGGATTGCATTCTGTTGCCTTCGGATCGGTAACGGTTGTTGTTGTCGTTGTGGTCGTCGTTGTGCTTTCTGTGACTATTTCGTGCGACTTCACCTCCAGAGGCTTCAGATCACGACATGTCTTCTCAATCTTTTCACACACATCTTTTAAATCATCACAAATCGTCTTTAATCCCGCAATCTGAGGCCAATTTCTCACATCTTTCTTTCAAGTCTACATATCTTCCAAACACTTCTGCTGTTAAATCAAATGCTTTGGCTTCCAATTCTGTCACGGGTACATTTTTAACTTCTCTCCGTAGTATTTTCACATATTTTGTGGTATCTTTTTCATTGAAACAGCATCCTTATCCTTGTTTTGCTATTATTTTTCGATGTATTACTTTGGTTTTTCTTAACAAGTGATAAAATAAGGCTGGACTTGTTCATTGCTTTCTTTGCCTTTTCCTTAAGTCCTCATATGTTTCAAAATCATCTTTTAGATCTTTTTCCTCATGCTTCAGTTCTGCTGGTAATACTTTGCACTGCTGTTCCACTTCTTCTACTAATTTTAGACAAAGCTCTTTCTAACATTTTCATCATCCTTTTCAGTTTTATTTTTCGTATTATTTTTACATAAACTGCTGATTGATGCATTATTTACATTTTCCAATATTGTGCAATATCCTTTCAATGCAGGTTCGCATTTGTTTTTACTTAAATTCCCTCGAAGCTCTACTTTAAGAGCATCTTCTAAAACCTTTCTTCTATAAAATGGTCGCAATATTTTTTAAGATTTTGACAGAAAGTTTTTCCTTTGTCAAGATCAGGACAATTGGGTAAAAATCTATCGCAGTATGGATGCCATGAAGGCAAATATTTGATGCTGATTCTGTTTTTATTTTATTTTTTTCAAGGAATCATTAATATCTGATGCTTGCATATTTTTTTCGAATTACTTCACACCTATCTTTTACATCATCTACCATCAGCTTACACGTAGCGTTTTGGAAGACACATACAAAAGAGAAACGGTCATCTCCTCTTCTAGACCATTTATGGCATTTTCTCTTTAAATATTTCGTACAGTTTTCATGAGTTTTCAAAGTATCTTTGTGTTCATCCAATAAATCTGTTTTAAAATTTTCTGTAGTCCCTAAGCGATCACATTGCTGCTTTAACGTATGGCCATGGCCATTGAATCTGATTCGAATCCTTTCCTAAATCTTGGCATTTTCTCCCTAATTCTTTGCAGTCTTTGTCTGTCGGAAAATCTCGCTTTTTGATCCA
>m120308_025142_00122_c100303982550000001523012208061292_s1_p0/957/ccs
TACTCTTTCCTGCCCTACCCTGCTCGTTTATTTACTAAATATACATGCTCATCATTAAATCTTGCTCATTTGCTTTCTAAATCATGAACGAAATAACCATTGCTACTATCACCCCCCTCATCACACTCCATCCACTCATCTTCAATCCCTCACTCGGCTTCACGTCCTCTGCATTATCCCTGTCGTACACTTGGTTGGTTTGCACCGCCTTGTTGATGTGAGTGTTATTTTTTGATGTGATTGTAGATGTGATGGTAGACGTGCTTGTGTGTGTCGATGTCTGTGTAACCCATGTGTCTGTTGTCTGTAAGGATTTGCATTCTGTTGCCTTCGGATCGGTAACGGTCGTTGTGGTCGTCGTGGTCGTCGTTGTGCTTTCTGTCACTGTTTCATGCGACTTCACCTCCAGAGGCTTCAGATCGCGACATGTCTTCTCAATTTTTCCACACACATTTTTTAATTTTCGCAATCCTCTTTAATCCCGCAATCCGATTCCAATTTCTCACATCTTTCTTTCAAGTCTACATATCTTCCAAATACTTCTGCTGCCAAATCAAATGCTTTGGCTTCCAATTCTGTCACAAGTACATCCTTAACTCCTCTTCGTAGTATTTTCACATGTTCTGTGGTATCTTGAAATCCGTTGAAACGGCATTCTATCCTTGTTTTTGCTATTACTTTTTGATACATTACTTTCGTTTTTCTTAATGAGTGACAAAACAAGGCTGGATTTGTTCATTGCTTCCTCTGCACGTTTCTTAAGTTCCTCATATGTCTTATAATCTTTTTTTAGATCAGCTGCCGGTTGTCCTAATTCTGTTGGTAATGCTTTGCACTGTTCTTCCACTTCTTTCACTAATTTCTCACAGAGTTCCTTTCTAGCATCCTCATCACTCTTTCCAGAGTTATCCTTGGTGTTAGCTTTGCATAAGCCACTGATTGACGCATTATTTACGTTTTTCGCTATTGTACAATATCCTTTCAATGCTGGTTCACATTTATTTTTACTTAAATTCCCTTGAAGCTCCACTTTGAGAGCGTCTTCCAAGGCCTTTCTTTCGTAAAATGGTTTACAATGTTTTTAATCTTTTTACAAGTATCTCCTTTAGTAAGATCTGGACAATTAGGTGAAAATTTGTCACAATATGGGTCCCAAAATGGGCAAACATTTCCTAATGTTGTTATGTTATTTGTATTATTTTTAAGAAATCCAACGATCTCTGATGCTTTTATATTTTTTCGAATACTTCACATCTATCTTTCACATCATCTACCATCAGCTTACACGTAGCATTTTGGAAGACACATACAAAAGAGAAACGGTCATCGCCTCTTCTAGACCATTTATTACACTTTTCTTTTAGATATTTTACCACTTTCTTCATCTTTCAAAGTATCCTTGTATTCATCCAATAAAACCTGCTTTAAGATCTCTGTAGTCCCTAAGCGATTGCATTGCTGCTCCAGTGTATGACATGGCCACGTAATTTCTTTTGAATCCTCTCCTAAATCTTGGCACTTTCTCCCCAATTCCTTGCAATTTTTATCTGTTGGGAAATCTCGCTTTTGATCCA
>m120308_025142_00122_c100303982550000001523012208061292_s1_p0/984/ccs
ACTCTTTCCTGTCCTACCCTGCTGCTCATCTTATAAATATACATGCTCATCATTAAATCTATTCATTTACTTTCTAAATCATTATGAAATCACCATTGCTACTATCACCCCCCTCATCACGTTCCACCCGCTCACCTTCAATCCTCACTCGGCTTCACGTCTCCGCATCATCCCCTGTCGTACACTTGGTGGTTTGCATCGCCTTGTTGATGTCAATGTTATTTTTGATGTGATGGTAGATGTGATGGTAGACGTGCTTGTGTGTGTCGATGTCTGTGTAACCCATGTGTCTGTTGTCTGTAAGGATTTGCATTCCTGTTGCCTCCGGATCGTAACGGTTGTTGTTGTCGTTGTCGTTGTTGTGCTTTCTGTCGACTGTTTCGTGCGACTTCACCTCCAGAGGTTTCAAATTGTGACATGCCTTATTAATCTTTTTGCATACTTCTTCTAACTTTCGCAGTCTTTCTTAATCCGCACAGTCTGATTCCAATTTTTTGCATCTTTCCTTTAAATCTACATATCTTCCAAATACTTCTGCTGCTAAGTCAAACGCCTTGGCTTCTAATTCTGTTACTAATACATCCTTAACTCTCTCCGTAGTATTTTCACATGTTTTGTGGTATCTTTATCCATTTGAAACGTCATTCTTATCTTCGCTTTTGCTATTATTTTTCGGTGTATTATTTCCGTCTTTCTTAACGAGTGATAAAACAAGGCTGGACTTGTTCATTGCTTTCTTTGCCTCTTCCTTAAGTTCCTCGTATGTCTTAACATCTTTTTCTAGATCGTCTGCCGGTTGTCTTTAGTTCTGCTGGTAATGTTTCGCATTGCTCTTTTACTTTCTTCCATCAATTTCTCACAGAGCTCCTTTTACCACTTTGTCTGCCTTTTTATGGCTATCCTTGAGTGCTAGCTTTGCATAAACTTCTGACTAGATGCGTTATTTACATTTTGCTAATGTGTACAATATCCTTTAATGCGCAAGTAGCATTTCTTCTTCATCACTTCTAGCTTTTCCTCGAAGCTCTACTTTGAGAGCATCTTCCAAGGCCTTTCTTTCATAGAACGGCTCACAATGCTCTTTGATCTTTTGTACAAGACTATCTCTTTTCGTAAGATCTGGACAATTAGGTGAAAATCTATTGCAGTATGTATGCCAGGAGGGACAGTTTCTTTCCAGTGTTGTTATGTTATTCGTGTTATTTTTAAGAAATTCAACAATCTCTGAAACCTCTATATTTTTTTCGAAATATTTTGCATCTATTTTGTACGTCTTCTACCATCAGCTTCACGCGTAGCGTTTTGGAAGACACATACAAAAGTGAAACGGTTCATCACCCTCTTCTAGACCATTTATTACACTTTCCTTTAAATATGTTACACAGTTTTCATGAGTTTTCCAAAGTGTCCTTGTGTTCATTCAGTAAAACCTGCTTCAAGAATTTCTGTAGTCCCCAAGCGATCGCACTGCTGGCTCAGCGTATGACATGGCCATTGAATCTGATTTGAATCCTTTCCTAAAGCTTCACACTTTCTTCCTAATTCTTGCAGTCTTTGTCTGTCGGAAAGTCTCGCTTTTGATCCA
>m120308_025142_00122_c100303982550000001523012208061292_s1_p0/1014/ccs
TACTCTTTCCTGCCCTACCCTGCTCGTTTATTTACTAAATATACATGCTCATCATTAAATCTTGCTCATTTGCTTTCTAAATCATGAACGAAATAACCATTGCTACTATCTCCCCCCTTATCACATTCCACCCGCTCACCCTCAAGCCTTCACTTGGCTTCACGTCTTCTGCATCATCCCCTGTCGTACACTTGGTTGGTTGCACCGCCTTGTAGATGTGAGTGTTATTTTTGATGTAATTGTAGATGTGATGGTAGATGTGCTTGTGTGTGTCGATGTCTGTGTAACCCATGTGTCTGTTGTCTGTAAAAGATTTGCGTTCTGTTGCCTTCGGATCGGTAATGGTTGTTGTTGTCGTCGTGGTCGTTATTGTGCTTTCTGTGACTATTTCGTGCGACTTCACCTCCAGAGGCTTCAGATCGCGACATTTCTTCTTAATCTTTCCACACACACCTTTTAAACCATCGCAATCGTCTTTAATCCCGCAATCCAAGGTCAATTTCTCGCATCTTTCCTTCAATCTATATATCTTCCTAATACTTCTGCTGCTAAATCAAATGCTTTGACTTTCTAATTCTGTCACAAGTACATTCTTAACTTCTCTTCGTAGTATTTTTACATGTTCTGTGGTATTTTGTTCATTTGAAACAGCATTCTTATCCTTGCTCTTGCTATTATTTTTCGATGTATTACTTTCGTTTTTCTTAACGAGTGATAAAACAAGATTGGACTTGTTCATTGCTTCTTTTGCTTGTTCTTTAAGTTCTTTAAATACTTTAAAGTCGTCTTCTAAGTCTTTTTCCAGTTGTTTTAGTTCTTCCGGTAATGTTTTACATTGTTCTTTCACTTCTTCCACTAATTTTAGACAAAGATTCTTTCTAACATCTTTATCATCAGCCTTTTTAGTTTTACTTTCGGCATTATCTTTGCATAAACTTCTGATTGATGCATTATTTACGTTCCTGCTACTGTGCAATATTTTTCTAATGCAGATTCACATTTATCTTGACCACCTAATCTTCCTCGAAGCTCCACTTTGAGAGCGTCTTCCAAGGCCTTTCTTTTGTAATATGGTTCACAATGCTTCTTGAGTTTTGTACAAAAAGTTTCCCTTTCTTTAAGATTAGGGCAATTAGGTTCAAATCTATGACAGTATGGGTCCAAAAAGGGACATAATCTTGCTAATGATGCTATTGTTGTCTATTTTTAAAAATGTCATTGATCTCTGAAGCTTTTATATTCTCTTCAAATACTTCACACCTATTTTGTACATCACCTACCATCAGCTTGCCGTAGCGTTTTGGAAAACACATACAAAAGAAAAACGGTTATCGCCTCTTCTAGACCATTTTATTACACTTTTCTTTTAGATATTTTACACAACTTTCTTGATCTTTCAAAGTATCCTTGTTGTTCATCTAGTAAAACCTGCTTCAGATTTCTGTAGTCCCTAAGCGATCGCATTGCTGCTCCAGTGTATGACATGGCCACGTAATTTCTTTTGAATCCTTTCCTAAATCTTGGCACTTTCTCCCCAATTCCTTGCAGTCTTTGTCTGTCGGAAAATCTCTCTTTTGATCCA
>m120308_025142_00122_c100303982550000001523012208061292_s1_p0/1019/ccs
TGGATCAAAAGAGAGATTTCCCGACAGACAAAGACTGCAAAGAATTAGGGAGAAAATGCCAAGATTTAGGAGAGGATTCAAAAGAAATTACGTGGCCATGTCATTACACTGGAGCAGCAATGCAATCGCCTGGGGACTACAGAAATTTTAAAGCAGGTTTTATTGGATGAACACAAGGATACTTTGAAAACTCATGAAAACTGTGTAACATATCTAAAAGAAAAATGTAATAAATGGTCTAGAAGAGGCGATAACCGTTTCTCTTTTGTATGTGTCTTCCAAAACGCTACATGTGAGCTGATGGTAAAAGACGTACAAGACAGATGTAAAGTATTCGAAAAAAATATAGAGGTTGCAGAGATCGTTGAATTTCTTAAAAATAACACAAATAACATAACAACACTGGAAAGAAACTGTCCCCCCTGGCATTACGTATTGCAATAAATTTTCGCCTAATTGTCCAGGTCTTACGAAAGAGGATAGTTGTACAAAAATCAAGAAGCATTGTGAGCCGTTCTATAAAAGAAAGGCCTTGGAAGATGCTCTCAAAGTAGAGCTTCAAGGAAAATTGACTGATAAATCTAAATGTGAACCTGCATTGAAAAGATATTTGTACAGTAGCGGGAAACGTAAATAATGTGTCTATCAAAGTTTATGCAAAGATAGCCACTCAAGGTAACAATAAAAAACCTGAGGACAAAGTGGTAGAAGAGCTTTGTAAGAAATTAATGGAAGAAGTAAAAGAGCAATGTGAGACATTACCAGCAGAATTAACGGAGCTGGAAAAAAATCTAGAAAAAAGATGTTAAAACATATAAAGAACTTAAGAAAGAAGCAAAAAAAGCAATGAACAAGTCTAAATTCTTGTTTTATCACTCGTTAAGAAAAAACGAAAGTAATACATCAAAAAAATAATAGAAATAATAACAAAAAACAAGGATAAGAATGCCGTTTCAAATAGATTTCAAAGATACCACAGAACATGTGAAATACTACGGAGAGGAGTTAAGGAGGCACTTGTAACAGAATCTGAAGCCAAGGCATTTGACCTAGCAGCAGATGTGTTTTGGAAGATATCTAGATTTGAAGGAAAGATGTAATAAATTGACCTCAGATTGCGGGATTAAAGAAGATGCGATGGTCTAAAAGAAGTGTGTGGAAAGATTGAGAAGACATGTCGTGATCTGAAGCCTCTGGAGGTGAAGCCACACGAAACAGTGACAGAAAGCACAACGACGACCACGACGACAGCAACAACCGTTACCGATCCGAAGGCAACAGAATGCAAATCCTTACAGACAACAGATACATGGGTTATCACAGACATCGGCACAAACAAGCACATCTACCATCACATCTACGATTACATCAAAAATAACACTCACATCAACGAGGCGATGCAAACCAACCAAGTGTACGACAGGGATGATACAGAGGACGTGAAACCGAATGAGGGATTGAAGATGAGTGGGTGGAGCGTGATGAGGGGGGTGATATTAGCAATGGTTATTTCGTTCATGATTTAGAAAGCAAATGAGCAAGATTTAATGATGAGCATGTATATTTAGTAAATAAACGAGCAGGGTAGGGCAGGAAAGAGTA
>m120308_025142_00122_c100303982550000001523012208061292_s1_p0/1037/ccs
TACTCTTTCCTGCCCTACCCTGCTCGCTTATTTACTAAATATACATGCTCATCATTAAATCCTGCTCATTTGCTTTCTAAATCATGAACGAAATAACCATTGCTACTATCACCCCCCTCATCACATTCCACCCACTCATCTCAATCCTCATTCGGTTTCACGTCCTCTGCATCATCCCCTGTCGTACACTTGGTTGGTTTGCACCGCCTTGTTGATGTCAATGTTATTTTTGATGTAATCGTAGATGTGATGGTAGACGTGCTTGTGTGTGTCGATGTCTGTGTAACCCATGTGTCCTGTTGTCTGTAAGGATTTGCATTCCGTTGCCTTCGGATCGGCAACGGTCGTTGTTGGTCGTCGTTGGTCGTCGTTGTGCTTTCTGTCACTGTTTCATGCGACTTCACCTCCCAGAGGCTTCAGATCGCGACATGTCTTCTCAATTTTTCACACACATTTTTTAATTCTTCGCAATCCTCTTTAATCCCGCAATCCGATTCCAATTTATCACATCTTTCTTTCAAGTCTACATATCTTCCAAATACTTCTGCTGCCAAATCAAATGCTTTGGCTTCCAATTCTGTCACAGGTACATCCTTAACTCCTCTTCGTAGTATTTTCACATGTTCTTGTGGTATCTTGATCCGTTTGAAACGGCATCTTATCCTTGTTTTTGCTATTACTTTTTGATACATTACTTTCGTTTTTCTTAATGAGTGACAAAACAAGGCTGGATTTGTTCATTGCTTCTCTGCACGTTTCTTAAGTTCCTCATATGTTTATAATCTTTTTTTAGATCAGCTGCCGGTTGTCCTAATTCTGTTGGTAATGCTTTGCACTGTTCTTCCACTTCTTTCACTAATTTCTCACAGAGTTCCTTTCTAGCATCCTCATCACTCTTTCCAGAGTTATCCTTGGTGTTAGCTTTGCATAAGCCACTGATTGACGCATTATTTACGTTTTTCGCTATTGTACAATATCCTTTCAATGCTGGTTCACATTTATTTTTACTTAAATTCCCTTGAAGCTCCACTTTGAGAGCGTCTTCCAAGGCCTTTCTTTCATAAAATGGTTTACAATGTTTTTTAATCTTTTTACAAGTATCTCCTTTAGTAAGATCTGGACAATTAGGTGAAAATTTGTCACAATATGGGTCCCAAAATGGGCAAACATTTCCTAATGTTGTTATGTTATTTGTATTATTTTTAAGAAAATCCAACGATCTCTGATGCTTTTATTTTTTTCGAATACTTCACATCTATCTTTCACATCATCTACCATCAGCTTACACGTAGCCATTTTTGGAAGACACATACAAAAGAGAAACGGTCATCGCCTCTTCTAGACCATTTATTACACTTTTCTTTTAGATATTTTACACAACTTTCTTCATCTTTCAAAGTATCCTTGTATTCATCCAATAAAACCTGCTTTAAGATCTCTGTAGTCCCTAAGCGATTGCATTGCTGCTCCAGTGTATGACATGACCACGTAATTTCTTTTGAATCCTCTCCTAAATCTTGGGCACTTTCTCCCCAATTCCTTGCCAATTTTTTATCTGTCGGAAAGTCTCTCTTTTGATCCA
>m120308_025142_00122_c100303982550000001523012208061292_s1_p0/1048/ccs
TGGATCAAAGAGAGACTTCCCGACAGACAAAGACTGCAAAGAATTAGGGAGAAAATGTCAAGATTTAGGAAAGGATTCAAAAGAAATTACATGGCCATGTCATACACTGGAGCAGCAATGCAATCGTTTTAGGGACTACAGAAATTTTAAACAGGTTTTACTGGATGAACACAAGGATACTTTGAAAGATCAAAAAGTTGTGTAAAATATTTGAAAGAAAAGTGTATAAATGGTCTAGAAGAGGTGATGACCGTTTTTCTCTTGTATGTGTTTTCTGGAAAGTACGTGTAAGCTGATGGTAGAAGACGTACAAAATAGATGCAAAGTATTCAAAGAAAATACACAAGCGTCAAATATCACGGACGTTTTGAAGATAACACAAGAATAGAATCATTAGCAAGTTTTTGTCCCTTTCGGAGTTCATACTGTCATAGATTCGGACCTAATTGCCCTGATCTTAAAAAAGAGGCTACTCTTTGTACAAAGCTCGAAAACATTGTGAACCATTTTACAAAAGAAAGGCTTGGAAGACGCTCTCAAAGTAGAGCTTCGAGGAAATTAGGTGGTCAAGATAAATGTGAATCTGCATTAGAAAAATATTGCCAGTAGCAGGAAACGTAAATAATGCATCAATCAGAAGTTTATGCAAAGATAATGCCGAAGTAAAACTAAAAAGGCTGATGATAAAGATATTAGAAAGAATCTTTGTCTAAAATTAGTGGAAGAAGTGAAGGAACAATGTAAAACATTACCGGAAGAACTAAAACAACTGGAAAAAGACTTAGAAGACGACTTTAAAGTATTTAAAGAACTTAAAGAACAAACAAAAGAAGCAATGAACAAGTCAATCTTGTTTTATCACTCGTTAAGAAAAACGAAAGTAATACATCGAAAAATAATAGCAAGAACAAGGATAAGAATGCCGTTTCAATGAAAAAGATACTACAAAATATGTAAAAATACTGCGGAGAGGAGTTAAAGATGTATCCGTAACAGAATTAGAAGCTAAAGCATTTGTTTGACAGCAGAAGTATTAGGAAGATATGTAGATTTGAAGGAAAGATGTGAGAAATTGACCTTGGATTGTGGATTAAGAAAGATTGCAAAGCCTTAGAAAATGTGTGTGAAAAGATACAAGGAGTATGTTCGAAACTAAAACCACTGAAAGTGAAATCGCACGAAATAGTTACAGAAAGCACAACGACGACCACGACGACAACAACAACCGTTACCGATCCAAAGGCAACAGAATGCAAATCCCTACAGACGACAGATACATGGGTTACACAGACATCGACACACACAAGCACATCTACCATCACATCTACAATTACATCAAAAATAACACTCACATCTACAAGGCGGTGCAACCAACCAAGTGTACGACAGGGATGATGCAGAAGACGTGAAGCCAAGTGAAGGCTTGAGGGTGAGCGGGTGGAATGTGATAAGGGGGTGATAGTAGCAATGGTATTTCGTTCATGATTTAGAAGCAAATGAGCAGATTTAATGATGAGCATGTATATTTAGTAAATAAACGAGCAGGGTAGGGCAGGAAGAGTA
>m120308_025142_00122_c100303982550000001523012208061292_s1_p0/1075/ccs
TGGATCAAAAGAGAGATTTTCCGACAGATAAAGATTGCAAGGAATTAGGAAGAAAGTGTGGAAGCTTTAGGAAAGGATTCAAATCAGATTCAATGGCCATGTCATACGCTAAAGCAACAATGTGATCGCTTAGGGACTACAGAAATCTTGAAACAGGTTTTACTAGATGAACACAAGGATACTTTAAGAACTCATGAAAACTGTACAAAATATTTAAAGAGAAAATGTCATAAATGGTCTAGAAGGGGCGATGATCGTTTCTCTTTTGTATGTGTTTTCCAAAACGCTACGTGTAAGCTGATGATAGAAGACGTACAAGATAGGTGCAAAGTATTTGAAAAAAATGTACAAACTTCAAATATCAAGGACATTTTCGAAGAAAATAACATAAAAATAGAATCATTAGCAAGATTTTGTCCCTTTTGGGGTTCATATTGTAATAGATTTGGACCTAATTGTCCTGACCTTAAAAAAGAGGCTACTTTTTGTACAAAGCTCGAAAAACATTGTGAACCATTTTACAAAAGAAAGGCCTTGGAAGACGCTCTTAAAGTAGAGCTTCGGGGAAAGTTGAATGATGAAAAGAAAATGCGAACCAGCATTAAAAAGATATTGTACAATAGCGGGAAACGCAAATAATGAGTCAATCAGAAGTTTATGTAAAGATAACACCAAGAATAAAACTAAAAAAAACAATGATGAAGATGTTAGAAAGAAGCTTTGTCTAAAATTAATAGAAGAGGTGGAATATCAATGCAAACTATTACCGGAAGAACTAAACAACCGGCAGAACGATCTTAGAAAGACGATTTTAAAGCATATGAGACTTAAGAAAAGCAAAGAAGCAATGAACAAGTCCAATCTTGTTTTATCACTCGTTAAGAAAAACGAAAGTAATACATCGAAAAATAATAGCAAAGAGCAAGGATAAGAATGCCTGTTTCGAACGACTCAAGATACCACAGAACATGTAAAAATACTACGAAGAGAAGTTAAGAATGTACTTGTGACAGGATTGGAAGCCAAAGCATTTGACTAGCAGCAGATGTGTTAGGAAGATATGTAGATTTGAAGGAAAGATGCGAGAAATTGACTCGGATTGCGGGATTAAAGACGACTGCAGATGTTGAAAAGTGTGTGCGAAAGATCAAGAAGAAATGTTCGCGATCTGAAGCCTCTGGAGGTGAAGTCGCACGAAATAGTCACAGAAAGCACAACGACGACCACGACGACACACAACCGTTACCGATCCGAAGGCAACAGAACGCAAATCCTTACAGACAACAGACACATGGGTTACACAGACATCGACACACACAAGCACGTCTACCATCACATCTACAATCACATCAAAAATAACACTCACATCAACGAAGGCGGTGCAAACCAACCAAGTGTACGACAGGGGATGATGCAGAAGACGTGAAGCCAAGTGAGGCTTGAAGGGTGAGCGGGTGGAGTGTGATGAGGGGGGTGATAGTAGCAATGGTATTTCGTTCATGATTTAGAAAGCAAATGAGCAAAGATTTAATTGATGAGCATGTATATTTAGTAAATAAACGAGCAGGGTAGGACAGGAAAGAGTA
>m120308_025142_00122_c100303982550000001523012208061292_s1_p0/1090/ccs
TGGATCAAAAGCGAGATTTCCCGACAGACAAAGACTGCAAAGAATTAGGGAGAAAATGCCAAGATTTAGGAGAGGATTCAAAAGAAATTACGTGGCCATGTCATACACTGGAGCAAGCAATGCAATCGCCTGGGGACTACAGAAATTTTAAAGCAGGTTTTATTGGATGAACACAAGGATACTTTGAAAACTCATGAAAACTGTGTAACATATCTAAAAGAAAAATGTAATAAATGGTCTAGAAGAGGCGATAACCGTTTCTCTTTTGTATGTGTCTTTCCAAAACGCTACATGTGAGCTGATGGTAAAAGACGTACAAGACAGATGTAAAGTATTCGAAAAAAATATAGAGGTTGCAGAGATCGTTGAATTTCTTAAAAAATAACACAAATAACATAACAACACTGGAAAGAAACTGTCCCCCCCTGGCATACGTATTGCAATAAATTTTCGCCTAATTGTCCAGGTCTTACGAAAGAGGATAGTTGTACAAAAATCAAGAAGCATTGTGAGCCGTTCTATAAAAGAAAGGCCTTGGAAGATGCTCTCAAAGTAGAGCTTCAAGGAAAATTGACTGATAAATCTAGATGTGAACCTGCATTGAAAAGATATTGTACAGTAGCGGGAAACGTAAATAATGTGTCTATCAAAAGTTTATGCAAAGATAGCACTCAAGGTAACAATAAAAAACCTGAGGACAAAGTGGTAGAAGAGCTTTGTAAGAAATTAATGGAAGAAGTAAAAGAGCAATGTGAGACATTACCAGCAGAATTAACGGAGCTGGAAAAAAATCTAGAAAAGATGTTAAAACATATAAAGAACTTAAGAAAGAAGCAAAAAAAGCAATGAACAAGTCTAATCTTGTTTTATCACTCGTTAAGAAAAACGAAAGTAATACATCAAAAAATAATAGAAATAATAACAAAAACAAGGATAAGAATGCCGTTTCAAATAGATTTCAAGATACCACAGAACATGTGAAAATACTACGGAGAGGAGTTAAGGAGGCACTTGTAACAGAATCTGAAGCCAAGGCATTTGACCTAGCAGCAGATGTGTTTGGAAGATATCTAGATTTGAAGGAAAGATGTAATAAATTGACCTCAGATTGCGGGATTAAAGAAGATTGCGATGGTCTAAAAGAAGTGTGTGGAAAGATTTGAGAAGACATGTCGTGATCTGAAGCCTCTGGAGGTGAAGCCACACGAAACAGTGACAGAAAGCACAACGACGACCACGACGACAGCAACAACCGTTACCGATCCGAAGGCAACAGAATGCAAATCCTTACAGACAACAGATACATGGGTTACACAGACATCGGCACAAACAAGCACATCTACCATCACATCTACGATTACATCAAAAATAACACTCACATCAACGAGGCGATGCAAACCAACCAAGTGTACGACAGGGGATGATACAGAGGACGTGAAACCGAATGAGGGATTGAAGATGAGTGGGTGGAGCGTGATGAGGGGGGTGATATTAGCAATGATGATTTCAATAATGATTTAAAAAGTAAATGAATAGGATTTAATGATGGGCATGTATATTTAGTAAATAAACGAGCAGGGTAGGACAGGAAAGAGTA
>m120308_025142_00122_c100303982550000001523012208061292_s1_p0/1097/ccs
TGGATCAAAAGAGAGATTTCCCGACAGACAAAGACTGCAAGAATTGGGGAGAAAGTGTCAAGATTTAGGAAAGGATTCAAAAGAAATTACGTGGCCATGTCATACACTGGAGCAGCAATGCATCGTTTAGGGACTACAGAAATCTTGAAGCAGGTTTTACTAGATGAACACAAGGATACTTTGAAAGATCAAAAAAGTTGTGTAAAATATTTGAAAGAAAAGTGTAATAAATGGTCTAGAAGAGGTGATAACCGTTTTTCTTTGTATGTGTTTTCCGAAACGTACGTGCAAGCTGATGGTAGAGACGTACAAAATAGGTGCGAAGTATTTCAAAGAAATACAAAGCTCAGAGATCACGGACGTTTTTGAAGATAACACAAACAATAGAATCATTAGCAAGTTTATTGTCCCTTTCGGAGTTCATACTGTCATAGATTCGGACCTAATTGCCCTGATCTTAAAAAGAGGCTACTCTTTGTACAAAGCTCGAAAACATTGTGAACCATTTACAAAAGAAAGGCCTTGGAAGACGCTCTCAAAGTAGAGCTTCGAGGAAAATTAGGTGGTCAAGATAAATGTGAATCTGCATTAGAAAAATATTGCACAGTAGCAGGAAACGTAAATAATGCATCAATCAGAAGTTTATGCAAAGATAATGCCGAAAGTAAAACTAAAAAGGCTGATGATAAAGATATTAGAAAGAATCTTTGTCTAAAATTAGTGGAAGAAGTGAAAGAACAATGTAAAACATTACCGGAAGAACTAAAACAACTGGAAAAAGACTTAGAAGACGACTTTAAAGTATTTAAAGAACTTAAAGAACAAGCAAAAGAAGCAATGAACAAGTCCAATCTTGTTTTATCACTCGTTAAGAAAAACGAAAGTAATACATCGAAAAATAATAGCAAGAGCAAGGATAAGAATGCTGTTTCAAATGAACAAAATACCACAGAACATGTAAAAATACTACGAAGAGAAGTTAAGAATGTACTTGTGACAGAATTAGAAGTCAAAGCATTTGATTTAGCAGCAGAAGTATTAGGAAGATATATAGATTTGAAGGAAAGATGCGAGAAATTGACCTTGGATTGCGGGATTAAAGACGATTGCGATGGTTTAAAAGTGTGTGTGGAAAGATTAAGAAGAAATGTCGCGATCTGAAGCCTCTGGAGGTGAAGTCGCACGAAATAGTCACAGAAAGCACAATAACGACCACGACGACACAACAACCATTACCGATCCGAAGGCAACAGAACGCAAATCTTTACAGACAACAGACACATGGGTTACACAGACATCGACACACACAAGCACGTCTACCATCACATCTACGATTACATCAAAAATAACACTCACATCAACGAGGCGGTGCAAACCAACCAAGTGTACGACAGGGGATGATGCAGAAGACGTGAAGCCAAGTGAAGGCTTGAGGGTGAGCGGGTGGAATGTGATGAGGGGGGTGATAGTAGCAATGGTTATTTCGTTCATGATTTAGAAAGCAAATGAGCAAGATTTAATGATGAGCATGTATATTTAGTAAATAAACGAGCAGGGTAGGGCAGGAAAGAGT
>m120308_025142_00122_c100303982550000001523012208061292_s1_p0/1102/ccs
TGGATCAAAAGAGAGATTTTCCGACAGATAAAATTGCAAGGAATTGGGGAGAAAGTGCCAAGATTTAGGAGAGGATCAAAGAATTACGTGGCCATGTCATACACTGGAGCAGCAATGCAATCGCTTAGGGACTACAGAGATCTTAAAGCAGGTTTTATTGGATGAATACAAGGATACTTTGAAGATGAAGAAAGTTGTGTAAAATATCTAAAAGAAAAGTGTAATAAATGTCTAGAAGAGGCGATGACCGTTCTCTTTTGTATGTGTCTTCCAAAATGCTACGTGTAGCTGATGGTAGATGATGTGAAGATAGATGTGAGTATTCGAAAAAAATAAAAAGCATCAGAGATCGTTGGATTTCTTAAAAATAATACAAATAACATAACAACATTAGGAAATGTTTGCCCATTTTGGGACCCATATTGTGACAATTTTCACCTAATGTCCAGATCTTACTAAAGAGATACTTGTAAAAAGATTAAAAAACATCGTAAACCATTTTATGAAAGAAAGGCCTTGGAAGACGCTCTCAAAGTGGAGCTTCAAGGGAATTTAAGTAAAATAAATGTGAACCAGCATTGAAGGATATTGTACAATAGCGAAAAACGTAAATAATGCGTCAATCAGTGGCTTATGCAAAGCTAACACCAAAGATAACCTGAAAGAGCATGAGATGCTAGAAAGGAACTCTGGTGAGAATTAGTGGAAGAAGTAAAGAGCAATGCGAAGCATTACCAACAGAATAAAACAACCGGCAGCTGATCTAGAAAAGATTATAAGACATATGAGGAACTTAAGAACGTGCAGAGAAGCAATGAACAAATCCAGCCTTGTTTTGTCACTCATTAAGAAAACGGAAAGTAATGTACGAAAATAATAGCAAAACGAAGATAAGAATGCCGTTTCAAACGATCAAGATCCACAAACATGTGAAAATACTACGGAAGAGGAGTTAAGGATGTATTGTAACAGAATTGGAAGCCAAAGGCGTTTGATTGGCAGCAGAAGTATTTGGAAGATATGTAGACTTGAAAGGAAGATGCGAAAATTGGAATCAGACTGCGGATTAAGAAAGATGCGAAAAAGTAAAAGAATGTGTGTGCAAAAGATTGAGAAGGCATGTCACGGTCTGAAACCTCTGGAGGTGGAAGTCGCACGAAATAGTCACAGAAAGCACAACAACGACCACGACGACCACAACGACCGTTACCGATCCGAAGGCAACGGAATGCAAATCCTTACAGACAACAGATACATGGGTTACACAGACATCGACACACACAAGCACGGTCTACCATCACATCTACGATTACATCAAAAATAACACTGACATCAACGAGGCGTTGCAAACCAACCAAGTGTACGGACAGGGGATGATGCAGAGGACGTGAGCCGAATGAGGGATTGAAGATGAGTGGGTGGAGCGTGATGAGGGGGGTGATAGTAGCAATGGTGATTTCGTTCATGATTTAGAAGAAAATGAGCAATTTAATGATGAGCATGTATATTTAGTAAATAAACGAGCAGGGTAGGGCAGGAAAGAGTA
>m120308_025142_00122_c100303982550000001523012208061292_s1_p0/1114/ccs
ACTCTTTCTGTCCTACCCTGCTCGTTTATTTACTAATATACATGCCCATCATTAATCCTATTCATTTACTTTTTTAAATCATTATTGAAATCATCATTGCTAATATCACCCCCCTCATCACGCTCCACCCACTCATCTTCAATCCTCATTCGGTTTCACGTCCTCTGTATCATCCCCTGTCGTACACTTGGTTGGTTTGCATCGCCTCGTTGATGTGAGTGTTATTTTTGATGTAATCGTAGATGTGATGGTAGATGTGCTTGTTTGTGCCGATGTCTGTGTAACCCATGTATCTGTTGTCTGTAAGGATTTGCATTCTGTTGCCTTCGGATCGGTAACGGTTGTTGCTGTCGTCGTGGTCGTCGTTGTGCTTTCTGTCACTGTTTCGTGTGGCTTCACTCCAGAGGCTTCAGATCACGACATGTCTTCTCAATCTCTCCACACACTTCTTTTAGACCATCGCAATCTTCTTTAATCCCGCAATCTGAGGTCAATTTATTACATCTTTCCTTCAAATCTAGATATCTTCCAACACATCTGCTGCTAGGTCAAATGCTTGGCTTCAGATTCTGTTACAAGTGCCTCCTTAACTCCTCTCCGTAGTATTTTCACATGTTCTGTGGTATCTTGAAATCTATTTGAAACGGCATTCTTATCCTTGTTTTTGTTATTATTTCTATTATTTTTTGATGTATTACTTTCGTTTTTCTTAACGAGTGATAAAACAAGATTAGACTTGTTCATTGCTTTTTTTGCTTCTTTCTTAGTTCTTATATGTTTTAACATCTTTTTCTAGATTTTTTCCAGCTCCGTTAATTCTGCTGGTAATGTCTCACATTGCTCTTTTACTTCTTCCATTAATTCTTACAAAGCTCTTCTACCACTTTGTCCTCAGGTTTTTTATTGTTACCTTGAGTGCTATCTTTGCATAAACTTTTGATAGACACATTATTTACGTTCCGCTACTGTACAATATCTTTTCAATGCAGGTTCACATTTAGATTTATCAGTCAATTTTCCTTGAAGCTCTACTTTGAGAGCATCTTCCAAGGCCTTTCTTTTATAGAACGGCTCACAATGCTTCTTGATTTTGTACAACTATCCTCTTTCGTAAGACCTGGACAATTAGGCGAAAATTTATTGCAATACGTATGCCAGGGGGGACAGTTTCTTTCCAGTGTTGTTATGTTATTTGTGTTATTTTTAAGAAATCAACGATCTCTGCAACCTCTATATTTTTTTCGAATACTTTACATCTGCTTGTACGTCTTTTACCATCAGCTCACATGTAGCGTTTTGGAAGACACATACAAAGAGAACGGTTATCGCCTCTTCTAGACCATTTATTACATTTTTCTTTTAGATATGTTACACAGTTTTCATGAGTTTTCAAAGTATCCTTGTGTTCATCCAATAAACCTGCTTTAAATTCTGTAGTCCCCAGGCGATTGCATTGCTGCTCCAGTGTATGACATGGCCACGTAATTTCTTTTGAATCCTCTCCTAAATCTTGGCATTTTCTCCCTAATTCTTTGCAGTCTTTGTCTGTCGGAAAATCTCTCTTTTGATCCA
>m120308_025142_00122_c100303982550000001523012208061292_s1_p0/1120/ccs
TACTCTTTCCTGCCGCTAACCCTGCTCGTTTTTTACTTACTAAATATACATGCGTCATCATTAAATCTGCTTCATTTTCTTTCATGAATGCATGAACGAAATAACCATTGCTACTATCACCCCCCTCATCACATCTCCATCCACTCATCTTCAATCCCTCACTCGGTTTCACGTCTCTGCATCATCCCCTGTCGTACACTTGGTTGGTTTGCACCGCCTTGTTGATGTCAATGTTATTTTGATGTATTGTAGATGTGATGCTGGTTAGACGTGCTTGTGTGTGTCGATGTCATGTGTACCATGTGTCTGTTGTCTGTAAGGATTTGCATTCGTTGCCTTCGGATCGGCAACGGTCGTTGTGGTCGTCGTGGTCGTCGTTGTGCTTTCTGTCACTGATTTCATTGCGACTTCACTCCAGAGCTTCAGATCGCGACATGTCTTCTCATTTTTCAGCATACATTTTTTAATTTTAGCAATCGTCTTTAATCCCGCAATCCGATTCTAATTTCTCACATCTTTCTTCAAGTCTACATATCTTCCAAATACTTCTGCTGCAATCAATGCTTTGGCTTCCAATTCTGTCACAAGTACATCCTTAACTCCTCTCGTAGTATTTTCACATGTTCTGTGGTATCTTGAATCCGTTTGAAACGGCATTCTTATCCTTGTTTTTGCTATTACTTTTTGATGCATTACTTTCGTTTTTTTAACGAGTGATAAAACAAGGATGGACTTGTTCATTGCTTCCTCTGCCGTTTCCTTAAGTTCCTCATATGTTTATAATCTTTTTCTTAGATCAGTCTGCCGTTGTTTAATTCTGTTGGTAATAGCTTTGCACTGATCTTCCACTCTTTCACTAATTTTCACAGAGCTTCTTTCAGCATCCTCATCACTCTTTCCAGAGTTATCCTTGGTGTTAGCTTTGCATAAGCCACTGATTGACGCATTATTTACGTTTTTCGCTATTGTATAATATCCTTTCAATGCTGGTTCACATTATTTTTACTTAAATTCCCTTTGAAGCTCCACTTTGAGAGCGTCTTCCAAGGCTTTCTTTCATAAAATGGTTTACAATCGTTTTTTAATCTTTTTACAGGTATCTCCTTTAGTAAGATCTGGACAATTAGGTGAAAATTTGTCACAATATGGGTCCAAAATGGCAAACATTTCCTAATGTTGTTATGTTATTTGTATTATTTTTAAGAAATCCAACGATCTCTGATGCTTTTATATTTTTTTCGAATACTTCACATCTATCTTTCACATCATCTACCATCAGCTTACACGTAGCATTTTGGAAGACACATACAAAAGAGAAACGGTCATCGCCTCTTCTAGACCATTTATTACACTTTTCTTTTAGATATTTTACACAACTTTCTTCATCTTTCAAAGTATCCTCGTATTCATCCAATAAAACCTGCTTTAAGATCTCTGTAGTCCCTAAGCGATTGCATTGCTGCTCCAGTGTATGACATGGCCACGTAATTCTTTTGAATCCTCTCCTAAATCTTGGCACTTCTCCCAATTCCTTGCAATTTTTATCTGTCGGAAAATCTCTCTTTTGATCCA
>m120308_025142_00122_c100303982550000001523012208061292_s1_p0/1121/ccs
TACTCTTTCCTGTCCTACCCTGCTCGTTTATTTACTAAATATACATGCCATCATTAAATCCTATTCATTTACTTTTTTAAATCATTATTGAAATCATCATTGCTAATATCACCCCCCTCATCACGCTCCACCCACTCATCTTCAATCCCTCATTCGGTTTCACGTCCTCTGTATCATCCCCTGTCGTACACTTGGTTGGTTTGCATCGCCTCGTTGATGTGAGTGTTATTTTTGATGTAATCGTAGATGTGATGGTAGATGTGCTTGTTTGTGCCGATGTCTGTGTAACCCATGTATCTGTTGTCTGTAAGGATTTGCATTCTGTTGCCTTCGGATCGGTAACGGTTGTTGCTGTCGTCGTGGTCGTCGTTGTGCTTTCTGTCACTGTTTCGTGTGGCTTCACCTCCAGAGGCTTCAGATCACGACATGTCTTCTCAATCTTTCCACACACTTCTTTTAGACCATCGGCAATCTTCTTTAATCCCGCAATCTGAGGTCAATTTATTACATCTTTCCTTCAAATCTAGATATCTTCCAAACACATCTGCTGCTAGGTCAAATGCCTTGGCTTCAGATTCTGTTACAAGTGCCTCCTTAACTCCTCTCCGTAGTATTTTCACATGTTCTGTGGTACCTTGAAATCTATTTGAAACGGCATTCTTATCCTTGTTTTTGTTATTATTTCTATTATTTTTTGATGTATTACTTTCGTTTTTCTTAACGAGTGATAAAACAAGATTAGACTTGTTCATTGCTTTTTTTGCTTCTTTCTTAAGTTCTTTATATGTTTTAACATCTTTTTCTAGATTTTTTTCCAGCTCCGTTAATTCTGCTGGTAATGTCTCACATTGCTCTTTTACTTCTTCCATTAATTTCTTACAAAGCTCTTCTACCACTTTGTCCTCAGGTTTTTTATTGTTACCTTGAGTGCTATCTTTGCATAAACTTTTGATAGACACATTATTTACGTTTCCCGCTACTGTACAATATCTTTTCAATGCAGGTTCACATTTAGATTTATCAGTCAATTTTCCTTGAAGCTCTACTTTGAGAGCATCTTCCAAGGCCTTTCTTTTATAGAACGGGCTCACAATGCTTCTTGATTTTTTGTACAACTATCCTCTTTCGTAAAGACCTGGACAATTAGGCGAAAATTTATTGCAAATACGTATGCCAGGGGGACAGTTTCTTTCCAGTGTTGTTATGTTATTTGTGTTATTTTTAAGAAATTCAAACGATCTCTGCAACCTCTATATTTTTTTCGAATACTTTACATCTGTCTTGTACGTCTTTTACCATCAGCATCACATGTTAGCGTTTTGGAAGACACATACAAAAGAGAAACGGTTTATCGCCTCTTTCTAGACCATTTATTACATTTTTCTTTTAGATATGTTACACAGTTTTCATGAGTTTTCAAAGTATCCTTGTGTTCATCCAATAAAACCTGCTTTAAAATTTCTGTAGTCCCCCAGGCGATTGCATTGCTGCTCCAGTGTATGACATGGCCACGTAATTTCTTTTGATCCTCTCCTAAATCTTGGCATTTTCTCCCTAATTCTTTGCAGTCTTTGTCTGTCGGAAAATCTCGCTTTTGATCCA
>m120308_025142_00122_c100303982550000001523012208061292_s1_p0/1131/ccs
TGGATCAAAAGAGAGATTTCCGACAGCAAAGATTGGCAAGGATTTAGGAAGAAAGTGTGAAGCTTAGGAAAAGGATTCAAATCAGATTCAATGGCCATGTCATACGCTAAAGCAACAGTGTGATCGCTTGGGGACTACAGAAATCTTGAAGCAGGTTTTACTGAATGAACACAAGGATATCTTTGAAAAACTCATGAAAACTGTGTAATATTTTAAGGAAAAGTGTAATAAATGGTCTAGAAGAGGTGATAACCGTTTCTCTTTGTATGTGTCTTCCAAAACGCTACGTGTGAACTGATGGTAGAAGACGTACAAAATAGATGCAAATATTCGGAAAAAAATATAGAGGTTTCCAGAGATGTGTTTGAATTTTCTTAAAAATAACACGAATAACATAACAACACTGGAAAAGAAACTGTCCCTCCTGGCATACATACTGCAATAGATTTTCACCTAATTGTCAGATCTTACGAAAAAAGATACTCTTTGTACAAAGATTAAAGATCATTGTAAAGCCATTCTATGAAAGAAAGGCCTTGGAAAAACGCTCTCAAAGTAAGAGCTTCGAGGAAAGCATGAATGATGAAAACAAATGATACTGCAGCATTGAAGGGATATTGTACACTAGCGAGAAATGTAAATAACGCATCAGTCAGAAGTTTATGGCAAAGAATAGCACTCAAGGTAGCAATAAAAAGACTGACGAAAAAGTGGTAGAAGAGCTTTGTAAGAAATTGATGGAAGAAGTAAAAAGAGCAATGCGAGACATTACAGCAGAACTAAACAACCGGCAGACGATCTAGAAAAAAGATGTTAAGACATACGAGGAACTTAAGGAAGAGGCAAAGAAGCAATGAACAAGTCCAGCCTTGTTTTATCACTCCGTTAAAGAAAGACGGAAATAATACACCGAAAAATAATAGCAAAAGCGAAGATAAGAATGACGTTTCAAATGAAAAGATACCACATAAAACATGTGAAAAATACTACGGAGAGGAGTTAAGGATGTATTAGGTAACAGAATTAGAAGCCAAGGCCGTTTGACTTAGCAGCAGAAGTATTTGGAAAGATATGTAGATTTAAAGGAAAGATGCAAAAAATTGGAATCAGACTGTGGGATTAAGAAGACTGCGAAAAGTTAAAAGAATGTATGCAAAGAAGATTAATAAAGGCATGTCACAATTGAAACCTCTGGAGGTGAAGTCGCACGAAATAGTCACAGAAAGCACAACAACGACCAACGACAACAACAACCGTTACCGATCCGAAGGCAACAGAATGCAAATCCTTACAGATCAACACGATACATGGGTTACACAGACATCGACACACACAAGCACGTCTACCATCACATCTACGATTACATCAAAAATATACAGTTGACATCAACATGCGATGCCAACCAACCAAGTGTACGACAGGGGATGATGCAGAGGACGTGAAGCCGAGTGAGGGATTGAAAGATGAGTGGGTGGAAACGTGATGAGGGGGGTGATAGTAGCAATGATGATTTCAATAATGATTTAAAAAGTAAATGAATAGGATTTAATGATGAGCATGTATATTTAGTAAAATAAACGAGCAGGGTAGGACAGGAAAGAGTA
>m120308_025142_00122_c100303982550000001523012208061292_s1_p0/1134/ccs
TGGATCAAAAGCGAGATTTCCCGACAGACAAAGACTGCAAAGAATTAGGGAGAAAATGTCAAGATTTAGGAAAGGATTCAAAGAAATTACATGGCCATGTCATACACTGGAGCAGCAATGCAATCGTTTAGGGACTACAGAAATTTTAAAACAGGTTTTACTGGATGAACACAAGGATACTTTGAAAGATCAAAAAAGTTGTGTAAAATATTTGAAAGAAAAGTGTAATAAATGGTCTAGAAGAGGTGATGACCGTTTTTCTCTTGTATGTGTTTTTCTGGAAAGTACGTGTAAGCTGATGGTAGAAGACGTACAAAATAGATGCAAAGTATTCAAAGAAAATACACAGCGTCAAATATCACGGACGTTTTTGAAGATAACACAAGAATAGAATCATTAGCAAGTTTTTGTCCCTTTCGGAGTTCATACTGTCATAGATTCGGACCTAATTGCCCTGATCTTAAAAAAGAGGCTACTCTTTGTACAAAGCTCGAAAAACATTGTGAACCATTTTACAAAAGAAAGGCCTTGGAAGACGCTCTCAAAGTAGAGCTTCGAGGAAAATTAGGTGGTCAAGATAAATGTGAATCTGCATTAGAAAAATATTGCACAGTAGCAGGAAACGTAAATAATGCATCAATCAGAAGTTTATGCAAAGATAATGCCGAAAGTAAAACTAAAAAGGCTGATGATAAAGATATTAGAAAGAATCTTTGTCTAAAATTAGTGGAAGAAGTGAAAGAACAATGTAAAACATTACCGGAAGATCTAAAGGATGATTTTGAAACATATGAGGACTTAAGAAAAGGCAAAGAAAGCAATGAACAAGTCCAGCTTATTTTATCACTTGTTAAGAAAAACCAAAGTAATACATCGAAAAATAATAGCAAAAACAAGGATAAGGATGCCGTTTCAAATGAAAAAGATACCACAAAATATGTGAAAATACTACGGAGAGAAGTTAAAATGTACCCGTGACAGAATTGGAAGCCAAAGCATTTGATTTAACAGCAGAAGTGTTTGGAAGATATGTAGACTTGAAAGAAAGATGTGTGAAATTGGCCTCAGATTGCGGGATTAAGACGATTGTGATGATTTAAAAGATGTGTGTGAAAAGATTGAGAAGACATGTCGTGATCTGAAGCCTCTGGAGGTGAAGTCGCACGAAATAGTCACAGAAAGCACAACGACGACCACAACGACAACAACAACCGTTACCGATCCGAAGGCAACAGAATGCAAATCCTTACAGACAACAGACACATGGGTTACACAGACATCGACACACACAAGCACGTCTACCATCACATCTACAATCACATCAAAAATAACATTGACATCTACGAGGCGATGCAAACCAACCAAGTGTACGACAGGGGATGATGCGGAGACGTGAAACCGAGTGAAGGCTTGGGGGTGAGCGGGTGGAATGTGATGAAGGGGGGTGATAGTAGCAATGGTTATTTCGTTCATGATTTAGAAAGCAAATGAGCAGGATTTAATGATGAGCATGTATATTTAGTAAATAAACGAGCAGGGTAGGACAGGAAAGAGTA
>m120308_025142_00122_c100303982550000001523012208061292_s1_p0/1138/ccs
TACTCTTTCCTGCCCTACCCTGCTCGTTTATTTACTAAATATACATGCTCATCATTAAATCTGCTCATTTTCTTTCTAAATCATGAACGAAATAACCATTGCTACTATCACCCCCCTCATCACATTCCACCCGCTCACCCTCAAGGCCTTCACTTGGCTTCACGTCTTCTGCATCATCCCCTGTCGTACACTTGGTTGGTTTGCACCGCCTCGTTGATGTGAGTGTTATTTTTGATGTAATCGTAGATGTGATGGTAGACGTGCTTGTGTGTGTCGATGTCTGTGTAACCCATGTGTCTGTTGTCTGTAAAGATTTGCGTTCTGTTTGCCTTCGGATCGGTAATGGTTGTTGTTGTCGTCGTGGTCGTTATTGTGCTTTCTGTGACTATTTCGTGCGACTTCACCTCCAGAGGCTTCAGATCGCGACATTTCTTCTTAATCTTTCCACACACACCTTTTAAACCATCGCAATCGTCTTTAATCCCGCAATCCAAGGTCAATTTCTCGCATCTTTCCTTCAAATCTATATATCTTCCTAATACTTCTGCTGCTAAATCAATGCTTTGACTTCTAATTCTGTCACAAGTACATTCTTAACTTCTCTTCGTAGTATTTTTACATGTTCTGTGGTATTTTGTTCATTTGAACAGCATTCTTATCCTTGCTCTTGCTATTATTTTTTCGATGTATTACTTTCGTTTTTCTTAACGAGTGATAAAACAAGATTGGACTTGTTCATTGCTTCTTTTGCTTGTTCTTTAAGTTCTTTAAATACTTTAAAGTCGTCTTCTAAGTCTTTTTCCAGTTGTTTTAGTTCTTCCGGTAATGTTTTACATTGTTCTTTCACTTCTTCCACTAATTTTAGACAAAGATTCTTTCTAACATCTTTATCATCAGCCTTTTTAGTTTTACTTTCGGCATTATCTTTGCATAAACTTCTGATTGATGCATTATTTACGTTTCCTGCTACTGTGCAATATTTTTCTAATGCAGATTCACATTTATCTTGACCACCTAATTTTCCTCGAAGCTCCACTTTGAGAGCGTCTTCCAAGGCCTTTCTTTTGTAATATGGTTCACAATGCTTCTTGAGTTTTGTACAAAAAGTTTTCCCTTTCTTAAGATTAGGGCAATTAGGTTCAAATCTATGACAGTATGGGTCCAAAAAGGGACATAATCTTGCTAATGATGCTATTGTTGTCTTATTTTTAAAGATGTCATTGATCTCTGAAGCTTTTATATTCTCTTCAAATACTTCACACCTATTTTGTACATCACCTACCATCAGCTTGCACGTAGCGTTTTGGAAAACACATACAAAAGAAAAACGGTTATCGCCTCTTCTAGACCGTTTATTACACTTTTCTTTTAGATATTTTACACAACTTTCTTGATCTTTCAAAGTATCCTTGTGTTCATCTAGTAAAACCTGCTTCAAGATTTCTGTAGTCCCTAAGCGATCGCATTGCTGCTCCAGTGTATGACATGGCCACGTAATTTCTTTTGAATCCTTTCCTAAATCTTGGCACTTTCTCCCCAATTTCTTGCAGTCTTTGTCTGTCGGGAAATCTCTCTTTTGATCCA
>m120308_025142_00122_c100303982550000001523012208061292_s1_p0/1142/ccs
TGGATCAAAAGGCGAGACTTTCCGACAGACAAAGACTGCAAGGAATTGGGGAGAAAGTGCCAAGATTTAGGAAAGGATTCAAAAGAAATTACGTGGCCATGTCATACACTGGAGCAGCAATGCGATCGCTTAGGGACTACAGAAATCTTGAAGCAGGTTTTACTAGATGAACACAAGGATACTTTGAAAGATCAAGAAAGTTGTGTAAAATATCTAAAAGAAAAGTGTAATAAATGGTCTAGAAGAGGCAATGACCGTTTCTCTTTTGTATGTGTCTTCCAAAACGCTACGTGTGAGCTGATGGTAAAAGACGTAACAGATAGGTGCAAAGTATTCAAAGAAAATATAGAGAATTCAAAAATCATTGGATTTCTTAAAAAAATAACACGGGTAAAATAACAAGATTAGCAAATATTTGCCCATTTGGGACCCATATTGTGGACAAATTTTCACCTAATTGTCTAGATCTTACGAAAGAAAATACTCTTTGTACAAAGATCAAGAAGCGCATTGTGAGCCGTTCTATAAAAGAAAGGCCTTGGAAGATGCTCTCAAAGTAGAGCTTCAAGGAAATTAGGTGATCAAGATAAATGCAATTTGGCACTAAAAGGATATTGTACACAATTAGAAAAATTAAATAATGAATCTATCAAAAGTTTATGCAAAGCTAACACCAAAGATAACCCTAAAAAGAGCAGCGAAGATGCTAAAAGGAACTCTGTGAGAAATTAGTGGAAGAAGTAAAAGAGCAATGCGAGACATTACCAGCAGAACTAAAACAACCGGCAGACGATCTAGAAAAAGATGTTAAGACATATGAGGAACTTAAGGAAGAGGCAAAGAAAGCAATGAACAAGTCCAGCCTTGTTTTATCACTCGTTAAGAAAGACGGAAATAATACACCGAAAAATAATAGCAAAAGCGAAGATAAGAATGACGTTTCAAATGAAAAAGATGCCACAAAACATGTGAAAATACTACGGAGAGGAGTTAAGGATGTATTAGTAACAAATTAGAAGCCAAGGCGTTTGACTTAGCAGCAGAAGTATTTGGAAGATATGTAGATTTAAAGGAGAGATGCAAAAAATTGGAATCAGACTGTGGGGATTAAGAAAGACTGCGAAAAAGTTAAAAGAAGTATGCAAAAGATTAATAAGCGCATGTCACAATTTGAAACCTCTGGAGGTGAAGTCGCACGAAATAGTCACAGAAAGCACAACAACGACCAACGACGACAACAACGACCGTTACCGATCCGAAGGCAACAGAATGCAAATCCTTACAGACAACACAGATACATGGGTTACACAGACATCGACACACACAAGCACGTCTACCATCACATCTACGATTACATCAAAAATAACACTCACATCAACGAGGCGTTGCAAACCAACCAAGTGTACGACAGGGGATGATGCAGAGGACGTGAAGCCGAGTGAGGGATTGAAGATGAGTGGGTGGAGCGTGATGAGGGGGGTGATATTAGCAATGATGATTTCGTTCATGATTTAGAAAGCAAATGAGCAAAATTTAATGATGAGCATGTATATTTAGTAAATAAACGAGCCAGGGGTAGGACAGGAAAGAGTA
>m120308_025142_00122_c100303982550000001523012208061292_s1_p0/1145/ccs
ACTCTTTCCTGTCCTAACTCCTGCTCGTTTATATTTACTAAAATATATACATGCCATATCATTATAAATCCTGCTCATATTTGCTTTCTAAATCATGAACGAAAATAACAATTTGCTACTATCACCCCCCTCATCACATTCCACCCGCTCACCCTCAAGCCTTCACTCGGTTTCACGTCTCCGCATCATATCCCCGTCGTACACTTGGTTAGGTTGCATCGCCTCGTTGATGTCAATGTTATTTTTGATGTGATTGTAGATGTGTATGGTAGACGTGCTTGTGTGTGTCGATGTCTGATGTAACCCATGTGTCTGTTGTCTGTAAGGATTTGCAATTCTGTTGCCTTCGGATCGTAACGGTTGATTGTTGTCGTTTGTGGTCGTCGTTGTGCTTTCTGTGACTATTTCGTGCGACTTCACCTCCAGAGGGCTTCAGATCACGACATGTCTTCTCAATCTTTTCACACACATCTTTTAAATCATCACAATCGTCTTTAATCCCGCAATCTGAGGCCAATTTCTCACATCTTATCTTTCAAGTCTACATATCTTCCAAACACTTCTGCTGTTAAATCAAATGCTTTGGCTTCCAATTCTGTCACGTGGTACATTTTTTAATCTTCTCTCCGTGAGTATTTTTCACAATATTTTGTGGTATCTTTTTCATTTGAAACAGCATCCTATCCTTGTTTTTGCTATTATTATGTTTCGATGTATTACTTTGGTTTTACTAACAAGTGATAAAATAAGGCTGGACTTGTTCATTGCTTTCTTTGCCTTTTCCATTAAGTCCCTCATATGTTTCAAATATCATCTTTAGATCTTTTTCCTCATGCTCAGTTCTGCTGGTAATACTTTGCACTGCTGTTCCACTTCTTCTACTATAATTTTAGACAAAGCTTCTTTCGTAACATTTTCATCATCCTTTTCAGTTTATTTTTCGTATATATTTTACATAAACTGCTGATTGATGCATTATTTACATTTTCCAATATTGTGCAATATCCTTTCAATGCCAGGTTCGCATTATGATTTTTACTTAAATTCCCTCGAAGCTCTACTTTAAGAGCATCTTCTAAAGCCTTTCTTCTATAAAATGAGTTCGCAATATATTTTTTTAAGATTTTGAACAGAAAGTTTTTCCTTTGTCAAGATCAGGACAAATTTGGTAAAAAATCTATCGCAGTATGGATGTCCATGAAGGGCAAATATTTGATGCTGACTCTGTTTTATATTTATTTTTTTTCAAGGGAATCATTAATATCTGATGCTTGCATATTTTTTTTCGACATACTTCACACCTATCTTTTAACATCATCTACCATCAGCTTACACGTAGCGTTTTGGAAGACACATACAAAGAGAGAACGGTCATCTCCTCTTCTAGACCATTTTATGGCATTTTCTCTTTAAATATTTTCGTACAGTTTTCATGAGTTTTCAAAGTATCTTTTGTGTTCATCCAATAAAATCTGGTTTTAAAATTTCTGTAGTCCCTAAGCGATCACATTGCTGCTTTAACGTATGGCATGGCCATTGAATCTGATTCGAATCCTTTCCTAAATCTTGGCATTTTCTCCCTAATTCTTTGCAGTCTTTGTCTGTTGGAAAGTCTCTCTTTTGATCCA
>m120308_025142_00122_c100303982550000001523012208061292_s1_p0/1158/ccs
TGGATCAAAAGAGAGATTTTCCGACAGACAAAGACTGCAAGGAATTGGGGAGAAAGTGCCAAGATTTAGGAAAGGATTCAAAAGAAAATTACGTGGCCATGTCATACACTGGAGCAGCATGCGATCGCTTAGGGACTACAGAAATCTTGAAGCAGGTTTTACTAGATGAACACAAGGATACTTTGAAAGATCAAGAAAGTTGTGTAAATATCTAAAAGAAAAGTGTATAAATGTCTAGAAGAGGCGATAACCGTTTTTCTTTTGTATGTGTTTTCCAAAACGCTACGTGCAAGCTGCTGGTAGGTGATGTACAAAATAGGTGTGGAAGTATTTGAAGAGAATATAAAAGCTTCAGAGATCAATGACATTTTTAAAAATAAGACAACAATAGCATCATTAGCAGATTATGTCCCTTTTTGGACCCATACTGTCATAGATTGAACCTAATTGCCCTAATCTTAAGAAAGGGGAAAACTTTTGTACAAAACTCAAGAAGCATTGTGAACCATATTACAAAAGAAAGGCCTTGGAAGACGCTCTCAAAGTGGAGCTTCGAGGAAAATAGGTGTCAAGATAAATGTGAATCTGCATTAGAAAAATATTGCACAGTAGCAGGAACGTAAATAATGCATCAATCAGAAGTTTATGCAAAGATAATGCCGAAGTAAAACTAAAAAGGCTGATGATAAAGATGTTAGAAAGAATCTTTGTCTAAAATTAGTGGAAGAAGTGAAAGAACAATGTAAAACATTACCGGAAGAACTAAAACAACTGGAAAAAGACTTAGAAGACGACTTGAAGTATTTAAAGAACTTAAAGAACAAGCAAAAGAAGCAATGAACACGTCCAATCTTGTTTTATCACTCGTTAAGAAAACGAAAGTAATACATCGAAAAATAATAGCAAGAGCAAGGATAAGAATGCTGTTTCAAATGAACAAAATACCACAGAACATGTAAAAATACTACGAAGAGAAGTTAAGAATGTACTTGTGACAGAATTAGAAGTCAAAGCATTTGATTTAGCAGCAGAAGTATTAGGAAGATATATAGATTTGAAGGAAAGATGGCGAGAAATTGACCTTGGATTGCGGGATTAAAGACGATTGCGATGGTTTAAAAGGTGTGTGTGGAAAGATTAAGAAGAAATGTCGCGATCTGAAGCCTCTGGAGGTGAAGTCGCACGAAATAGTCACAGAAAGCCACAATAACGACCACGACGACAACAACAACCATTACCGATCCGAAGGCAACAGAACCGCAAATCTTTACAGACAACAGACACATGGGTTACACAGACATCGACACACACAAGCACGTCTACCATCACATCTACAGATTACATCAAAAATAACACTCACATCAACGAGGCGGTGCAAACCAACCAAGTGTACGACAGGGGATGATGCAGAAGACGTGAAGCCAAGTGAAGGCTTGAGGGTGAGCGGGTGGAATGTGATGAGGGGGGTGATAGTAGCAATGGTTATTCGTTCATGATTTAGAAAGCAAATGAGCAAGATTTAATGATGAGCATGTATATTTAGTAAATAAACGAGCAGGGTAGGGCAGGAAAGAGTA
>m120308_025142_00122_c100303982550000001523012208061292_s1_p0/1165/ccs
ATCAAAAGAGAGATTTTCCGACAGACAAAGACTGCAAGGAATTGGGGAGAAAGTGCCAAGATTTAGGAAAGGATTCAAAAGAAATTACGTGGCCATGTCATACACTGGAGCAGCAATGCGATCGCTTAGGGACTACAGAAATCTTGAAGCAGGTTTTACTAGATGAACACAAGGATACTTTGAAAGATCAAGAAAGTTGTGTAAAATATCTAAAAGAAAAGTGTAATAAATGGTCTAGAAGAGGCGATAACCGTTTTTCTTTGTATGTGTTTTCCAAAACGCTACGTGCAAGCTGATGGTAGGTGATGTACAAAATAGGTGTGAAGTATTTGAAGAGAATATAAAAGCTTCAGAGATCAATGACATTTTTTAAAAATAAGACAACAATAGCATCATTAGCAAGATTATGTCCCTTTTTGGACCCATACTGTCATAGATTTGAACCTAATTGCCCTAATCTTAAGAAAGGGAAAACTTTTTGTACAAAGCTCGAAAAAGCATTGTGAACCATTATTACAAAAGAAAGGCCTTGGAAGACGCTCTCAAAGTAGAGCTTCGAGGAAAATTAGGTGGTCAAGATAAATGTGAATCTGCATTAGAAAAATATTGCACAGTAGCAGGAAACGTAAATAATGCATCAATCAGAAGTTTATGCAAAGATAATGCCGAAAGTAAAACTAAAAAGGCTGATGATAAAGATATTAGAAAGAATCTTTGTCTAAAATTAGTGGAAGAAGTGAAAGAACAATGTAAAACATTACCGGAAGAACTAAAACAACTGGAAAAAGACTTAGAAGACGACTTTAAAGTATTTAAAGAACTTAAAGAACAAGCAAAAGAAGCAATGAACAAGTCCAATCTTGTTTATCACTCGTTAAGAAAAACGAAAGTAATACATCGAAAAATAATAGCAGGAGCAAGGATAAGAAGCCGTTTCAAATGAACAAGATACCACAGAACATGTAAAAATACTGCGGAGAGGAAGTTAAGAATGTATCCGTGACAGAATTAGAAGTCAAAGCATTTGATTTGACAGCAGAAGTATTAGGAAGATATGTAGATTTGAAGGAAAGATGCGAGAAATTGACCTTGGATTGCGGGATTAAAGACGATTGCGATGGTTAGAAAATGTGTGTGAAAGATACAAGAGAAATGTTCGCGATCTGAACCTCTGGAGGTGAATCGCACGAAATAGTTACAGAAAGCACAACGACGACCACGACGACAACAACAACCGTTACCGATCCGAAGGCAACAGAACGCAAATCCTACAGACGAACAGACACATGGGTTACACAGACATCGACACACACAAGCACGTCTACCATCACATCTACGATTACATCAAAAATAACATCACATCAACGAGGCGGTGCAAACCAACCAAGTGTACGACAGGGGATGATGCGGAAGACGTGAAGCCAAGTGAAGGCTTGAGGGTGAGCGGGTGGAATGTGATAAGGGGGGGTGATAGTAGCAATGGTTATTTCGTTTCATGATTTAGAAAGCAAATGAGCAAGATTTAATGACGAGCATGTATATTTACTAGATGAGCAAGCAGGGTAGGACAGGAAAGAGTA
>m120308_025142_00122_c100303982550000001523012208061292_s1_p0/1180/ccs
GGATCAAAAGAGAGATTTCCCGACAGACAAAGACTGCAAGAATTAGGGAGAAAATGCCAAGATTTAGGAAAGGATTCAAAAGAAATTACATGGCCATGTCATACACTGGAGCAGCAATGCAATCGTTTAGGGACTACAGAAATTTTAAAACAGGTTTTACTGGATGAACACAAGGATACTTTGAAAGATCAAAAAAGTTGTGAAATATTTGAAAGAAAAGTGTAATAAGATGGTCTAGAAGAGTGATGACCGTTTTCTCTTGTATGTGTTTTTCTGGAAAGTACGTGTAAGCTGATGGTAGAAGACGTACAAAATAGATGCAAAGTATTCAAAGAAAATACACAAGCGTCAAATATCACGGACGTTTTGAAGATACACACAGAATAGAATCATTAGCAAGTTTTTGTCCCTTTCGGAGTTCATACTGTCATAGATTCGGACCTGATTGCCCTGATCTTAAAAAAGAGGCTACTCTTTGTACAAAGCTCGAAAAACATTGTGAACCATTTTACAAAAGAAAGGCCTTGGAAGACGCTCTCAAAGTAGAGCTTCGAGGAAAATTAGGTGGTCAAGGATAAATGTGAATCTGCATTAGAAAAATATTGCACAGTAGCAGGAAACGTAAATAATGCATCAATCAGAAGTTATGCAAAGATAATGCCGAAAGTAAAACTAAAAAGGCTGATGATAAAGATATTAGAAAGAATCTTTGTCTAAAATTAGTGGAAGAAGTGAAAGAACAATGTAAAACATTACCGGAAGAACTAAAACAACTGAAAAAAGACTTAGAAGACGACTTTAAAGTATTTAAAGAACTTAAAGAACAAGCAAAAGAAGCAATGAACAAGTCCAATCTTGTTTATCACTCGTTAAGAAAAACGAAAGTAATACATCGAAAAATAATAGCAAGAACAAGGATAAGAATGCCGTTTCAAATGAAAAGATACTACAAAATATGTAAAAATACTGCGGAGAGGAGTTAAAGATGTATCGCGTAACAGAATTAGAAGCTAAAGCATTTGATTTGAGCAGCAGAAGTATTAGGAAGATATGTAGATTTGAAGGAAAGATGTGAGAAATTGACCTTGGATTGTGGGATTAAGAAAGATTGCAAAGCCTTAGAAAATGTGTGTGAAAAGATACAAGGAGTATGTTCGAAACTAAAACCACTGAAAGTGAAATCGCACGAAATAGTTACAGAAAGCACAACGACGACCACGACGACAACAACAACCGTTACCGATCCAAAGGCAACAGAATGCAAATCCCCTACAGACGACAGATACATGGGTTACACAGACATCGACACACACAAGCACATCTACCATCACATCTACAATTACATCAAAAATAACACTCACATCTACAAGGCGGTGCAAACCAACCAAGTGTACGACAGGGGATGATGCAGAAGACGTGAAGCCAAGTGAAGGCTTGAGGGTGAGCGGGTGGAATGTGATAAGGGGGGTGATAGTAGCAATGGTTATTTCGTTCATGATTTAGAAAGCAAATGAGCAAGATTTAATGATGAGCATGTATATTTAGTAAATAAACGAGCAGGTAGGCAGGAAAGAGTA
>m120308_025142_00122_c100303982550000001523012208061292_s1_p0/1182/ccs
TGGATCAAAAGAGAGACTTTCCGACAGACAAAGACTGCAAAGAATTAGGGAGAAAATGTCAAGATTTAGGAAAGGATTCAAAAGAAATTACATGGCCATGTCATACACTGGAGCAGCAATGCAATCGTTTAGGGACTACAGAAATTTTAAAACAGGTTTTACTGGATGAACACAAGGATACTTTGAAAGATCAAAAAAGTTGTGTAAAATATTTGAAAGAAAAGTGTAATAAATGGTCTAGAAGAGGTGATGACCGTTTTTCTCTTGTATGTGTTTTTCTGGAAAGTACGTGTAAGCTGATGGTAGAAGACGTACAAAATAGATGCAAAGTATTCAAAGAAAATACACAAGCGTCAAATATCACGGACGTTTTTGAAGATAACACAAGAATAGAATCATAGCAAGTTTTTGTCCCTTTCGGAGTTCATACTGTCATGGATTCGGACCTAATTGCCCTGATCTTAAAAAAGAGGCTACTCTTTGTACAAAGCTCGAAAAACATTGTGAACCATTTTACAAAAGAAAGGCCTTGGAAGACGCTCTCAAAGTAGAGCTTCGAGGAAAATTAGTGGTCAAGATAAATGTGAATCTGCATTAGAAAAATATTGCACAGTAGCAGGAAACGTAAATAATGCATCAATCAGAAGTTTATGCAAAGATAATGCCGAAAGTAAAACTAAAAAGGCTGATGATAAAGATATTAGAAAGAATCTTTGTCTAAAATTAGTGGAAGAAGTGAAAGAACAATGTAAAACATTACCGGAAGAACTAAAACAACTGGAAAAAGACTTAGAAGACGACTTTAAAGTATTTAAAGAACTTAAAGAACAAGCAAAAGAAGCAATGAACAAGTCCAATCTTGTTTTATCACTCGTTAAGAAAAACGAAAGTAATACATCGAAAAATAATAGCAAGAACAAGGATAAGAATGCCGTTTCAAATGAAAAAGATACTACAAAATATGTAAAAATACTGCGGAGAGGAGTTAAAGATGTATCCGTAACAGAATTAGAACTAAAGCATTTGATTTTGACAGCAGAAGTATTAGGAAGATATGTAGATTTGAAGGAAAGATGTGAGAAATTGACCTTGGATTGTGGATTAAGAAAGATTGCAAGCCTTAGAAATGTGTGTGAAAAGATACAAGGAGTATGTTCGAAACTAAAACCACTGAAAGTGAAATCGCACGAAATAGTTACAGAAAGCACAACGACGACCACGACGACAACAACAACCGTTACCGATCCAAAGGCAACAGAATGCAAATCCCTACAGACGACAGATACATGGGTTACACAGACATCGACACACACAAGCACATCTACCATCACATCTACAATTACATCAAAAATAACACTCACATCTACAAGGCGGTGCAAACCAACCAAGTGTACGACAGGGGATGATGCAGAAGACGTGAAGCCAAGTGAAGGCTTGAGGGTGAGCGGGTGGAATGTGATAAGGGGGGTGATAGTAGCAATGGTTATTTCGTTCATGATTTAGAAAGCAAATGAGCAAGATTTAATGATGAGCATGTATATTTAGTAAATAAACGAGCAGGGTAGGGCAGGAAAGAGTA
>m120308_025142_00122_c100303982550000001523012208061292_s1_p0/1189/ccs
TACTCTTTCCTGCCCTACCCTGCTCGTTTATTTACTAAATATACATGCTCATCATTAAATCTTGCTCATTTGCTTTCTAAATCATGAACGAAATAACCATTGCTACTATCACCCCCTCATCACATTCCACCCGCTCACCCTCAAGCCTTCACTCGGTTTCACGTCTCCGCATCATCCCCTGTCGTACACTTGGTTGGTTTGCATCGCCTCGTTGATGTCAATGTTATTTTTGATGTGATTGTAGATGTGATGGTAGACGTGCTGTGTGTGTCGATGTCTGTGTAACCCATGTGTCTGTTGTCTGTAAGGATTTGCATTCTGTTGCCTTCGGATCGGTAACGGTTGTTGTTGTCGTTGTGGTCGTCGTTGTGCTTTCTGTGACTATTTCGTGCGACTTCACTTCAGAGGCTTCAGATCACGACATGTCTCCTCATATCTTTTCACACACATCTTTTAAATCATCACAATCGTCTTTAATCCCGCAATCCGAGGCCAATTTCTCACATCTTTCTTTCAAATCTACATATCTTCCAAACACTTCTGCTGTTAAATCAAATGCTTTGGCTTCCAATTCTGTCACGGGTACATTTTTAACTTCCTCTCCGTAGTATTTTCACATATTTTGTGTATCTTTTTCATTTGAAACAGCCATCTTATCCTTGTTTTGCTATTATTTTTCGATGTATTACTTTGGTTTTTCTTAACAAGTGATAAAATAAGGCTGGACTTGTTCATTGCTTTCTTTGCTTGTTCTTTAAGTTCCTAATACTTTCAAAATCATCTTTAGATCTTTTTCTCATTGCTTCAGTTCTGCTGGTAATATTTTGCACTGTCTGTTCCACTTCTTCTACTAATTTTAGACAAAGCTTCTTTCTAACATTTCATCATCCTTTTCAGTTTTATTTTTCGTATTATTTTTACATAAACTGCTGTTGATGCATTATTTACATTTTCCAATATTGTGCAATATCCTTTCAATGCAGGTTCGCATTTGTTTTTACTTAAATTCCCTCGAAGCTCTACTTTAAGAGCATCTTCTAAAACCTTTCTTCTATAAAATGGTTCGCAATATTTTTTAAGATTTTGACAGAAAGTTTTTCCTTTGTCAAGATCAGGACAATTGGGTAAAAATCTATCGCAGTATGGATGCCATGAAGGGCAAATATTTGATGCTGATTCTGTTTTTATTTTATTTTTCAAGGGAATCATTAATATCTGATGCTTGCATATTTTTTTCGAATACTTCACACCTATCTTTTACATCATCTACCATCAGCTTACACGTAGCGTTTTGGAAGACACATACAAAAGAGAAACGGTCATCTCCTCTTCTAGACCATTTATGGCATTTTCTCTTTAAATATTTCGTACAGTTTTCATGAGTTTTCAAAGTATCTTTGTGTTCATCCAATAAAATCTGTTTTAAAATTTCTGTAGTCCCTAAGCGATCACATTGCTGCTTTAACGTATGGCATGGCCATTGAATCTGATTCGAATCCTTTCCTAAATCTTGGCATTTTCTCCCTAATTCTTTGCAGTCTTTGTCTGTCGGAAAGTCTCTCTTTTGATCCA
>m120308_025142_00122_c100303982550000001523012208061292_s1_p0/1193/ccs
TCAAAAGCGAGATTTCCCAACAGACAAAGACTGCAAAGAATTAGGGAGAAAATGTCAAGATTTAGGAAAGGATTCAAAAGAAATTACATGGCATGTCATACACTGGAGCAGCAATGCAATCGTTAGGGACTACAGAAATTTTAAAACAGGTTTTACTGGATGAACACAAGGATACTTTGAAAGATCAAAAAAGTTGTGTAAAATATTTGAAAGAAAAGTGTAATAAATGGTCTAGAAGAGGTGATGACCGTTTTTCTCTTGTATGTGTTTTTCTGGAAAGTACGTGTAAGCTGATGGTAGAAGACGTACAAAATAGATGCAAAGTATTCAAAGAAAATACACAAGCGTCAAATATCACGGACGTTTTTGAAGATAACACAAGAATAGAATCATTAGCAAGTTTTTGTCCCTTTCGGAGTTCATACTGTCATAGATTCGGACCTAATTGCCCTGATCTTAAAAAAGAGGCTACTCTTTGTACAAAGCTCGAAAAACATTGTGAACCATTTTACAAAAGAAAGGCCTTGGAAGACGCTCTCAAAGTAGAGCTTCGAGGAAAATTAGGTGGTCAAGATAAATGTGAATCTGCATTAGAAAAATATTGCACAGTAGCAGGAAACGTAAATAATGCATCAATCAGAAGTTTATGCAAAGATAATGCCGAAGTAAAACTAAAAAGGCTGATGATAAAGATATTAGAAAGAATCTTTGTCTAAAATTAGTGGAAGAAGTGAAAGAACAATGTAAAACATTACCGGAAGAACTAAACAACTGGAAAAAGACTTAGAAGACGACTTTAAAGTATTTAAAGAACTTAAAGAACAAGCAAAAGAAGCAATGAACAAGTCCAATCTTGTTTTTATCACTCGTTTAAGAAAAACGAAAGTAATACATCGAAAAATAATAGCAAGAACAAGGATAAGAATGCCGTTTCAAATGAAAAAGATACTACAAAATATGTAAAAATACTGCGGAGAGGAGTTAAAGATGTATCCGTAACAGAATTAGAAGCTAAAGCATTTGATTTGACAGCAGAAGTATTAGGAAGATATGTAGATTTGAAGGAAAGATGTGAGAAATTGACCTTGGATTGTGGGATTAAGAAAGATTGCAAAGCCTTAGAAAATGTGTGTGAAAAGATACAAGGAGTATGTTCGAAACTAAAACCACTGAAAGTGAAATCGCAACGAATAGTTACAGAAAGCACAACGACGACCACGACGACAACAACAACCGTTACCGATCCAAAGGCAACAGAATGCAAATCCCTACAGACGACAGATACATGGGTTACACAGACATCGACACACACAAGCACATCTACCATCACATCTACAATTACATCAAAATAACACTCACATCTACAAGGCGGTGCAAACCAACCAAGTGTACGACAGGGGATGATGCAGAAGACGTGAAGCCAAGTGAAGGCTTGAGGGTGAGCGGGTGGAATGTGATAAGGGTGATAGTAGCAATGGTTATTTCGTTCATGATTTAGAAAGCAAATGAGCAGATTTAGTGATGAGCATGTATATTTAGTAAATAAACGAGCCAGGGGTAGGGCAGGAAAGAGTA
>m120308_025142_00122_c100303982550000001523012208061292_s1_p0/1207/ccs
TACTCTTTCCTGTCCTACCCTGCTCGTTTATTTACTAAATATACATGCCCATCATTAAATCCTATTCATTTACTTTTTAAATCATTATTGAAATCATCATTGCTACTATCACCCCCCTCATCACGTTCCACCCACTCATCTTCAATCCCTCACTCGGCTTCACGTCCTCTGTATCATCCCCTGTCGTACACTTGGTTGGTTTGCATCGCCTCGTTGATGTGAGTGTTATTTTTGATGTAATTGTAGATGTGATGGTAGATGTGCTTGTGTGTGTCGATGTCTGTGTAACCCATGTATCTGTCGTCTGTAGGGATTTGCATTCTGTTGCCTTTGGATCGGTAACGGTTGTTGTTGTCGTCGTGGTCGTCGTTGTGCTTTCTGTAACTATTTCGTGCGATTTCACTTTCAGTGGTTTTAGTTTCGAACATACTCCTTGTATCTTTTCACACACATTTTCTAAGGCTTTGCAATCTTTCTTAATCCCACAATCCAAGGTCAATTTCTCACATCTTTCCTTCAAATCTACATATCTTCCTAATACTTCTGCTGTCAAATCAAATGCTTTAGCTTCTAATTCTGTTACGGATACATCTTTAACTCCTCTCCGCAGTATTTTTACATATTTTGTAGTATCTTTTTCATTTGAAACGGCATTCTTATCCTTGTTCTTGCTATTATTTTTCGATGTATTACTTTCGTTTTTCTTAACGAGTGATAAAACAAGATTGGACTTGTTCATTGCTTCTTTTGCTTGTTCTTTAAGTTCTTAAATACTTTAAAGTCGTCTTCTAAGTCTTTTTCCAGTTGTTTTAGTTCTTCCGGTAATGTTTTACATTGTTCTTTCACTTCTTCCACTAATTTTAGACAAAGATTCTTTCTAATATCTTTATCATCAGCCTTTTTAGTTTACTTTCGGCATTATCTTTGCATAAACTTCTGATTGATGCATTATTTACGTTTCCTGCTACTGTGCAATATTTTTCTAATGCAGATTCACATTTATCTTGACCACCTAATTTTCCTCGAAGCTCTACTTTGAGAGCGTCTTCCAAGGCCTTTCTTTTGTAAAATGGTTCACAATGTTTTTCGAGCTTTGTACAAGAGTAGCCTCTTTTTTAAGATCAGGGCAATTAGGTCCGAATCTATGACAGTATGAACTCCGAAAGGGACAAAAACTTGCTAATGATTCTATTCTTGTGTTATCTTCAAAAACGTCCGTGATATTTGACGCTTGTGTATTTTCTTTGAATACTTTGCATCTATTTTGTACGTCTTCTACCATCAGCTTACACGTACTTTCCAGAAAAACACATACAAGAGAAAAACGGTCATCACCTCTTCTAGACCATTTATTACACTTTTCTTTCAAATATTTTACACAACTTTTTTGATCTTTCAAAGTATCCTTGTGTTCATCCAGTAAAACCTGTTTTAAAATTTCTGTAGTCCCTAAACGATTGCATTGCTGCTCCAGTGTATGACATGGCCATGTAATTTCTTTTGAATCCTTTCCTAAATCTTGACATTTTCTCCCTAATTCTTTGCAGTCTTTGTCTGTCGGAAAGTCTCGCTTTTGATCCA
>m120308_025142_00122_c100303982550000001523012208061292_s1_p0/1252/ccs
TGGATCAAAAGCGAGACTTCCCGACAGATAAAGACTGCAAAGAATTAGGGAGAAAGTGTAAAGCTTTAGGAAAGGATTCAGATCAGATTCAATGGCCATGTCATACACTGGAGCAGCAATGCGATCGCTTGGGGACTACAGAAATTTTGAAGCAGGTTTTACTAAATGAACACAAGGACACTTTGGAAACTCATGAAAACTGTGTAACATATTTAAAGGAAAAGTGTAATAAATGGTCTAGAAGGGTGATGATCGTTCACTTTTGTATGTGTCTTCCAAAACGCTACACGTAAGCTGATGGTAGAAGACGTACAAAATAGATGCAAAATATTCGAAAAAAATATAGAGGTTTCAGAGATTGTTGAATTTCTTAAAAATAACACGAATAACATAACAACACTGGAAAGAAACTGTCCCTCCTGGCATACGTACTGCAATAGATTTTCACCTAATTGTCCAGATCTTACGAAAGAGGATAGTTGTACAAAAATCAAGAAGCATTGTGAGCCGTTCTATAAAAGAAAGGCCTTGGAAGATGCTCTCAAAGTAGAGCTTCGAGGAAAATTAGGTGATCAAGATGAATGCAATTTGGCATTAGAAGGATATTGTACACAATTAGAAAAATTAAATAATGGAATCTATCAAAAGTTTATGCAAAGCTAACACCAAGGATAACCCTAAAAAGAGCAACAAAGATGCTAAAAAGGAACTCTGTGAGAAATTAGTGGAAGAAGTAAAAGAACAATGCAAAACATTACCAGCAGAACTAAGACAACCGGCAGACAATCTAGAAAAAGATGTTAAGACATATGAGGAACTTAAGGAAGAGGCAAAGAAAGCAATGAACAAGTCCAGCCTTGTTTTATCACTCGTTAAGAAAGACGGAAATAATACACCGAAAAATAATAGCAAAACAAGGATAAGAATACCGTTTCAAACGGACTTCAAGATACCACAGAACATGTGAAAATACTACGGAGAAGAGTTAAGGAGGCACTTGTAACAGAATCTGAAGCCAAGGCATTTGATTTGGCAGCAGAAGTGTTTGGAAGATATGTAGATTTGAAGGAAAGATGTAATAAATGGAATCAGATTGCAGAATTAAGGAGGATTGCAAAGACTTAGAAGAAGTATGCAAAAAGATTAATAAGGCTTGTCGCAATCTGAAGCCTCTGGAGGTGAAGCCGCACGAAACAGTGACAGAAAGTACAACGACAACCACAACAACAACAACAACCGTTGCCGATCCGGAGACAACGGAATGCAAATCCTTACAGACAACAGACACATGGGTTACACAGACATCGACACACACAAGCACGTCTACTATCACATCTACCATCACATCAAAAATAACATTGACATCAACGAGGCGATGCAAACCAACCAAGTGTACGACAGGGGATGATACAGAGGACGTGAAACCGAATGAGGGATTGAAGATGAGTGGGTGGAGCGTGATGAGGGGGGTGATATTAGCAATGATGATTTCAATAATGATTTAAAAAGTAAATGAATAGGATTTAATGATGGGCATGTATATTTAGTAAATAAACGAGCAGGGTAGGACAGGAAAGAGTA
>m120308_025142_00122_c100303982550000001523012208061292_s1_p0/1285/ccs
TGGATCAAAAGCGAGATTTTCCGACAGATAAAAATTGCAAGGAATTGGGAGAAAGTGCCAAGATTTAGGAGAGGATTCAAAAGAAATTACGTGGCCATGTCATACACTGGAGCAGCAATGCAATCGCTTAGGGACTACAGAGATCTTAAAGCAGGTTTTATTGGATGAATACAAGGATACTTTGAAAGATGAAGAAAGTTGTGTAAAATATCTAAAAGAAAAGTGTAATAAATGGTCTAGAAGAGGCGATGACCGTTTCTCTTTTGTATGTTGTCTTCCAAAATGCTACGTGTAAGCTGATGGTAAGATGATGTGAAAGATAGATGTGAAGTATTCGAAAAAAAATATAAAAGCATCAGAGATCGTTGGATTTCTTAAAAATAATACAAATAACATAACAACATTAGGAAATGTTTGCCCATTTTGGGACCCATATTGTGACAAATTTTCACCCAATTGTCCAGATCTTACTAAAGGAGATACTTGTAAAAAGATTAAAAAACATTGTAAACCATTTTATGAAAGAAAGGCCTTGGAAGACGCTCTCAAAGTGGAGCTTCAAGGGAATTTAAGTAAAAATAAATGTGAACCAGCATTGAAAGGATATTGTACAATAGCGAAAAACGTAAATAATGCGTCAATCAGTGGCTTATGCAAAGCTAACACCAAGGATAACTCTGGAAAGAGTGATGAGGATGCTAGAAAGGAACTCTGTGAGAAATTAGTGAAAGAAGTGGAAGAACAGTGCAAAGCATTACCAACAGAATTAGGACAACCGGCAGCTGATCTAAAAAAAGATTATAAGACATATGAGGAACTTAAGAAACGTGCAGAGGAAGCAATGAACAAATCCAGCCTTGTTTTGTCACTCATTAAGAAAAACGAAAGTAATGTATCAAAAAGTAATTAGCAAAAACAAGGATAAGAATGCCGTTTCAAACGGATTTCAAGATACCACAGAACATGTGAAAATACTACGAAGAGGAGTTAAGGATGTACTTGTGACAGAATTGGAAGCCAAAGCATTTGATTTGGCAGCAGAAGTATTTGGAAGATATGTAGACTTGAAAGAAAGATGTGAGAAATTGGAATCGGATTGCGGGATTAAAGAGGATTGCGAAAAATTAAAAAATGTGTGTGGAAAAATTGAGAAGACATGTCGCGATCTGAAGCCTCTGGAGGTGAAGTCGCATGAAACAGTGACAGAAAGCACAACGACGACCACGACGACCACAACGACCGTTGCCGATCCGAAGGCAACGGAATGCAAATCCTTACAGACAACAGACACATGGGTTACACAGACATCGACACACACAAGCACGTCTACCATCACATCTACGATTACATCAAAAATAACATTGACATCAACAAGGCGGTGCAAACCAACCAAGTGTACGACAGGGGATGATGCAGAGGACGTGAAACCGAATGAGGGATTGAAGATGAGTGGGTGGAATGTGATGAGGGGGGTGATAGTAGCAATGGTTATTTTCGTTCATGATTTAGAAAGAAAATGAGCAGGATTTAATGATGAGCATGTATATTTAGTAAATAAACGAGCAGGGTAGGACAGGAAAGAGTA
>m120308_025142_00122_c100303982550000001523012208061292_s1_p0/1287/ccs
TACTCTTTCCTGCCTACCCTGCTCGTTTATTTACTAAATATACATGCTCATCATTAAATCTTGCTCATTTGCTTCTAAATCATGAACGAAATACCATTGCTACTATCACCCCCCTTATCACATTCCACCGCTCACCCTCAAGCCTTCACTTGGCTTCACGTCTTCTGCATCATCCCCTGTCGTACACTTGGTTGTTTGCACCGCCTTGTAGATGTGAGTGTTATTTTTGATGTAATTGTAGATGTGATGGTAGATGTGCTTGTGTGTGTCGATGTCTGTGTAACCCATGTATCTGTCGTCTGTAGGGATTTGCATTCTGTTGCCTTTGGATCGGTACGGTTGTTGTTGTCGTCGTGGTCGTCGTTGTGCTTTCTGTAACTATTTCGTGCGATTTCACTTTCAGTGGTTTTAGTTTCGAACATACTCCTTGTATCTTTCACACACATTTTCTAAGGCTTTGCAATCTTTCTTAATCCCACAATCCAAGGTCAATTTCTCACATCTTTCCTTCAAATCTACATATCTTCCTAATACTTCTGCTGTCAAATCAAATGCTTTAGCTTCTAATTCTGTTACGGATACATCTTTAACTCCTCTCCGCAGTATTTTTACATATTTTGTAGTATCTTTTTCATTTGAAACGGCATTCTTATCCTTGTTCTTGCTATTATTTTTCGATGTATACTTTCGTTTTTCTTAACGAGTGATAAACAAGATTGGACTTGTTCATTGCTTCTTTTGCTTGTTCTTTAAGTTCTTTAAATACTTTAAAGTCGTCTTCTAAGTCTTTTTCCAGTTGTTTTAGTTCTTCCGGTAATGTTTTACATTGTTCTTTCACTTCTTCCACTAATTTTAGACAAAGATTCTTTCTAATATCTTTATCATCAGCCTTTTTAGTTTTACTTTCGGCATTATCTTTGCATAAACTTCTGATTGATGCATTATTTACGTTCCTGCTACTGTGCAATATTTTTCTAATGCAGATTCACATTTATCTTGACCACCTAATTTTCCTCGAAGCTCTACTTTGAGAGCGTCTTCCAAGGCCTTTCTTTTGTAAAATGGTTCACAATGTTTTTCGAGCTTTGTACAAAGAGTAGCCTCTTTTTAAGATCAGGGCAATTAGGTCCGAATCTATGACAGTATGAACTCCGAAAGGGACAAAAACTTGCTAATGATTCTATTCTTGTGTTATCTTCAAAAACGTCCGTGATATTTGACGCTTGTGTATTTTCTTTGAATACTTTGCATCTATTTTGTACGTCTTCTACCATCAGCTTACACGTACTTTCCAGAAAAACACATACAAGAGAAAAACGGTCATCACCTCTTCTAGACCATTTATTACACTTTTCTTTCAAATATTTTACACAACTTTTTTGATCTTTCAAAGTATCCTTGTGTTCATCCAGTAAAACCTGTTTTAAAATTTCTGTAGTCCCTAAACGATTGCATTGCTGCTCCAGTGTATGACATGGCCATGTAATTTCTTTTGAATCCTTTCCTAAATCTTGACATTTTCTCCCTAATTCTTTGCAGTCTTTGTCTGTCGGAAATCTCTCTTTTGATCCA
>m120308_025142_00122_c100303982550000001523012208061292_s1_p0/1323/ccs
TGGATCAAAAGAGAGATTTTCCGACAGATAAAAATTGCAAGGAATTGGGGAGAAAGTGCCAAGATTAGGAGAGGATTCAAAAGAAATTACGTGGCCATGTCATACACTGGAGCAGCAATGCAATCGCTTAGGGACTACAGAGATCTTAAAGCAGGTTTTATTGGATGAATACAAGGATACTTTGAAAGATGAAGAAAGTTGTGTAAAATATCTAAAAGAAAAGTGTAATAAATGGTCTAGAAGAGGCGATGACCGTTTTCTCTTTTGTATGTGTCTTCCAAAATGCTACGTGTAAGCTGATGGTAAATGATGTGAAAGATAGATGTGAAGTATTCGAAAAAAATATAAAAAGCATCAGAGATCGTTGGATTTCTTAAAAATAATACAAATAACATAACAACATTAGGAAATGTTTGCCCATTTTGGGACCCATATTGTGACAAATTTTCACCTAATTGTCCAGATCTTACTAAAGGAGATACTTGTAAAAGATTAAAAACATTGTAAACCATTTTTATGAAAGAAAGGCCTTGGAAGACGCTCTCAAAGTGGAGCTTCAAGGGAATTAAGTAAAAATAAATGTGAACCAGCATTGAAGGGATATTGTACAATAGCGAAAAACGTAAATAATGCGTCAATCAGTGGCTTATGCAAAGCTAACACCAAGGAATAACTCTGGAAAGAGTGATGAGGATGCTAGAAAGGAACTCTGTGAGAAATTAGTGAAAGAAGTGGAAGAACAGTGCAAAGCATTACCAACAGAATTAGGACAACCGGCAGCTGATCTAAAAAAAGATTATAAGACATATGAAGGAACTTAAGAAACGTGCAGAGGAAGCAATGAACAAATCCAGCCTTGTTTTGTCACTCATTAAGAAAAACGAAAGTAATGTATCAAAAAGTAATAGCAAAAACAAGGATAAGAATGCCGTTTCAAACGGATTTCAAGATACCACAGAACATGTGAAAATACTACGAAGAGGAGTTAAGGATGTACTTGTGACAGAATTGGAAGCCAAAGCATTTGATTTGGCAGCAGAAGTATTTGGAAGATATGTAGACTTGAAAGAAAGATGTGAGAAATTGGAATCGGATTGCGGGATTAAAGAGGATTGCGAAAAATTAAAAAATGTGTGTGGAAAAAATTGAGAAGACATGTCGCGATCTGAAGCCTCTGGAGGTGAAGTCGCATGAAACAGTGACAGAAAGCACAACGACGACCACGACGACCACAACGACCGTTGCCGATCCGAAGGCAACGGAATGCAATCCTTACAGACAACAGACACATGGGTTACACAGACATCGACACACACAAGCACGTCTACCATCACATCTACGATTACATCAAAAATAACATTGACATCAACAAGCGGGCAAACCAACCAAGTGTACGACAGGGGATGATGCAGAGACGTGAAACCGAATGAGGGATTGAAGATGAGTGGGTGAATATGATGATGAGGGGGGTGATAGAGCAATGGTTATTTCGTTCATGATTAGAAAGAAAATGAGCAGGATTTAATGATGAGCATGTATATTTAGTAAATAAACGAGCAGGGTAGGACAGGAAGAGTA
>m120308_025142_00122_c100303982550000001523012208061292_s1_p0/1341/ccs
TACTCTTTCCTGTCCTACCCTGCTCGTTTATTTACTAAATATACATGCTCATCATTAAATCTTGCTCATTTGCTTCTAAATCATGAACGAAATAACCATTGCTACTATCACCCCCCTCATCACATTCCACCCGCTCACCCTCAAGCCTTCACTTGGCTTCACGTCTTCTGCATCATCCCCTGTCGTACACTGGTTGGTTTGCACCGCCTCGTTGATGTGAGTGTTATTTTTTGATGTAATCGTAGATGTGATGGTAGACGTGCTTGTGTGTGTCGATGTCTGTGTAACCCATGTGTCTGTTGTCTGTAAAGATTTGCGTTCTGTTGCCTTCGGATCGGTAATGGTTGTTGTTGTCGTCGTGGTCGTTATTGTGCTTTCTGTGACTATTTCGTGCGACTTCACCTCCAGAGGCTTCAGATCGCGACATTTCTTCTTAATCTTTCCACACACACCTTTTTAAACCATCGCAATCGTCTTTAATCCCGCAATCCAAGGTCAATTTCTCGCATCTTTCCTTCAAATCTATATATCTTCCTATACTTCTGCTGCTAAATCAAATGCTTTGACTTCTAATTCTGTCACAAGTACATTCTTAACTTCTCTTCGTAGTATTTTTACATGTTCTGTGGTATTTGTTCATTTGAAACAGCATTCTTATCCTTGCTCTTGCTATTATTTTCGATGTATTACTTTCGTTTTTCTTAACGAGTGATAAAAACAAGATTGGACTTGTTCATTGCTTCTTTTGCTTGTTCTTTAAGTTCTTTAAATACTTTAAAGTCGTCTTCTAAGTCTTTTTCCAGTTGTTTTAGTTCTTCCGGTAATGTTTACATTGTTCTTTCACTTCTTCCACTAATTTTAGACAAAGATTCTTTCTAACATCTTTATCATCAGCCTTTTTAGTTTACTTTCGGCATTATCTTGCATAAACTTCTGATTGATGCATTATTTACGTTTCCTGCTACTGTGGCAATATTTTTCTAATGCAGATTCACATTTATCTTGACCACCTAATTTTCCTCGAAGCTCCACTTTGAGAGCGTCTTCCAAGGCCTTTCTTTTGTAATATGGGTTCACAATGCTTCTTGAGTTTTGTACAAAAAGTTTTTCCCTTTCTTAAGATTAGGGCAATTAGGTTCAAATCTATGACAGTATGGGTCCAAAAAGGGACATAATCTTGCTAAATGATGCTATTGTTGTCTTATTTTTAAAAAATGTCATTGATCTCTGAAGCTTTTATATTCTCTTCAAATACTACTCACACCTATTTTGTACATCACCTACCATCAGCTTGCACGTAGCGTTTTTGGAAAACACATACAAAAGAAAAACGGTTATCGCCTCTTCTAGACCATTTATTACACTTTTCTTTTAGATATTTTACACAACTTTCTTGATCTTTCAAAGTATCCTTGTGTTCATCTAGTAAAACCTGCTTCAAGATTTCTGTAGTCCCTAAGCGATCGCATTGCTGCTCCAGTGTATGACATGGCCACGTAATTTCTTTTGAATCCTTTCCTAAATCTTGGCACTTTCTCCCCAATTCCTTGCAGTCTTTGCTGTCGGAAAATCTCGCTTTTGATCCA
>m120308_025142_00122_c100303982550000001523012208061292_s1_p0/1367/ccs
TACTCTTTCCTGCTTACCCTGCTCGTTTATCTTACTGAAGATACATGCGTTATCATTAAATCCTGCTCATTTGCTTCTAAATCATGAACGAAATAACCATTTGCTACTATCACCCCCCTCATCACATTCCACCCGCTCACCCTCAAGCTTCACTCGGTTTCACGTCTCCCGCATCATCCCCTGTCGTACACTTGGTTGGTTTGCATCGCCTCGTTGATGTCAATGTTATTTTTGATGTGATTGTAGATGTGATGGTAGACGTGCTGTGTGTGTCGATGTCTGTGTAACCCATGTGTCTGTTGTCTGTAAGGATTTGCATTCTGTTGCCTTCGGATCGGTAACGGTTGTTGTTGTCGTGTGTCGTCGTTGTGCTTTCTGTGACTATTTCGTGCGACTTCACCTCCAGAGGCTTCAGATCACGACATGTCCTTCTCAATCTTTTCACACACATCTTTTAAATCATCACAATCGTCTTTAATCCCGCAATCTGAGGCCAATTTCTCACATCTTCTTTCAAGTCTACATATCTTCAAACACTTCTGCTGTTAAATCAAATGCTTTGGCTCCAATTCTGTCACGGTACATTTTTAACTTCTCTCCGTAGTATTTTCACATATTTGTGGTATCTTTTTCATTTGAAACAGCATCCTTATCCTTGTTTTGCTATTATTTTTCGATGGATTACTTTGGTTTTTCTTAGCAAGTGATAAAATAAGGCTGACTTGTTCATTGCTTTCTTGCCTTTCCTTAAGTCCGTCATATGTTTCAAATCATCTTTTAGATCTTTTTCCTCATGCTTCAGTTCTGCTGGTAATACTTTGCACTGCTGTTCCACTTCTTCTACTAATTTTAGACAAAGCTTCTTTCTAACATTTCATCATCCTTTTCGTTTTATTTTCGTATTATTTTTACATTAAACTGCTGCATTGATGCATTATTTACATTTTCCAATATTGTGCAATATCCTTTCAATGCAGGTCGCATTTGTTTTACTTAAATTCCCTCGAAGCTCTACTTTAGAGCATCTTCTAAACCTTCTTCTATAAAATGGTTCGCAATATTTTTTAAGATTTTGACAGAAAGTTTTCCTTTGTCAAGATCAGGACAATGGGTAAAAATCTACGCAGTATGGATGCCATGAAGGGCAAATATTGATGCTGATCTGTTTTATTTTATTTTTCAAGGAATCATTATATCTGATGCTTGCATATTTTTCGAATACTTCACACCTATCTTTTACATCATCTACCATCCAGCTTACACGTAGCGTTTTGGAAGACACATACAAAAGAGAACGGTCATCTCCTCTTCTAGACCATTTATGGCATTTTCTCTTTAAATATTTCGTACAGTTTTCATGAGTTTTCAAAGTATCTTTGTGTTCATCCAATAAAATCTGTTTTAAAATTTCTGTAGTCCCTAAGCGATCACATTGCTGCTTTAACGTATGCATGGCCATTGAATCTGATTCGAATCCTTTCCTAAATCTTGGCATTTTCTCCCTAATTCTTTGCAGTCTTTGTCTGTCGGGAAGTCTCGCTTTTGATCCA
>m120308_025142_00122_c100303982550000001523012208061292_s1_p0/1375/ccs
TACTCTTTCCTGCCCTACCCTGCTCGTTTATTTACTAAATATACATGCTTCATCATTAAATCTTGCTCATTTGCTTTCTAAATCATGAACGAAATACCATTGCTACTATCACCCCCTCATCACACTCCATCCACTCATCTTCAATCCCTCACTCGGCTTCACGTCCTCTGCATTATCCCCTGTCGTACACTTGGTTGGTTTGCACCGCCTTGTTGATGTGAGTGTATTTTGATGTGATTGTAGATGTGATGGTAGACGTGCTTGTGGTGTCGATGTCTGTGTAACCCATGTGTCTGTTGTCTGTAAGGATTTGCATTCTGTTGCCTTCGGATCGGTAACGGTTGTTGTCGTCGTGGCGTCGTTGTGCTTTCTGTAACTATTTCGTGCGACTTCACCTCCAGAGGCTTCAGATCGCTACATGTTTCTCGATCTTTTTGCATACATTTTCTAGATCTTTACAGTCGTCTTTAATCCCGCAATCCGATTTTAATTTCTCACATCTTTCCTTCAAATCTACATATCTTCAAACACATCTGCTGCTAGGTCAAATGCCTTGGCTTCCAATTCTGTCACAAGTACATCCTTAATTCCTCTCCGTAGTATTTTCACATGTTCTGTGGTATCTTGAAGTCCGTCGAACGGCATTATTATCCTTGCTCTTGCTATTATTTTCGATGTATTACTTTCGTTTTTTTAACGAGTGATAAAACAAGATTGGACTTGTTCATTGCTTCTTTGCCTTTTCCTTAAGTCCCTCATATGTTTAAATCTTTTTCTAGATCGTCTGCCGGTTGTTTTAGTTCTGCTGGTAATAGTTTGCATTGATATTCCACCTCTTCTATTAATTTTAGACAAAGCTTCTTTCTAACATCTTCATCATTGTTTTTTTTAGTTTATTCTTGGTGTTATCTTTACATAAACTTCTGATTGACTCATTATTTGCGTTTCCCGCTATTGTACAATATCTTTTTAATGCTGGTTCGCATTTCTTTCATCATTCACTTTCCCCGAAGCTCTACTTTAGAGCGTCTTCCAAGCCTTTCTTTGTAAAATGGTTCACAATGTTTTTCGAGCTTTGTACAAAAGTAGCCTCTTTTTAAGGTCAGGACAATTAGGTCCAAATCTATTACAATATGAACCCAAAAGGGACAAATCTTGCTAATGATTCTATTTTTATGTTATTTTCTTCGAAAATGTCCTTGATATTTGAAGTTTGTACATTTTTTCAAATACTTTGCACCTATCTTGTACGTCTTCTATCATCAGCTTACACGTAGCGTTGGAAAACACATACAAAAGAGAAACGATCATCGCCCCTTCTAGACCATTTATGACATTTTCTCTTTAAATATTTTGTACAGTTTTCATGAGTTCTTAAAGTATCCTTGTGTTCATCTAGTAAAACCTGTTCAAGATTTCTGTAGTCCCTAAGCGATCACATGTTGCTTTAGCGTATGACATGGCCATTGAATCTGATTTAATCCTTTCCTAAAGCTTCACACTTTCTTCCTAATTCCTTGCAATCTTATCTGTCGGAAATCTCTCTTTTGATCCA
>m120308_025142_00122_c100303982550000001523012208061292_s1_p0/1400/ccs
TGGATCAAAGCGAGACTTTCCGACAGACAAAGACTGCAAAGAATTAGGGAGAAAATGCCAAGATTTAGGAAAGGATTCGAATCAGATTCAATGGCCATGCCATACGTTAAAGCAGCAATGTGATCGCTTAGGGACTACAGAAATTTTAAAACAGATTTTATTGGATGAACACAAAGATACTTTGAAAACTCATGAAAACTGTACGAAATATTTAAAGAGAAAATGCCATAAATGGTCTAGAAGAGGAGATGACCGTTTCTCTTTTGTATGTGTCTTCCAAAACGCTACGTGTAAGCTGATGGTAGATGATGTAAAAGATAGGTGTGAAGTATTCGAAAAAAATATGCAAGCATCAGATATTAATGATTCCCTTGAAAAAAATAAATAAAAACAGAATCAGCATCGAATATTTGCCCTTCATGGCATCCATACTGCGATAGATTTTTACCCAATTGTCCTGATCTTGACAAAGGAAAAACTTTCTGTCAAAATCTTAAAAAATATTGCGAACCATTTTATAGAAGAAAGGTTTTAGAAGATGCTCTTAAAGTAGAGCTTCGAGGGAATTTAAGTAAAAACAAATGCGAACCTGCTTGAGAGGATATTGCACAATATTTGGAAAATGTAAATAATGCATCAATCAGCAGTTTATGTAAAAATAATACGAAAAATAAAACTGAAAAGGATGACGAAAATGTTAGAAAGAAGCTTTGTCTAAAATTAGTAGAAGAAGTGGAACAGCAGTGCAAAGTATTACAGCAGAACTGAAGCATGAGGAAAAAGATCTAAAAGATGATTTTGAAACATATGAGGGACTTAAGGAAAAGGCAAAGAAAGCAATGAACAAGTCCAGCCTTATTTTATCACTTGTTAAGAAAAACCAAAGTAATACATCGAAAAATAATAGCAAAACAAGGATAAGGATGCTGTTTCAAATGAAAAAGATACCACAAATATGTGAAAATACTACGGAGAGAAGTTAAAAATGTACCCGTGACAGAATTGGAAGCCAAAGCATATGATTTAACAGCAGAAGTGTTTGGAAGATATGTAGACTTGAAGAAAGATGTGAGAAATTGGCCTCAGATTGCGGGATTAAAGACGATTGTGATGATTTAAAAGATGTGTGTGAAAAGATTGAGAAGACATGTCGTGATCTGAAGCCTCTGGAGGTGAAGTCGCACGAAATAGTCACAGAAAGCACAACGACGGCCACAACGACAACAACAACCGTTACCGATCCGAAGGCAACAGAATGCAAATCTTACAGACAACAGACACATGGGTTACACAGACATCGACACACACAAGCACGTCTACCATCACATCTACAATCACATCAAAAATAACATTGACATCAACGAGGCGATGCAAACCAACCAAGTGTACGACAGGGGATGATGCGGGGAGACGTGAAACCGAGTGAAGGCTGAGGTGAGCGTGGAATGTGATGAGGGGGGTGATAGTAGCAATGGTTATTTCGTTCATGATTTAGAAAGCAAATGAGCAGGATTTAATGATAAGCATGTATATTTAGTAAATAAACGAGCAGGGTAGGACAGGAAAGAGTA
>m120308_025142_00122_c100303982550000001523012208061292_s1_p0/1402/ccs
TACTCTTTCCTGCCTACCCTGCTCGTTTATTTACTAAAATATACATGCTCATCATTAAATCTTGCTCATTTGCTTTCTAATCATGAACGAAATAACCATTGCTACTATCACCCCCCTTTATCACATTCCACCCGCTCACCCTCAAGCCTTCACTTGGCTTCACGTCTTCTGCATCATCCCCTGTCGTACACTTGGTTGGTTTGCACCGCCTTGTAGATGTGAGTGTTATTTTTGATGTAATTGTAGATGTGATGGTAGATGTGCTTGTGTGTGTCGATGTCTGTGTAACCCATGTATCTGTCGTCTGTAGGGATTTGCATTCTGTTGCCTTTGGATCGGTAACGGTTGTTGTTGTCGTCGTGGTCGTCGTTGTGCTTTCTGTAACTATTTCGTGCGATTTCACTTTCAGTGGTTTTAGTTTCGAACATACTCCTTGTATCTTTTCACACACATTTTCTAAGGCTTTGCAATCTTTCTTAATCCCACAATCCAAGGTCAATTTCTCACATCTTTCCTTCAAATCTACATATCTTCCTAATACTTCTGCTGTCAAATCAAATGCTTTAGCTTCTAATTCTGTTACGGATACATCTTTAACTCCTCTCCGCAGTATTTTTACATATTTTGTAGTATCTTTTTCATTTGAAACGGCATTCTTATCCTTGTTCTTGCTATTATTTTTCGATGTATTACTTTCGTTTTTCTTAACGAGTGATAAAACAAGATTGGACTTGTTCATTGCTTCTTTTGCTTGTTCTTTAAGTTCTTTAGAATACTTTAAAGTCGTCTTCTAAGTCTTTTTCCAGTTGTTTTAGTTCTTCCGGTAATGTTTTACATTGTTCTTTCACTTCTTCCACTAATTTTAGACAAAGATTCTTTCTAATATCTTTATCATCAGCCTTTTAGTTTTACTTTCGGCATTATCTTTGCATAAACTTCTGATTGATGCATTATTTACGTTTCCTGCTACTGTGCAATATTTTTCTAATGCAGATTCACATTTATCTTGACCACCTAATTTTCCTCGAAGCTCTACTTTGAGAGCGTCTTCCAAGGCCTTTCTTTTGTAAAATGGTCACAATGTTTTTCGAGCTTTGTACAAAGAGTAGCCTCTTTTTTAAGATCAGGGCAATTAGGTCCGAATCTATGACAGTATGAACTCCGAAAGGGACAAAAACTTGCTAATGATTCTATTCTTGTGTTATCTTCAAAAACGTCCGTGATATTTGACGCTTGTGTATTTTCTTTGAATACTTTGCATCTATTTTGTACGTCTTCTACCATCAGCTTACACGTACTTTCCAGAAAAACACATACAAGAGAAAAACGGTCATCACCTCTTCTAGACCATTTATTACACTTTTCTTTCAAATATTTTACACAACTTTTTTTGATCTTTCAAAGTATCCTTGTGTTCATCCAGTAAAACCTGTTTTAAAATTTCTGTAGTCCCTAAACGATTGCATTGCTGCTCCAGTGTATGACATGGCCATGTAATTTCTTTTGAATCCTTTCCTAAATCTTGACATTTTCTCCCTAATTCTTTGCAGTCTTTGTCTGTCGGAAAATCTCGCTTTTGATCCA
>m120308_025142_00122_c100303982550000001523012208061292_s1_p0/1406/ccs
TGGATCAAAAGCGAGATTTTCCGACAGATAAAAATTGCAAGGAATTGGGGAGAAAGTGCCAAGATTTAGGAGAGGATTCAAAAGAAATTACGTGGCCATGTCATACACTGGAGCAGCAATGCAATCGCTTAGGGACTACAGAGATCTTAAAGCAGGTTTTATTGGATGAATACAAGGATACTTTGAAAGATGAAGAAAGTTGTGTAAAATATCTAAAAGAAAAGTGTAATAAATGGTCTAGAAGAGGCGATGACCGTTTCTCTTTTGTATGTGTCTTCCAAAATGCTACGTGTAAGCTGATGGTAGATGATGTGAAAGATAGATGTGAAGTATTCGAAAAAATATAAAAGCATCAGAGATCGTTGGATTTCTTAAAAATAATACAAATAACATAACAACATTAGGAAATGTTTGCCCATTTTGGGACCCATATTGTGACAAATTTTCACCTAATTGTCCAGATCTTACTAAAGGAGATACTTGTAAAAAGATTAAAAAACATTGCAAACCATTTTATGAAAGAAAGGCCTTGGAAGACGCTCTCAAAGTGGAGCTTCAAGGGAATTTAAGTAAAATAAATGTGAACCAGCATTGAAAGGATATTGTACAATAGCGAAAAACGTAAATAATGCGTCAATCAGTGGCTTATGCAAAGCTAACACCAAGGATAACTCTGGAAAGAGTGATGAGGATGCTAGAAAGGAACTCTGTGAGAAATTAGTGAAAGAAGTGGAAGAACAGTGCAAAGCATTACCAACAGAATTAGGACAACCGGCAGCTGATCTAAAAAAAGATTATAAGACATATGAGGAACTTAAGAAACGTGCAGAGGAAGCAATGAACAAATCCAGCCTTGTTTTGTCACTCATTAAGAAAAACGAAAGTAATGTATCAAAAAGTAATAGCAAAAACAAGGATAAGAATGCCGTTTCAAACGGATTTCAAGATACCACAGAACATGTGAAAATACTACGAAGAGGAGTTAAGGATGTACTTGTGACAGAATTGGAAGCCAAAGCATTTGATTTGGCAGCAGAAGTATTTGGAAGATATGTAGACTTGAAAGAAAGATGTGAGAAATTGGAATCGGATTGCGGGATTAAGAGGATGCGAAAAATAAAAAATGTGTGTGGAAAAATTGAGAAGACATGTCGCGATCTGAAGCCTCTGGAGGTGAAGTCGCATGAAACAGTGACAGAAAGCACAACGACGACCACGACGACCACAACGACCGTTGCCGATCCGAAGGCAACGGAATGCAAATCCTTACAGACAACAGACACATGGGTTACACAGACATCGACACACACAAGCACGTCTACCATCACATCTACGATTACATCAAAAATAACATTGACATCAACAAGGCGGTGCAAACCAACCAAGTGTACGACAGGGGATGATGCAGAGGACGTGAAACCGAAATGAGGGATTGAAGATGAGTGGGTGGAATGTGATGAGGGGGTGATAGTAGCAATGGTTATTTCGTTCATGATTTAGAAAGAAAATGAGCAGGATTTAATGATGAGCATGTATATTTAGTAAATAAACGAGCAGGGTAGGGCAGGAAAGAGTA
>m120308_025142_00122_c100303982550000001523012208061292_s1_p0/1436/ccs
TACTCTTTCCTGCCCTACCCTGCTCGTTTATTTACTAAATATACATGCTCATCATTAAATCCTATTCATTTACTTTTTAAATCATTATTGAAATCATCATTGCTACTATCACCCCCCTCATCACGTTCCACCCACTCATCTTCAATCCCTCACTCGGCTTCACGTCCTCTGCATCATCCCCTGTCGTACACTTGGTTGGTTTGCATCGCCTTGTTGATGTCAATGTTATTTTTGATGTAATCGTAGATGTGATGGTAGACGTGCTTGTGTGTGTCGATGTCTGTGTAACCCATGTATCTGTTGTCTGTAAGGATTTGCATTCTGTTGCCTTCGGATCGGTAACGGTTGTTGTTGTCGTGGTCGTTGGTTGTGCTTTCTGTGACTATTTCGTGCGACTTCACCTCCAGAGGTTTCAAATTGTGACACGCCTTATTAATCTTTTTGCATACTTCTTTTAACTTTTCGCAGTCTTTCTTAATCCCACAGTCTGATTCCAATTTTTTGCATCTTTCCTTTAAATCTACATATCTTCCAAATACTTCTGCTGCTAAGTCAAACGCCTTGGCTTCTAATTCTGTTACTAATACATCCTTAACTCCTCTCCGTAGTATTTTCACATGTTTTGTGGTATCTTTTTCATTTGAAACGTCATTCTTATCTTCGCTTTTGCTATTATTTTTCGGTGTATTATTTCCGTCTTTCTTAACGAGTGATAAAACAAGGCTGGACTTGTTCATTGCTTTCTTTGCCTCTTCCTTAAGTTCCTCGTATGTCTTAACATCTTTTTCTAGATCGTCTGCCGGTTGTTTTAGTTCTGCTGGTAATGTCTCGCATTGCTCTTTTACTTCTTCCATCAATTTCTTACAAAGCTCTTCTACCACTTTTTCGTCAGTCTTTTTATTGCTACCTTGAGTGCTATCTTTGCATAAACTTCTGACTGATGCGTTATTTACATTTCTCGCTAGTGTACAATATCCCTTCAATGCTGCAGTACATTTGTTTTCATCATTCAGCTTTCCTCGAAGCTCTACTTTGAGAGCGTTTTCCAAGGCCTTTCTTTCATAGAATGGCTTACAATGATCTTTAATCTTTGTACAAAGAGTATCTTTTTTCGTAAGATCTGGACAATTAGGTGAAAATCTATTGCAGTATGTATGCCAGGAGGGACAGTTTCTTTCCAGTGTTGTTATGTTATTCGTGTTATTTTTAAGAAATTCAACAATCTCTGAAACCTCTATATTTTTTTCGAATATTTTGCATCTATTTTGTACGTCTTCTACCATCAGTTCACACGTAGCGTTTTGGAAGACACATACAAAAGAGAAACGGTTATCACCTCTTCTAGACCATTTATTACACTTTTCCTTTAGATATGTTACACAGTTTTCATGAGTTTTCAAAGTATCCTTGTGTTCATTCAGTAAAACCTGCTTCAAGATTTCTGTAGTCCCCAAGCGATCACACTGTTGCTTTAGCGTATGACATGGCCATTGAATCTGATTTGAATCCTTTCCTAAAGCTTCACACTTTCTTCCTAATTCCTTGCAATCTTTGTCTGTTGGAAATCTCTCTTTTGATCCA
>m120308_025142_00122_c100303982550000001523012208061292_s1_p0/1468/ccs
GGATCAAAAGCGAGATTTTCCGACAGACAAAGACTGCAAAGAATTAGGGAGAAAATGTCAAGATTTAGGAAAGGATTCAAAAGAAATTACATGGCCATGTCATACACTGGAGCAGCAATGCAATCGTTTAGGGACTACAGAAATTTTAAAACAGGTTTTACTGGATGAACACAAGGATACTTTGAAAGATCAAAAAAGTTGTGTAAAATATTTGAAAGAAAAGTGTAATAAATGGTCTAGAAGAGGTGATGACCGTTTTTCTCTTGTATGTGTTTTTCTGGAAAGTACGTGTAAGCTGATGGTAGAAGACGTACAAAATAGATGCAAAGTATTCAAAGAAAATACACAAGCGTCAAATATCACGGACGTTTTTGAAGATAACACAAGAATAGAATCATTAGCAAGTTTTTGTCCCTTTCGGAGTTCATACTGTCATAGATTCGGACCTAATTGCCCTGATCTTAAAAAAGAGGCTACTCTTTGTACAAAGCTCGAAAAACATTGTGAACCATTTTACAAAAGAAAGGCCTTGGAAGACGCTCTCAAAGTAGAGCTTCGAGGAAAATTAGGTGGTCAAGATAAATGTGAATCTGCATTAGAAAAATATTGCACAGTAGCAGGAAACGTAAATAATGCATCAATCAGAAGTTTATGCAAAGATAATGCCGAAAGTAAAACTAAAAAGGCTGATGATAAAGATATTAGAAAGAATCTTTGTCTAAAATTAGTGGAAGAAGTGAAAGAACAATGTAAAACATTGCCGGAAGAACTAAAACAACTGGAAAAAGACTTAGAAGACGACTTTAAAGTATTTAAAGAACTTAAAGAACAAGCAAAAGAAGCAATGAACAAGTCCAATCTTGTTTTATCACTCGTTAAGAAAAACGAAAGTAATACATCGAAAAATAATAGCAAGAACAAGGATAAGAATGCCGTTTCAAATGAAAAAGATACTACAAAATATGTAAAAATACTGCGGAGAGGAGTTAAAGATGTATCCGTAACAGAATTAGAAGCTAAAGCATTTGATTTGACAGCAGAAGTATTAGGAAGATATGTAGATTTGAAGGAAAGATGTGAGAAATTGACCTTGGATTGTGGGATTAGGAAAGATTGCAAAGCTTAGAAAATGTGTGTGAAAGATACAAGGAGTATGTTCGAAACTAAAACCACTGAAAGTGAAATCGCACGAAATAGTTACAGAAAGCACAACGACGACCACGACGACAACAACAACCGTTACCGATCCAAAGGCAACAGAATGCAAATCCCTACAGACGACAGATACATGGGTTACACAGACATCGACACACACAAGCACATCTACCATCACATCTACAATTACATCAAAAATAACACTCACATCTACAAGGCGGTGCAAACCAACCAAGTGTACGACAGGGGATGATGCAGAAGACGTGAAGCCAAGTGAAGGCTTGAGGGTGAGCGGGTGGAATGTGATAAGGGGGGTGATAGTAGCAATGGTTATTTCGTTCATGATTTAGAAAGCAAATGAGCAAGATTTAATGATGAGCATGTATATTTAGTAAATAAACGAGCAGGGTAGGGCAGGAAAGAGTA
>m120308_025142_00122_c100303982550000001523012208061292_s1_p0/1486/ccs
TACTCTTTCCTGTCCTACCCTGCTCGTTTATTTACTAAATATACATGCTCATCATTAAATCCTATTCATTTACTTTTTAAATCATTATTGAAATCATCATTGCTACTATCACCCCCCTCATCACGTTCCACCCACTCATCTTCAATCCCTCACTCGGCTTCACGTCCTCTGCATCATCCCCTGTCGTACACTTGGTTGGTTTGCATCGCCTTGTTGATGTCAATGTTATTTTGATGTAATCGTAGATGTGATGGTAGACGTGCTTGTGTGTGTCGATGTCTGTGTAACCCATGTATCTGTTGTCTGTAAGGATTTGCATTCTGTTGCCTTCGGATCGGTAACGGTTGTTGTTGTCGTGGTCGTTGTTGTGCTTCTGTGACTATTTCGTGCGACTTCACCTCCAGAGGTTTCAAATTGTGACATGCCTTATTAATCTTTTTGCATACTTCTTTTAACTTTTCGCAGTCTTTCTTAATCCCACAGTCTGATTCCAATTTTTTGCATCTTTCCTTTAAATCTACATATCTTCCAAATACTTCTGCTGCTAAGTCAAACGCCTTGGCTTCTAATTCTGTTACTAATACATCCTTAACTCCTCTCCGTAGTATTTTCACATGTTTTGTGGTATCTTTTTCATTTGAAACGTCATTCTTATCTTCGCTTTGCTATTATTTTTCGGTGTATTATTTCCGTCTTTCTTAACGAGTGATAAAACAAGGCTGGACTTGTTCATTGCTTTCTTTGCCTCTTCCTTAAGTTCCTCGTATGTCTTAACATCTTTTTCTAGATCGTCTGCCGGTTGTTTTAGTTCTGCTGGTAATGTCTCGCATTGCTCTTTTACTTCTTCCATCAATTTCTTACAAAGCTCTTCTACCACTTTTTCGTCAGTCTTTTTATTGCTACCTTGAGTGCTATCTTTGCATAAACTTCTGACTGATGCGTTATTTACATTTCTCGCTAGTGTACAATATCCCTTCAATGCTGCAGTACATTTGTTTCATCATTCAGCTTTCCTCGAAGCTCTACTTTGAGAGCGTTTTCCAAGGCCTTTCTTTCATAGAATGGCTTACAATGATCTTTAATCTTTGTACAAAGAGTATCTTTTTTCGTAAGATCTGGACAATTAGGTGAAAATCTATTGCAGTATGTATGCCAGGAGGGACAGTTTCTTTCCAGTGTTGTTATGTTATTCGTGTTATTTTTAAGAAATTCAACAATCTCTGAAACCTCTATATTTTTTTCGAATATTTTGCATCTATTTTGTACGTCTTCTACCATCAGCTTCACGCGTAGCGTTTTGGAAGACACATACAAAAGTGAAACGGTTCATCACCTCTTCTAGACCATTTATTACACTTTTCCTTTAAATATGTTACACAGTTTTCATGAGTTTCCAAAGTGTCCTTGTGTTCATTCAGTAAAACCTGCTTCAAGATTTCTGTAGTCCCCAAGCGATCACACTGTTGCTTTAGCGTATGACATGGCCATTGAATCTGATTTGAATCCTTTCCTAAAGCTTCACACTTTCTTCCTAATTCCTTGCAATCTTTGTCTGTCGGGAAATCTCTCTTTTGATCCA
>m120308_025142_00122_c100303982550000001523012208061292_s1_p0/1495/ccs
TGGATCAAAAGCGAGATTTCCGACAGACAAAGACTGCAAGAATTGGGGAGAAAGTGCCAAGATTTAGGAAAGGATTCAAAGAAATTACGTGGCCATGTCATACACTGGAGCAGCAATGCGATCGCTTAGGGACTACAGAAATCTTGAAGCAGGTTTTACTAGATGAACACAAGGATACTTTGAAAGATCAAGAAAGTTGTGTAAAATATCTAAAAGAAAAGTGTAATAAATGGTCCTAGAAGAGGCGATAACCGTTTTTCTTTGTATGTGTTTTCCAAAACGCTACGTGCAAGCTGATGGTAGGTGATGTACAAAATAGGTGTGAAGTATTTGAAGAGAATATAAAAGCTTCAGAGATCAATGACATTTTTAAAAATAAGACAACAATAGCATCATTAGCAAGATTATGTCCCTTTTTGGACCCATACTGTCATAGATTTGAACCTAATTGCCCTAATCTTAAGAAAGGGAAAACTTTTTGTACAAAACTCAAGAAGCATTGTGAACCCATATTACAAAAGAAAGGCCTTGGAAGACGCTCTCAAAGTGGAGCTTCGAGGAAAATTAGGTGGTCAAGATAAATGTGAATCTGCATTAGAAAAATATTGCACAGTAGCAGGAAACGTAAATAATGCATCAATCAGAAGTTTATGCAAGATAATGCCGAAAGTAAAACTAAAAAGGCTGATGATAAAGATGTTAGAAAGAATCTTGTCTAAATTAGTGGAGAAGTGAAAGAACAATGTAAACATTACCGGAAGAACTAAAACAACTGGAAAAAGACTTAGAAACGACTTTAAAGTATTAAAGAACTTAAAGAACAAGCAAAAGAAGCAATGAACAAGTCCAATCTTGTTTTATCACTCGTTAAGAAAAACGAAAGTAATACATCGAAAAATAATAGCAAGAGCAAGGATAAGAATGCTGTTTCAAATGAACAAAATACCACAGAACATGTAAAAATACTACGAAGAGAAGTTAAGAATGTACTTGTGACAGAATTTAGAAGTCAAAGCATTTGATTTAGCAGCAGAAGTATTAGGAAGATATATGATTTGAAGGAAAGATGCGAGAAATTGACCTTGGATTGGGGATTAAAGACGATTGCGATGGTTTAAAAAGTGTGTGTGGAAAGATTAAGAAGAAATGTCGCGATCTGAAGCCTCTGGAGGTGAAGTCGCACGAAATAGTCACAGAAAGCACAATAACGACCACGACGACAACAACAACCATTACCGATCCGAAGGCAAACAGAACGCAAATCTTTACAGACAACAGACACATGGGTTACACAGACATCGACACACACAAGCACGTCTACCATCACATCTACGATTACATCAAAAATAACACTCACATCAACGAGGCGGTGCAAACCAACCAAGTGTACGACAGGGGATGATGCAGAAGACGTGAAGCCAAGTGAAGGCTTGAGGGTGAGCAGGTGGAATGTGATGAGGGGGGTGATAGTAGCAATGGTTATTTCGTTCATGATTTAGAAAGCAAATGAGCAAGATTTAATGATGAGCATGTATATTTAGTAAATAAACGAGCAGGGTAGGACAGGAAAGAGTA
>m120308_025142_00122_c100303982550000001523012208061292_s1_p0/1510/ccs
TACTCTTTCCTGTCCTACCCTGCTCGTTTATTTACTAAATATACATGCTCATCATTAAATTTTGCTCATTTGCTTTCTAAATCATGAACGAAATCATCATTGCTAATATCACCCCCCTCATCACGCTCCACCCACTCATCTTCAATCCCTCACTCGGCTTCACGTCCTCTGCATCATCCCCTGTCGTACACTTGGTTGGTTGCAACGCCTCGTTGATGTGAGTGTTATTTTTGATGTAATCGTAGATGTGATGGTAGACGTGCTTGTGTGTGTCGATGTCTGTGGTAACCCATGTATCTGTTGTCTGTAAGGATTTGCATTCTGTTGCCTTCGGATCGGTAACGGTCGTTGTTGTCGTCGTGGTCGTTGTTGTGCTTTCTGTGACTATTTCGTGCGACTTCACCTCCAGAGGTTTCAAATTGTGACATGCCTTATTAATCTTTTTGCATACTTCTTTTAACTTTTCGCAGTCTTTCTTAATCCCACAGTCTGATTCCAATTTTTTGCATCTCTCCTTTAAATCTACATATCTTCCAACATACTTCTGCTGCTAAGTCAAACGCCTTGGCTTCTAATTCTGTTACTAATACATCCTTAACTCCTCTCCGTAGTATTTTCACATGTTTTGTGGCATCTTTTTCATTTGAAACGTCCATTCTTATCTCGCTTTTGCTATTATTTTTCGGTGTATTATTTCCGTCTTTCTTAACGAGTGATAAGACAAGGCTGGACTTGTTCATTGCTTTCTTTGCCTCTTCCTTAAGTTCCTCATATGTCTTAACATCTTTGTTCTAGATCGTCTGCCGGTTGTTTTAGTTCTGCTGGTAATGTCTCGCATTGCTCTTTTACTTCTTCCACTAATTTCTCACAGAGTTCCTTTTTAGCATCTTCGCTGCTCTTTTAGGGTTATCTTTGGGTGTTAGCTTTGCATAAACTTTTGATAGATTCATTATTTAATTTTTCTAATTGTGTACAATATCCTTTTAGTGCCAAATTGCATTTATCTTGATCACCTAATTTTCCTTGAAGCTCTACTTTGAGAGCATCTTCCAAGGCCTTTCTTTTATAGAACGGCTCACAATGCTTCTTGATCTTTGTACAAAGAGTATTTTCTTTCGTAAGATCTAGACAATTAGGTGAAAATTTGTCACAATATGGGTCCCAAAATGGGCAAATATTTGCTAATCTTGTTATTTTACCCGTGTTATTTTTAAGAAATCCAATGATTTTTGAATTCTCTATATTTTCTTTGAATACTTTGCACCTATCTTGTACGTCTTTTACCATCAGCTCACACGTAGCGTTTTGGAAGACACATACAAAAGAGAAACGGTCATTGCCTCTTCTAAGACCATTTATTACACTTTTCTTTTAGATATGTTGCACAGTTTTCATGAGTTTTCAAAGTATCCTTGTGTTCATCCAGTAAGACCTGCTTCAAGATTTCTGTAGTCCCTAAACGATTGCATTGCTTGCTCTAGTGTATGACATGGCCACGTAATTTCTTTTGAATCCTTTCCTAAATCTTGGCATTTTTTCCCCTAATTCCTTGCAGTCTTTATCTGTCGGAAAATCTCGCTTTGATCCA
>m120308_025142_00122_c100303982550000001523012208061292_s1_p0/1529/ccs
TGGATCAAAGAGAGACTTCCGACAGATAAAGATTGCAAGGAATTAGGAAGAAAGTGTGAAGCTTTAGGAAAAGGATTCAAATCAGATTCAATGGCCATGTCATACGCTAAAGCAACAATGTGATCGCTTAGGGACTACAGAATCTTGAACAGGTTTTACTAGATGAACACAAGGATATACTTTAAGAACTCATGAAAACTGTACAAAATATTTAAAGAGAAATGTCATAATGGTCTAGAAGGGGCGATGATCGTTTCTCTTTTGTATGTGTTTCCAAAACGCTACGTGTAAGCTGATGATAGAAGACGTACAAGATAGGTGCAAAGTATTTGAAAAAAATGTACAAACTTCAATATCAAGGACATTTTCGAAGAAATTAACATAAAAATATGAATCATTAGCAAGATTTTGTCCCTTTATGGGGGTTCATATTAGTAATAGATTTGGACCTAATTGTCCTGACCTTAAAAAGAGGCTACTTTTTGTACAAAGCTCGAAAACATGTGAACCATTTTACAAAAGAAAGGCCTTGGAAGACGCTCTTAAAGTAGAGCTTCGGGGAAAGTTGAATGATGAAAAGAATGCGAACCAGCATAAAAGATATTGTACAATAGCGGGAAACGCAAATAATGAGTCAATCAGAAGTTATGTAAAGATAACACCAAGATAAAACTAAAAAACAATGATGAAAGATGTTAGAAAGAAGCTTTGTCTAAAATTAATAGAAGAGGTGGAATATCAATGCAAACTATTACCAGCAGAACTAAAACAACGGCAGACGATCTAGAAAAAGATTTAAAACATATGAGGGACTTAAGGAAAAAGGCAAAGAAGCAATGAACAAGTCCAATCTTGTTTTATCACTCGTTAAAAAAAACGAAGTAATACATCGAAAATAATAGCAAGAGCAAAGGATAATAATGCCGTTTCGAACGGACTTCAAGATACCACAGAACATGTGAAAATACTACGGAGAGGAATTAAGGATGTACTTGTGACAGAATTGGAAGCAAGGCATTTGACCTAGCAGCAGATGTGTTGGAAGATATGTAGATTTGAAGAAAGATGTGAGAATTAAAATCGGATTGCGGGATTAAAGACGACTGTAAAGATCTAGAAATGTATGCAAAAAGATCGAGAAAACATGTAGCGATCTGAAGCCTCTGGAGGTGAAGTCGCACGAAATAGTTACAGAAAGCACAACGACGACCACGACGACAACAACCGTTACCAGATCCGAAGGCAACAGAATGCAAATCCTTACAGACAACAGACACATGGGTTACACAGACATCGACACACACAAGCACGTCTACCATCACATCTACAATCACATCAAAAATAACACTCACATCAACAAGGCGGTGCAAACCAACCAAGTGTACGACAGGGGATAATGCAGAGGACGTGAAGCCGAGTGAGGGATTGAAGATGAGTGGATGGAGTGTGATGAGGGGGGGTGATAGTAGCAATGGTTATTTCGTTCATGATTTAGAAAGCAAATGAGCAAGATTTAATGATGAGCATGTATATTTAGTAAATAAACGAGCAGGGTAGGCAGGAAAGAGTA
>m120308_025142_00122_c100303982550000001523012208061292_s1_p0/1531/ccs
TGGATCAAAAGAGAGACTTTCCGACAGACAAAGACTGCAAAGAATTAGGGAGAAAATGTCAAGATTTAGGAAAGGATTCAAAGAAATTACATGGCCATGTCATACACTGGAGCAGCAATGCAATCGTTTAGGGACTACAGAAATTTTAAAACAGGTTTTACTGGATGAACACAAGGATCTTGAAAGATCAAAAAGTGTGTAAAATATTTGAAAGAAAAGTGTAATAAATGGTCTAGAAGAGGTGATGACCGTTTTTCTCTTGTATGTTTTTTCTGGAAAGTACGTGTAAGCTGATGGTAGAAGACGTACAAAATAGAGCAAAGTATTCAAGAAAATACACAAGCGTCAAATATCACGGACGTTTTTGAGATAACACAAGAATAGAATCATTAGCAAGTTTTTGTCCCTTTCGAGTTCATACTGTCATAGATTCGGACTAATTGCCCTGATCTTAAAAAGAGGCTACTCTTTGTACAAAGCTCGAAAAACATTGTGAACCATTTTACAAAAGAAGGCCTTGGAAGACGCTCTCAAAGTAGAGCTTCGAGGAAAATTAGGTGGTCAAGATAAATGTGAATCTGCATTAGAAAATATTGCACAGTAGCAGGAAACGTAAATAATGCATCAATCAGAAGTTTATGCAAAGATAATGCCGAAAGTAAAACTAAAAGGCTGATGATAAAGATATTAGAAGAATCTTTGTCTAAAATTAGTAGAAGAGGTGGAATATCAATGCAAACTATTACCGGAAGAACTAAACAACTGGCAAACGACTTAGAAAACGACTTTAAAAGTATTAGGACTTAAGGAACAAGCAAAGAAGCAATGAACGAGTCCAATCTTGTTTTATCACTCGTTAAGAAAAACGAAAGTAATACATCGAAAATAATAGCAAGAGCAAGGATAATAATGCCGTTCGAAAGGAATAAGATACTACAGAACATAGTGAAAATACTACGGAGAGGAATTAAGGATGTATCGTGACAGAATTGGAAGCTAAAGCATTTGACTTGACAGCAGAAGTGTTAGGAAGATATGTAGATTTGAAGGAAAGATGTGAGAAATTGACCTCGGATTGCGGATTAAGAAGACTGCAAAGCTCTAGAAAATGTGTGCAAAAGATACGAGAGATGTTCGATCTGAAGCCACTGAAGGTGAAGTCGCACGAATAGTTACAGAAAGCACAACGACGACACGACGACACACAACCGTTACCGATCCGAAGGCAACAGAATGCAAATCCTTACAGACAACAGACACATGGGTTACACAGACATCGACACACACAAGCACGTCTACCATCACATCTACAATCACATCAAAATAACACTCACATCTACAAGGCGGTGCAAACCAACCAAGTGTACGACAGGGGATGATGCAGAGGACGTGAAGCCAAGTGAAGGCTTGAGGTGAGTGGGTGGAGTGTGATAAGGGGGTGATAGTAGCAATGTTATTTCGTTCATGATTTAGAAAGCAAATGAGCAAGATTAATGATGAGCATGTATATTTAGTAAATAAACGAGCAGGGTAGGGCAGGAAAGAG
>m120308_025142_00122_c100303982550000001523012208061292_s1_p0/1533/ccs
CAGACAAAGACTGCAAGGAATTGGGGAGAAAGTGCCAAGATTTAGGAAAGGATTCAAAAGAAATTACGTGGCCATGTCATACACTGGAGCAGCAATGCGATCGCTTAGGGACTACAGAAATCTTGAAGCAGGTTTTACTAGATGAACACAAGGATACTTTGAAAGATCAAGAAAGTTGTGTAAAATATCTAAAAGAAAAGTGTAATAAATGGTCTAGAAGAGGCGATAACCGTTTTTCTTTTGTATGTGTTTTCCAAAACGCTACGTGCAAGCTGATGGTAGGTGATGTACAAAATAGGTGTGAAGTATTTGAAGAGAATATAAAAGCTTCAGAGATCAATGACATTTTTAAAAATAAGACAACAATAGCATCATTAGCAAGATTATGTCCCTTTTTGGACCCATACTGTCATAGATTTGAACCTAATTGCCCTAATCTTAAGAAGGGAAAACTTTTTGTACAAAACTCAAGAAGCATTGTGAACCATATTACAAAGAAAGGCCTTGGAAGACGCTCTCAAAGTGGAGCTTCGAGGAAAATTAGGTGGTCAAGATAAATGTGAATCTGCATTAGAAAAATATTGCACAGTAGCAGGAAACGTAAATAATGCATCAATCAGAAGTTTATGCAAAGATAATGCCGAAAGTAAAACTAAAAAGGCTGATGATAAAGATGTTAGAAAGAATCTTTGTCTAAAATTAGTGGAAGAAGTGAAAGAACAATGTAAAACATTACCGGAAGAACTAAACAACTGGAAAAAGACTTAGAAGACGACTTTAAAGTATTTAAAGAACTTAAAGAACAAGCAAAAGAAGCAATGAACAAGTCCAATCTTGTTTTATCACTCGTTAAGAAAAACGAAAGTAATACATCGAAAAATAATAGCAAAGACAAGGATAAGAATGCCGTTTCAAATGATCAAGATACCACAGAACATGTAAAAATACTACGGAAGAAGAAGTTAAGGAAGGCACTTGTAACAGAATCTAGAAGCCAAGGCATTTGATTTAGCAGCAGAAGTGTTAGGAAGATATGTAGATTTGAAGGAAAGATGCGTAGAAATTGGAACCTGATTGCGGATTAAGGAGGATTGCGAAGGCTTAGAAGGAGTGTGCAAAAAGATTAAGAAGGATTGTCGCGATCTGAAGCCTCTGGAGGTGAAGCCGCACGAAACAGTCACAGAAAGCACAACGACAACCACGACGACAACAACAACCGTTGCCGATCCGAGGCAACGGAACGCAAATCCTTACAGACAACAGACACATGGGTTACACAGACATCGACACACACAAGCACGTCTACCATCACATCTACGATCACATCAAAAATAACACTTGACATCAACGAGGCGATGCAAACCAACCAAGTGTACGACAGGGGATGATGCGGAAGACGTGAAGCCGAATGAAGGCTTGAAGGGTGAGCGGGTGGAGCGTGATGAGGGGGGTGATAGTAGCAATGGTATTTCGTTCATGATTTAGAAAGCAAATGAGCATAGATTTAATGATGGGCATGTATATTTAGTAAGATAAACGAGCAGGGTAGGACAGGAAAGAGT
>m120308_025142_00122_c100303982550000001523012208061292_s1_p0/1557/ccs
TACTCTTTCCTGCCTACCCTGCTCGTTTATTTACTAAATATACATGCTCATCATTAAATCTTGCTCATTTGCTTTCTAAATCATGACGAAATAACCATTGCTACTATCACCCCCCCTCATCACACTCCATCCACTCATCTTCAATCCCTCACTCGGCTTCACGTCCTCTGCATTATCCCCTGTCGTACACTTGGTTGGTTTGCACCGCCTTGTTGATGTGAGTGTTATTTTTGATGTGATTGTAGATGTGATGGTAGACGTGCTTGTGTGTGTCGATGTCTGTGTAACCCATGTGTCTGTTGTCTGTAAGGATTTGCATTCTGTTGCCTTCGGATCGGTAACGGTTGTTGTCGTCGTGGTCGTCGTTGTGCTTTCTGTAACTATTTCGTGCGACTTCACCTCCAGAGGCTTCAGATCGCTACATGTTTTCTCGATCTTTTTGCATACATTTTCTAGATCTTTACAGTCGTCTTTAATCCCGCAATCCGATTTTAATTTCTCACATCTTTCCTTCAAATCTACATATCTTCCAAACACATCTGCTGCTAGGTCAAATGCCTTGGCTTCCAATTCTGTCACAAGTACATCCTTAATTCCTCTCCGTAGTATTTTCACATGTTCTGTGGTATCTTGAAGTCCGTTCGAAACGGCATTATTATCCTTGCTCTTGCTATTATTTTTCGATGTATTACTTTCGTTTTTTTTAACGAGTGATAAAACAAGATTGGACTTGTTCATTGCTTTCTTTGCCTTTTCCTTAAGTCCCTCATATGTTTTAAATCTTTTTTCTAGATCGTCTGCCGGTTGTTTTAGTTCTGCTGGTAATAGTTTGCATTGATATTCCACCTCTTCTATTAATTTTAGACAAAGCTTCTTTCTAACATCTTCATCATTGTTTTTTTTAGTTTTATTCTTGGTGTTATCTTTACATAAACTTCTGATTGACTCATTATTTGCGTTTCCCGCTATTGTACAATATCTTTTTAATGCTGGTTCGCATTTCTTTCATCATTCAACTTTCCCCGAAGCTCTACTTTAAGAGCGTCTTCCAAGGCCTTTCTTTTGTAAAATGGTTCACAATGTTTTTCGAGCTTGTACAAAAAAGTAGCCTCTTTTTTAAGGTCAGGACAATTAGGTCCAAATCTATTACAATATGAACCCCAAAAGGGACAAAATCTTGCTAATGATTCTATTTTATGTTATTTCTTCGAAAATGTCCTTGATATTTGAAGTTTGTACATTTTTTTCAAATACTTTGCACCTATCTTGTACGTCTTCTATCATCAGCTTACACGTAGCGTTTTGGAAAACACATACAAAAGAGAAACGATCATCGCCCCTTCTAGACCATTTATGACATTTTCTCTTTAAATATTTTGTACAGTTTTCATGAGTTCTTAAAGTATCCTTGTGTTCATCTAGTAAACCTGTTTCAAGATTTCTGTAGTCCCTAAGCGATCACATTGTTGCTTTAGCGTAATGACATGGCCATTGAATCTGATTTGAATCCTTTCCTAAAGCTTCACACTTTCTTCCTAATTCCTTGCAATCTTTATCTGTCGGAAATCTCTCTTTTGATCCA
>m120308_025142_00122_c100303982550000001523012208061292_s1_p0/1562/ccs
ACTCTTTCCTGTCCTACCCTGCTCGTTTATTTACAAATATACATGCTCATCATTAAATCCTATTCATTTACTTTTAATCATTATTGAAATCATCATTGCTACTATCACCCCCCTCATCACGTTCCACCCACTCATCTTCAATCCCTCACTCGGCTTCACGTCCTCTGCATCATCCCCTGTCGTACACTTGGTTGGTTTGCATCGCCTTGTTGATGTCAATGTTATTTTTGATGTAATCGTAGATGTGATGGTAGACGTGCTTGTGTGTGGTCGATGTCTGTGTAACCCATGTATCTGTTGTCTGTAAGGATTTGCATTCTGTTGCCTTCGGATCGGTAACGGTTGTTGTTTGTCGTGGTCGTTGTTGTGGCTTTCTGTGACTATTTCGTGCGACTTCACCTCCAGAGGTTTCAAATTGTGACATGCCTTATTAATCTTTTTGCATACTTCTTTTAACTTTTCGCAGTCTTTCTTAATCCCACAGTCTGATTCCAATTTTTGCATCTTTCCTTTAAATCTACATATCTTCCAAATACTTCTGCTGCTAAGTCAAACGCCTTGGCTTCTAATTCTGTTACTAATACATCCTTAACTCCTCTCCGTAGTATTTTCACATGTTTTGTGGTATCTTTTTCATTTGAAACGTCATTCTTATCTTCGCTTTTGCTATTATTTTTCGGTGTATTATTTCCGTCTTTCTTAACGAGTGATAAAACAAGGCTGGACTTGTTCATTGCTTTCTTTGCCTCTTCCTTAAGTTCCTCGTATGTCTTAACATCTTTTTCTAGATCGTCTGCCGGTTGTTTTAGTTCTGCTGGTAATGTCTCGCATTGCTCTTTTACTTCTTCCATCAATTTCTTACAAAGCTCTTCTACCACTTTTTCGTCAGTCTTTTTATTGCTACCTTGAGTGCTATCTTTGCATAAACTTCTGACTGATGCGTTATTTACATTTCTCGCTAGTGTACAATATCCCTTCAATGCTGCAGTACATTTGTTTTCATCATTCAGCTTTCCTCGAAGCTCTACTTTGAGAGCGTTTTCCAAGGCCTTTCTTTCATAGAATGGCTTACAATGATCTTTAATCTTTGTACAAAGAGTATCTTTTTTCGTAAGATCTGGACAATTAGGTGAAATCTATTGCAGTATGTATGCCAGGAGGGACAGTTTCTTTCCAGTGTTGTTATGTTATTCGTGTTATTTTTAAGAAATTCAACAATCTCTGAAACCTCTATATTTTTTTCGAATATTTTGCATCTATTTTGTACGTCTTCTACCATCAGTTCACACGTAGCGTTTTGGAAGACACATACAAAAGAGAAACGGTTATCACCTCTTCTAGACCATTTATTACACTTTTTCCTTTAAATATGTTACACAGTTTTCATGAGTTTTCAACGTATCCTTGTGTTCATTCAGTAAAACCTGCTTCAAGATTTCTGTAGTCCCCAAGCGATCACACTGTTGCTTTAGCGTATGACATGGCCATTGAATCTGATTTGAATCCTTTCCTAAAGCTTTCACACTTTCTTCCTAATTCCTTGCAATCTTTGTCTGTCGGAAAATCTCGCTTTTGATCCA
>m120308_025142_00122_c100303982550000001523012208061292_s1_p0/1567/ccs
TGGATCAAAAGCGAGATTTCCCGACAGACAAAGACTGCAAGGAATTGGGGAGAAAGTGCCAAGATTTAGGAAAGGATTCAAAAGAAATTACGTGGCCATGTCATACACTGGAGCAGCAATGCGATCGCTTAGGGACTACAGAAATCTTGAAGCAGGTTTTACTAGATGAACACAAGGATACTTTGAAAGATCAAGAAAGTTGTGTAAAATATCTAAAAGAAAAGTGTAATAAATGGTCTAGAAGAGGCGATAACCGTTTTTCTTTTGTATGTGTTTTCCAAAACGCTACGTGCAAGCTGATGGTAGGTGATGTACAAAATAGGTGTGAAGTATTTGAAGAGAATATACAAAGCTTCAGAGATCAATGACATTTTTAAAAATAAGACAACAATAGCATCATTAGCAAGATTATGTCCCTTTTTGGACCCATACTGTCATAGATTTGACCTAATTGCCCCTAATCTTAAGAAAGGGAAACTTTTTGTACAAAACTCAAGAAGCATTGTGAACCATTATCACAAAAGAAAGGCCTTGGAAGACGCTCTCAAAGTGGAGCTTCGAGGAAAATTAGGTGGTCAAGATAAATGTGAATCTGCATTAGAAAAATATTGCACAGTAGCAGGAAACGTAAATAATGCATCAATCAGAAGTTTATGCAAAGATAATGCCGAAAGTAAAACTAAAAAGGCTGATGATAAAGATGTTAGAAAGAATCTTTGTCTAAAATTAGTGGAAGAAGTGAAAGAACAATGTAAAACATTACCGGAAGAACTAAAACAACTGGAAAAAGACTTAGAAGACGACTTTAAAGTATTTAAAGAACTTAAAGAACAAGCAAAAGAAGCAATGAACAAGTCCAATCTTGTTTTATCACTCGTTAAGAAAAACGAAAGTAATACATCGAAAAATAATAGCAAGAGCAAGGATAAGAATGCCGTTTTCAAATGAACAAAATACCACAGAACATGTAAAAATACTACGAAGAGAAGTTAAGAATGTACTCGTGACAGAATTAGAAGTCAAAGCATTTGATTTGAGCAGCAGAAGTATTAGGAAGATATATAGATTTGAAGGAAAGATGCGAGAAATTGACCTTGGATTGCGGGATTAAAGACGATTGCGAAGGTTAAAAAGGTGTGTGTGGAAAGATAGAAGAAATGTCGCGATCTGAAGCCTCTGGAGGTGAAGTCGCACGAAATAGTCACAGAAAGCACAACAACGACCACGACGACAACAACAACCATTACCGATCCGAAGGCAACAGAACGCAAATCCTACAGACAACAGACACATGGGTTACACAGACATCGACACACACAAGCACGTCTACCATCACATCTACGATTACATCAAAAATAACACTCACATCTACGAGGCGGTGCAAACCAACCAAGTGTACGACAGGGGATGATGCAGAAGACGTGAAGCCAAGTGAAGGCTTGAGGGTGAGCGGGTGGAATGTGATGAAGGGGGGTGATAGTAGCAATGGTTATTTCGTTCATGATTTAGAAAGCAAATGAGCAAGATTTAATGATGAGCATGTATATTTAGTAAATAAACGAGCAGGGTAGGGCAGGAAAGAGTA
>m120308_025142_00122_c100303982550000001523012208061292_s1_p0/1579/ccs
TACTCTTTCCTGTCCCTACCCTGCTCGTTTATTTATACTTAAATATATACATTGCATCATCATTAAATCTTGCTCATTTGCTCTTCTAAATCATGAACGAAATAACCATGCTACTATCACCCCCCTCATCACATTCCACCCGCTCACCCTCAAGCCTTCACTTGGCTTCACGTCTTCTGCATCATCCCCTGTCGTACACTTGGTTGGTTTGCACCGCCTTGTAGATGTGAGTGTTATTTTTGATGTATTGTAGATGTGATGGTAGATGTGCTTGTGTGTGTCGATGTCTGTGTAACCCATGTATCTGTCGTCTGTATGGGATTTGCATTCTGTTGCCTTTGGATCGGTAACGGTTGTTGTTGTCGTCGTGGTCGTCGTTGTGCTTTCTGTAACTTATTTCGTGCGATTTCACTTTCAGTGGTTTTAGTTTCGAACATAACTCCTTGTATCTTTTCACACACATTTCTAAGGCTTTGCAATCTTCTTAATCCCACAATCCAATGGTCAATTCTCACCATCTTTCCTTCAAATCTACATATCTTCCTAATACTTCTGCTGTCAACATCAAATGCTTTAGCTTCTAATTCTGTTACGGAATTACATCTTTAACTCCTCTCCGCAGTATTATTTACATATTTTGTAGTATTCTTTTCATTTGAAACGCATTCTTATCCTTGTTCTTGCTATTATTTTTCGATGTATTACTTTCGTTTTCTTAACGAGTGATAAAACAGATTGGACTTGTTCATTGCTTCTTTGCTTGTTCTTTAAGTTCTTTAATATACTTTAAAGTCGTCTCTCTATGTCTTTTTTCCAGTTGTTTTAGTTCTTCCGGTAATGTTTTACATTGTTCTTTCACTTCTTCCACTAATTTTAGACATAAGATTCTTCTAATATCTTTATCATCAGCCTTTTTAGTTTTACTCTCGGCATTATCTTTTGCATAAACTTCTGATTGATGCATTATTTACGTTTCCTGCTACTGTGCAATATTTTTCTAATGCAGATTCACATTTATCTTGACCACCTAATTTTCCTCGAAGCTCTACTTTGAGAGCGTCTTCCAAGGCCTTTCTTTGTAAAATGGTTCACAATGTTTTTCGAGCTTTGTACAAAGAGTAGCCTTCTTTTTTAAGATCAGGGCAATTAGGTCCGAATCTATGACAGTATGAACTCCGAAAGGGACAAAAACTTGCTAATGATTCTATTCTTGTGTTATCTTCAAAAACGTCCGTGATATTTGACGCTTGTGTATTTTCTTTGAATACTTTGCATCTATTTTGTACGTCTTCTACCATCAGCTTACACGTACTTTCCAGAAAAACACATTACAAGAGAAAAACGGTCATCACCTCTTCTAGACCATTTATTACACTTTTCTTTCAAATATTTTACACAACTTTTTTGATCTTTCAAAGTATCCTTGTGTTCATCCAGTAAAACCTGTTTTAAAATTTCTGTAGTCCCTAAACGATTGCATTGCTGCTCCAGTGTATGACATGGCCATGTATTTCTTTTGAATCCTTTTCCTAAATCTTGACATTTTCTCCCTAATTCTTTGCAGTCTTTGTCTGTCGGAAATCTCGCTTTTGATCCA
>m120308_025142_00122_c100303982550000001523012208061292_s1_p0/1586/ccs
TACTCTTTCCTGTCCTACCCTGCTCGTTTATTTACTAAATATACATGCTCATCATTAAATCCTATTCATTTACTTTTTAAATCATTATTGAAATCATCATTGCTACTATCACCCCCTCATCACGTTCCACCCACTCATCTTCAATCCCTCACTCGGCTTCACGTCCTCTGCATCATCCCCTGTCGTACACTTGGTTGGTTTGCATCGCCTTGTTGATGTCAATGTTATTTTTGATGTAATCGTAGATGTGATGGTAGACGTGCTTGTGTGTGTCGATGTCTGTGTAACCCATGTATCTGTTGTCTGTAAGGATTTGCATTCTGTTGCCTTCGGATCGGTAAACGGTTGTTGTTGTCGTGGTCGTTGTTGTGCTTTCTGTGACTATTTCGTGCGACTTCACCTCCAGAGGTTTCAATTTGTGACATGCCTTATTAATCTTTTTGCATACTTCTTTTAACTTTTCGCAGTCTTTCTTAATCCCACAGTCTGATTCCAATTTTTTTGCATCTTCCTTTAAATCTACATATCTTCCAAATACTTCTGCTGCTAAGTCAAACGCCTTGGCTTCTAATTCTGTTACTAATACATCCTTAACTCCTCTCCGTAGTATTTTCACATGTTTTGTGGTATCTTTTTCATTTGAAACGTCATTCTTATCTTCGCTTTTGCTATTATTTTTCGGCGTATTATTTCCGTCTTTCTTAACGAGTGATAAAACAAGGCTGGACTTGTTCATTGCTTTCTTTGCCTCTTCTTAAGTTCCTCGTATGTCTTAACATCTTTTTCTAGATCGTCTGCCGGTTGTTTTAGTTCTGCTGGTAATGTCTCGCATTGCTCTTTTACTTCTTCCATCAATTCTTACAAAGCTCTTCTACCACTTTTTCGTCAGTCTTTTTATTGCTACCTTGAGTGCTATCTTTGCATAAACTTCTGACTGATGCGTTATTTACATTTCTCGCTAGTGTACAATATCCCTTCAATGCTGCAGTACATTTGTTTTCATCATTCAGCTTTCCTCGAAGCTCTACTTTGAGAGCGTTTTCCAAGGCCTTTCTTTCATAGAATGGCTTACAATGATCTTTAATCTTTGTACAAAGAGTATCTTTTTTCGTAAGATCTGGACAATTAGGTGAAAATCTATTGCAGTATGTATGCCAGGAGGGACAGTTTCTTTCCAGTGTTGTTATGTTATTCGTGTTATTTTTAAGAAATTCAACAATCTCTGAAACCTCTATATTTTTTTCGAATACTTTGCATCTGTCTTGTACGTCTTCTTACCATCAGCTCACACGTAGCGTTTTGGAAGACACATACAAAAGAGAAACGGTTATCACCTCTTCTAGACCATTTATTACACTTTTCTTTAGATATGTTACACAGTTTTCATGAGTTTTCAAAGTATCCTTGTGTTCATTCCAGTAAAACCTGCTTCAAGATTTCTGTAGTCCCAGCGATCGCACTGTTGCTTCAGCGTATGACATGGCCATTGAATCTGATTTGAATCCTCTCCTAAATCTTCACATTTTCTCCTAATTCTTGCATCTTTGTCTGTCGGAAATCTCGCTTTGATCCA
>m120308_025142_00122_c100303982550000001523012208061292_s1_p0/1621/ccs
TACTCTTTCCTGCCCTACCCTGCTCGTTTATTTACTAAATATACATGCTCATCATTAAATCCTGCTCATTTTCTTTCTAAATCATGAACGAAATAACCATTGCTACTATCACCCCCCTCATCACATTCCACCCACTCATCTTCAATCCCTCATTCGGTTTCACGTCCTCTGCATCATCCCCTGTCGTACACTTGGTTGGTTTGCACCGCCTTGTTGATGTCAATGTTATTTTTGATGTAATCGTAGATGTGATGGTAGACGTGCTTGTGTGTGTCGATGTCTGTGTAACCCATGTGTCTGTTGTCTGTAAGGATTTGCATTCCGTTGCCTTCGGATCGGCAACGGTCGTTGTGGTCGTCGTGGTCGTCGTTGTGCTTTCTGTCACTGTTTCATGCGACTTCACCTCCAGAGGCTTCAGATCGCGACATGTCTTCTCAATTTTTTCCACACACATTTTTTAATTTTTCGCAATCCTCTTTAATCCCGCAATCCGATTCCAATTTCTCACATCTTTCTTTCAAGTCTACATATCTTCCAAATACTTCTGCTGCCAAATCAAATGCTTTGGCTTCCAATTCTGTCACAAGTACATCCTTAACTCCTCTTCGTAGTATTTTCACATGTTCTGTGGTATCTTGAAATCCGTTTGAAACGGCATTCTTATCCTTGTTTTTGCTATTACTTTTTGATACATTACTTTCGTTTTTCTTAATGAGTGACAAAACAAGGCTGGATTTGTTCATTGCTTCCTCTGCCACGTTTCTTAAGTTCCTCATATGTCTTATAATCTTTTTTTAGATCAGCTGCCGGTTGTCCTAATTCTGTTGGTAATGCTTTGCACTGTTCTTCCACTTCTTTCACTAATTTCTCACAGAGTTCCTTTCTAGCATCCTCATCACTCTTTCCAGAGTTATCCTTGGTGTTAGCTTTGCATAAGCCACTGATTGACGCATTATTTACGTTTTTCGCTATTGTACAATATCCTTTCAATGCTGGTTCACATTTATTTTTACTTAAATTCCCTTGAAGCTCCACTTTGAGAGCGTCTTCCAAGGCCTTTCTTTCATAAAATGGTTTACAATGTTTTTTAATCTTTTTACAAGTATCTCCTTTAGTAAGATCTGGACAATTAGGTGAAAATTTGTCACAATATGGGTCCCAAAATGGGCAAACATTTCCTAATGTTGTTATGTTATTTGTATTATTTTTTAAGAAATCCAACGATCTCTGATGCTTTTATATTTTTTTCGAATACTTCACATCTATCTTTCACATCATCTACCATCAGCTTACACGTAGCATTTTGGAAGACACATACAAAAGAGAAACGGTCATCGCCTCTTCTAGACCATTTATTACACTTTTCTTTTAGATATTTTACACAACTTTCTTCATCTTTCAAAGTATCCTTGTATTCATCCAATAAAACCTGCTTTAAGATCTCTGTAGTCCCTAAGCGATTGCATTGCTGCTCCAGTGTATGACATGGCCACGTAATTCTTTTGAATCCTCTCCTAAATCTTGGCACTTCTCCCCAATTCCTTGCAATTTTTATCTGTCGGAAATCTCGCTTTTGATCCA
>m120308_025142_00122_c100303982550000001523012208061292_s1_p0/1651/ccs
TGGATCAAAAGCGAGATTTCCGACAGACAAAGACTGCAAAGAATTAGGGAGAAAGCCAAGGATTTAGGGAGAGGATTCAAAAAGAAATTACGTGGCCATGTCATACACTGGAGCAGCAATGCAATCGCCTGGGGACTACAGAAATTTTAAGCAGGGGTTTATGGATGAACACAAGGATACTTTTGAAAACTCATGAAAACTGTGTAACATATCTAGAAGAAAAATGTAATAAATGTCTAGAAGAGGCGATAACGTTTCTCTTTTGTATGTGTCTTCCAAAACGCTACATGTGAGCTGATGGTAAAAGACGTACAAGACAGATGTAAAGTATTCGGAAACAATATAGAGGTTGCAGAGATCGTTGAATTTCTTAAAAATAACACAAATAACATAACAACACTGGAAAGAAACTGTCCCCCCTGGCATACGTATTGCAATAAATTTTCGCCTAATTTGTCCAGGTCTTACGAAAGAGGATAGTTGTACAAAAATCAAGAAGCATTGTGAGCCGTTCTATAAAAGAAAGGCCTTGGAAGATGCTCTCAAAGTAGAGCTTCAAGGAAAATTGACTGATAAATCTAAATGTGAACCTGCATTGAAAAGATATTGTACAGTAGCGGGAAACGTAAATAATGTGTCTATCAAAGTTTATGCAAAGATAGCACTCAAGGTAACAATAAAAAACCTGAGGACAAAGTGGTAGAAGAGCTTTGTAAGAAATAATGGAAGAAGTAAAAGAGCAATGTGAACATTACAGCAGAATTAACGGAGCTGGAAAAAAATCTAGAAAAAGATGTTAAAACATATAAAGAACTTAAGAAAGAAGCAAAAAAAGCAATGAACAAGTCTAATCTTGTTTTATCACTCGTTAAGAAAAACGAAAGTAATACATCAAAAAATAATAGAAATAATAACAAAAACAAGGATAAGAATGCCGTTTCAAATAGATTTCAAGATACCACAGAACATGTGAAATACTACGGAGAGGAGTTAAGGAGGCACTTGTAACAGAATCTGAAGCCAAGGCATTTGACCTAGCAGCAGATGTGTTTGGAAGATATCTAGATTTGAGGAAAGATGTAATAAATTGACCTCAGATTGCGGGATTAAAGAAGATTGCGATGGTCTAAAAGAAGTGTGTGAAAGATTGAGAAGACATGTCGTGATCTGAAGCCTCTGGAGGTGAAGCCACACGAAACAGTCACAGAAAGCACAACGACGACCACGACGACAGCAACAACCGTTACCGATCCGAAGGCAACAGAATGCAAATCCTTACAGACAACAGATCCATGGGTTACACAGACATCGGCACAACAAGCCACATCTACCATCACATCTACGATTACATCAAAAATAACACTGACATCAACGAGGCGATGCAAACCAACCAAGTGTACGACAGGGGATGATGCGGAGACGTGAAACCGAATGAGGCATTGAGGTGAGCGGGTGGAGCGTGATGAGGGGGTGATATTAGCAATGGTGATTTCGTTCATGATTTAAAAGTAAATGAATAGGAATTTAATGATGAGCATGTATATTTAGTAAATAAACGAGCAGGGTAGGGCAGGAAAGAGTA
>m120308_025142_00122_c100303982550000001523012208061292_s1_p0/1681/ccs
TACTCTTTCCTGTCCTACCCTGCTCGTTTATTTACTAAATATACATGCTCATCATTAAATCTTGCTCATTTTGCTTTCTAAATCATGAACGAAATAACCATTGCTACTATCACCCCCCTCATCACATTCCATCCACTCATCTTCAATCCCTCATTCGGCTTCACGTCCTCTGCATCATCCCCTGTCGTACACTTGGTTGGTTTGCACCGCCTTGTTGATGTCAATGTTATTTTTGATGTAATCGTAGATGTGATGGTAGACGTGCTTGTGTGTGTCGATGTCTGTGTAACCCATGTGTCTGTTGTCTGTAAGGATTTGCATTCCGTTGCCTTCGGATCGGCAACGGTCGTTGTGGTCGTCGTGGTCGTCGTTGTGCTTTCTGTCACTGTTTCATGCGACTTCGCCCTCCAGAGGCTTCAGATCGCGACATGTTTCTCAATTTTTCCACACATTTTTTAATTTTTCGCATCCTCTTTAATCCCGCAATCCGATTCCAATTTCTCACATCTTTCTTTCAAGTCTACATATCTTCCAAATACTTCTGCTGCCAAATCAAATGCTTTGGCTTCCAATTCTGTCACAAGTACATCCTTAATCCTCTTCGTAGTATTTTCACATGTTCTGTGGTATCTTGAAATCCGTTTGAAACGGCATTCTTATCCTTGTTTTTGCTATTACTTTTTGATACATTACTTTCGTTTTTTCTTAATGAGTGACAAAACAAGGCTTGGATTTGTTCATTGCTTTCTCTTGCACGTTTCTTAAGTTCCTCATATGTCTTTATAATCTTTTTTTAGATCAGTCTGCCGGTTGTTCTAATTCTGTTGGTAATGCTTTGCACTGTTCTTCCACCTTCTTTCACTTAATTTCTCACAGAGTTCCTTTCTAGCATCCTCATCACTCTTTCCAGAGTTATCCTTGGTGTTAGCTTTGCATAAGCCACTGATTGACGCATTATTTACGTTTTTCGCTATTGTACAATATCCTTTCAATGCTGGTTCACATTTATTTTTACTTAAATTCCCTTGAAGCTCCACTTTGAGAGCGTCTTCCAAGGCCTTTCTTTCATAAAATGGTTTACAATGTTTTTTAATCTTTTTACAAGTATCTCCTTTAGTAAGATCTGGACAATTAGGTGAAAATTTGTCACAATATGGGTCCCAAAATGGGCAAACATTTCCTAATGTTGTTATGTTATTTGTATTATTTTTAAGAAATCCAACGATCTCTGATGCTTTTATATTTTTTTCGAATACTTCACATCTATCTTTCACATCATCTACCATCAGCTTACACGTAGCATTTTGGAAAGACACATACAAAAGAGAAACGGTCATCGCCTCTTCTAGACCATTTATTACACTTTTCTTTTAGATATTTTACACAACTTTCTTCATCTTTCAAAGTATCCTTGTATTCATCCAATAAAACCTGCTTTAAGATCTCTGTAGTCCCTAAGCGATTGCATTGCTGCCTCCAGTGTATGACATGGCCACGTAATTTCTTTTGAATCCTCTCCTAAAATCTTGGCACTTTCTCCCCAATTCCTTGCAATTTTTATCTGTCGGAAAGTCTCTCTTTTGATCCA
>m120308_025142_00122_c100303982550000001523012208061292_s1_p0/1698/ccs
TACTCTTTCCTGTCCTACCCTGCTTGCTCATCTAGTAAATATACATGCTCATCATTAAATCTTGCTCATTTGCTTTCTAAATCATGAACGAAATAACCATTGCTACTATCACCCCCCTCATCACATTCCACCCGCTCACCCTCAAGCCTTCACTTGGCTTCACGTCTTCCGCATCATCCCCTGACGTACACTTGGTTGGTTTGCATCGCCTCGTTGATGTCAATGTTATTTTTGATGTGATGGTAGATGTGATAGTAGACGTGCTTGTGTGTGTCGATGTCTGTGTAACCCATGTGTCTGTTGTCTGTAAGGATTTGCATTCCGTTGCCTCCGGATCGGCAACGGTTGTTGTTGTTGTTGTGGTTGTCGTTGTACTTTCTGTCACTGTTTCGTGCGGCTTCACCTCCAGAGGCTTCAGATTGCGACAAGCCTTATTAATCTTTTTGCATACTTCTTCTAAGTCTTTGCAATCCTCCTTAATTCTGCAATCTGATTCCAATTTATTACATCTTTCCTTCAAATCTACATATCTTCCAAACACTTCTGCTGCCAAATCAAATGCCTTGGCTTCAGATTTCTGTTACAAGTGCCTCCTTAACTCTTCTCCGTAGTATTTTCACATGTTCTGTGGTATCTTGAAGTCCGTTTGAAACGGTATTCTTATCCTTGTTTTTGCTATTATTTTTCGGTGTATTATTTCCGTCTTTCTTAACGAGTGATAAAACAAGGCTGGACTCGTTCATTGCTTTCTTTGCCTCTTCCTTAAGTTCCTCATATGTCTTAACATCTTTTTCTAGATTGTCTGCCGGTTGTCTTAGTTCTGCTGGTAATGTTTTGCATTGTTCTTTTACTTCTTCCACTAATTTCTCACAGAGTTCCTTTTTAGCATCTTTGTTGCTCTTTTTAGGGTTATCCTTGGTGTTAGCTTTGCATAAACTTTGATAGATTCATTATTTAATTTTTCTAATTGTGTACAATATCCTTTTAATGCCAAATTGCATTCATCTTGATCACCTAATTTTCCTCGAAGCTCTACTTTGAGAGCATCTTCCAAGGCCTTTCTTTTATAGAACGGCTCACAATGCTTCTTGATTTTTGTACAACTATCCTCTTTCGTAAGATCTGGACAATTAGGTGAAAATCTATTGCAGTACGTATGCCAGGAGGGACAGTTTCTTTCCAGTGTTGTTATGTTATTCGTGTTATTTTTAAGAAATTCAACAATCTCTGAAACCTCTATATTTTTTTCGAATATTTTGCATCTATTTTGTACGTCTTCTACCATCAGCTTACGTGTAGCGTTTTGGAAGACACATACAAAAGTGAAACGATCATCACCCCTTCTAGACCATTTATTACACTTTTCCTTTAAATATGTTACACAGTTTTCATGAGTTTCCAAAGTGTCCTTGTGTTCATTTAGTAAAACCTGCTTCAAAATTTCTGTAGTCCCCAAGCGATCGCATTGCTGCTCCAGTGTATGACATGGCCATTGAATCTGATTTGAATCCTTTCCTAAAGCTTTACACTTTCTCCCTAATTCTTTGCAGTCTTTATCTGTCGGAAAATCTCGCTTTTGATCCA
>m120308_025142_00122_c100303982550000001523012208061292_s1_p0/1710/ccs
TACTCTTTCCTGTCCTACCCTGCTCGTTTATTTACTAAATATACATGCTCATCATTAAATCCTTGCTCATTTGCTTTTCTAAATCATGAACGAAATAACCATTGCTACTATCACCCCCCTCATCACACTCCATCCACTCATCTTCAATCCCTCACTCGGCTTCACGTCCTCTGCATTATCCCCTGTCGTACACTTGGTTGGTTTGCACCGCCTTGTTGATGTGAGTGTTATTTTTGATGTGATTGTAGATGTGATGGTAGACGTGCTTGTGTGTGTCGATGTCTGTGTAACCCATGTGTCTGTTGTCTGTAAGGATTTGCATTCTGTTGCCTTCGGATCGGTAACGGTTGTTGTCGTCGTGGTCGTCGTTGTGCTTTCTGTAACTATTTCGTGCGACTTCACCTCCAGAGGCTTCAGATCGCTACATGTTTTCTCGATCTTTTGCATACATTTTCTAGATCTTTACAGTCGTCCTTTAATCCCGCAATCCGATTTTAATTTCTCACATCTTTCCTTCAAATCTACATATCTTCCAAACACATCTGCTGCTAGGTCAAATGCCTTGGCTTCCAATTCTGTCACAAGTACATCCTTATTCCTCTCCGTAGTATTTTCACATGTTCTGTGGTATCTTGAAGTCCGTTCGAAACGGCATTATTATCCTTGCTCTTGCTATTATTTTTCGAATGTATTACTTTCGTTTTTTTTAACGAGTGATAAAACAAGATTGGACTTGTTCATTGCTTTCTTTGCCTTTTCCTTAAGTCCCTCATATGTTTTAAAATCTTTTTCTAGATCGTCTGCCGGTTGTTTTAGTTCTGCTGGTATAGTTTGCATTGATATTCCACCTCTTCTATTAATTTTAGACAAAGCTTCTTTCTAACATCTTCATCATTGTTTTTTTTAGTTTTATTCTTGGTGTTATCTTTACATAAACTTCTGATTGACTCATTATTTGCGTTTCCCGCTATTGTACAATATCTTTTTAATGCTGGTTCGCATTTCTTTTCATCATTCAACTTTCCCCGAAGCTCTACTTTAAGAGCGTCTTCCAAGGCCTTTCTTTTGTAAAATGGTTCACAATGTTTTTCGAGCTTTGTACAAAAAGTAGCCTCTTTTAAGGTCAGGACAATTAGGTCCAAATCTATTACAATATGAACCCCAAAAGGGACAAAATCTTGCTAATGATTCTATTTTTATGTTATTTTCTTCGAAAATGTCCTTGATATTTGAAGTTTGTACATTTTTTTCAAATACTTTGCACCTATCTTGTACGTCTTCTATCAATCAGCTTACACGTAAGCGTTTTGGAAAACACATACAAAAGAGAAACGATCATCGCCCCTTCTAGACCATTTATGACATTTTCTCTTTAAATATTTTGTACAGTTTTCATGAGTTCTTAAAGTATCCTTGTGTTCATCTAGTAAAACCTGTTTCAAGATTTCTGTAGTCCCTAAGCGATCACATTGTTGCTTTAGCGTATGACATGGCCATTGAATCTGATTTGAATCCTTTCCTAAAGCTTCACACTTTCTTCCTAATTCCTTGCAATCTTTATCTGTCGGAAAATCCTCTTTTGATCCA
>m120308_025142_00122_c100303982550000001523012208061292_s1_p0/1718/ccs
TGGATCAAAAGAGAGATTTTCCGACAGACAAAGACTGCAAGGAATTGGGAGAAAGTGCCAAGATTTAGGAAAGGATTCAAAAGAAATTACGTGGCCATGTCATACACTGGAGCAGCAATGCGATCGCTTAGGGACTACAGAAATCTTGAAGCAGGTTTTACTAGATGAACACAAGGATACTTTGAAAGATCAAGAAAGTTGTGTAAATATCTAAAAGAAAAGTGTAATAAATGGTCTAGAAGAGGCGATAACCGTTTTTCTTTTGTATGTGTTTTCCAAAACGCTACGTGCAAGCTGATGGTAGGTGATGTACAAAATAGGTGTGAAGTATTTGAAGAGAATATAAAAGCTTCAGAGATCAATGACATTTTTAAAATAAGACAACAATAGCATCATTAGCAAGATTATGTCCCTTTTTGGACCCATACTGTCATAATTTGAACCTAATTGCCCTAATCTTAAGAAAGGAAAACTTTTTGTACAAAACTCAAGAAGCATTGTGAACCATATTACAAAAGAAAGGCCTTGGAAGACGCTCTCAAAGTGGAGCTTCGAGGAAAATTAGGTGGTCAAGATAAATGTGAATCTGCATTAGAAAAATATTGCACAGTAGCAGGAAACGTAAATAATGCATCAATCAGAAGTTTATGCAAAGATAATGCCGAAAGTAAAACTAAAAGGCTGATGATAAAGATGTTAGAAAGAATCTTTGTCTAAAATTAGTGAAGAAGTGAAAGAACAATGTAAAACATTACCGGAAGAACTAAACAACTGGAAAAAGACTTAGAAGACGACTTTAAAGTATTTAAAGAACTTAAAGAACAAGCAAAAGAAGCAATGAACAAGTCCAATCTTGTTTTCACTCGTTAAGAAAAACGAAAGTAATACATCGAAAAAATAATAGCAAGAGCAAGGATAAGAATGCTGTTTCAAATGAACAAAATACCACAGAACATGTAAAAATACTACGAAGAGAAGTTAAGAATGTACTTGTGACAGAATTAGAAGTCAAAGCATTTGATTTAGCAGCAGAAGTATTAGGAAGATATATAGATTTGAAGGAAAGATGCGAGAAATTGACCTGGATTGCGGGATTAAAGACGATTGCGATGTTTAAAAGGTGTGTGTGGAAAGATTAAGAAGAAATGTCGCGATCTGAAGCCTCTGGAGGTGAAGTCGCACGAAATAGTCACAGAAAGCACAATAACGACCACGACGACAACAACAACCATTACCGATCCGAAGGCAACAGAACGCAAATCTTTACAGACAACAGACACATGGGTTACACAGACATCGACACACACAAGCACGTCTACCATCACATCTACGATTACATCAAAAATAACACTCACATCAACGAGGCGGTGCAAACCAACCAAGTGTACGACAGGGGATGATGCAGAAGACGTGAGCCAAGTGAAGGCTTGAGGGTGAGCGGGTGGAATGTGATGAGGGGGTGATAGTAGCAATGGTTATTTCGTTCATGATTTAGAAAGCAAATGAGCAAGATTTAATGATGAGCATGTATATTTAGTAAATAAACGAGCAGGGTAGGACAGGAAAGAGTA
>m120308_025142_00122_c100303982550000001523012208061292_s1_p0/1723/ccs
TGGATCAAAAGAGAGATTTCCACAGATAAAGATGCAAGGAATTAGGAAGAAAGTGTGAAGCTTTAGGAAAGGATTCAAATCAGATTCAATGGCCATGTCATACGCTAAAGCAACAATGTGATCGCTTAGGGACTACAGAAATCTTGAAACAGGTTTTACTAGATGAACACAAGGATACTTTAAGAACTCATGAAAACTGTACAAAATATTTAAAGAGAAAATGTCATAAATGGTCTAGAAGGGGCGATGATCGTTTCTCTTTTGTATGTGTTTTCCAAACGCTACGTGTAAGCTGATGATAGAAGACGTACAAGATAGGTGCAAAGTATTTGAAAAAAATGTACAAACTTCAATATCAAGGACATTTTCGAAGAAAATAACATAAAAATAGAATCATTAGCAAGATTTTGTCCCTTTTTGGGTTCATATTGTAATAGATTTGGACCTAATTGTCCTGACCTTAAAAAAGAGGCTACTTTTTGTACAAAGCTCGAAAAACATTGTGAACCATTTTACAAAAGAAAGGCCTTGGAAGACGCTCTTAAAGTAGAGGCTTCGGGGAAAGTTGAATGATGAAAAGAAATGCGAACCAGCATTAAAAAGATATTGTACATAGCGGGAACGCAAATAATGAGTCAATCAGAAGTTTATGTAAAGATAACACCAAGAATAAAACTAAAAACAACAATGATGAAGATGTTAGAAAGAAGCTTTGTCTAAAATTAATAGAAGAGGTGGAATATCAATGCAAACTATTACCAGCAGAACTAAAACAACCGGCAGACGATCTAGAAAAAGATTTTAAACATATGAGGGACTTAAGGAAAAGGCAAAGAAAGCAATGAACAAGTCCAATCTTGTTTTATCACTCCGTTAAAAAAAACGAAGTAATACATCGAAAAATAATAGCAAGAGCAAGGATAATAATGCCGTTTCGAACGGACTTCAAGATACCACAGAACATGTGAAAATACTACGGAGAGGAATTAAGGATGTACTTGTGACAGAATTGGAAGCCAAGGCATTTGACCTAGCAGCAGATGTGTTTGGAAGATATGTAGATTTGAAGGAAAGATGTGAGAAATTAAAATCGGATTGCGGGATTAAAGACGACTGTAAAGATCTAGAAAATGTATGCAAAAAGATCGAGAAAACATGTAGCGATCTGAAGCCTCTGGAGGTGAAGTCGCACGAAATAGTACAGAAAGCACAACGACGACCACGACGACAACAACCGTTACCGATCCGAAGGCAACAGAATGCAAATCCTTACAGACAACAGACACATGGGTTACACAGACATCGACACCACAAGCACGTCTACCATCACATCTACAATCACATCAAAATAACACTCACATCAACAAGGCGGTGCAAACCAACCAAGTGTACGACAGGGGATATGCAGAGGACGTGAAGCCGAGTGAGGGATTGAAGATGAGTGGATGGAGTGTGATGAGGGGGGTGATAGTAGCAATGGTTATTTCGTTCATGATTTAGAAAGCAAATGAGCAAGATTTAATGATGAGCATGTATATTTAGTAAATAAACGAGCAGGGTAGGGCAGGAAAGAGTA
>m120308_025142_00122_c100303982550000001523012208061292_s1_p0/1748/ccs
TACTCTTTCCTGTCCTACCCTGCTCGTTTATTTACTAAATATACATGCTCATCATTAAATCTTGCTCATTTGCTTTCTAAAATCATGAAACGAAATAACCATTGCTACTATCACCCCCCTCATCGCATTCCACCCGCTCACCCCTCAAAGCCTTCACTTGGCTTCACGTCTTCTGCATCATCCCCTGTCGTACACTTGGTTGGTTTGCACCGCCTCGTTGATGTGAGTGTTATTTTTGATGTAATCGTAGATGTGATGGTAGACGTGCTTGTGTGTGTCGATGTCTGTGTAACCCATGTGTCTGTTGTCTGTAAAGATTTGCGTTCTGTTGCCTTCGGATCGGTAATGGTTGTTGTTGTCGTCGTGGTCGTTATTGTGCTTTCTGTGACTATTTCGTGCGACTTCACCTCCAGAGGCTTCAGATCGCGACATTTCTTCTTAATCTTTCCACACACACCTTTTAAACCATCGCAATCGTCTTTAATCCCGCAATCCAAGGTCAATTTCTCGCATCTTTCCTTCAAATCTATATATCTTCCTAATACTTCTGCTGCTAAATCAAATGCTTTGACTTCTAATTCTGTCACAAGTACATTCTTAACTTCTCTTCGTAGTATTTTTACATGTTCTGTGGTATTTTGTTCATTTGAAACAGCATTCTTATCCTTGCTCTTGCTATTATTTTTCGATGTATTACTTTCGTTTTTCTTAACGAGTGATAAAACAAGATTGGACTTGTTCATTGCTTCTTTTGCTTGTTCTTTAAGTTCTTTAAATACTTTAAAGTCGTCTTCTAAGTCTTTTTCCAGTTGTTTTAGTTCTTCCGGTAATGTTTTACATTGTTCTTTCACTTCTTCCACTAATTTTAGACAAAGATTCTTTCTAACATCTTTATCATCAGCCTTTTTAGTTTTACTTTCGGCATTATCTTTGCATAAACTTCTGATTGATGCATTATTTACGTTTCCTGCTACTGTGCAATATTTTTCTAATGCAGATTCACATTTATCTTGACCACCTAATTTTCCTCGAAGCTCCACTTTGAGAGCGTCTTCCAAGGCCTTTCTTTTGTAATATGGTTCACAATGCTTCTTGAGTTTTTGTACAAAAAGTTTTCCCTTTCTTAAGATTAGGGCAATTAGGTTCAAATCTATGACAGTATGGGTCCAAAAAGGGACATAATCTTGCTAATGATGCTATTGTTGTCTTATTTTTAAAAATGTCATTGATCTCTGAAGCTTTTATATTCTCTTCAAATACTTCACACCTATTTTGTACATCACCTACCATCAGCTTGCACGTAGCGTTTTGGAAAACACATACAAAAGAAAAACGGTTATCGCCTCTTCTAGACCATTTATTACACTTTTCTTTTAGATATTTTACACAACTTTCTTGATCTTTCAAAGTATCCTTGTGTTCATCTAGTAAAACCTGCTTCAAGATTTCTGTAGTCCCTAAGCGATCGCATTGCTGCTCCAGTGTATGACATGGCCACGTAATTTCTTTTGAATCCTTTCCTAAATCTTGGCACTTTCTCCCCAATTCCTTGCAGTCTTTGTCTGTCGGAAAATCTCGCTTTTGATCCA
>m120308_025142_00122_c100303982550000001523012208061292_s1_p0/1762/ccs
TGGATCAAAAGAGAGATTTTCCGACAGACAAAGACTGCAAGGAATTGGGGAGAAAGTGCCAAGATTTAGGAAAGGATTCAAAAGAAATTACGTGGCCATGTCATACACTGGAGCAGCAATGCGATCGCTTAGGGACTACAGAAATCTTGAAAGCAGGTTTTACTAGATGAACACAAGGATACTTTGAAAGATCAAGAAAGTTGTGTAAAATATCTAAAAGAAAAGTGTAATAAATGGTCTAGAAGAGGCGATAACCGTTTTTCTTTTGTATGTGTTTTCCAAAACGCTACGTGCAAGCTGATGGTAGGTGATGTACAAAATAGGTGTGAAGTATTTGAAAGAGAAATATAAAAGCTTCAGAGATCAAATGACATTTTTAAAAATAAGACAACCAATAGCATCATTAGCAAGATTATGTCCCTTTTGGACCCATACTGTCATAGATTTGAACCTAATTGCCCTAATCTTAAGAAAGGGAAAACTTTTTGTACAAAAACTCAAGAAGCATTGTGAACCATATTACAAAAGAAAGGCCTTGGAAGACGCCTCTCAAAGTGGAGCTTCGAGGAAAATTAGGTGGTCAAGATAAATGTGAATCTGCATTAGAAAAATATTGCACAGTAGCAGGAAACGTAAATAATGCATCAATCAGAAGTTTATGCAAAGATAATGCCGAAAGTAAACTAAAAAGGCTGATGATAAAGATGTTAGAAAGAATCTTTGTCTAAAATTAGTGGAAGAAGTGAAAGAACAATGTAAAAACATTACCGGAAGAACTAAAACAACTGGAAAAAGACTTAGAAGACGACTTTAAAGTATTTAAAGAACTTAAAGAACAAGCAAAAGAAGCAATGAACAAGTCCAATCTTGTTTTATCACTCGTTAAGAAAAACGAAAGTAATACATCGAAAAATAATAGCAAGAACAAGGATAAGAATGCCGTTTCAAATGAAAAAGATACTACAAAATATGTAAAAATACTGCGGAGAGAAGTTAAAGAATGTACTCGTAACAGAATTAGAAGCTAAAGCATTTGATTTGACAGCAGAAGTATTAGGAAGATATGTAGATTTGAAGGAAAGATGTGAGAAATTGCCTTGGATTGTGGGGATTAAGAAAGATTGGCAAGCTTAGAAAATGTGTGTGAAAAGATACAAAGAGTATGTTCGAGAACTAAAACCACTGAAGGTGAAATCGCACGAAATAGTTACAGAAAGCACAACGACGACCACGACGACAACAACAACCGTTACCGATCCGAAAGGCAACAGAATGCAAATCCCTACAGACGACAGACACATGGGTTACACAGACATCGACACACACAAGCACGTCTACCATCACATCTACGATTACATCAAAAATAACACTCACATCTACGAGGCGGTGCAAACCAACCAAGTGTACGACAGGGGATGATGCGGAAGACGTGAAGCCAAGTGAAGGCTTGAGGGTGAGCGGGTGGAATGTGATGAGGGGGGTGATAGTAGCAATGGTTATTTCGTTCATGATTTAGAAAGCAAATGAGCAAGATTTAATGATGAGCATGTATATTTAGTAAATAAACGAGCAGGGTAGGACAGGAAAGAGTA
>m120308_025142_00122_c100303982550000001523012208061292_s1_p0/1779/ccs
ACTCTTTCCTGTCCTACCCTGCTCGTTTATTTACTAAATATACATGCTCATCATTAAATCTTGCTCATTTGCTTCTAGATCATGAACGAAATAACCATTGCTACTATCACCCCCCTCATCACATTCCACCCGCTCACCCTCAAGCCTTCACTTGGCTTCACGTCTTCTGCATCATCCCCTGTCGTACACTTGGTTGGTTTGCACCGCCTCGTTGATGTGAGTGTTATTTTTGATGTAATCGTAGATGTGATGGTAGACGTGCTTGTGTGTGTCGATGTCTGTGTAACCCATGTGTCTGTTGTCTGTAAAGATTTGCGTTCTGTTGCCTTCGGATCGGTAATGGTTGTTGTTGTCGTCGTGGTCGTTATTGTGCTTTCTGTGACTATTTCGTGCGACTTCACCTCCAGAGGCTTCAGATCGCGACATTTCTTCCTAATCTTTCCACACACACCTTTTAAACCATCGCAATCGTCTTTAATCCCGCAATCCAAGGTCAATTTCTCGCATCTTTTCCTTCAAATCTATATATCTTCCTAATACTTCTGCTGCTAAATCAAATGCTTTGACTTCTAATTCTGTCACAAGTACATTCTTAACTTCTCTTCGTAGTATTTTTACATGTCTGTGGTATTTTGTTCATTTGAAACAGCATTCTTATCCTTGCTCTTGCTATTATTTTTCGATGTATTACTTCGTTTTTCTTAACGAGTGATAAAACAAGATTGGACTTGTTCATTGCTTCTTTTGCTTGTTCTTTAAGTTCTTTAAATACTTTAAAGTCGTCTTCTAAGTCTTTTTCCAGTTGTTTTAGTTCTTCCGGTAATGTTTTACATTGTTCTTTCACTTCTTCCACTATTTTAGACAAAGATCTTCTAACATCTTTATCATCAGCCTTTTTAGTTTTACTTTCGGCATTATCTTTGCATAACTTCTGATTGATGCATTATTTACGTTTCCTGCTACTGTGCAATATTTTTCTAATGCAGATTCACATTTATCTTGACCACCTAATTTTCCTCGAAGCTCCACTTTGAGAGCGTCTTCCAAGGCCTTTCTTTTGTAATATGGTTCACAATGCTTCTTGAGTTTTGTACAAAAAGTTTCCCTTTCTTAAGATTAGGGCAATTAGGTTCAAATCTATGACAGTATGGGTCCAAAAAGGGGACATAATCTTGCTAATGATGCTATTGTTGTCTTATTTTTAAAAATGTCATTGATCTCTGAAGCTTTATATTCTCTTCAAATACTTCACACCTATTTTGTACATCACCTACCATCAGCTTGCACGTAGCGTTTTGGAAAACACATACAAAAGAAAAACGGTTATCGCCTCTTCTAGACCATTTATTACACTTTTCTTTAGATATTTTACACAACTTTCTTGATCTTTCAAAGTATCCTTGTGTTCATCTAGTAAAACCTGCTTCAAGATTTCTGTAGTCCCTAAGCGATCGCATTGCTGCTCCAGTGTATGACATGGCCACGTAAATTTCTTTTGAATCTTTCCTAAATCTTGGCACTTTCTCCCCAATTCCTTGCAGTCTTTGTCTGTCGGAAAATCTCGCTTTTGATCCA
>m120308_025142_00122_c100303982550000001523012208061292_s1_p0/1793/ccs
TACTCTTTCCTGTCCTACCCCTGCTCGTTTATTTACTAAATATACATGCTCATCATTAAATCTTGCTCATTTGCTTTCTAAATCATGAACGAAATAACCATTGCTACTATCACCCCCCTCATCCACGTTCCCACCCCACTCATCTCAAATCCCTTCACTTCGGCTTCACGTCCTTCTGCATCATCCCCCTGTCGTACACTTGGGTTGGTTTGCCATCCGCCTGTTGATGTCAAGTGTTATTTTTGATGTAATCGTAGATGTGAATGGTAGACGTGCTTGTGTGTGTCGATGTCTGTGTAACCCCATGTGTCTGTTGTCTGTAAAGATTTGCATTCTGTTTGCCCTTCGGATCGGTAAACGGTTGTTGTTGTCGTCGTGGTCGTTGTTGTGCTTTTCTGTGACTATTTCGTGCGACTTCACCTCCAGAGGCTTTCAGAATTGCGACATTGCTTCTTAATCTTTTTGCCACACTCTTTTAAACTTCGGCAGTCTTCTTTAATCCCCCAATCAGGTTCAATTTTTCGCATCTTTCCTTTCAAATCTACATATCTTCCCTAATACTTCTGCTGCTAAATCAAACGCTTTGACTTCTAATTCTGTCACAAGTACATTCCTTAAACTTCCTCTTCGTAGTAATTTTTACATGTTTCTGTGGGTATCTTTTTTCATTTGAAAACAGCATTCTTATCCTTGCTCTTGCTATTATTTTTCGATGTATTACTTTTCGTTTTTCTTAACGAGTGATAAAACAAGATTGGACTTGTTCATTGCTTCTTTTGCTTGTTCTTTAAGTTCTTTAAATACTTTAAAGTCGTCTTCTAAGTCTTTTTCCAGTTGTTTTAGTTCTTCCGGTAATGTTTTACATTGTTCTTTCCACTTCTTCCACTAATTTTTAGACAAAGATTCTTTCTAACATCTTTATCATCCAGCCTTTTTAGTTTTACTTTCGGCATTATCTTTGCATAAACTTCTGATTGATGCATTATTTACGTTTCCTGCTACTGTGCAATATTTTTCTAATGCAGATTCACATTTTATCTTGACCACCTAATTTTCCCTCGAAGCTCCACTTTTGAGAGCGTCTTCCAAGGCCTTTCTTTTTGTAATATGGTTCACAATGCTTCTTGAGTTTTTGTACAAAAAGTTTTCCCTTTCTTAAGATTAGGGGCAATTAGGTTTCAAATCTATGACAGTATGGGTCCAAAAAAGGGACATAATCTTGCTAATGATGCTTATTGTTGTCTTATTTTTAAAATGTCATTGATCTCTGAAGCTTTTTATATTCTCTTCAAATACTTCACACCTATTTTGTACATCACCTACCATCAGCTTGCACGTAGCGTTTTGGAAAACACATACAAAAGAAAAACGGTTATCGCCTCTTCTAGACCATTTATTACACTTTTCTTTTAGATATTTTAACACAACTTTTCTTGATCTTTTCAAAGTTATCCTTGTGTTCATCTAGTAAAACCTGCTTCAAGATTTCTGTAGTCCCTAAGCGATCGCATTGCTGCTCCAGTGTATGAACATGGCCACGTAATTTCTTTTGAATCCTTTCCTAAATCTTGGCACTTTCTCCCCAATTCCTTGCAGTCTTTGTCTGTCGGGAAATCTCGCTTTTTGATCCA
>m120308_025142_00122_c100303982550000001523012208061292_s1_p0/1800/ccs
ACTCTTTCCTGTCCTACCCTGCTCGTTTATTTACTAAAATATACATGCTCATCATTAAATCCTGCTCATTTTCTTTCTAAATCATGAACGAAATAACCATTGCTACTATCACCCCCCTCATCACATTCCACCCACTCATCTTCAATCCCTCATTCGGTTTCACGTCCTCTGCATCATCCCCTGTCGTACACTTGGTTGGTTTGCACCGCCTTGTTGATGTCAATGTTATTTTTGATGTAATCGTAGATGTGATGGTAGACGTGCTTGTGTGTGTCGATGTCTGTGTAACCCATGTGTCTGTTGTCTGTAAGGATTTGCATTCCGTTGCCTTCGGATCGGCAACGGTCGTTGTGGTCGTCGTGGTCGTCGTTGTGCTTTCTGTCACTGTTTCATGCGACTTCACCTCCAGAGGCTTCAGATCGCGACCATGTCTTCTCATTTTTCCACACACATTTTTTAATTTTCGCAATCCTCTTTAATCCGCAATCCGATTCCAATTTCTCACATCTTTCTTTCAAGTCTACATATCTTCCCAAATACTTCTGCTGCCAAATCAAATGCTTTGGGCTTCCAATTCTGTCACAAGTACATCCTTAACTCCTCTTCGTAGTATTTTTCACATGTTCTGTGGTATCTTGAAATCCGTTTGAAACGGCATTCTTATCCTTGTTTTTGCTATTACTTTTGATACATTACTTTCGTTTTTCTTAATGAGTGACAAACAAGGCTGGATTTTGTTCATTGCTTCCTCTGCACGTTCTTAAGTTCCTCATATGTCTTATAATCTTTTTTTAGATCAGCTGCCGGTTGTCCTAATTCTGTTGGTAATGCTTTGCACTGTTCTTCCACTTCTTTCACTAATTTCTCACAGAGTTCCTTTCTAGCATCCTCATCACTCTTTCCAGAGTTATCCTTGGTGTTAGCTTTGCATAAGCCACTGATTGACGCATTATTTACGTTTTTCGCTATTGTACAATATCCTTTCAATGCTGGTTCACATTTATTTTTACTTAAATTCCCTTGAAGCTCCACTTTGAGAGCGTCTTCCAAGGCCTTTCTTTCATAAAATGGTTTACAATGTTTTTTAATCTTTTTACAAGTATCTCCTTTAGTAAGATCTGGACAATTAGGTGAAAATTTGTCACAATATGGGTCCCAAAATGGGCAAACATTTCCTAATGTTGTTATGTTATTTGTATTATTTTTAAGAAATCCAACGATCTCTGATGCTTTTATATTTTTTTCGAATACTTCACATCTATCTTTCACATCACCTACCATCAGCTTACACGTAGCATTTTGGAAGACACATACAAAAGAGAAACGGTCATCGCCTCTTCTAGACCATTTATTACACTTTTCTTTTAGATATTTTACACAACTTTCTTCATCTTTCAAAGTATCCTTGTATTCATCCAATAAAACCTGCTTTAAGATCTCTGTAGTCCCTAAGCGATTGCATTGCTGCTCCAGTGTATGACATGGCCACGTAATTTCTTTTTGAATCCTCTCCTAAATCTTGGCACTTTCTCCCCAATTCCTTGCAATTTTTATCTGTCGGGAAATCTCTCTTTGATCCA
>m120308_025142_00122_c100303982550000001523012208061292_s1_p0/1849/ccs
TACTCTTTCCTGTCCTACCCTGCTCGTTTATTTACTAAATATACATGCCCATCATTAAATCCTATTCATTTACTTTTTAAATCATTATTGAAATCATCATTGCTAATATCACCCCCCTCATCACGCTCCACCCACTCATCTTCAATCCCTCATTCGGTTTCACGTCCTCTGTATCATCCCCTGTCGTACACTTGGTTGGTTTGCATCGCCTCGTTGATGTGAGTGTTATTTTGATGTAATCGTAGATGTGATGGTAGATGTGCTTGTTTGTGCCGATGTCTGTGTAACCCATGTATCTGTTGTCTGTAAGGATTTGCATTCTGTTGCCTTCGGATCGGTAACGGTTGTTGCTGTCGTCGTGGTCGTCGTTGTGCTTTCTGTCACTGTTTCGTGTGGCTTCACCTCCAGAGGCTTTCAGATCACGACATGTCTTCTCAATCTTTCCACACACTCTTTTAGAACCATCGCAATCTTCTTTAATCCCGCAATCTGAGGTCAATTTATTACATCTTTCCTTCAAATCTAGATATCTTCCAAACACATCTGCTGCTAGGTCAAATGCCTTGGCTTCAGATTCTGTTCAAGTGCCTCCTTAACTCCTCTCCGTAGTATTTTCACATGTTCTGTGGTATCTTGAATCTATTTGAAACGGCATTCTTATCCTTGTTTTGTTATTATTTCTATTATTTTTTGATGTATTACTTTCGTTTTTCTTAACGAGTGATAAAACAAGATTAGACTTGTTCATTGCTTTTTTGCTTCTTTCTAAGTTCTTATATGTTTAACATCTTTTTCTAGATTTTTCCAGCTCCGTTAATTCTGCTGGTAATGTCTCACATTGCTCTTTTACTTCTTCCATTAATTTCTTACAAAGCTCTTCTACACTTTGTCCTCAGGTTTTTTATTGTTACCTTGAGTGCTATCTTTGCATATAACTTGATAGACACATTATTTACGTTTCCCGCTACTGTACAATATCTTTCAATGCAGGTTCACATTTAGATTATCAGTCAATTTCCTTGAAGCTCTACTTTGAGAGCATCTTCCAAGGCCTTTCTTTATAAGAACGGCTCACAATGCTTCTGATTTTGATATCCTCTTCGTAAGACATGGACAAATAGCGAAAATTATTGCAATAACGTATGCCAGGGGGGACAGTTCTTCCAGTGTTGTTATGTTATTTGTGTTATTTAAGAATTCAACGATCTCTGCAACTCTATATTTTTTCGATACTTTACATCTGTCTTGTACGTTTTACCATCAGCTCACATGTAGCGTTTTGGAAACACATACAAAAGAGAAACGGTTATCGCCTCTTCTAGACCATTTATTACATTTTCTTTTAGATATGTTACACAGTTTTCATGAGTTTCAAAGTATCCTTGTGTTCATCAATAAAACCTGCTTTAAATTTCTGTAGTCCCCAGGCGATTGCATTGCTGCTCCAGTGTATGACATGGCCACGTAATTTCTTTTGAATCCTCTCCTAAATCTTGGCATTTTTCTCCTAATTCTTTGCAGTCTTTGTCTGTCGAAAGTCTCTCTTTGACCA
>m120308_025142_00122_c100303982550000001523012208061292_s1_p0/1858/ccs
TGGATCAAAAGAGAGATTTCCCGACAGACAAAGACTGCAAAGAATTAGGGAGAAAATGCCAAGATTTAGGAGAGGATTCAAAAGAAATTACGTGGCCATGTCATACACTGGAGCAGCAATGCAATCGCCTGGGGACTACAGAAATTTTAAAGCAGGTTTTATTGGATGAAACACAAGGATACTTTGAAAACTCATGAAAACTGTGTAACATATCTAAAAGAAAAATGTAATAAATGGTCTAGAAGAGGCGATAACCGTTTCTCCTTTTGTATGTGTCTTCCAAAACGCTACATGTGAGCTGATGGTAAAAGACGTACAAGACAGATGTAAAGTATTCGAAAAAAATATAGAGGTTGCAGAGATCGTTGAATTTCTTAAAAATAACACAAATAACATAACAACACTGGAAAGAAACTGTCCCCCCTGGCATACGTATTGCAATAAATTTTCGCCTAATTGTCCAGGTCTTACGAAAGAGGATAGTTGTACAAAAATCAAGAAGCATTGTGAGCCGTTCTATAAAAGAAAGGCCTTGGAAGATGCTCTCAAAGTAGAGCTTCAAGGAAAATTGACTGATAAATCTAAATGTGAACCTGCATTGAAAAGATATTGTACAGTAGCGGGAAACGTAAATAATGTGTCTATCAAAAGTTTATGCAAAGATAGCACTCAAGGTAACAATAAAAAACCTGAGGACAAAGTGGTAGAAGAGCTTTGTAAGAAATTAATGGAAGAAGTAAAAGAGCAATGTGAGACATTACCAGCAGAATTAACGGAGCTGGAAAAAAATCTAGAAAAGATGTTAAAACATATAAAGAACTTAAGAAAGAAGCAAAAAAAGCAATGAACAAGTCTAATCTTGTTTTATCACTCGTTAAGAAAAACGAAAGTAATACATCAAAAAATAATAGAAATAATAACAAAAACAAGGATAAGAATGCCGTTTCAAATAGATTTCAAGATACCACAGAACATGTGAAAATACTACGGAGAGGAGTTAAGGAGGCACTTGTAACAGAATCTGAAGCCAAGGCATTTGACCTAGCAGCAGATGTGTTTGGAAGATATCTAGATTTGAAGGAAAGATGTAATAAATTGACCTCAGATTGCGGGATTAAAGAAGATTGCGATGGTCTAAAAGAAGTGTGTGGAAAGATTGAGAAGACATGTCGTGATCTGAAGCCTCTGGAGGTGAAGCCACACGAAACAGTGACAGAAAGCACAACGACGACCACGACGACAGCAACAACCGTTACCGATCCGAAGGCAACAGAATGCAAATCCTTACAGACAACAGATACATGGGTTACACAGACATCGGCACAAACAAGCACATCTACCATCACATCTACGATTACATCAAAAATAACACTCACATCAACGAGGCGATGCAAACCAACCAAGTGTACGACAGGGGATGATACAGAGGACGTGAAACCGAAATGAGGGATTGAAGATGAGTGGGTGGAGCGTGATGAGGGGGGTGATATAGCAATGATGATTTCAATAATGATTTAAAAAGTAAATGAATAGGATTTAATGATGGGCATGTATATTTAGTAAATAAACGAGCAGGGTAGGACAGGAAAGAGTA
>m120308_025142_00122_c100303982550000001523012208061292_s1_p0/1876/ccs
TGGATCAAAAGCGAGACTTCCCGACAGATAAAGATTGCAAGGAATTAGGAAGAAAGTGTGAAGCTTTAGGAAAGGATTCAAATCAGATTCAATGGCCATGTCATACGCTAAAGCAACAATGTGATCGCTTAGGGACTACAGAAATCTTGAAACAGGTTTTACTAGATGAACACAAGGATACTTTAAGAACTCATGAAAACTGTACAAAATATTTAAAGAGAAAATGTCATAAATGGTCTAGAAGGGGCGATGATCGTTTCTCTTTTGTATGTGTTTTCCAAAACGCTACGTGTAAGCTGATGATAGAAGACGTACAAGATAGGTGCAAAGTATTTGAAAAAAATGTACAAACTTCAAATATCAAGGACATTTTCGAAGAAAATAACATAAAAATAGAATCATTAGCAAGATTTTGTCCCTTTTGGGGTTCATATTGTAATAGATTTGGACCTAATTGTCCTGACCTTAAAAAAGAGGCTACTTTTTGTACAAAGCTCGAAAACATTGTGAACCATTTTACAAAAGAAAGGCCTTGGAAGACGCTCTTAAAGTAGAGCTTCGGGGAAAGTTGAATGATGAAAAGAAATGCGAACCAGCATTAAAAAGATATTGTACAATGGCGGGAAACGCAAATAATGAGTCAATCAGAAGTTTATGTAAAGATAACACCAAGAATAAAACTAAAAAAAACAATGACGAAGATGTTAGAAAGAAGCTTTGTCTAAATTAATAGAAGAGGTGGAATATCAATGCAAACTATTACCAGCAGAACTAAAACAACCGGCAGACGATCTAGAAAAAGATTTTAAAACATATGAGGGACTTAAGGAAAAGGCAAAGAAAGCAATGAACAAGTCCAATCTTGTTTTATCACTCGTTAAAAAAAACGAAAGTAATACATCGAAAATAATAGCAAGAGCAAGGATAATAATGCCGTTTCGAACGGACTTCAAGATACCACAGAACATGTGAAAATACTACGGAGAGGAATTAAGGATGTACTTGTGACAGAATTGGAAGCCAAGGCATTTGACCTAGCAGCAGATGTGTTTGGAAGATATGTAGATTTGAAGGAAAGATGTGAGAAATTAAAATCGGATTGCGGGATTAAAGACGACTGTAAAGATCTAGAAAATGTATGCAAAAAGATCGAGAAAACATGTAGCGATCTGAAGCCTCTGGAGGTGAAGTCGCACGAAATAGTTACAGAAAGCACAACGACGACCACGACGACAACAACCGTTACCGATCCGAAGGCAACAGAATGCAATCCTTACAGACAACAGACACATGGGTTACACAGACATCGACACACACAAGCACGTCTACCATCACATCTACAATCACATCAAAAATAACACTCACATCAACAAGGCGGTGCAAACCAACCAAGTGTACGACAGGGGATAATGCAGAGGACGTGAAGCCGAGTGAGGGATTGAAGATGAGTGGATGGAGTGTGATGAGGGGGGTGATAGTAGCAATGGTTATTTCGTTCATGATTTAGAAAGCAAATGAGCAAGATTTAATGATGAGCATGTATATTTAGTAAATAAACGAGCAGGGTAGGACAGGAAAGAGTA
>m120308_025142_00122_c100303982550000001523012208061292_s1_p0/1884/ccs
TGGATCAAAAAGAGAGATTTTCCGACAGACAAAGACTGCAAGGAATTGGGGAGAAAGTGCCAAGATTTAGGAAAGGATTCAAAAGAAATTACGTGGCCATGTCATACACTGGAGCAGCAATGCGATCGCTTAGGGACTACAGAAATCTTGAAGCAGGTTTTACTAGATGAACACAAGGATACTTTGAAAGATCAAGAAAGTTGTGTAAAATATCTAAAAGAAAAGTGTAATAAATGGTCTAGAAGAGGCGATAACCGTTTTTCTTTTGTATGTGTTTTCCAAAAACGCTACGTGCAAGCTGATGGTAGGTGATGTACAAAATAGGTGTGAAGTATTTGAAGAGAATATAAAAGCTTCAGAGATCAATGACATTTTTAAAAATAAGACAACAATAGCATCATTAGCAAGATTATGTCCCTTTTTGGACCCATACTGTCATAGATTTGAACTAATTGCCCTAATCTTAAGAAAGGGAAAACTTTTTGTACAAAACTCAAGAAGCATTGTGAACCATATTACAAAAGAAAGGCCTTGGAAGGACGCTCTCAAAGTGGAGCTTCGAGGAAAATTAGGTGGTCAAGATAAATGTGAATCTGCATTAGAAAAATATTGCACAGTAGCAGGAAACGTAAATAATGCATCAATCAGAAGTTTATGCAAAGATAATGCCGAAAGTAAAACTAAAAAGGCTGATGATAAAGATGTTAGAAAGAATCTTTGTCTAAAATTAGTGGAAGAAGTGAAAGAACAATGTAAAACATTACCGGAAGAACTAAAACAACTGGGAAAAGACTTAGAAGACGACTTTAAAGTATTTAAAGAACTTAAAGAACAAGCAAAAGAAGCAATGAACAAGTCCAATCTTGTTTTATCACTCGTTAAGAAAACGAAAGTAATGTCATCAAAAAGTAATAGCAAAAACAAGGATAAGAATGCGTTTCAAACGATTCAAGATACCACAGACATGTGAAAAATACTACGAAGAGAGTTAAGGATGTACTTGTGACAGAATTGGAAGCCAAAGCATTTGATTTGGCAGCAGAAGTATTTGGAAGATATGTAGATTGAAGAAAGATGCGAGAAATTGGACCTGGATTGCGGATTAAAGACGGATTGCGAAGTTAAAAAATGTGTGTGGAAAGATTGAGAAGAAATGTCGCGATCTGAAGCCTCTGGAGGTGTAGTCGCACGAAATAGTCACAGAAAGCACAATGACGACCACGACGACCACAACGACCATTGCCGATCCGAAGGCAACAGAATGCAAATCCTTACAGACAACAGACACATGGGTTACACAGACATCGACACACACAAGCACGTCTACCATCACATCTACGATTACATCAAAAATAACACTGACATCAACGAGGCGGTGCAAACCAACCAAGTGTACGACAGGGGATGATGCAGAGGACGTGAACCGAGTGAAGGCTTGAGATGAGCGGGTGGAATGTGATGAGGGGGGTGATAGTAGCAATGGTTATTTCGTTCATGATTTAGAAAGCAAATGAGCAGGATTTAATGATGAGCATGTAATATTTAGTAAATAAACGAGCAGGGTAGGGCAGGAAAGAGTA
>m120308_025142_00122_c100303982550000001523012208061292_s1_p0/1885/ccs
TGGATCAAAAGCGAGATTTCCCGACAGACAAAGACTGCAAGGAATTGGGGAGAAAGTGCCAAGATTTAGGAAAGGATTCAAAAGAAATTACGTGGCCATGTCATACACTGGAGCAGCAATGCGATCGCTTAGGGACTACAGAAATCTTGAAGCAGGTTTTACTAGATGAACACAAGGATACTTTGAAAGATCAAGAAAGTTGTGTAAAATATCTAAAAGAAAAGTGTAATAAATGGTCTAGAAGAGGCGATAACCGTTTTTCTTTTGTATGTGTTTTCCAAAACGCTACGTGCAAGCTGATGGTAGGTGATGTACAAAATAGGTGTGAAGTATTTGAAGAGAATATAAAAGCTTCAGAGATCAATGACATTTTTAAAAATAAGACAACAATAGCATCATTAGCAAGATTATGTCCCTTTTTGGACCCATACTGTCATAGATTTGAACCTAATTGCCCTAATCTTAAGAAAGGGAAAACTTTTTGTACAAAACTCAAGAAGCATTGTGAACCATATTACAAAAGAAAGGCCTTGGAAGACGCTCTCAAAGTGGAGCTTCGAGGAAAATTAGGTGGTCAAGATTAAATGTGAATCTGCATTAGAAAAATATTGCACAGTAGCAGGAAACGTAAATAATGCATCAATCAGAAGTTTATGCAAAGATAATGCCGAAAGTAAAACTAAAAAGGCTGATGATAAAGATGTTAGAAAGAATCTTTGTCTAAAATTAGTGGAAGAAGTGAAAGAACAATGTAAAACATTACCGGAAGAACTAAAAACAACTGGAAAAAAGACTTAGAAAGACGACTTTAAAGTATTTAAAGAACTTTAAAAGAACAAGGCAAAAAGAAGCAATGAACAAGTCCAATCTTGTTTTATCACTCGTTAAGAAAAACGAAAGTAATACATCGAAAAATAATAGCAAGAGCAAGGATAAGAATGCTGTTTCAAATGAACCAAAATACCACAGAACATGTAAAAATACTACGAAGAGAAGTTAAGAATGTACTTGTGACAGAATTAGAAGTCAAAGCATTTGATTTAGCAGCAGAAAGTATTAGGAAGATATATAGATTTGAAGGAAAGATGCGAGAAATTGACCTTGGATTGCGGGATTAAAGACGATTGCGATGGTTTTAAAAGGTGTGTGGTGGAAAGATTAAGAAGAAATGTCGCGATCTGAAGCCTCTGGAGGTGAAGTCGCACGAAATAGTCACAGAAAGCACAATAACGACCACGACGACAACAACAACCATTACCGATCCGAAGGCAACAGAACGCAAATCTTTACAGACAACAGACACATGGGTTACACAGACATCGACACACACAAGCACGTCTACCATCACATCTACGATTACATCAAAAATAACACTCACATCAACGAGGCGGTGCAAACCAACCAAGTGTACGACAGGGGATGATGCAGAAGACGTGAAGCCAAGTGAAGGCTTGAGGTGAGGCGGTGGAGCGTGATGAGGGGGGTGATAGTAGCAATGGTTATTTCATTCATGATTTAAAAAGTAAATGAGCATAGATTTAATGATGGGCATGTATATTTAGTAAATAAACGAGCAGGGTAGGACAGGAAAGAGTA
>m120308_025142_00122_c100303982550000001523012208061292_s1_p0/1909/ccs
TGGATCAAAGACGAGACTTTCCGACAGACAAGACTGCAAGGAATTGGGGAGAAAGTGCCAAGATTTAGGAAAGGATTCAAAAGAAATTACGTGGCCATGTCATACACTGGAGCAGCAATGCGATCGCTTAGGGACTACAGAAATCTTGAAGCAGGTTTTACTAGATGAACACAAGGATACTTGAAAGATCAAGAAAGTTGTGTAAAATATCTAAAAGAAAAGTGTAATAAATGGTCTAGAAGAGGCGATAACCGTTTTTCTTTTGTATGTGTTTTCCAAAACGCTACGTGCAAGCTGATGGTAGGTGATGTACAAAATAGGTGTGAAGTATTTGAAGAGAATATAAAAGCTTCAGAGATCAATGACATTTTTAAAATAAGACAACAATACATCATTAGCAAGATTATGTCCCTTTTTGGACCCATACTGTCATAGATTTGAACCTAATTGCCCTAATCTTAAGAAAGGGAAAACTTTTTGTACAAAACTCAAGAAGCATTGTGAACCATATTACAAAAGAAAGGCCTTGGAAGACGCTCTCAAAGTGGAGCTTCGAGAAAATTAGGTGGTCAAGATAAATGTGAATCGTGCATTAGAAAAATATTGCACAGTAGCAGGCAACGTAAATAATGCATCAATCAGAAGTTTATGCAAAGATAATGCCGAAAGTAAAACTAAAAAGGCTGTATGATAAGATGTTAGAAAGAATCTTTGTCTAAAATTAGTGGAAGAAGTGAAAGAACAATGTAAAACATTACCGGAAGAACTAAAACAACTGGAAAAAGACTTAGAAGACGACTTTAAGTATTTAAAGAACTTAAAGAACAAGCAAAAGAAGCAATGAACAAGTCCAATCTTGTTTATCACTCGTTAAGAAAAACGAAAGTAATACATCGAAAATAATAGCAAGAGCAAGGATAAGAATGCTGTTTCAAATGAACAAAATACCCACAGAACAGTAAAAATACTACGAAGAGAAGTTAAGAATGTACTTGTGACAGAATTAGGAAGTCAAAGCATTGATTTAGCAGCAGAAGTATTAGGAAGATATATAGATTGAAGGAAAGATGCGAGAAATTGACCTTGGATTGCGGATTAAAGACGATTGCGATGGTTTAAAAGGTGTGTGTGGAAAGATTAAGAAGAAATGTCGCGATCTGAAGCCTCTGGAGGTGAAGTCGCACGAAATAGTCACAGAAAGCACAACAACGACCACGACGACAACAACAACCATTACCGATCCGAAGGCAACAGAACGCAAATCTTTACAGACACAGACACATGGGTTACACAGACATCGACACACACAAGCACGTCTACATCACATCTACGATTACATCAAAATAACACTCCATCAACGAGGCGGTGCAAACCAACCAAGTGTACGACAGGGGATGATGCAGAAGACGTGAAGCCAAGTGAAGGCTTGAGGGTGAGCGTGGAATGTGATGAGGGGGGCTGGATAGTAGCAATGGTTATTTCGTTCATGATTTAGAAAGCGAAATGAGCAAGATTTAATGATGAGCATGTATATTAGTAATAAAAAACGAGCAGGGTAGGCCGAGGAAAGAGTA
>m120308_025142_00122_c100303982550000001523012208061292_s1_p0/1924/ccs
TACTCTTTCCTGTCCTACCCTGCTCGTTTATTTACTAAATATACATGCTTATCATTAAATCCTATTCATTTACTTTTTAAATCATTATTGAAATCACCATTGCTAATATCACCCCCCTCATCACATTCCACCCGCTCACCCTCAAGCCTTCACTCGGTTTCACGTCTCCCGCATCATCCCCTGTCGTACACTTGGTTGGTTTGCATCGCCTCGTTGATGTCAATGTTATTTTTGATGTGATTGTAGATGTGATGGTAGATGTGCTTGTTGTGTCGATGTCTGTGTAACCCATGTGTCTGTTGTCTGTAAGGATTTGCATTCTGTTGCCTTCGGATCGGTAACGGTTGTTGTTGTCGTGTGGTCGTCGTTGTGCTTTCTGTCACTGTTTCGTGCGGCTTCACCTCCAGAGGCTTCAGATCACGACATGTCTTCTCAATCTTTCACACACTTCTTTTAGACCATCGCAATCGTCTTTAATCCCGCAATCTGAGGCCAATTTATTACATCTTTCTTCAAGTCTAGATATCTTCCAAACACTTCTGCTGCTAGGTCAAATGCTTTGGCTTCCAGATTCTGTTACAGTGCATTTTAACTCTCTCCGTAGTATTTCACATGTTCTGTGGTATCTTGAAATCTATTTGAAACGGCATTCTTATCCTTGTTTTTGTTATTATTTCTATTATTTTTTGATGTATTACTTTCGTTTTTCTTAACGAGTGATAAAACAAGATTAGACTTGTTCATTGCTTTCTTTGCCTCTTCCTTAAGTTCCTCATATGTCTTAACATCTTTTCTAGATCGTCTGCCGGTTGTTTTAGTTCTGCTGGTAATGTCTCGCATTGCTCTTTTACTTCTTCCACTAATTTCTCACAGAGTTCCTTTTTAGCATCTTCGCTGCTCTTTTTAGGGTTATCTTTGGTGTTAGCTTTGCATAAACTTTTGATAGATTCATTATTTAATTTTTCTAATTGTGTACAATATCCTTTTAGTGCCAAATTGCATTTATCTTGATCACCTAATTTTCCTTGAAGCTCTACTTTGAGAGCATCTTCCAAGGCCTTTCTTTATAGAACGGCTCACAATGCTTCTTGATCTTTGTACAAAGAGTATTTTCTTTCGTAAGATCTAGACAATTAGGTGAAAATTTGTCACAATATGGGTCCCAAAATGGGCAAATATTTGCTAATCTTGTTATTTTACCCGTGTTATTTTTAAGAAATCCAATGATTTTTGAATTCTCTATATTTTCTTTGAATACTTTGCACCTATCTTGTACGTCTTTTACCATCAGCTCACACGTAGCGTTTTGGAAGACACATACAAAAGAGAAACGGTCATTGCCTCTTCTAGACCATTTATTACACTTTTCTTTTAGATATGTTGCACAGTTTTCATGAGTTTTCAAAGTATCCTTGTGTTCATCCAGTAAGACCTGCTTCAAGATTTCTGTAGTCCCTAAACGATTGCATTGCTGCTCTAGTGTATGACATGGCCACGTAATTTCTTTTGAATCCTTTCCTAAATCTTGGCATTTTTTCCCTAATTCCTTGCAGTCTTTATCTGTCGGAAAGTCTCGCTTTTGATCCA
>m120308_025142_00122_c100303982550000001523012208061292_s1_p0/1959/ccs
TGGATCAAAAGCGAGATTTCCCAACAGACAAAGACTGCAAAGAATTAGGGAGAAAATGTCAAGATTTAGGAAAGGATTCAAAAGAAATTACATGGCCATGTCATACACTGGAGCAGCATGCAATCGTTTAGGGACTACAGAAATTTTAAAACAGGTTTTACTGGATGAACACAAGGATACTTTGAAAGATCAAAAAAGTTGTGTAAAATATTTGAAAGAAAAGTGTAATAAATGGTCTAGAAGAGGTGATGACCGTTTTTCTCTTGTATGTGTTTTTCTGGAAAGTACGTGTAAGCTGATGGTAGAAGACGTACAAAATAGATGCAAAGTATTCAAAGAAAATACACAAGCGTCAAATATCACGGACGTTTTTGAAGGATAACACAAGAATAGATCATTAGCAAGTTTTTGTCCCTTTCGGAGTTCATACTGTCATAGATTCGGACCTAATTGCCCTGATCTTAAAAAAGAGGCTACTCTTTGTACAAAGCTCGAAAAACATTGTGAACCATTTTACAAAAGAAGGCCTTGGAAGACGCTCTCAAAGTAGAGCTTCGAGGAAAATTAGGTGGTCAAGATAAATGTGAAATCTGCATTAGAAAATATTGCACAGTAGCAGGAAACGTAAATAATGCATCAATCAGAAGTTTATGCAAAGATAATGCCGAAAGTAAAACTAAAAAGGCTGATGATAAAGATATTAGAAAGAATCTTTGTCTAAAATTAGTGGAAGAAGTGAAAGAACAATGTAAAACATTACCGGAAGAACTAAAAACAACTGGAAAAAGACTTAGAAGACGACTTTAAAGTATTTAAGAACTTAAAGAACAAGCAAAAGAAGCAATGAACAAGTCCAATCTTGTTTTATCACTCGTTAAGAAAAACGAAAGTAATACATCGAAAATAATAGCAAGAACAAGGATAGAATGCCGTTTCAAATGAGAAAGATACTACAAAAATATGTAAAAAATACTGCGGAGAGGAGTTAAAGATGTATCCGTAACAGAATTAGAAAGCTAAAGCATTTGATTTGACAGCAGAAGTATTAGGAAGATATGTAGATTTGAAGGAAAGATGTGAGAAATTGACCCTTGGATTGTGGGATTAAGAAAGATTGCAAAGCCTTAGAAAATGTGTGTGAAAAGATACAAGGAGTATGTTCGAACTAAAACCACTGAAAGTGAAATCGCACGAAATAGTTACAGAAAGCACAACGACGACCACGACGGCAACAACAACCGTTACCGATCCAAGGCCAACAGAATGCAAATCCCTACAGACGGACAGATACATGGGTTACACAGACATCGACACACACAAGCACATCTACCATCACATCTACAATTACATCAAAAATAACACCTCACATCTACAAGGCGGTGCAAACCACCCAAGTGGTACGACAGGGGATGATGCAGAAGACGTGAAGCCAAGTGAAGGCTTGAGGGTGAGCGGGTGGAATGTGATAAGGGGGGTGATAGTAGCAATGGTTATTTCGTTCATGATTTAGAAAGCAAATGAGCAAGATTTAATGATGAGCATGTATATTTAGTAAATAACGAGCAGGGTAGGGCAGGAAAGAGTA
>m120308_025142_00122_c100303982550000001523012208061292_s1_p0/1967/ccs
TGGATCAAAAGAGAGATTTCCCGACAGACAAAGACTGCAAAGAATTAGGGAGAAAATGCCAAGATTTAGGAAAGGATTCGAATCAGATTCAATGGCCATGCCATACGTTAAAGCAGCAATGTGATCGCTTAGGGACTACAGAAATTTTAAAACAGATTTTATTGGATGAACACAAAGATACTTTGAAAACTCATGAAAACTGTACGAAATATTTAAAGAGAAAATGCCATAAATGGTCTAGAAGAGGAGATGACCGTTTCTCTTTTGTATGTGTCTTCCAAAACGCTACGTGTAAGCTGATGGTAGATGATGTAAAAGATAGGTGTGAAGTATTCGAAAAAAATATGCAAGCATCAGATATTAATGATTCCCTTGAAAAAAATAAAATAAAAACAGAATCAGCATCAAATATTTGCCCTTCATGGCATCCATACTGCGATAGATTTTTACCCAATTGTCCTGATCTTGACAAAGGAAAAACTTTCTGTCAAAATCTTAAAAAATATTGCGAACCATTTTATAGAAGAAAGGTTTTAGAAGATGCTCTTAAAGTAGAGCTTCGAGGGAATTTAAGTAAAAACAAATGCGAACCTGCATTGAAAGGATATTGCACAATATTGGAAAATGTAAATAATGCATCAATCAGCAGTTTATGTAAAAATAATACGAAAAATAAAACTGAAAAGGATGATGAAAATGTTAGAAAGAAGCTTTGTCTAAAATTAGTAGAAGAAGTGGAACAGCAGTGCAAAGTATTACCAGCAGAACTGAAGCATGAGGAAAAAGATCTAAAAGATGATTTTGAAACATATGAGGGACTTAAGGAAAAGGCAAAGAAAGCAATGAACAAGTCCAGCCTTATTTTATCACTTGTTAAGAAAAACCAAAGTAATACATCGAAAAATAATAGCAAAAACAAGGATAAGGATGCTGTTTCAAATGAAAAAGATACCACAAAATATGTGAAAATACTACGGAGAGAAGTTAAAAATGTACCCGTGACAGAATTGGAAGCCAAAGCATTTGATTTAACAGCAGAAGTGTTTGGAAGATATGTAGACTTGAAAGAAAGATGTGAGAAATTGGCCTCAGATTGCAGGATTAAAGACGATTGTGATGATTTAAAAGATGTGTGTGAAAAGATTGAGAAGACATGTCGTGATCTGAAGCCTCTGGAGGTGAAGTCGCACGAAATAGTCACAGAAAGCACAACGACGACCACAACGACAACAACAACCGTTACCGATCCGAAGGCAACAGAATGCAAATCCTTACAGACAACAGACACATGGGTTACACAGACATCGACACACACAAGCACGTCTACCATCACATCTACGATTACATCAAAAATAACACTCACATCAACGAGGCGTTGCAAACCAACCAAGTGTACGACAGGGGATGATGCAGAGGACGTGAAGCCGAGTGAGGGATTGAAGATGAGTGGGTGGAGCGTGATGAGGGGGGTGATATTAGCAATGATGATTTCGTTCATGATTTAGAAAGCAAATGAGCAAAATTTAATGATGAGCATGTATATTTAGTAAATAAACGAGCAGGGTAGGACAGGAAAGAGTA
>m120308_025142_00122_c100303982550000001523012208061292_s1_p0/1980/ccs
GTCCTACCCTGCTCGTTTATTTACTAAATATACATGCTTATCATTAAATCCTGCTCATTTGCTTTCTAAATCATGAACGAATAACCATTGCTACTATCACCCCCCTCATCACATTCCACCCGCTCACCCTCAAGCCTTCACTCGGTTTCACGTCTCCCGCATCATCCCTGTCGTACACTTGGTGGTTTGCATCGCTCGTTGATGTCAATGTTATTTTTGATGTGATTGTAGATGTGATGGTAGACGTGCATGTGTGTGTCGATGTCTGTGTAACCCATGTATGCTGTTGTCTGTAAGGATTTGGCATTTCTGTTGCCTTCGGATCGGTAACGGTTGTTGTTGTCGTTGTGGTCGTCGTTGTGCTTTCTGTGACTATTTCGTGCGACTTCACCTCCAGAGGCTTCAGATCACGACATGTCTTCTCAATCTTTTCACACACATCTTTTAAATCATCACAATCGTCTTTAATCCCGCAATCTGAGGCCAATTTCTCACATCTTTCTTTCAAGTCTACATATCTTCCAAACACTTCTGCTGTTAAATCAAATGCTTTGGCTTCCAATTCTGTCACGGGGTACATTTTAACTTCTCTCCGTAGTATTTTCACATATTTTGTGGTATCTTTTTCATTTGAAACAGCATCCTTATCCTTGTTTTTGCTATTATTTTTCGATGTATTACTTTGGTTTTTCTTAACAAGTGATAAAATAAGGCTGGACTTGTTCATTGCTTTCTTTGCCTTTTTCCTTAAGTCCCTCATATGTTTCAAAATCATCTTTTAGATCTTTTTCCTCATGCTTCAGTTCTGCTGGTAATACTTTGCACTGCTGTTCCACTTCTTCTACTATTTTAGACAAAGCTTCTTTCTAACATTTTCATCATCCTTTTCAGTTTTATTTTTCGTATTATTTTTACATAAACTGCTGATTGATGCATTATTTACATTTTCCAATATTGTGCAATATCCTTTCAATGCAGGTTCGCATTTGTTTTTACTTAAATTCCCTCGAAGCTCTACTTTAAAGAGCATCTTCTGAAACCTTTCTTCTATAAAATGGTTCGCAATATTTTTTAGATTTTGACAGAAAGTTTTTCCTTTGTCAAGATCAGGAACAATTGGGTAAAAATCTATCCGCAGTATGGATGCCATGAAGGGGCAAATATTTGATGCTGATTCTGTTTTTATTTTATTTTTTTCAAGGGAATCATTAATATCTGATGCTTGCATATTTTTTTTCGAATACTTCACACCTATCTTTTACATCATCTACCATCAGCTTACACGTAGCGTTTTGGAAGACACATACAAAAGAGAAACGGTCATCTCCTCTTCTAGACCATTTATGGCATTTTCTCTTTAAATATTTCGTACAGTTTTCATGAGTTTTCAAAGTATCTTTGTGTTCATCCAATAAAATCTGTTTTAAAATTTCTGTAGTCCCTAAGCGATCACATTGCTGCTTTAACGTATGGCATGGCCATTGAATCTGATTCGAATCCTTTCCTAAATCTTGGCATTTTCTCCCTAATTCTTTGCAGTCTTTGTCTGTCGGAAGTCTCGCTTTTGATCCA
>m120308_025142_00122_c100303982550000001523012208061292_s1_p0/1993/ccs
TACTCTTTCCTGTCCTACCCTGCTTGCTCATCTAGTAAATATACATGCTCATCATTAAATCTTGCTCATTTGCTTTCTAAATCATGAACGAAATAACCATTGCTACTATCACCCCCCTCATCACATTCCACCCGCTCACCCTCAAGCCTTCACTTGGCTTCACGTCTTCCGCATCATCCCCTGTCGTACACTTGGCTGGTTTGCATCGCCTCGTTGATGTCAATGTTATTTTTGATGTGATGGTAGATGTGATAGTAGACGTGCTTGTGTGTGTCGATGTCTGTGTAACCCATGTGTCTGTTGTCTGTAAGGATTTGCATTCCGTTGCCTCCGGATCGGCAACGGTTGTTGTTGTTGTTGTGGTTGTCGTTGTACTTTCTGTCACTGTTTCGTGCGGCTTCACCTCCAGAGGCTTCAGATTGCGACAAGCCTTATTAATCTTTTTGCATACTTCTTCTAAGTCTTTGCAATCCTCCTTAATTCTGCAATCTGATTCCAATTTATTACATCTTTCCTTCAAATCTACATATCTTCCAAACACTTCTGCTGCCAAATCAAATGCCTTGGCTTCAGATTCTGTTACAAGTGCCTCCTTAACTCTTCTCCGTAGTATTTTCACATGTTCTGTGGTATCTTGAAGTCCGTTTGAAACGGTATTCTTATCCTTGTTTTTGCTATTATTTTTCGGTGTATTATTTCCGTCTTTCTTAACGAGTGATAAAACAAGGCTGGACTTGTTCATTGCTTTCTTTGCCTCTTCCTTAAGTTCCTCATATGTCTTAACATCTTTTTCTAGATTGTCTGCCGGTTGTCTTAGCTCTGCTGGTAATGTTTTGCATTGTTCTTTTACTTCTTCCACTAATTTCTCACAGAGTTCCTTTTTTAGCATCTTTGTTGCTCTTTTTAGGGTTATCCTTGGTGTTAGCTTTGCATAAACTTTTGATAGATTCATTATTTAATTTTTCTAATTGTGTACAATATCCTTTTAATGCCAAATTGCATTCATCTTGATCACCTAATTTTCCTCGAAGCTCTACTTTGAGAGCATCTTCCAAGGCCTTTCTTTTATAGAACGGCTCACAATGCTTCTTGATTTTTGTACAACTATCCTCTTTCGTAAAGATCTGGACAATTAGGTGAAAATCTATTGCAGTACGTATGCCAGGAGGGACAGTTTCTTTCCAGTGTTGTTATGTTATTCGTGTTATTTTTAAGAAATTCAACAATCTCTGAAACCTCTATATTTTTTTCGAATATTTTGCATCTATTTTGTACGTCTTCTACCATCAGCTTACGTGTAGCCGTTTTGGAAGACACATACAAAAGTGAAACGATCATCACCCCTTCTAGACCCATTTATTACACTTTTCCTTTAAATATGTTACACAGTTTTCATGAGTTTCCAAAGTGTCCTTGTGTTCATTTAGTAAAACCTGCTTCAAAATTCTGGTAGTCCCCAAGCGATCGCATTGCTGCTCCAGTGTATGACATGGCCATTGAATCTGATTTGAATCCTTTCCTAAAGCTTTACACTTTCTCCCTAATTCTTTGCAGTCTTTATCTGTCGGAAAATCTCGCTTTTGATCCA
>m120308_025142_00122_c100303982550000001523012208061292_s1_p0/1999/ccs
TACTCTTTCCTGTCCTATCCTGCTCGTTTATTTACTAAATATACATGCTCATCATTAAATCTTGCTCATTTGCTTTCTAAATCATGAACGAAATAACCATTGCTACTATCACCCCCCTCATCACATTCCACCCGCTCACCCTCAAGCCTTCACTTGGCTTCACGTCTTCTGCATCATCCCCTGTCGTACACTTGGTTGGTTTGCACCGCCTCGTTGATGTGAGTGTTATTTTTGATGTAATCGTAGATGTGATGGTAGACGTGCTTGTGTGTGTCGATGTCTGTGTAACCCATGTGTCTGTTGTTCTGTAAAGATTTGCGTTCTGTTGCCTTCGGATCGGTAATGGTTGTTGTTGTCGTCGTGGTCGTTATTGTGCTTTCTGTGACTATTTCGTGCGACTTCACCTCCAGAGGCTTCAGATCGCGACATTTCTTCTTAATCTTTCCACACACACCTTTTAAAACCATCGCAATCGTCTTTAATCCCGCAATCCAAGGTCAATTTCTCGCATCTTTCCTTCAAATCTATATATCTTCCTAATACTTCTGCTGCTAATCAAATGCTTTGACTTCTAATTCTGTCACAAGTACATTCTTAACTTCTCTTCGTAGTATTTTTACATGTTCTGTGGTATTTTGTTCATTTGAAACAGCATTCTTATCCTTGCTCTTGCTATTATTTTTCGATGTATTACTTTCGTTTTCTTAACGAGTGATAAAACAAGGATTGGACTTGTCATTGCTTCTTTTGCTTGTTCTTTAAGTTCTTTAAATACTTTAAAGTCGTCTTCTAAGTCTTTTTCCAGTTGTTTTAGTTCTTCCGGTAATGTTTTACATTGTTCTTTCACTTCTTCCACTAATTTTAGACAAAGATTCTTTCTAACATCTTTATCATCAGCCTTTTTAGTTTTACTTTCGGCATTATCTTTGCATAAACTTCTGATTGATGCATTATTTACGTTTCCTGCTACTGTGCAATATTTTTCTAATGCAGATTCACATTTATCTTGACCACCTAATTTTCCTCGAAGCTCCACTTTGAGAGCGTCTTCCAAGGCCTTTCTTTTGTAATATGGTTCACAATGCTTCTTGAGTTTTGTACAAAAAGTTTTCCCTTTCTTAAGATTAGGGCAATTAGGTTCAAATCCTATGACAGTATGGGTCCAAAAAGGGACATAATCTTGCTAATGATGCTATTGTTGTCTTATTTTTAAAAAAATGTCATTGATCTCTGAAGCTTTTATATTCTCTTCAAATACTTCACACCTATTTTGTACATCACCTACCATCAGCTTGCACGTAGCGTTTGGAAAACACATACAAAAGAAAAACGGTTATCGCCTCTTCTAGACCATTTATTACACTTTTCTTTTAGATATTTTACACAACTTTCTTGATCTTTCAAAGTATCCTTGTGTTCATCTAGTAAAACCTGCTTCAAGATTTCTGTAGTCCCTAAGCGATCGCATTGCTGCTCCAGTGTATGACATGGCCACGTAATTCTTTTTGAATCCTTTCCTAAATCTTGGCCACTTTCTCCCCAATTCCTTGCAGTCTTGTCTGTCGGAAAGTCTCGCTTTTGATCCA
>m120308_025142_00122_c100303982550000001523012208061292_s1_p0/2003/ccs
TGGATCAAAAGCGAGATTTTCCAACAGACAAAGACTGCAAAGAATTAGGGAGAAAATGCCAAGATTTAGGAAAGGATTCGAATCAGATTCAATGGCCATGCCATACGTTAAAGCAGCAATGTGATCGCTTAGGGACTACAGAAATTTAAAACAGATTTTATTGGATGAACACAAAGATACTTTGAAAACTCATGAAAACTGTACGAAATATTTAAAGAGAAAATGCCATAAATGGTCTAGAAGAGGAGATGACGTTCTCTTTTGTATGTGTCTTCCAAAACGCTACGTGTAAGCTGATGGTAGATGATGTAAAAGATAGGTGTGAAGTATTCGAAAAAATATGCAAGCATCAGATATAATGATTCCCTTGAAAAAAATAAAATAAAAACAGAATCAGCATCAAATATTTGCCCTTCATGGCATCCATACTGCGATAGATTTTACCCAATTGTCCTGATCTTGACAAAGGAAAAACTTTCTGTCAAATCTTAAAAAATATTGCGAACCATTTTATAGAAGAAAGGTTTTAGAAGATGCTCTTAAAGTAGAGCTTCGAGGGAATTTAAGTAAAAACAAATGCGAACCTGCATTGAAAGGATATTGCACAATATTGGAAAATGTAAATAATGCATCATCAGCAGTTTATGTAAAAATAATACGAAAATAAAACTGAAAAGGATGATGAAAATGTTAGAAAGAAGCTTTGTCTAAAATTAGTAGAAGAAGTGGAACAGCAGTGCAAAGTATTACCAGCAGAACTGAAGCATGAGAAAAGATCTAAAAGATGATTTGAAACATATGAGGGACTTAAGGAAAAGGCAAAGAAGCAATGAACAAGTCCAGCCTTATTTATCACTTGTTAAGAAAAACCAAAGTAATACATCGAAAAATAATAGCAAAAACAAGGATAAGGATGCTGTTTCAAATGAAAAAGATACCACAAATATGTGAAAATACTACGGAGAGAAGTTAAAATGTACCCGTGACAGAATGGAAGCCAAAGCATTTGATTTAACAGCAGAAGTGTTTGGAAGATATGTAGACTTGAAAGAAAGATGTGAGAAATTGGCTCAGATTGCGGGATTAAAGACGATTGTGATGATTTAAAAGATGTGTGTGAAAAGATTGAGAAGACATGTCGTGATCTGAAGCCTCTGGAGGTGAAGTCGCACGAAATAGTCACAGAAGCCACAACGACGACCACAACGACAACAACAACCGTTACCGATCGAAGGCAACAGAGTGCAATCCTTACAGACAACAGACACATGGTTACACAGACATCGACACACACAAGCACGTCTACCATCACATCTACAATCACATCAAAATAACATTGACATCAACGAGGCGATGCAAACCAACCAAGTGTACGACAGGGGATGATGCGGGAGACGTGAAACCGAGTGAAGGCTTGAGGGTGAGCGGGTGGAATGTGATGAGGGGGGTGATAGTAGCAATGGTTATTTCGTTCATGATTTAGAAAGCAAATGAGCAGGATTTAATGATGAGCATGTATATTAGTAAATAAACGAGCAGGATAGGACAGGAAGAGTA
>m120308_025142_00122_c100303982550000001523012208061292_s1_p0/2009/ccs
CTCGTTTATTTACTAAAATATACATGCTTATCATTAAATCCTGCTCATTTGCTTTCTAAATCATGAACGAAATAACCATTGCTACTATCACCCCCCTCATCACATTCCACCCGCTCACCCTCAAGCCTTCACTCGGTTTCACGTCTCCCGCATCATCCCCTGTCGTACACTTGGTTGGTTTGCATCGCCTCGTTGATGTCAATGTTATTTTTGATGTGATTGTAGATGTGATGGTAGACGTGCTTGTGTGTTGTCGATGTCTGTGTAACCCATGTGTCTGTTGTCTGTAAGGATTTGCATTCTGTTGCCTTCGGATCGGTAACGGTTGTTGTTGTCGTTGTGGTCGTCGTTGTGCTTTCTGTGACTATTTCGTGCGACTTCACCTCCAGAGGCTTCAGATCACGACATGTCTTCTCAATCTTTTCACACACATCTTTTAAATCATCAACAATCGTCTTTAATCCCGCAATCTGAGGCCAATTTCTCACATCTTTCTTTCAAGTCTACATATCTTCCAAACACTTCTGCTGTTAAATCAAATGCTTTGGCTTCCAATTCTGTCACGGGTACATTTTTAACTTCTCTCCGTAGTATTTTCACATATTTTGTGGTATCTTTCTCATTTGAAACAGCATCCTTATCCTTGTTTTTGCTATTATTTTTCGATGTATTACTTTGGTTTTTCTTAACAAGTGATAAAATAAGGCTGGACTTGTTCATTGCTTTCTTTGCCTTTTTCCTTAAGTCCCTCATATGTTTCAAAATCATCTTTTAGATCTTTTTCCTCATGCTTCAGTTCTGCTGGTAATACTTTGCACTGCTGTTCCACTTCTTCTACTAATTTTAGACCAAAGCCTTCTTTCTAACATTTTCATCATCCTTTTCAGTTTTATTTTTCGTATTATTTTTACATAAACTGCTGATTGATGCATTATTTACATTTTCCAATATTGTGCAATATCCTTTCAATGCAGGTTCGCATTTGTTTTTACTTAAATTCCTCGAAGCTCTACTTTAAGAGCATCTTCTAAAACCTTTCTTCTATAAAATGGTTCGCAATATTTTTTAGATTTTGACAGAAAGTTTTTCCTTGTCAAGATCAGGACAATTGGGTAAAAATCTATCGCAGTATGGATGCCATGAAGGGCAAACATTTGATGCTGATTCTGTTTTTATTTTATTTTTTTCAAGGGAATCATTAATATCTGATGGCTTGCATATTTTTTTCGAATACTTCACACCTATCTTTTACATCATCTACCATCAGCTTACACGTAGCGTTTTGGAAGACACATACAAAAGAGAAACGGTCATCTCCTCTTCTAGACCATTTATGGCATTTTCTCTTTAAATATTTCGTAGCAGTTTTCATGAGTTTTCAAAAGTATCTTTGTGTTCATCCAATAAAATCTGTTTTAAAATTTCTGTAGTCCCTAAGCGATCACATTGCTGCCTTTAACGTATGGCATGGCCATTGAATCTGATTCGAATCCTTTCCTAAATCTTGGCATTTTCTCCCTAATTCTTTGCAGTCTTTGTCTGTCGGGAAATCTCGCTTTTGATCCA
>m120308_025142_00122_c100303982550000001523012208061292_s1_p0/2014/ccs
TACTCTTTCCTGCCCTACCCCTGCTCGTTTATTTACTAAATATACATGCTCATCATTAAATCTTGCTCATTTGCTTTCTAAATCATGAACGAAATAACCATTGCTACTATCACCCCCTCATCACATTCCACCCGCTCACCCTCAAGCCTTCACTTGGCTTCACGTCTTCTGCATCATCCCCTGTCGTACACTTGGTTGGTTTGCACCGCCTCGTTGATGTGAGTGTTATTTTTGATGTAATCGTAGATGTGATGGTAGACGTGCTTGTGTGTGTCGATGTCTGTGTAACCCATGTGTCTGTTGTCTGTAAAGATTTGCGTTCTGTTGCCTTCGGATCGGTAATGGTTGTTGTTGTCGTCGTGGTCGTTATTGTGGCTTCTGTGACTATTTCGTGCGACTTCACCTCCAGAGGCTTCAGATCGCGACATTTCTTCTTAATCTTTCCAACACACCTTTTTAAACCATCGCAATCGTCTTTAATCCCGCAATCCAAGGTCAATTTCTCGCATCTTTCCTTCAAATCTATATATCTTTCCTAATACTTCTGCTGCTAAAATCAAATGCTTTGACTTCTAATTCTGTCACAAGTACATTCTTAACTTCTCTTCGTAGTATTTTTACATTGTTCTGTGGTATTTTGTTCATTTGAAACAGCATTCTTATCCTTGCTCTTGGCTATTATTTTTCGATGTATTACTTTCGTTTTCTTAACGAGTGATAAAACAAGATTGGACTTGTTCATTGCTTCTTTTGCTTGTTCTTTAAGTTCTTTAAATACTTTTAAAGTCGTCTTCTAAGTCTTTTTCCAGTTGTTTTAGTTCTTCCGGTAATGTTTTACATTGTTCTTTCACTTCTTCCACTAATTTTAGACAAAGATTCTTTCTAACATCTTTATCATCAGCCTTTTTTAGTTTTACTTTCGGCATTATCTTTGCATAAACTTCTGATTGATGCATTATTTACGTTTCCTGCTACTGTGCAATATTTTTCTAATGCAGATTCACATTTATCTTGACCACCTAATTTTCCTCGAAGCTCCACTTTGAGAGCGTCTTCCAAGGCCTTTCTTTTGTAATATGGTTCACAATGCTTCTTGAGTTTTGTACAAAAAGTTTTCCCTTTCTTAAGATTAGGGCAATTAGGTTCAAATCTATGACAGTATGGGTCCAAAAAGGGACATAATCTTGCTAATTGATGCTATTGTTGTCTTATTTTTAAAAATGTCATTGATCTCTGAAGGCTTTTATATTCTCTTCAAATACTTCACACCTATTTTGTACATCACCTACCATCAGCTTGCACGTAGCGTTTGGAAAACACATACAAAAGAAAAACGGTTATCGCCTCTTCTAGACCATTTATTACACTTTTCTTTTAGATATTTTACACAACTTTCTTGATCTTTCAAAGTATCCTTGTGTTCATCTAGTAAAACCTGCTTCAAGATTTCTGTAGTCCCTAAGCGATCGCATTGCTGCTCCAGTGTATGACATGGCCACGTAATTTCTTTTGAATCCTTTCCTAAATCTTGGCACTTTCTCCCCAATTCCTTGCAGTCTTTGTCTGTCGGGAAATCTCTCCTTTTGATCCA
>m120308_025142_00122_c100303982550000001523012208061292_s1_p0/2033/ccs
GGATCAAAAGAGAGATTTCCCGACAGACAAAGACTGCAAGGAATTGGGGAGAAAGTGCCAGATTTAGGAAAGGATTCAAAAGAAATACGTGGCCATGTCATACACTGGAGCAGCAATGCGATCGCTAGGACTACAGAAACTGAAGCAGGTTTTACTAGATGAACACAAGGATACTTTGAAAGATCAAGAAAGTTGTGTAAAATATCTAAAGAAAAGTGTAATAAATGGTCTAGAAGAGGCGATAACCGTTTTCTTTGTATGTGTTTTCCAAAACGCTACGTGCAAGCTGATGGTAGGTGATGTACAAAATAGGTGTGAAGTATTTGAAGAGAATATAAAAGCTTCAGAGATCAATGACATTTTTAAAATAAGACAACATAGCATCATTAGCAAGATTATGTCCCTTTTTGGACCATACTGTCATAGATTTGAACCTAATTGCCCTAATCTTAAGAAAGGGAAACTTTTTGTACAAACTCAAGAAGCATTGTGACCATATACAAAGAAAGGCCTTGGAGACGCTCTCAAAGTGGAGCTTCGAGGAAATTAGGTGGTCAAGATAAATGTGAATCTGCATTAGAAAAATATTGCACAGTAGCAGGAAACGTAAATAATGCATCAATCAGAAGTTTATGCAAAGATAATGCCGAAAGTAAAACTAAAAAGGCTGATGATAAGATGTTAGAAAGAATCTTTGTCTAAAATTAGTGGAAGAGTGAAAGAACAATGTAAAACATTACCGGAAGAACTAAAACAACTGGAAAAAGACTTAGAGACGACTTTAAAGTATTTAAAGAACTTAAAGAACAAGCAAAAGAAGCAATGAACAAGTCCAATCTTGTTTATCACTCGTTAGAAAAACGAAAGTAATACATCGAAAATAATAGCAAGAGCAAGGATAAGAATGCTGTTTCAAATGAACAAAATACCACAGAACATGTAAAAATACTACGAAGAGAAGTTAAGAATGTACTTGTGACAGAATTAGAAGTCAAAGCATTGATTTAGCAGCAGAAGTATTAGGAAGATATATAGATTTGAAGGAAGATGCGAGAAATTGACCTTGGATTGCGGATTAAAGACGATTGCGATGGTTTAAAAGGTGTGTGTGGAAAGATTAAGAAGAAATGTCGCGATCTGAAGCCTCTGGAGGTGAAGTCGCACGAAATAGTCACAGAAAGCACAATAACGACCACGACGACAACACAACCATTACCGACCCGAAGGCAACAGAACGCAAATCTTTACAGACAACAGACACATGGGTTACACAGACATCGACACACACAAGCACGTCTACCATCACATCTACGATTACATCAAAAATAACACTCACATCAACGAGGCGGTGCAAACCAACCAAGTGTACGACAGGGGATGATGCAGAAGACGTGAAGCCAAGTGAAGGCTTGAGGGTGAGCGGGTGGAATGTGATGAGGGGGTGATAGTAGCAATGGTTATTTCGTTCATGATTTAGAAAGCAAATGAGCAAGATTTAATGATGAGCATGTATATTTAGTAAATAAACGAGCAGGGTAGGGCAGGAAAGAGTA
>m120308_025142_00122_c100303982550000001523012208061292_s1_p0/2039/ccs
TGGATCAAAAGAGAGATTTCCCGACAGACAAAGACTGCAAAGAATTAGGGAGAAAATGTCAAGATTTAGGAAAGGATTCAAAAGAAATTACATGGCCATGTCATACACTGGAGCAGCAATGCAATCGTTTAGGGACTACAGAAATTTTAAAACAGGTTTTACTGGATGAACACAAGGATACTTTGAAAGATCAAAAAAGTTGTGTAAAATATTTGAAAGAAAGTGTAATAAATGGTCTAGAAGAGGTGATGACCGTTTTTCTCTTGTATGTGTTTTTCTGGAAAGTACGTGTAAGCTGATGGTAGAAGACGTACAAAATAGATGCAAAGTATTCAAAGAAAATACACAAGCGTCAAATATCACGGACGTTTTTGAAGATAACACAAGAATAGAATCATTAGCAAGTTTTTGTCCCTTTCGGAGTTCATACTGTCATAGATTCGGACCTAATTGCCCTGATCTTAAAAAAGAGGCTACTCTTTGTACAAAGCTCGAAAAACATTGTGAACCATTTTACAAAAGAAAGGCCTTGGAAGACGCTCTCAAAGTAGAGCTTCGAGGAAAATTAGGTGGTCAAGATAAATGTGAATCTGCATTAGAAAAATATTGCACAGTAGCAGGAAACGTAAATAATGCATCAATCAGAAGTTTATGCAAAGATAATGCCGAAAGTAAAACTAAAAAGGCTGATGATAAAGATATTAGAAAGAATCTTTGTCTAAAATTAGTGGAAGAAGTGAAAGAACAATGTAAAACATTACCGGAAGAACTAAAACAACTGGAAAAAGACTTAGAAGACGACTTTAAAGTATTTAAAGAACTTAAAGAACAAGCAAAAGAAGCAATGAACAAGTCCAATCTTGTTTTATCACTCGTTAAGAAAAACGAAAGTAATACATCGAAAAATAATAGCAAGAACAAGGATAAGAATGCCGTTTCAAATGAAAAAGATACTACAAAATATGTAAAAATACTGCGGAGAGGAGTTAAAGATGTATCCGTAACAGAATTAGAAGCTAAAGCATTTGATTTGACAGCAGAAGTATTAGGAAGATATGTAGATTTGAAGGAAAGATGTGAGAAATTGACCTTGGATTGTGGGATTAAGAAAGATTGCAAAGCCTTAGAAAATGTGTGTGAAAAGATACAAGGAGTATGTTCGAAACTAAAACCACTGAAAGTGAAATCGCACGAAATAGTTACAGAAAGCACAACGACGACCACGACGACAACAACAACCGTTACCGATCCAAAGGCAACAGAATGCAAATCCCTACAGACGACAGATACATGGGTTACACAGACATCGACACACACAAGCACATCTACCATCACATCTACAATTACATCAAAAATAACACTCACATCTACAAGGCGGTGCAAACCAACCAAGTGTACGACAGGGGATGATGCAGAAGACGTGAAGCCAAGTGAAGGCTTGAGGGTGAGCGGGTGGAATGTGATAAGGGGGGGTGATAGTAGCAATGGTTATTTCGTTCATGATTTAGAAAGAAAATGAGCAGATTTAATGATGAGCATGTATATTTAGTAAATAAACGAGCAGGGTAGGGCAGGAAAGAGTA
>m120308_025142_00122_c100303982550000001523012208061292_s1_p0/2046/ccs
ACTCTTTCCTGCCCTACCCTGCTCGTTTATTTACTAAATATACATGCTCATCATTAAATCTTGCTCATTTGCTTTCTAAATCATGAACGAAATAACCATTGCTACTATCACCCCCCTCATCACACTCCATCACTCCATCTTCAAGCCCTCACTCGGCTTCACGTCCTCTGCATTATCCCCTGTCGTACACTTGGTTGGTTTGCACCGCCTTGTTGATGTGAGTGTTATTTTTGATGTGATTGTAGATGTGATGGTAGACGTGCTTGTGTGTGTCGATGTCTGTGTAACCCATGTGTCTGTTGTCTGTAAGGGATTTGCATTCTGTGCCTTCGGATCGGTAACGGTTGTTGTCGTCGTGGTCGTCGTTGTGCTTTCTGTAACTATTTCGTGCGACTTCACTCCAGAGGCTTCAGTTCGCTACATGTTTTCTCGATCTTTTTGCATACATTTTCTAGATCTTTACAGTCGTCTTTAATCCCGCAATCCGATTTAATTTCTCACATCTTTCCTTCAAATCTACATATCTTCCAAACACATCTGCTGCTAGGTCAAATGCCTTGGCTTCCAATTCTGTCACAAAGTACATCCTTAATTCCTCTCCGTAGTATTTTCACATGTTCTGTGGTATCTTGAAGTCCGTTCGAAACGGCATTATATCCTTGCTTTGCTATTATTTTCGATGTATTACTTTCGTTTTTTTTTAACGAGTGATAAAACAAGATTGGACTTGTTTCATTGCTTTCCTTTGCCTTTTCCTTAAGTTCCTCATATGTTTTAAAATCTTTTTCTAGATCGTCTGCCGGTTGTTTTAGTTCTGCTGGTAATAGTTTGCATTGATATTCCACCTCTTCTATTAATTTTAGACAAAGCTTCTTCTAACATCTCTTCATCATTGTTTTTTTTTAGTTTTAGTATCTTGGTGTATCTTTACATAAACTTCTGATTGACTCATTATTTGCGTTTCCCGCTATTGTTACAAATATCTTTTTAATGCTGGTTCGCATTTCTTTTCATCATTCAACTTTCCCCGAAGCTCTACTTTAAGAGCGTCTTCCAAGGCCTTTCTTTTGTAAAATGGTTCACAATGTTTTTCGAGCTTTGTACAAAAAGTAGCCTCTTTTTTAAGGTCAGGACAATTAGGTCAAATCTATTACAATATGAACCCAAAAGGGACAAAATCTTGCTAATGTTTCTATTTTTATGTTATTTTCTTCGAAAATGTCCTTGATATTTGAAGTTTGTACATTTTTTTCAAATACTTTGCACCTATCTTGTACGTCTTCTATCATCAGCTTACACGTAGCGTTTTGAAACACATACAAAAGAGAAACGATCATCGCCCCTTCTAGACCATTTATGACATTTTCTCTTTAAATATTTTGTACAGTTTTCATGAGTTCTTAAGTATCCTTGTGTTCATCTAGTAAAACCTGTTTCAAGATTTCTGTAGTCCCTAAGCGATCACATTGTTGCTTTAGCGTATGACATGGCCATTGAATCTGATTTGAATCCTTTCCTAAAGCTTCACACTTTCTTCCTAACTTCCTTGCAATCTTTATCTGTCGGGAAAATCTCGCTTTTGATCCAA
>m120308_025142_00122_c100303982550000001523012208061292_s1_p0/2061/ccs
TACTCTTTCCTGCCCTACCCTGCTCGTTTATTTACTAAATATACATGCTCATCATTAAATCTTGCTCATTTGCTTTCTAAATCATGAACGAAATAACCATTGCTACTATCACCCCCCTCATCACATTCCACCCGCTCACCCTCAAGCCTTCACTTGGCTTCACGTCTTCTGCATCATCCCCTGTCGTACACTTGGTTGGTTTGCACCGCCTCGTTGATGTGAGTGTTATTTTTGATGTAATTGTAGATGTGATGGTAGACGTGCTTGTGTGTGTCGATGTCTGTGTAACCCATGTATCTGTTCGTCTGTAAGATTTGCGTTCTGTTGCCTTCGGATCGGTAACGGTTGTTGTTTGTCGTCGTGGTCGTCATTGTGCTTTCTGTGACTATTTCGTGCGATTTCACTTCAGTGGCTTCAGATCGCGAACATACTCCTTCTTATCTTTCACACACATTTCTAAGCCATCGCAATCTTCTTTAATCCCGCAATCCAAGGTCAATTTCTCGCATCTTTCCTTCAAATCTACATATCTTCCTAATACTTCTGCTGTCAAATCAAATGCTTTGACTTCTAATTCTGTCACGAGTACATTCTTTAACTCCTCTTCCGCAGTATTTTTACATGTTCTGTGGTATCTTTGTTCATTTGAAACAGGCATTCTTATCCTTGCTCTTGCTATTGTTTTTCGATGTATTACTTTCGTTTTTCTTAACGAGTGATAAAACGAGATTGGACTTGTTCATTGCTTCTTTTGCTTGTTCTTTGAGTTCTTTAAATACTTTAAAGTCGTCTTCTAAGTCTTTTTCCAGTTGTTTTAGTTCTTCCGGTAATGTTTTACATTGTTCTTTCACTTCTTCCACTAATTTTAGACAAAGATTCTTTCTAACATCTTTATCATCAGCCTTTTTAGTTTTACTTTCGGCATTATCTTTGCATAAACTTCCTGATTGATGCATTATTTACGTTTCCTGCTACTGTGCAATATTTTTCTAATGCAGATTCACATTTATCTTGACCACCTAATTTTCCTCGAAGCTCCACTTTGAGAGCGTCTTCCAAGGCCTTTCTTTTGTAAAATGGTTCACAATGCTTTTTCGAGCTTTGTACAAAAGTTATCCTCTTTTTTAAGATCAGGGCAATTAGGTCCGAATCTATGACAGTATGACGTCCGAAAGGGACATAAACTTGCTAATGATTCTATTGTTGTGCTTATTCTTCAAAAACGTCAGTGATCTCTGACGCTTGTGTATATTCTCTTGATACTTTGCATCTATTTTGTACGTCTCTACCATCAGCTTGCACGTAGCGTTTTCGGAAAAACACATACAAGAGAAAAACGGTCATCGCCTCTTCTAGACCATTTATTACACTTTTCTTTTCAAGATATTTTACACAACTTTCTTGATCTTTCAAAGTATCCTTGTGTTCATCCAGTAAAACCTGCTTCAAGATTTCTGTAGTCCCTAAGCGATCGCATTGCTGCTCCAGTGTATGACATGGCCACGTAATTTCTTTTGAATCCTTTCCTAAATCTTGGCACTTTTCTCCCTAATTCCTTGCAGTCTTTGTCTGTTGGAAAGTCTCGCTTTTGATCCA
>m120308_025142_00122_c100303982550000001523012208061292_s1_p0/2099/ccs
TGGATCAAAAGAGAGACTTTCCCAACAGACAAAGACTGCAAAGAATTAGGGAGAAAATGTCAAGATTTAGGAAAGGATTCAAAAAGAAATTACATGGCCATGTCATACACTGGAGCAGCAATGCAATCGTTTAGGGACTACAGAAATTTTAAAACAGGTTTTACTGGATGAACACAAGGATACTTTGAAGATCGAAAAAGTTGTGTAAAATATTTGAAAGAAAAGTGTAATAAATGGTCTAGAAGAGGTGATGACCGTTTTTCTCTTGTATGTGTTTTTCTGGAAAGTACGTGTAAGCTGATGGTAGAAGACGTACAAAATAGATGCAAAGTATTCAAAGAAAATACACAAGCGTCAAATATCACGGACGTTTTGAAGATAACACAAGAATAGAATCCATTAAGCAAGTTTTTGTCCCTTTCGGAGTTCATACTGTCATAGATTCGGACCTAATTGCCCTGATCTTAAAAAAAGAGGCTACTCTTGTACAAAGCTCGAAAACATTGTGAACCATTTTACAAAAGAAAGGCCTTGGAAGACGCTCTCAAAGTAGAGCTTCGAGGAAAATTAGGTGGTCAAGATAAAATGTGAATCTGCATTAGAAAAATATTGCACAGTAGCAGGAAACGTAAATAATGCATCAATCAGAAGTTTATGCAAAGATAATGCCGAAAGTAAAACTAAAAAGGCTGATGATAAAGATATTAGAAAGAATCTTTGTCTAAAATTAGTGGAAGAAGTGAAAGAACAATGTAAAACATTACCGGAAGAACTAAAACAACTGGAAAAAGACTTAGAAGACGACTTTAAAGTATTTAAAGAACTTAAAGAACAAGCAAAAGAAGCAATGAACAAGTCCAATCTTGTTTTATCACTCGTTAAGAAAAACGAAAGTAATACATCGAAAAATAATAGCAAGAACAAGGATAAGAATGCCGTTTCAAATGAAAAAGATACTACAAAATATGTAAAATACTGCGGAGAGGAGTTAAAGATGTATCCGTAACAGAATTAGAAGCTAAAGCATTTGATTTGACAGCAGAAGTATTAGGAAGATATGTAGATTTGAAGGAAAGATGTGAGAAATTGACCTTGGATTGTGGGATTAAGAAGATTGCAAAGCCTTAGAAAATGTGTGTGAAAAGATACAAGGAGTATGTTCGAAACTAAAACCACTGAAAGTGAAATCGCACGAAATAGTTACAGAAAGCACAACGGACGACCACGACGACAACAACAACCGTTACCGATCCAAAGGCAACAGAATGCAAATCCCTACAGACGACAGATACATGGGTTACACAGACATCGACACACACAAGCACATCTACCATCACATCTACAATTACATCAAAAATAACACTCACATCTACAAGGCGGTGCAAACCAACCAGGTGTACGACAGGGGATGATGCAGAAGACGTGAAGCCAAGTGAAGGCTTGAGGGTGAGCGGGTGGAATGTGATAAGGGGGGTGATAGTAGCAATGGTTATTTCGTCATGATTTAGAAAGCAAATGAGCAAGATTTAATGATGAGCATGTATATTTAGTAAATAAACGAGCAGGGGTAGGGCAGGAAAGA
>m120308_025142_00122_c100303982550000001523012208061292_s1_p0/2129/ccs
TACTCCTTTCCTGTCCTACCCTGCTCGTTTATTTACTAAATATACATGCTCATCATTAAATCCTGCTCATTTGCTTTCTAAATCATGAACGAAATAACCATTGCTACTATCACCCCCCTCATCACATTCCACCCCGCTCACCCTCAAGCCTTCACTCGGTTTCACGTCTCCCGCATCATCCCCTGTCGTACACTTGGTTGGTTTGCATCGCCTCGTTGATGTCAATGTTATTTTTGATGTGATTGTAGATGGATGGTAGACGTGCTTGTGTGTGTCGATGTCTGTGTAACCCATGTGTCTGTTGTCTGTAAGGATTTGCATTCTGTTGCCTTCGGATCGGTAACGGTTGTTGTTGTCGTTGTGGTCGTCGTTGTGCTTTCTGTGACTATTTCGTGCGACTTCACCTCCAGAGGCTTCAGATCACGACACTGTCTTCTCAATCTTTTCACACACATCTTTTAAATCATCACAATCGTCTTTAATCCCGCAATCTGAGGCCAATTTCTCACATCTTTCTTTCAAGTCTACATATCTTCCAAACACTTCTGCTGTTAAATCAAATGCTTTGGCTTCCAATTCTGTCACGGGTACATTTTTAACTTCTCTCCGTAGTATTTCACATATTTTGTGGTATCTTTTTCATTTGAAACAGCATCCTTATCCTTGTTTTTGCTATTATTTTTCGATGTATTACTTTGGTTTTTCTTAACAAGTGATAAAATAAGGCTGGACTTGTTCATTGCTTTCTTTGCCTTTTCCTTAAGTCCCTCATATGTTTCAAAATCATCTTTTAGATCTTTTTCCTCATGCTTCAGTTTCTGCTGGTAATACTTTGCACTGCTGTTCCACTTCTTCTACTAATTTTAGACAAAAGCTTCTTTCTAACATTTTCATCATCCTTTTCAGTTTTTATTTTTCGTATTATTTTTACATTAAACTGCTGATTGATGCTTATTTACATTTTCCAATATTGTGCAATATCCTTTCAATGCAGGTTCGCATTGTTTTTACTTAAATTCCCTCGAAGCTCTACTTTAAGAGCATCTTCTAAAACCTTTCTTCTATAAAATGGTTCGCAATATTTTTTAAGATTTTGACAGAAAGTTTTCCTTTGTCAAGATCAGGACAATTGGGTAAAAATCTATCGCAGTATGGATGCCATGAAGGGCAAATATTTGATGCTGATTCTGTTTTTATTTTATTTTTCAAGGAATCATTAATATCTGATGCTTGCATATTTTTTTCGAATACTCCACACCTATCTTTTACATCATCTACCATCAGCTTACACGTAGCGTTTTGGAAGACACATACAAAAGAGAAACGGTCATCTCCTCTTCTAGACCCATTTATGGCATTTCTCTTTAAATATTTCGTACAGTTTTCATGAGTTTTCAAAGTATCTTTGTGTTCATCCAATAAAATCTGTTTTAAAATTTCTGTAGTCCCTAAGCGATCACATTGCTGCTTTTACGTATGGCATGGCCATTGAATCTGATTCGAATCCTTTCCTAAATCTTGGCATTTTCTCCCTAATTCTTTGCAGTCTTTGTCTGTCGGAAAATCTCTCTTTTGATCCA
>m120308_025142_00122_c100303982550000001523012208061292_s1_p0/2161/ccs
TACTCTTTCCTGTCCTACCCTGCTCGTTTATTTACTAAATATACATGCTCATCATTAAATTTTGCTCATTTGCTTTCTAAATCATGAACGAAATCATCATTGCTAATATCACCCCCCTCATCACGCTCCACCCACTCATCTTCAATCCCTCACTCGGCTTCACGTCCTCTGCATCATCCCCTGTCGTACACTTGGTTGGTTTGCAACGCCTCGTTGATGTGAGTGTTATTTTTGATGTAATCGTAGATGTGATGGTAGACGTGCTTGTGTGTGTCGATGTCTGTGTAACCCATGTGTCTGTTGTCTGTAAGGATTTGCATTCTGTTGCCTTCGGATCGGTAACGGTCGTTGTTGGTCGTCGTGGTCGTTGTTGTGCTTTCTGTGACTATTTCGTGCGACTTCACCTCCAGAGGTTTCAAATTGTGACATGCCTTATTAATCTTTTTGCATACTTCTTTTAACTTTTCGCAGTCTTTCTTAATCCCACAGTCCTGATTCCAATTTTTTGCATCTCTCCTTTAAATCTACATATCTTCCAAATACTTCTGCTGCCTAAGTCAAACGCTTGGCTTCTAATTCTGTTACTAATACATCCTTAACTCCTCTTCCGTAGTATTTTCACATGTTTTGTGGCATCTTTATCATTTGAAACGGCATTCTTATCTTCGCTTTTGCTATTATTTTTCGTGTATTATTTCCGTCTTTCTTAACGAGTGATAAAACAAGGCTGGACTTGTTCATTGCTTTCTTTGCCTCTTCCTTAAGTTCCTCATATGTCTTAACATCTTTTTCTAGATCGCTGCCGGTTGTTTTAGTTCTGCTGGTAATGTCTCGCATTGCTCTTTTACTTCTTCCACTAATTTCTCACAGAGTTCCTTTTTAGCATCTTCGCTGACTCTTTTAGAGTTATCTTTGGTGTTAGCTTTGCATAAGACTTTTGATAGATTCATTATTTAGTTTTTCTATTGTGTACAATATCCTTTTAGTGCATGTTGCATTTATCTTGTCACCTAAATTCCCTTGAAGCTCTACTTTGAGAGCGTCTTCCAAGGCCTTTCTTTCATAGAACGGCTCACAATGTTCTTGATCTTTGTACAAAGTATTCTTTCGTAAGATCTGGACAATTAGGTGAAATTTGTCACAATATGGGTCCCAAAATGGGCAAATATTTGCTAATCTTGTTATTTTACGTGTATATTTTAAGAAATCCAACGATTTTTGAATGCTTCTATATTTTTTTCGAATACTTCACATCTATCTTTCCACATCATTTACCATCAGCTCACACGTAGCGTTTTGGAAGACACATACAAAAGAGAAACGGTCATTGCCTCTTCTAGGACCATTTATTACACTTTTCTTTTAGATATGTTACACACTTTCATGAGTCTTTCAAGTATCCTTGTGTTCATCCAGTAAGACCTGCTTTCAAGATTCTGTAGTCCCTAAAGCGATTGCATTGCTGCTCCAGTGTATGACATGGCCACGTAATTTCTTTTGAATCCTCTCCTAAATCTTGGCACTTTCTCCCCAATTCCTTGCAATTTTTATCTGTCGGGAAATCTCTCTTTTGATCCA
>m120308_025142_00122_c100303982550000001523012208061292_s1_p0/2166/ccs
TACTCTTTCCTGCCCTACCCTGCTCGTTTATTTACTAAATATACATGCTCATCATTAAATCTTGCTCATTTGCTTTCTAAATCATGAACGAAATAACCATTGCTACTATCACCCCCCTCATCACACTCCATCCACTCATCTTCAATCCCTCACTCGGCTTCACGTCCTCTGCATTATCCCCTGTCGTACACTTGGTTGGTTTGCACCGCCTTGTTGATGTGAGTGTTATTTTTGATGTGATTGTAGATGTGATGGTAGACGTGCTTGTGTGTGTCGATGTCTGTGTAACCCATGTGTCTGTTGTCTGTAAGGATTTGCATTCTGTTGCCTTCGGATCGGTAACGGTTGTTGTCGTCGTGGTCGTCGTTGTGCTTTCTGTAACTATTTCGTGCGACTTCACCTCCAGAGGCTTCAGATCGCTACATGTTTTCTCGATCTTTTTGCATACATTTTCTAGATCTTTACAGTCGTCTTTAATCCCGCAATCCGATTTTAATTTCTCACATCTTTCCTTCAAATCTACATATCTTCCAAACACATCTGCTGCTAGGTCAAATGCTTGGCTTCCAATTCTGTCACAAGTACATCCTTAATTCCTCTCCGTAGTATTTTCACATGTTCTGTGGTATCTTGAAGTCCGTTCGAAACGGCATTATTATCCTTGCTCTTGCTATTATTTTTCGATGTATTACTTTCGTTTTTTTTAACGAGTGATAAAACAAGATTGGACTTGTTCATTGCTTTCTTTGCCTTTTCCTTAAGTCCCTCATATGTTTTAAAATCTTTTTCTAGATCGTCTGCCGGTTGTTTTAGTTCTGCTGGTAATAGTTTGCATTGATTATTCCACCTCTTCTATTAATTTTAGACAAAGCTTCTTTCTAACATCTTCATCATTGTTTTTTTTAGTTTTATTCTTGGTGTTATCTTTACATAAACTTCTGATTGACTCATTATTTGCGTTTCCCGCTATTGTACAATATCTTTTTAATGCTGGTTCGCATTTCTTTTCATCATTCAACTTTCCCCGAAGCTCTACTTTAAGAGCGTCTTCCAAGGCCTTTCTTTTGTAAAATGGTTCACAATGTTCTTCGAGCTTTGTACAAAAAGTAGCCTCTTTTTTAAGGTCAGGACAATTAGGTCCAAATCTATTACAATATGAACCCCAAAAGGGACAAAATCTTGCTAATGATTCTATTTTTATGTTATTTTCTTCGAAAATGTCCCTGATATTTGAAGTTTGTACATTTTTTTCAAATACTTTGCACCTATCTTGTACTTCTTCTATCATCAGCTTACACGTAGCGTTTTGGAAAACACATACAAAAGAGAAACGATCATCGCCCCTTCTAGACCATTTATGACATTTTCTCTTTAAATATTTTGTACAGTTTTCATGAGTTCTTAAAGTATCCTTGTGTTTCATCTAGTAAAACCTGTTTCAAGATTTCTGTAGTCCCTAAGCGATCACATTGTTGCTTTAGCGTATGACATGGCCATTGAATCTGATTTGAATCCTTTCCTAAAGCTTCACACTTTCTTCCTAATTCCTTGCAATCTTTATCTGTCGGGAAATCTCGCTTTTGATCCA
>m120308_025142_00122_c100303982550000001523012208061292_s1_p0/2172/ccs
TGGATCAAAAGAGAGACTTTCCGACAGACAAAGACTGCAAAGAATTAGGAAGAAAGTGTGAAGCTTAAGAAGGATTCAAATCAAATTGAATGGCCGTGTCGTACACTGGAGCAGCAATGTAATCGTTAGGAACTACAGAAATTTTAAAACAGATTTTACTGAATGAACACAAGGATACCTTTGAAAACTCATGAAAACTGTGAACATATCTAAAAGAAAAGTGTAATAAATGGTCCAGAAGAGGAGACGACCGTTTCTCTTTTGTATGGTTTTCAAACGCTACATGTGAGCTGATGGTAAAAGACGTACAAGATAGGTGCAAAGTATTCAAGAAAATATAGAGGTTGCAGAGATCGTGATTTTCTTAAAAATAACACGAATAACATAAACACTGGAAAGAAACTGTCCTCCTGGCATACGTATTGCAATAGATTTCATCTAATGTCCAGATCTTACTAAAGGAGATACTTGTAAAAAATTAAAAACATTGTAAACCATTTATGAAAGAAAGGCCTTGGAAGACGCTCTCAAAGCGGAGCTCGAGGAAAGCTAAGTGATGGAAAGGAATGCGAACCAGCATTGAAAGGATATTGTACAATAGCGAAAACGTAAATAATGCGTCATCAGTGGCTTATGCAAGCTAACACCAAAGATAACTCTGGAAAGAGTGATGAGGATGCTAGAAAGGAACTCTGTGAGAAATTAGTGAAAGAAGTGGAAGAACAGTGCAAAGCATTACCAACAGAATTAGGACAACCGCAGCTGATCTAAAAAAGATTATAAGACATATGAGGAACTTAAGAAACGTGCAGAGGAAGCAATGAACAAGTCCAGTCTTGTTTTGTCACTCATTAAGAAAAACGAAGTAATGTATCAAATAGTAATAGCAAAAACAAGGATAAGAATGCCGTTTCAAACGGATTTCAAGATATCAAGAACATGTGAAAATACTACGGAGAGGAGTTAAGGATGTATCCGTAACAGATTAGAAGCTAAAGCATTTGATTTGGCAGCAGAAGTATTTGGAAGATATGTAGATTTGAAGGAAAGATGTGAGAAATTGGAATCGGATTGCGGGATTAAGAGGATTGCGAAAAATTAAAAATGTGTGTGGTAGATTGAGAAGACATGTCGCGATCTGAAGCCTCTGGAGGTGGAGTCGCACGAAATAGTCACAGAAGCACAACGACGACCACAACGACACAACAACCGTTACCGATCCGAAGGCAACGGAATGCAAATCCTTACAGACAACAGACCATGGGTTACACAGACATCGACACATACCAGCACGTCTACCATCACATCTACGATTACATCAAAAATAACACTCACATCAACGAGGCGTTGCAAACCAACCAAGTGTACGACAGGGGATGAGCAGAGGACGTGAACCGAGTGAGGGATTGAAGATGAGTGGGTGGAGGTGATGAGGGGGTGATATTAGCAATGATGATTCAATAATGATTAAAAAGTAAATGAATAGGATTTAATGATGGCATGCTATATTTAGTAAATAAACGAGCAGGGTAGGACAGGAAAGAGTA
>m120308_025142_00122_c100303982550000001523012208061292_s1_p0/2239/ccs
TGGATCAAAAGCGAGACTTCCCGACAGACAAAGATTGCAAGGAATTGGGGAGAAAGTGCCAAGATTTAGGGAAGGATTCAAAAGAAATTACGTGGCCATGTCATACACTGGAGCAGCAATGCGATCGCTTAGGGACTACAGAAATCTTGAAGCAGGTTTTACTAGATGAACACAAGGATACTTTGAAAGATCAAGAAAGTTGTGTAAAATATCTAAAAGAAAAGTGTAATAAATGGTCTAGAAGAGGCGATAACCGTTTTTCTTTTGTATGTGTTTTCCAAAACGCTACGTGCAAGCTGATGGTAGGTGATGTACAAAATAGGTGTGAAGTATTTGAAGGAGAATATAAAAGCTTCAGAGATCAATGACATTTTTAAAAATAAGACAACAATAGCATCATTAGCAAGATTATGTCCCTTTTTGGACCCATACTGTCATAGATTTGAACCTAATTGCCCTAACCTTAAGAAAGGAAAAACTTTTTGTACAAAACTCAAGAAAGCATTGTGAACCATATTACAAAAGAAAGGCCTTGGAAGACGCTCTCAAAGTGGAGCTTCGAGGAAAATTAGGTGGTCAAGATAAATGTGAATCTGCATTAGAAAAATATTGCACAGTAGCAGGAAACGTAAATAATGCATCAATCAGAAGTTTATGCAAAGATAATGCCGAAAGTAAAACTAAAAAGGCTGATGATAAAGATGTTAGAAAGAATCTTTGTCTAAAATTAGTGGAAGAAGTGAAAGAACAATGTAAAACATTACCGGAAGAACTAAAACAACTGGAAAAAGACTTAGAAGACGACTTTAAAGTATTTAAAGAACTTAAAGAACAAGCAAAAGAAGCAATGAACAAGTCCAATCTTGTTTTATCACTCGTTAAGAAAAACGAAAGTAATACATCGAAAAAATAATAGCAAGAGCAAGGATAAGAATGCTGTTTCAAATGAACAAAATACCACAGAACATGTAAAAATACTACGAAGAGAAGTTAAGAATGTACTTGGTGACAGAATTAGAAGTCAAAGCATTTGATTTAGCAGCAGAAGTATTAGGAAGATATATAGATTTGAAGGAAAGAATGCGAGGAAATTGACCTTGGATTGCGGGATTAAAGACGATTGCGATGGTTTAAAAGGTGTGTGTGGAAAGATTAAGAAGAAATGTCGCGATCTGAAGCCTCTGGAGGTGAAGTCGCACGAAATAGTCACAGAAAGCACAATAACGACCACGACGACAACAACAACCATTACCGATCCGAAGGCAACAGAACGCAAATCTTTACAGACAACAGACACATGGGGTTACACAGACATCGACACACACAAGCACGTCTACCATCACATCTACGATTACATCAAAAATAACACTCACATCAACGAGGCGGTGCAAACCAACCAAGTGTACGACAGGGGATGATGCAGAAGACGTGAAGCAAGTGAAGGCTTGAGGGTGAGCGGGTGAATGTGATGAGGGGGGTGATAGTAGCAATGGTTATTTCGTTCATGATTTAGAAAGCAAATGAGCAAGATTTAATGATGAGCATGTATATTTAGTAAATAAACGAGCAGGGTAGGGCAGGAAAGAGTA
>m120308_025142_00122_c100303982550000001523012208061292_s1_p0/2256/ccs
TACTCTTTCCTGTCCTACCCTGCTCGTTTATTTACTAAATATACATGCCCATCATTAAATCCTATTCATTTACTTTTTAAATCATTATTGAAATCATCATTGCTAATATCACCCCCCCTCATCACGCTCCACCCACTCATCTTCAATCCCTCATTCGGTTTCACGTCCTCTGTATCATCCCCTGTCGTACACTTGGTTGGTTTGCATCGCCTCGTTGATGTGAGTGTTATTTTTGATGTAATCGTAGATGTGATGGTAGATGTGCTTGTTTGTGCCGATGTCTGTGTAACCCATGTATCTGTTGTCTGTAAGGATTTGCATTCTGTTGCCTTCGGATCGGTAACGGTTGTTGCTGTCGTCGTGGTCGTCGTTGTGCTTTCTGTCCACTGTTTCGTGTGGCTTCACCTCCAGAGGCTTCAGATCACGACATGTCTTCTCAATCTTTCCACACACTTCTTTTAGACCATCGCAATCTTCTTTAATCCCGCAATCTGAGGTCAATTTATTACATCTTTCCTTCAAATCTAGATATCTTCCAAACACATCTGCTGCTAGGTCAAATGCCTTGGCTTCAGATTCTGTTACAAGTGCCTCCTTAACTCCTCTCCGTAGTATTTTCACATGTTCTGTGGTATCTTGAAATCTATTTGAAACGGGCATTCTTATCCTTGTTTTTGTTATTATTTCTATTATTTTTTTGATGTATTACTTTCGTTTTTCTTAACGAGTGATAAAACAAGATTAGACTTGTTCATTGCTTTTTTGCTTCTTCTTAAGTTCTTATAATGTTTTAACATCTTTTCTAGATTTTTTTCCAGCTCCGTTAATCTCTGCTGGTAATGTCTCACATTGCTCTTTTACTTCTTCCATTAATTTCTTACAAAGCTCTTCTACCACTTGTCCTCAGGTTTTTTATTGTTACCTGAGTGCTATCTTTGCATAAACTTTTTGATAGACACATTATTTACGTTTCCCGCTACTGTACAATATCTTTTCAATGCAGGTTCACATTTAGATTTATCAGTCAATTTTCCTTGAAGCTCTACCTTTTGAGAGCATCTTCCAAGGCCTTTCTTTTATAGAACGGCTCACAATGCTTCTTGATTTTTGTACAACTATCCTCTTTCGTAAGACCTGGACAATTAGGCGAAAATTTATTGCAATACGTATGCCAGGGGGGACAGTTTCTTTCCAGTGTTGTTATGTTATTTGTGTTATTTTTAAGAAATTCAACGATCTCTGCAACCTCTATATTTTTTTCGAATACTTTACATCTGTCTTGTACGTCTTTTACCATCAGCTCACATGTAGCGTTTTTGGAAGACACATACAAAAGAGAAACGATCATCACCCCTTCTAGACCATTTATTACACTGTTCCTTTAAATATGTTACACAGTTTTCATGAGTTTCCAAAGTGTCCTTGTGTTCATTTAGTAAACCTGCTTCAAAATTTCTGTAGTCCCCAAGCGATCGCATGCTGCTCCAGTGTATGACATGGCGCCATTGAATCTGATTGAATCCTTTCCTAAAGCTTTACACTTTCTCCCTAATTCTTTGCAGTCTTTATCTGTCGGAAAATCTCTCGCCTTTTGATCCA
>m120308_025142_00122_c100303982550000001523012208061292_s1_p0/2278/ccs
TACTCTTTCCTGCCCTACCCTGCTCGTTTATTTACTAAATATACATGCTCATCATTAAATCTTGCTCATTTGCTTTCTAAATCATGAACGAAATAACCATTGCTACTATCACCCCCCTTATCACATTCCACCCGCTCACCCTCAAGCCTTCACTTGGCTTCACGTCTTCTGCATCATCCCCTGTCGTACACTTGGTTGGTTTGCACCGCCTTGTAGATGTGAGTGTTATTTTTGATGTAATTGTAGATGTGATGGTAGATGTGCTTGTGTGTGTCGATGTCTGTGTAACCCATGTATCTGTCGTCTGTAGGGATTTGCATTCTGTTGCCTTTGGATCGGTAACGGTTGTTGTTTGTCGTCGTGGTCGTCGTTGTGCTTTCTGTAACTATTTCGTGCGATTTCACTTTCAGTGGTTTTAGTTTTCGAACATACTCCTTGTATCTTTTCACACACATTTTCTAAGGCTTTGCAATCTTTCTTAATCCCACAATCCAAGGTCAATTTCTCACATCTTTCCTTCAAATCTACATATCTTCCTAATACTTCTGCTGTCAAATCAAATGCTTTAGCTTCTTAATTCTGTTACGGATACATCTTTAACTCCTCTCCGCAGTATTTTTACATATTTTGTAGTATCTTTTTCATTTGAAACGGCATTCTTATCCTTGGTTCTTGCTATTATTTTTCGATGTATTACTTTCGTTTTTCTTAACGAGTGATAAAACAAGATTGGACTTGTTCATTGCTTCTTTTGCTTGTTCTTTAAGTTCTTTAAATACTTTAAAGTCGTCTTCTAAGTCTTTTTCCAGTTGTTTTTAGTTCTTCCGGTAATGTTTTACATTGTTCTTTCACTTCTTCCACTAATTTTAGACAAAGATTCTTTCTAATATCTTTATCATCAGCCTTTTAGTTTTACTTTCGGCATTATCTTTGCATAAACTTCTGATTGATGCATTATTTTACGTTTCCTGCTACTGTGCAATATTTTTTCTAATGCAGATTCACATTTATCTTGACCACCTAATTTTCCTCGAAGCTCTACTTTGAGAGCGTCTTCCAAGGCCTTTCTTTGTAAAATGGTTCACAATGTTTTTCGAGCTTTGTACAAAGAGTAGCCTCTTTTTTAAGATCAGGGCAATTAGGTCCGAATCTATGACAGTATGAACTCCGAAAGGGACAAAAACTTGCTAATGATTCTATTCTTGTGTTATCTTCAAAAACGTCCGTGATATTTGACGCTGTGTATTTTCTTTGAATACTTTGCATCTATTTTGTACGTCTTCTACCATCAGCTTACACGTACTTTCCAGAAAACACATACAAAGAGAAAAACGGTCATCACCTCTTCTAGACCATTTATTACACTTTTCTTTCAAATATTTTTACACAACTTTTTTGATCTTTCAAAGTATCCTTGTGTTCATCCAGTAAAACCTGTTTTAAAATTTCTGTAGTCCCTAAACGATTGCATTGCTGCTCCAGTGTATGACATGGCCATGTAATTTCTTTTGAATCCTTTCCTAAATCTTGACATTTTCTCCCTAATTCTTTGCAGTCTTTGTCTGTGGAAAGTCTCGCTTTTGATCCA
>m120308_025142_00122_c100303982550000001523012208061292_s1_p0/2285/ccs
CGTTTATTTACTAAATATACATGCTCATCATTAAATCTTGCTCATTTGCTTTCTAAATCATGAACGAAATAACCATTGCTACTATCGCCCCCCTTATCACATTCCACCCGCTCACCCTCAAGCCTTCACTTGGCTTCACGTCTTCTGCATCATCCCCTGTCGTACACTTGGTTGGTTTGCACCGCCTTGTAGATGTGAGTGTTATTTTTGATGTAATTGTAGATGTGATGGTAGATGTGCTTGTGTGTGTCGATGTCTGTGTAACCCATGTATCTGTCGTCTGTAGGGATTTGCATTCTGTTGCCTTTGGATCGGTAACGGTTGTTGTTGTCGTCGTGGTCGTCGTTGTGCTTTCTGTAACTATTTCGTGCGACCTCACCTCCAGAGGCTTCAGATCGCGACATTTCTTCTTAATCTTTCCACACACACCTTTTAAACCATCGCCAATCGTCTTTAATCCCGCAATCCAAGGTCAATTTCTCGCATCTTTCCTTCAAATCTATATATCTTCCTAATACTTCTGCTGCTAAATCAAATGCTTTGACTTCTAATTCTGTCACAAGTACATTCTTAACTTCTCTTCGTAGTATTTTTACATGTTCTGTGGTATTTTGTTCATTTGAAACAGCATTCTTATCCTTGCTCTTGCTATTATTTTTCGATGTATTACTTTCGTTTTTCTTAACGAGTGATAAAACAAGATTGGACTTGTTCATTGCTTCTTTTGCTTGTTCTTTAAGTTCTTTAAATACTTTAAAGTCGTCTTCTAAGTCTTTTTCCAGTTGTTTTTAGTTCTTCCGGTAATGTTTTACATTGTTCTTTCACTTCTTCCACTAATTTTAGACAAAGATTCTTTCTAACATCTTTATCATCAGCCTTTTTAGTTTTACTTTCGGCATTATCTTTGCATAAACTTCTGATTGATGCATTATTTACGGTTTCCTGCTACTGTGCAATATTTTTCTAATGCAGATTCACATTTATCTTGACCACCTAATTTTTCCTCGAAGCTCCACTTTGAGAGCGTCTTCCAAGGCCTTTCTTTGTAATATGGTTCACAATGCTTCTTGAGTTTTGTACAAAAAGTTTTCCCTTTCTTAAGATTAGGGCAATTAGGTTCAAATCTATGACAGTATGGGTCCAAAAAGGGACATAATCTTGCTAATGATGCTATTGTTGTCTTATTTTAAAAATGTCATTGATCTCTGAAGCTTTTATATTCTCTTCAAATACTTCACACCTATTTTGTACATCACCTACCATCAGCTTGCACGTAGCGTTTTGGAAAACACATACAAAAGAAAAACGGTTATCGCCTCTTCTAGACCATTTATTACACTTTTCTTTTAGATATTTTACACAACTTTCTTGATCTTTCAAAGTATCCTTGTGTTCATCTAGTAAAACCTGCCTTCAAGATTTCTGTAGTCCCTAAGCGATCGCATTGCTGCTCCAGTGTATGACATGGCCACGTAATTTCTTTTGAATCCTTTCCTAAATCTTGGCACTTTCTCCCCAATTCCTTGCAGTCTTTGTCTGTCGGAAAATCTCGCTTTTGATCCATTTGATCCA
>m120308_025142_00122_c100303982550000001523012208061292_s1_p0/2299/ccs
CAAAAGCGAGACTTCCCGACAGACAAAGACTGCAAAGAATTAGGAGAAATGCCAAGATTTAGGAAAGGATTCGAATCAGATTCAATGGCCATGCCATACGTTAAAGCAGCAATGTGATCGCTTAGGGACTACAGAAATTTTAAAACAGATTTATTGGATGAACACAAAGATACTTGAAAACTCATGAAAACTGTACGAAATATTAAAGAGAAAATGCCATAAATGGTCTAGAAGAGGAGATGACCGTTTCTCTTGTATGTGTCTTCCAAAACGCTAGTGTAGCTGATGGTAGATGATGTAAAAGATAGTGAATATCGAAAAATATGCAAGCATCAGATATTATGATTCCCTTGAAAAAAATAAAATAAAAACAGAATCAGCATCAAATATTGCCTTCATGGCATCCATACTGCCGATAGATTTTACCCATTGTCCTGATCTTGACAAAGGAAAACTTCTGTCAAAATCTTAAAATATTGCGAACCATTTTATAGAAGAAAGGTTTTAGAAGAGCTCTTAAAGTGAGCTTCGAGGGAATTTAAGTAAAAACAAATGCGAACCTGCATTGAAGGATATTGCACAATATTGGAAATGTAAATAATGCATCAACAGCAGTTATTAAAATAATACGAAAAATAAACTGAAAGGATGATGAAATGTTAGAAAGAAGCTTGTCTAAAATTAGTAGAAGAAGTGGAACAGCAGTGCAAAGTATTACCAGCAGAACTGAAGCATGAGGAAAAAGATCTAAAAGATGATTTTGAACATATGAGGACTTAAGGAAAGGCAAGAAGCATGAACAAGTCCAGCCTTATTTTATACTTGTTAAGAAACCAAGTATACATCGAAAAATAATAGCAAAACAGGATAAGGATGCTGTTCAAATGAAAAGATACCACAAAATATGTGAAATACTACGGAGAGAAGTTAAAATGTACCCGTGACAGAATTGGAAGCCAAAGCATTTGATTAACAGCAGAAGTGTTTGGAAGATATGTAGACTTGAAAGAAAGATGTGAGAAATTGGCCTCAGATTGCGGGATTAAAGACGATTGTGATGATTTAAAAGATGTGTGTGAAAGATTGAGAAGACATGTCGTGATCTGAAGCTCTGGAGGTGAAGTCGCACGAATAGTCACAGAAAGCACAACGACGACCACAACGACACAACAACCGTTACCGATCCGAAGGCAACAGAATGCATCCTTACAGACAACAGACACATGGGTTACACAGACATCGACACACACAAGCACGTCTACCATCACATCTACAATCACATCAAAATAACATGACATCACGAGGCGATGCAACCACCAAGTTACGACAGGGTGATGCGGGAGACGTGAACCGAGTGAGGCTTGAGGGTGAGCGGGTGGAATGTGATGAGGGGGGTGATAGTAGCAATGGTTATTTCGTCATGATTTAGAAAGCAAATGAGCAGGATTTAATGATAGCATGTATATTTAGAAATAAAACGAGCAGGGAGGACAGGAAAGGATA
>m120308_025142_00122_c100303982550000001523012208061292_s1_p0/2320/ccs
TACTCTTTCCTGTCCTACCCTGCTCGTTTATTTACTAAATATACATGCTATCATTAAATCCTGCTCATTTGCTTTCTAAATCATGATGAAATAACCATTGCTAATATCACCCCCCTCATCACGCTCCACCCACTCACCTCAAGCCTTCACTCGGTTTCACGTCCTCCGCATCATCCCCTGTCGTACACTTGGTTGGTTTGCATCGCCTCGTTGATGTGAGTGTTATTTTTGATGTAATTGTAGATGTGATGGTAGACGTGCTTGTGTGTGTCGATGTCTGTGTAACCCATGTGTCTGTTGTCTGTAAGGATTTGCATTCTGTTGCCTTCGGATCGGTAACGGTTGTTGTTGTCGTTGTGGTCGTCGTTGTGCTTTCTGTGACTATTTCGGTGCGACTTCACCTCCAGAGGCTTCAGATCACGACATGTCTTCTCAATCTTTTCACACACATCTTTTAAATCATCACAATCGTCTTTAATCCCGCAATCTGAGGCCAATTTCTCACATCTTTCTTTCAAGTCTACATATCTTCCAAACACTTCTGCTGTTAAATCAAATGCTTTGGCTTCCAATTCTGTCACGGGTACATTTTTAACTTCTCTCCGTAGTACTTTCACATATTTTGTGGTATCTTTTTCATTTGAAACAGCATCCTTATCCTTGTTTTTGCTATTATTTTTCGATGTATTACTTTGGTTTTTCTTAACAAGTGATAAAATAAGGCTGGACTTGTTCATTGCTTTCTTTGCCTTTTCCTTAAGTCCCTCATATGTTTCAAAATCATCTTTTAGATCTTTTTCCTCATGCTTCAGTTCTGCTGGTAATACTTTGCACTGCTGTTCCACTTCTTCTACTAATTTTAGACAAAGCTTCTTTCTAACATTTTCATCATCCTTTTCAGTTTTATTTTTCGTATTATTTTTACATAAACTGCTGATTGATGCATTATTTACATTTTCCAATATTGTGCAATATCCTTTCAATGCAGGTTCGCATTTGTTTTTACTTAAATTCCCTCGAAGCTCTACTTTAAGAGCATCTTCTAAAACCTTTCTTCTATAAAATGGTTCGCAATATTTTTTAAGATTTTGACAGAAAGTTTTTCCTTTGTCAAGATCAGGACAATTGGGTAAAAATCTATCGCAGTATGGATGCCATGAAGGGCAAATATTTGATGCTGATTCTGTTTTTATTTTATTTTTTTCAAGGGAATCATTAATATCTGATGCTTGCATATTTTTTTCGAATACTTCACACCTATCTTTTACATCATCTACCATCAGCTTACACGTAGCGTTTTGGAAGACACATACAAAAGAGAAACGGTCATCTCCTCTTCTAGACCATTTATGGCATTTTCTCTTTAAATATTTCGTACAGTTTTCATGAGTTTTCAAAGTATCTTTGTGTTCATCCAATAAAATCTGTTTTAAAATTTCTGTAGTCCCTAAGCGATCACATTGCTGGCTTTAACGTATGGCATGGCCATTGAATCTGATTCGAATCCTTTCCTAAATCTTGGCATTTTCTCCCTAATTCTTTGCAGTCTTTGTCTGTCGGAAAATCTCGCTTTTGATCCA
>m120308_025142_00122_c100303982550000001523012208061292_s1_p0/2322/ccs
TACTCTTTCCTGTCCTACCCTGCTCGTTATTTACTAAATATACATGCTCATCATTAAATCCTTGTCATTTGCTTTCTAAATCATGATGAAATCATCATTGCTACTATCACCCCCCTCATCACGTTCCACCCACTCATCTTCAATCCCTCACTCGGCTTCACGTCCTCTGCATCATCCCCTGTCGTACACTTGGTTGGTTTGCATCGCCTTGTTGATGTCAATGTTATTTTTGATGTAATCGTAGATGTGATGGTAGACGTGCTTGTGTGTGTCGATGTCTGTGTAACCCATGTATCTGTTGTCTGTAAGGATTTGCATTCTGTTGCCTTCGGATCGGTAACGGTTGTTGTTGTCGTGGTCGTTGTTGTGCTTTCTGTGACTATTTCGTGCGACTTCACCTCCAGAGGTTTCAAATTGTGACATGCCTTATTAATCTTTTTGCATACTTCTTTTAACTTTTCGCAGTCTTTCTTAATCCCACAGTCTGATTCCAATTTTTTGCATCTTTCCTTTAAATCTACATATCTTCCAAATACTTCTGCTGCTAAGTCAAACGCCTTGGCTTCTAATTCTGTTACTAATACATCCTTAACTCCTCTCCGTAGTATTTTCACATGTTTTGTGGTATCTTTTTCATTTGAAACGTCATTCTTATCTTCGCTTTTGCTATTATTTTTCGGTGTATTATTTCCGTCTTTCTTAACGAGTGATAAAACAAGGCTGGACTTGTTCATTGCTTTCTTTGCCTCTTCCTTAAGTTCCTCGTATGTCTTAACATCTTTTTCTAGATCGTCTGCCGGTTGTTTTAGTTCTGCTGGTAATGTCTCGCATTGCTCTTTTACTTCTTCCATCAATTTCTTACAAAGCTCTTCTACCACTTTTTCGTCAGTCTTTTATTGCTACCTTGAGTGCTATCTTTGCATAAACTTCTGACTGATGCGTTATTTACATTTCTCGCTAGTGTACAATATCCCTTCAATGCTGCAGTACATTTGTTTTCATCGTTCAGCTTCCTCGAAGCTCTACTTTGAGAGCGTTTTCCAAGGCCTTTCTTTCATAGAATGGCTTACAATGATCTTTAATCTTTGTACAAAGAGTATCTTTTTTTCGTAAGATCTGGACAATTAGGTGAAGATCTATTGCAGTATGGTATGCCAGGAGGGACAGTTTCTTTCCAGTGTTGTTTATGTTATTCCGTGTTATTTTTAAGAAATTCAACAATCTCTGAAACCTCTATATTTTTTCGAATATTTTGCATCTATTTTGTACGTCTTCTACCATCAGTTCACACGTAGCGTTTTGGAAAGACACATACAAAAGAGAAACGGTTATCACCCTCTTCTAGACCATTTATTACACTTTTCCTTTAAATATGTTACACAGTTTTCATGAGTTTTCAAAGTATCCTTGTGTTCATTCAGTAAAACCTGCTTCAAGATTTCTGTAGTCCCCAAGCGATCACACTGTTGCTTTAGCGTATGACATGGCCATTGAATCTGATTTGAATCCTTTCCTAAAGCTTCACACTTTCTTCCTAATTCCTTGCAATCTTTGTCTGTCGGAAAGTCTCGCTTTTGATCCA
>m120308_025142_00122_c100303982550000001523012208061292_s1_p0/2329/ccs
CTCGTTTATTTACTAAATATACATGCTCATCATTAAATCCTATTCATTTACTTTTTAAATCATTATTGAAATCATCATTGCTACTATCACCCCCCTCATCACGTTCCACCCACTCACCCTCAAGCCTTCACTCGGCTTCACGTCCTCTGCATCATCCCCTGTCGTACACTTGGTTGGTTTGCACCGCCTCGTTGATGTCAGTGTTATTTTTGATGTAATCGTAGATGTGATGGTAGACGTGCTTGTGTGTGTCGATGTCTGTGTAACCCATGTGTCTGTTGTCTGTAAAGATTTGCGTTCTGTTGCCTTCGGATCGGTAATGGTTGTTGTTGTCGTCGTGGTCGTTATTGTGCTTTCTGTGACTATTTCGTGCGACTTCACCTCCAGAGCTTCAGATCGCGACATTTCTTCTTAATCTTTCCACACACACCTTTTAAACCATCGCAATCGTCCTTTAATCCCGCAATCCAAGGTCAATTTCTCGCATCTTTCCTTCAAATCTATATATCTTCCTAATACTTCTGCTGCTAAATCAAATGCTTTGACTTTCTAATTCTGTCACAAGTACATTCTTAACTTCTCTTCGTAGTATTTTTACATGTTCTGTGGTATTTTGTTCATTTGAAACAGCATTCTTATCCTTGCTCTTGCTATTATTTTTCCGATGTATTACTTTCGTTTTTCCTTAACGAGTGATAAAACAAGATTGGACTTGTTCATTGCTTCTTTTGCTTGTTCTTTAAGTTCTTTAAATACTTTAAAGTCGTCTTCTAAGTCTTTTTCCAGTTGTTTAGTTCTTCCGGTAATGTTTTACATTGTTCTTTCACTTCTTCCACTAATTTTAGACCAAAGATTCTTTCTAACATCTTTATCATCAGCCTTTTTAGTTTACTTTCGGCATTATCTTTGCATAAACTTCTGATTGATGCATTATTTACGTTTCTGCTACTGTGCAATATTTTTTCTAATGCAGATTCACCATTTATCTTGACCACCCTAATTTTCCTCGAAGCTCCACTTTGAGAGCGTCTTCCAAGGCCTTTCTTTTGTAATATGGTTCACAATGCTTCTTGAAGTTTTGTACAAAAAGTTTTCCCTTTCTTAAGATTAGGGCAATTAGGTTCAAATCTATGACAGTATGGTCCAAAAAGGGACATAATCTTGCTAATGATGCTATTGTTGTCTTATTTTTAAAAATGTCATTGATCTCTGAAGCTTTTATATTCTCTTCAGATACTTCACACCTATTTTGTACATCACCTACCATCAGCTTGCACGTAGCGTTTTGGAAAACACATACAAAAGAAAAACGGTTATCGCCTCTTCTAGACCATTTATTACACTTTTCTTTTAGATATTTTACACAACTTTCTTGATCTTTCAAAGTTATCCTTGTGTTCATCTAGTAAAACCTGCTTCAAGATTTCTGTAGTCCCTAACGATCGCATGCTGCTCCAGTGTCATGACATGGCCACGTAATTTCTTTTGAATCCTTCCTAAATCTTGGCACTTTCTCCCCAATTCCTTGCAGTCTTTGTCTGTTGGAAAGTCCTCGCTTTTGATCCA
>m120308_025142_00122_c100303982550000001523012208061292_s1_p0/2342/ccs
TGGATCAAAAGCGAGATTTTTCCGACAGATAAAGACTGCAAGGAATTAGGGAAAAAATGCCAAGATTTAGGAAAGGATTCAAAAGAAATTACGTGGCCATGTCATACACTAGAGCAGCAATGCAATCGTTTAGGGACTACAGAAATCTTGAAGCAGGTCTTACTGGATGAACACAAGGATACTTTGAAAACTCATGAAAACTGTGCAACATATCTAAAAGAAAAGTGTAATAAATGGTCTAGAAGAGGCAATGACCGTTTCTCTTTTGTATGTGTCTTCCAAAACGCTACGTGTGAGCTGATGGTAAAAGACGTACAAGATAGGTGCAAAGTATTCAAAGAAAATATAGAGGAATTCAAAAGTCATTGGATTTCTTAAAAATAACACGGGTAAAAATAACAAGATTAGCAAATATTTGCCCATTTTGGGACCCATATTGTGACAAATTTTCACCTAATTGTCTAGATCTTACGAAAGAAAATACTCTTTGTACAAAGATCAAGAAGCATTGTGAGCCGTTCTATAAAGAAAGGCCTTGGAAGATGCTCTCAAAGTAGAGCTTCAAGGAAAATTAGGTGATCAAGATAAATGCATTGGCACTAAAAGGATATTGTACACAATTAGAAAAATTAAATAATGAATCTATCAAAAGTTTATGCAAAGCTAACACCAAAGATAACCCTAAAAAGAGCAGCGAAGATGCTAAAAAGGAACTCTGTGAGAAATTAGTGGAAGAAGTAAAGAGCAATGCGAGACATTACCAGCAGAACTAAAACAACCGGCAGACGATCTAGAAAAAGATGTTAAGACATATGAGGAACTTAAGGAAGAGGCAAAGAAAGCAATGAACAAGTCCAGCCTTGTTTTATCACTCGTTAAGAAAGACGGAAATAATACACCGAAAAATAATAGCAAAGCGAAGATAAGAATGACGTTTCAAATGAAAAAGATGCCACAAAACATGTGAAAATACTACGGAGAGGAGTTAAGGATGTATTAGTAACAGAATTAGAAGCCAAGGCGTTTGACTTAGCAGCAGAAGTATTTGGAAGATATGTAGATTTAAGGAGAGATGCAAAAAATTGGAATCAGACTGTGGGATTAAGAAAGACTGCGAAAAGTTAAAAGAAGTATGCAAAAAGATTAATAAGGCATGTCACGATTTGAAACCTCTGGAGGTGAAGTCGCACGAAATAGTCACAGAAAGCACAACAACGACCACGACGACAACAACGACCGTTACCGATCCGAAGGCAACAGAATGCAAATCCTTACAGACAACAGATACATGGGTTACACAGACATCGACACACACAAGCACGTCTACCATCACATCTACGATTACATCAAAATAACACTGACATCAACGAGGCGATGCAAACCAACCAAGTGTACGACAGGGGATGATGCAGAGGACGTGAAGCCGAGTGAGGGATTGAAGATGAGTGGGTGGAGCGTGATGAGGGGGGTGATAGTAGCAACGATGATTTCATCATGATTTAAAAGCAAATGAGCAAAGATTTAATGATGAGCATGTATATTTAGTAAATAAACGAGCAGGGTA
>m120308_025142_00122_c100303982550000001523012208061292_s1_p0/2344/ccs
GATCAAAGCGAGATTTCGACAGACAAGACTGCAAAGAATAGGGAGAAAATGCCAAGATTAGAAGGATTCGAATCAGATTCAATGCCATGCCATACGTTAAAGCAGCAATGTGATCGCTTAGGACTACAGAAATTTTAAAACAGATTTATTGGATGAACACAAAGATACTTTGAAAACTCATGAAAACTGTACGAAATATTTAAAGAGAAATGCCATAAATGGTCTAGAAGAGAGATGACCGTTTCCTCTTTTGTATGTGTCTTCAAAACGCTACGTGTAAGCTGATGTAGATGATGTAAAAGATAGGTGTGAAGTATTCGAAAAAAATATGCAAGCATCAGATATTAATGATTCCCTTGAAAAAATAAAATAAAAACAGATCAGCATCAAATATTTGCCCTTCATGGCATCCATACTGCGATAGATTTTACCCAATTGTCCTGATCTGACCAAAGGAAAAACTTCTGTCAAAATCTTAAAAATATTGCGACCATTTTATAGAAGAAGGTTTTAGAAGATGCTCTTAAAGTAGAGCTTCGAGGGAATTTAAGTAAAACAAATGCGAACCTGCATTGAAAGGATATTGCACAATATTGGAAAATGAATAATGCATCAATCAGCAGTTTATGTAAAAATAATACGAAAAATAAACTGAAAGGATGATGAAAATGTTAGAAAGAAGCTTGTCTAAAATTAGTAGAAGAGTGGAACAGCAGTGCAAAGTATTACCAGCAGAACTGAAGCATGAGGAAAAAGATCTAAAAGATGATTTGAAACATATGAGGGACTTAAGGAAAGGCAAAGAAGCAATGAACAAGTCCAGCCTTATTTTATCACTTGTAAGAAAAACCAAAGTAATACATCGAAAGATAATAGCAAAAACAAGGATAAGGATGCTGTTTCAAATGAAAAGATACCACAAATATGTGAAATACTACGGAGAGAAGTTAAAAATGTACCCGTGACAGAATTGGAAGCCAAAGCATTTGATTTAACAGCAGAAGTGTTGGAAGATATGTAGACTTGAAGAAGATGTGAGAAATTGGCCTCAGATTGCGGGATTAAAGACGACTGTGATGATTTAAAAGATGTGTGTGAAAAGATTGAGAAGACATGTCGTGATCTGAAGCCTCTGGAGGTGAAGTCGCACGAATAGTCACAGAAGCACAACGACGACCACACGACAACAACACCGTTACCGATCCGAAGGCAACAGAATGCAAATCCTTACAGACAACAGACATGGGTTACACAGACATCGACACACACAAGCACGTCTACCATCCATCTACGATCACATCAAAATAACATGACATCAACGAGGCGTTGCAAACCAACCAAGTGTACGACAGGGGATGATGCGGAGGACGTGAACCGAGTGAGGGCTTGAAGGTGAGCGGGTGGAGACGTGATGAGGGGGGTGATATTAGCAATGGTTGATTTCGTTCATGATTTAGAAGCAAATGAGCAGATTAATGAAGCATGTATATTTAGTAAATAAACGAGCAGGGTAGGGCAGGAAGAGTA
>m120308_025142_00122_c100303982550000001523012208061292_s1_p0/2345/ccs
ACTCTTCCTGCCCTACCCTGCTCGTTTATTTACTAAATATACATGCTCATCATTAAATCTTGCTCATTTGCTTTCTAAATCATGAACGAAATACCATTGCTACTATCACCCCCTCATCACACTCCCATCCACTCATCTTCAATCCCTCACTCGGCTTCACGTCCTCTGCATTATCCCCTGTCGTACACTTGGTTGTTTGCACGGCCTTGTTGATGTGAGTGTTATTTTTGATGTGATTGTAGATGTGATGGTAGACGTGCTTGTGTGTGTCGATGTCTGTGTAACCCATGTGTCTGTTGTCTGTAAGGATTTGCATTCTGTTGCCTTCGGATCGGTAACGCTTGTTGTCGTCGTGGTCGTCGTTGTGCTTCTGTAACTATTTCGTGCGACTTCACCTCCAGAGGCTTCAGATCGCTACATGTTTTCTCGATCTTTTGCATACATTTTACTAGATCTTTACAGTCGTCTTTAATCCCGCAATCCGATTTTAATTTCTCACATCTTTCCTTCAAATCTACATATCTTCCAAAACATCTGCTGCTAGGTCAAATGCCTTGGCTTCCAATTCTGTCACAAGTACATCCTTAATTCCTCTCCGTAGTATTTTCACATGTTCTGTGGTATCTTGAAGTCCGTTCGAAACGGCATTATATATCCTTGCCTCTTGCTATTATTTTTCGATGTATTACTTTCGTTTTTTTTAACGAGTGATAAAACAAGATTGGACTTGTTCATTGCTTTCTTTGCCTTTTCCTTAAGTCCCTCATATGTTTTAAAATCTTTTTCTAGATCGTCTGCCGGTTGTTTTAGTTCTGCTGGTAATAGTTTGCATTGATATTCCACCTCTTCTATTAATTTTAGACAAAAGCTTCTTTCTAAGCATCTTCATCATTGTTTTTTTTAGTTTATTCTTGGTGTTATCTTTACATAAACTTCTGATTGACTCATTATTTGCGTTTCCCGCTATTGTACAATATCTTTTTTAATGCTGGTTGCGCATTCTTTTCATCATTCAACTTTCCCGAAGCTCTACTTTAAGAGCGTCTTCCAAGGCCTTTCTTTGTAAAATGGTTCACAATGTTTTTTCGAGCTTTGTACAAAAAGTAGCCTCTTTTTAAGGTCAGGACAATTAAGGTCCAAATCTATTACAATATGAACCCCAAAAGGGACAAAATCTTGCTAATGATTCTATTTTTATGTTATTTTCTTCGAAAATGTCCTTGATATTTGAAGTTTGTACATTTTTTTCAAAATACTTGCACCTATCTTGTACGTCTTTCTATCATCAGCCTTACACGTAGCGTTTTGGAAAACACATACAAAAGAGAAACGATCATCGCCCTTCTAGACCATTTATGACATTTTCTCTTTAAATATTTTGTACAGTTTTCATGAGTTCTTTAAAGTATCCTTGTGTGTTCATGCTTAGTAAAACACTGTTTCAAGATTTCTGTAGTCCCTAAGCGATCACATTGTTGCTTTAGCGTATGACATGGCCATTGAATCTGATTTGAATCCTTTTCCTAAAAGCTTCACACTTTCTTCCTAATTCCTTGCAATCTTTATCTGTCGGAAAATCTCATCTTTTGATCCA
>m120308_025142_00122_c100303982550000001523012208061292_s1_p0/2374/ccs
TACTCTTTCCTGTCCTACCCTGCTCGTTTATTTCACTAAATATAACATGCTATATCATTAAATCTGCTCATTTGCTTTCTAAAATCATGAACGAAATAACCATTGCTACATCACCCCCCTTATCACATTCCACCCGCTCACCCTCAAGCCTTCACTTGGCTTTCACGTCTTCCTGCATCATCCCCTGTCGTACACTTGGTTGGTTTGCACCGCCTTGTAGATGTGAGTGTTATTTTTGATGTAATTGTAGATGTGATGGTAGACGTGCTTGTGTGTGTCGATGTCTGTGTAACCCATGTGTCTGTTGTCTGTAAGGATTTGCATTCTGTTGCCTTTCGGATCGGTAACGGTTGTTGTTGTCGTCGTGGTCGTCGTTGTGCTTTCTGTAACTATTTCGTGCGATTTCACTTTCAGTGGTTTTAGTTTCGAACATACTCCTTGTATCTTTTCACACACATTTTCTAAGGCTTTGCAATCTTTCTTAATCCCACAATCCAAGGTCAATTTCTCACATCTTTCCTTCAAATCTACATATCTTCCTAATACTTCTGCTGTCAAATCAAATGCTTTAGCTTCTAATTCTGTTACGGATACATCTTTAACTCCTCTCCGCAGTATTTTTACATATTTTGTAGTATCTTTTTCATTTGAAACGGCATTCTTATCCTTGTTCTTGCTATTATTTTTCGATGTATTACTTTCGTTTTTCTTAACGAGTGATAAAACAAGATTGGACTTGTTCATTGCTTCTTTTGCTTGTTCTTTAAGTTCTTTAAATACTTTAAAGTCGTCTTCTAAGTCTTTTTCCAGTTGTTTTAGTTCTTCCGGTAATGTTTTACATTGTTCTTTCACTTCTTCCACTAATTTTAGACAAAGATTCTTTCTAATATCTTTATCATCAGCCTTTTTAGTTTTACTTTCGGCATTATCTTTGCATAAACTTCTGATTGATGCATTATTTACGTTTCCTGCTACTGTGCAATATTTTTCTAATGCAGATTCACATTTATCTTGACCACCTAATTTTCCTCGAAGCTCTACTTTGAGAGCGTCTTCCAAGGCCTTTCTTTTGTAAAATGGTTCACAATGTTTTTCGAGCTTTGTACAAAGAGTAGCCTCTTTTTTAAGATCAGGGCAATTAGGTCCGAATCTATGACAGTATGAACTCCGAAAGGGACAAAAACTTGCTAATGATTCTATTCTTGTGTTATCTTCAAAAACGTCCGTGATATTTGACGCTTGTGTATTTTCTTTGAATACTTTGCAATCTATTTTGTACGTCTTCTACCATCAGCTTACACGTACTTTCCAGAAAAACACATACAAGAGAAAAACGGTCATCACCTCTTCTAGACCATTTATTACACTTTTCTTTCAAATATTTTACACAACTTTTTTGATCTTTCAAAGTATCCTTGTGTTCATCCAGTAAAACCTGTTTTAAAATTTCTGTAGTCCCTAAACGATTGCATTGCTGCTCCAGTGTATGACATGGTCATGTAATTTCTTTTGAATCCTTTCCTAAATCTTGACATTTTCTCCCTAATTCTTTGCAGTCTTTGTCTGTGGAAAATCTCTCTTTTGATCCA
>m120308_025142_00122_c100303982550000001523012208061292_s1_p0/2406/ccs
TGGATCAAAAGAGAGATTTTCCGACAGATAAAAATTGCAAGGAATTGGGGAGAAAGTGCCAAGATTTAGGAGAGGATTCAAAAGAAATTACGTGGCCATGTCATACACTGGAGCAGCAATGCAATCGCTTAGGGACTACAGAGATCTTAAAGCAGGTTTTATTGGATGAATACAAGGATACTTTGAAAGATGAAGAAAGTTGTGTAAAATATCTAAAAGAAAAGTGTAATAAATGGTCTAGAAGAGGCGATGACCGTTTCTCTTTTGTATGTGTCTTCCAAAATGCTACGTGTAAGCTGATGGTAGATGATGTGAAAGATAGATGTGAAGTATTCGAAAAAAATATAAAAGCATCAGAGATCGTTGGATTTCTTAAAAATAATACAAATAACATAACAACATTAGGAAATGTTTGCCCATTTTGGGACCCATATTGTGGCAAATTTTCACCTAATTGTCCAGATCTTACTAAAGGAGATACTTGTAAAAAGATTAAAAAACATTGTAAACCATTTTATGAAAGAAAGGCCTTGGAAGACGCTCTCAAAGTGGAGCCTTCAAGGGAATTTAAGTAAAAATAAATGTGAACCAGCATTGAAAGGATATTGTACAATAGCGAAAAACGTAAATAATGCGTCAATCAGTGGCTTATGCAAAGCTAACACCAAGGATAACTCTGGAAAGAGTGATGAGGATGCTAGAAAGGAACTCTGTGAGAAATTAGTGAAAGAAGTGGAAGAACAGTGCAAAGCATTACCAACAGAATTAGGACAACCGGCAGCTGATCTAAAAAAAGATTATAAGACATATGAGGAACTTAAGAAACGTGCATGAGGAAGCAATGAACAAATCCAGCCTTGTTTTGTCACTCATTAAGAAAACACGAAAGTAATGTATCAAAAAGTAATAGCAAAAACAAGGATAAGAATGCCGTTTCAAACGGATTTCAAGATACCACAGATACATGTGAAAATACTACGAAGAGGAGTTAAGGATGTACTTGTGACAGAATTGGAAGCCAAAGCATTTGATTTGGCAGCAGAAGTATTTGGAAGATATGTAGACTTGAAAGAAAGATGTGAGAAAATTGGAATCGGATTGCGGGATTAAAGAGGATTGCGAAAAATTAAAAATTGGTGTGGGAAAAATTGAGAAGACATGTCGCGATCTGAAGCCTCTGGAGGTGAAGTCGCATGAAACAGTGACAGAAAGCACAACGACGACCACGACGACCACAACGACCGTTGCCGATCCGAAGGCAACGGAATGCAAATCCTTACAGACAATCAGACACATGGGTTACACAGACATCTACACACACAAGCACGTCTACCATCACATCTCACGATTACATCAAAAATAACATTGACATCCAACAAGGCGGTGCAAACCAACCAGTGTACGACAGGGGATGATGCAGAGGACGTGAAACTCGTAATGAGGGATTGAAGATGAGTGGGTGGAATGTGATGAGGGGGGTGATAGTAGCAATGGTTATTTCGTTCATGATTTAGAAAGAAAATGAGCAGGATTTAATGATGAGCATGTATATTTAGTAAAATAAACGAGCAGGGTAGGACAGGAAAGAGTA
>m120308_025142_00122_c100303982550000001523012208061292_s1_p0/2419/ccs
TACTCTTTCCTGTCCTACCCTGCTCGTTTATTTACTAAATATACATGCTCATCATTAAATCTTGCTCATTTGCTTTCTAAATCATGAACGAAATAACCATTGCTACTATCACCCCCCTCATCACACTCCATCCACTCATCTTCAATCCCTCACTCGGCTTCACGTCCTCTGCATTATCCCCTGTCGTACACTTGGTTGGTTTGCACCGCCTTGTTGATGTGAGTGTTATTTTTGATGTGATTGTAGATGTGATGGTAGACGTGCTTGTGTGTGTCGATGTCTGTGTAACCCATGTGTCTGTTGTCTGTAAGGATTTGCATTCTGTTGCCCTTCGGATCGGTAACGGTTGTTGTCGTCGTGGTCGTCGTTGTGCCTTCTGTAACTATTTCGTGCGACTTCACCTCCAGAGGCTTCAGATCGCTACATGTTTTCTCGATCTTTTTGCATACATTTTCTAGATCTTTACAGTCGTCTTTAATCCGCAATCCGATTTTAATTTCTCACATCTTTCCTTCAAATCTACATATCTTCCAAACACATCTGCTGCTAGGTCAAATGCCTTGGCTTCCAATTCTGTCACAAGTACATCCTTAATTCCTCTCCGTAGTATTTTCACATGTTCTGTGGTATCTTGAAGTCCGTTCGAAACGGCATTATTATCCTTGCTCTTGCTATTATTTTTCGATGTATTACTTTCGTTTTTTTTAACGAGTGATAAAACAAGATTGGACTTGTTCATTGCTTTCTTTGCCTTTTCCTTAAGTCCCTCATATGTTTTTAAAATCTTTTTCTAGATCGTCTGCCGGTGTTTTAGTTCTGCTGGTAATAGTTTGCATTGATATTCCACCCTCTTCTATTAATTTTAGACAAAGCTTCTTTCTAACATCTTCATCATTGTTTTTTTAGTTTTATTCTTGGTGTTATCTTACATAAACTTCTGATTGACTCATTATTTGCGTTTCCCGCTATTGTACAATATCTTTTTAATGCTGGTTCACATTTCTTTTCATCATTCAACTTTCCCCGAAGCTCTACTTTAAGAGCGTCTTCCAAGGCCTTTCTTTTGTAAAATGGTTCACAATGTTTTTCGAGCTTTGTACAAAAAGTAGCCTCTTTTTTAAGGTCAGGACAATTAGGTCCAAATCTATTACAATATGAACCCCAAAAGGGACAAAATCTTGCTAATGATTCTATTTTTATGTTATTTTCTTCGAAAATGTCTTGATATTTGAAGTTTGTACATTTTTTTCAAATACTTTGCACCTATCTTGTACGTCTTCTTATCATCAGCTTACACGTAGCGTTTTGGAAAACACATACAAAAGAGAAACGATCATCGCCCCTTCTAGACCATTTATGACATTTTCTCTTTAAATATTTTGTACAGTTTTCATGAGTTCTTAAAGTATCCTTGTGTTTCATCTAGTAAAACCTGTTTCAAGATTCTGTAGTCCCTAAGCGATCACATTGTTGCTTTTAGCGTATGACATGGCCATTGAATCTGATTTGAATCCTTTCCTAAAGCTTCACACTTTCTTCCTAATTCCTTGCAATCTTTATCTGTCGGGAAATCTCTCTTTTTGATCCA
>m120308_025142_00122_c100303982550000001523012208061292_s1_p0/2424/ccs
TGGATCAAAAGCGAGATTTCCAACAGACAAAGACTGCAAGGAATTGGGGAGAAAGTGCCAAGATTTAGGAAAGGATTCAAAAGAAATTACGTGGCCATGTCATACACTGGAGCAGCAATGCGATCGCTTAGGGACTACAGAAATCTTGAAGCAGGTTTTACTAGATGAACACAAGGATACTTTGAAAGATCAAGAAAGTTGTGTAAAATATCTAAAAGAAAAGTGTAATAAATGGTCTAGAAGAGGCGATAACCGTTTTTCTTTTGTATGTGTTTTCCAAAACGCTACGTGCAAGCTGATGGTAGGTGATGTACAAAATAGGTGTGAAGTATTTGAAGAGAATATAAAAGCTTCAGAGATCAATGACATTTTTAAAAATAAGACAACAATAGCATCATTAGCAAGATTATGTCCCTTTTTTGGACCCATACTGTCATAGATTTGAACCTAATTGCCCTAATCTTAAGAAAGGGAAAACTTTTTGTACAAAACTCAAGAAGCATTGTGAACCATATTACAAAAGAAAGGCCTTGGAAGACGCTCTCAAAGTGGAGCTTCGAGGAAAATTAGGTGGTCAAGATAAATGTGAATCTGCATTAGAAAAATATTGCACAGTAGCAGGAAACGTAAATAATGCATCAATCAGAAGTTTATGCAAAGATAATGCCGAAAGTAAAACTAAAAAGGCTGATGATAAAGATGTTAGAAAGAATCTTTGTCTAAAAATTAGTGGAAGAAGTGAAAGAACAATGTAAAACATTACCGGAAGAACTAAAACAACTGGAAAAAGACTTAGAAGACGACTTTAAAGTATTTAAAGAACTTAAAGAACAAGCAAAAGAAGCAATGAACAAGTCCAAATCTTGTTTTATCACTCGTTAAGAAAACGAAAGTAATACATCGAAAATAATAGCAAGAGCAAGGATAAGAATGCTGTTTCAAATGAACAAAATACCACAGAACATGTAAAAATACTACGAAGAGAAGTTAAGAATGTACTTGTGACAGAATTAGAAGTCAAAGCATTTGATTTAGCAGCAGAAGTATTAGGAAGATATATAGATTTGAAGGAAAGATGCGAGAAATTGACCTTGGATTGCGGGATTAAAGACGATTGCGATGGTTTAAAAGGTGTGTGTGGAAAGATTAAGAAGAAATGTCGCGATCTGAAGCCTCTGGAGGTGAAGTCGCACGAAATAGTCACAGAAAGCACAATAACGACCACGACGACAACAACAACCATTACCGATCCGAAGGCAACAGAACGCAAATCTTTACAGACAACAGACACATGGGTTACACAGACATCGACACACACAAGCACGTCTACCATCACATCTACGATTACATCAAAAATAACACTCACATCAACGAGGCGGTGCAAACCAACCAAGTGTACGACAGGGGATGATGCAGAAGACGTGAAGCCAAGTGAAGGCTTGAGGGTGAGCGGGTGGAATGTGATGAGGGGGGTGATAGTAGCAATGGTTATTTCGTTCATGATTTAGAAAGCAAATGAGCAAGATTTAATGATGAGCATGTATATTTAGTAAATAAACGAGCAGGGTAGGGCAGGAAA
>m120308_025142_00122_c100303982550000001523012208061292_s1_p0/2433/ccs
CCTGCTCGTTTATTTACTAAATATACATGCTCATCATTAAATCTTGCTCATTTGCTTTCTAAATCATGAACGAAATAACCATTGCTACTATCACCCCCCTCATCACACTCCATCCACTCATCTTCAATCCCTCACTCGGCTTCACGTCCTCTGCATTATCCCCTGTCGTACACTTGGTTGGTTTGCACCGCCTTGTTGATGTGAGTGTTATTTTTGATGTGGATGTGACTGTGTAGATGTGATGTAGACGTGCTTGTGTGTGTCGATGTCTGTGTAACCCATGTGTCTGTTGTCTGTAAGGATTTGCATTCTGTTGCCTTCGGATCGGTAACGGTTGTTGTCGTCGTGGTCGTCGTTGTGCTTTCTGTAACTATTTCGTGCGACTTCACCTCAGAGGCTTCAGATCGCTACATGTTTTTCTCGATCTTTTTGCATACATTTTCTAGATCTTTACAGTCGTCTTTAATCCCGCAATCCGATTTTAATTTCTCACATCTTTCCTTCAAATCTACATATCTTCCAAACACATCTGCTGCTAGGTCAAATGCCTTGGCTTTCCAATTCTGTCACAAGTACATCCTTAATTCCTCTCCGTAGTATTTTCACATGTTCTGTGGTATCTTGAAGTCCGTTCGAAACGGCATTATTATCCTTGCTCTTGCTATTATTTTTCGATGTATTACTTCGTTTTTTTTAACGAGTGATAAAACAAGATTGGACTTGTTCATTGCTTTCTTTGCCTTTTCCTTAAGTCCCTCATATGTTTTAAAATCTTTTTCTAGATCGTCTGCCGGTTGTTTTAGTTCTGCTGGTAATAGTTTGCATTGATATTCCACCTCTTCTATTAATTTTAGACAAAGCTTCTTCTAACATCTTCATCATTGTTTTTTTAGTTTTATTCTTGGTGTTATCTTTACATAAACTTCTGATTGACTCATTATTTGCGTTTCCCGCTATTGTACAATATCTTTTAATGCTGGTTCGCATTTCTTTTCATCATTCAACTTTCCCCGAAGCTCTACTTTAAGAGCGTCTTCCAAGGCCTTTCTTTTGTAAAATGGTTCACAATGTTTTTCGAGCTTTGTACAAAAAGTAGCCTCTTTTTTAAGGTCAGGACAATTAGGTCCAAATCTATTACAATATGAACCCCAAAAGGGACAAAATCTTGCTAATGATTCTATTTTTATGTTATTTTCTTCGAAAATGTCCTTGATATTTGAAGTTTGTACATTTTTTTCAAATACTTTGCACCTATCTTGTACGTCTTCTATCATCAGCTTACGCGTAGCGTTTTGGAAAACACATACAAAAGAGAAACGATCATCGCCCCTTCTAGACCATTTATGACATTTTCTCTTTAAATATTTTGTACAGTTTTCATGAGTTCTTAAAGTATCCTTGTGTTCATCTAGTAAAACCTGTTCAAGATTCTGTAGTCCCTAAGCGATCACATTGTTGCTTTAGCGTATGACATGGCCATTGAATCTGATTTGAATCCTTTCCTAAGCTTCACACTTTCTTTCCTAATTCCTTGCAATCTTTATCTGTCGGGAAATCTCGCTT
>m120308_025142_00122_c100303982550000001523012208061292_s1_p0/2453/ccs
TGGATCAAAAGCGAGATTTGTCCGACAGGACAAAGACTGCAAAGAATTAGGGAGAAAATGCCAAGATTTAGGGAGAGGATTCAAAAGAAATTACGTGGCCATGTCATACACTGGAGCAGCAATGCAATCGCCTGGGGACTACAGAAATTTTAAAGCAGGTTTTATTGGATGAACACAAGGATACTTTGAAAAACTCATGAAAACTGTGTAACATATCTAAAAGAAAAATGTAATAAATGGTCTAGAAGAGGCGATAACCGTTTCTCTTTTGTATGTGTCTTCCAAAACGCTACATGTGAGCTGATGGTAAAAGACGTACAAGACAGATGTAAAGTATCGAAAAAAATATAGAGGTTGCAGAGATCGTTGAATTTCTTAAAAATAACACAAATAACATAACAACACTGGAAAGAAACTGTCCCCCCTGGCATACGTATTGCAATAAATTTTCGCCTAATTGTCCAGGTCTTACGAAAGAGGATAGTTGTACAAAAATCAAGAAGCATTGTGAGCCGTTCTATAAAAGAAGGCCTTGGAAGATGCTCTCAAAGTAGAGCTTCAAGGAAAATTGACTGATAAATCTAAATGTGAACCTGCATTGAAAAGATATTGTACAGTAGCGGGAAACGTAAATAATGTGTCTATCAAAAGTTTATGCAAAGATAGCACTCAAGGTAACAATAAAAAACCTGAGGACAAAGTGGTAGAAGAGCTTTGTAAGAATTAATGGAAGAAGTAAAAGAGCAATGTGAGACATTACCAGCAGAATTAACGGAGCTGGAAAAAAATCTAGAAAAAGATGTTAAAACATATAAAGAACTTAAGAAAGAAGCAAAAAAGCAATGAACAAGTCTAATCTTGTTTTATCACTCGTAAGAAAAACGAAAGTAATACATCAAAAAATAATAGAAATAATAACAAAAACAAGGATAAGAATGCCGTTTTCAAATAGATTTCAAGATACCACAGAACATGTGAAAATACTACGGAGAGGAGTTAAGGAGGCACTTGTAACAGAATCTGAAGCCAAGGCATTTGACCTAGCAGCAGATGTGTTTGGAAGATATCTAGATTTGAAGGAAAGATGTAATAAATTGACCTCAGATTGCGGGATTAAAGAAGATTGCGATGGTCTAAAAGAAGTGTGTGGAAAGATTGAGAAGACATGTCGTGATCTGAAGCCTCTGGAGGTGAAGCCACACGAAACAGTGACAGAAAGCACAACGACGACCACGACGACAGCAACAACCGTTACCGATCCGAAGGCAACAGAATGCAAATCCTTACAGACAACAGATACATGGGTTACACAGACATCGGCACAAACAAGCACATCTACCATCACATCTACGATTACATCAAAAATAACACTCACATCAACGAGGCGATGCAAACCAACCAAGTGTACGACAGGGGATGATACAGAGGACGTGAAACCGAATGAGGGATTGAAGATGAGTGGGTAGAGCGTGATGAGGGGGGTGATATTAGCAATGATGATTTCAATAATGATTTAAAAAGTAAATGAATAGGATTTAATGATGGGCATGTATATTAGTAAATAAACGAGCAGGGTAGGACAGGAAAGAGTA
>m120308_025142_00122_c100303982550000001523012208061292_s1_p0/2466/ccs
TACTCTTTCCTGTCCTACCTGCTCGTTTATTACTAAATATACATGCCCATCATTAAATCCTATTCATTTACTTTTTAAATCATTATTGAAATCATCATTGCTAATATCACCCCCCTCATCACGCTCCACCCACTCATCTTCAATCCCTCATTCGGTTTCACGTCCTCTGTATCATCCCCTGTCGTACACTTGGTTGGTTTGCATCGCCTCGTTGATGTGAGTGTTATTTTTGATGTAATCGTAGATGTGATGGTAGATGTGCTTGTTTGTGCCGATGTCTGTGTAACCCATGTATCTGTTGTCTGTAAGGATTTGCATTCTGTTGCCTTCGGATCGGTAACGGTTGTTGCTGTCGTCGTGGTCGTCGTTGTGCTTTCTGTCACTGTTCGTGTGGCTTCACCTCCAGAGGCTTCAGATCACGACATGTCTTCTCATCTTTCCACACACTTCTTTTAGACCATCGCAATCTTCTTTAATCCCGCAATCTGAGGTCAATTTATTACATCTTTCCTTCAAATCTAGATATCTTCCAAACACATCTGCTGCTAGGTCAAATGCCTTGGCTTCAGATTTCTGTTACAAGTGCCTCCTTAACTCCTCTCGTAGTATTTTCACATGTTCTGTGGTATCTTGAAATCTATTTGAAACGGCATTCTTATCCTTGTTTTTGTTATTATTCTATTATTTTTTGATGTATTACTTTCGTTTTTCTTAACGAGTGATAAAACAAGATTAGACTTGTTCATTGCTTTTTTGCTTCTTTCTTAAGTTCTTTATATGTTTTAACATCTTTTTCTAGATTTTTTTCCAGCTCCGTTAATTCTGCTGGTAATGTCTCACATTGCTCTTTACTTCTTCCCATTAATTTCTTACAAAGCTCTTCTACCACTTTGTCCTCAGGTTTTTTATTGTTACCTTGAGTGCTATCTTTGCATAAACTTTTGATAGACACATTATTTACGTTCCCGCTACTGTACCAATATCTTTTCAATGCAGGTTCACATTTAGATTTATCAGTCAATTTTCCCTTGGAAGCTCTACTTTGAGAGCATCTTCCAAGGCCCTTTCTTTATAGAACGGCTCACAATGCTTCTTGATTTTGTACAACTATCCTCTTTCGTAAGACCTGGACAATTAGGCGAAAATTTATTGCAATACGTATGCCAGGGGACAGTTTCTTTCCAGTGTTGTTATGTTATTTGTGTTATTTTTAAGAAATTCAACGATCTCTGCAACCTCTATATTTTTTTCGAATACTTTACATCTGTCTTGTACGTCTTTTACCATCAGCTCACATGTAGCGTTTTGGAAGACACATACAAAAGAGAAACGGTTACCGCCTCTTCTAGACCATTTATTACATTTTCTTTAGATATGTTACACAGTTTTCATGAGTTTTCAAAGTATCCTTGTGTTCATCCAATAAACCTGCTTTAAAATTTCTGTAGTCCCCAGGCGATTGCATTGCTGCTCCAGTGTATGACATGGCCACGTAATTCTTTTGAATCCTCTCCTAAATCTTGGCATTTTCTCCCTAATTCTTTGCAGTCTTTGTCTGTCGGGAAATCTCGCTTTTGATCCA
>m120308_025142_00122_c100303982550000001523012208061292_s1_p0/2488/ccs
CTCGTTTATTTACTAAATATACATGCTCATCATTAATCCTATTCATTTACTTTTTAAATCATTATTGAAAATCATCATTGCTACTATCACCCCCCCTCATCACGTTCCACCCACTCATCTTCAATCCCTCACTCGGCTTCACGTCCTCTGCATCATCCCCTGTCGTACACTTGGTTGGTTTGCATCGCCTTGTTGATGTCAATGTTATTTTTGATGTAATCGTAGATGTGATGGTAGACGTGCTTGTGTGTGTCGATGTCTGTGTAACCCATGTATCTGTTGTCTGTAAGGATTTGCACTCTGTTGCCTTCGGATCGGTAACGGTTGTTGTTGTCGTGGTCGTTGTTGTGCTTTCTGTGACTATTTCGTGCGACTTCACCTCCAGAGGTTTCAAATTGTGACATGCCTTATTAATCTTTTTGCATACTTCTTTTAACTTTTCGCAGTCTTTCTTAATCCCACAGTCTGATTCCAATTTTTTGCATCTTTCCTTTAAATCTACATATCTTCCAAATACTTCTGCTGCTAAGTCAAACGCCTTGGCTTCTAATTCTGTTACTAATACATCCTTAACTCCTCTCCGTAGTATTTTCACATGTTTTGTGGTATCTTTTTCATTTGAAACGTCATTCTTATCTTCGCTTTTGCTATTATTTTTCGGTGTATTATTTCCGTCTTTCTTAACGAGTGATAAAACAAGGCTGGACTTGTTCATTGCTTTCTTTGCCTCTTCCTTAAGTTCCTCGTATGTCTTACATCTTTTTCTAGATCGTCTGCCGGTTGTTTTAGTTCTGCTGGTAATGTCTCGCATTGCTCTTTTACTTCTTCCATCAATTTCTTACAAAGCTCTTCTACCACTTTTTTCGTCAGTCTTTTTTATTGCTACCTCGAGTGCTATCTTTGCATAAACTTCTGACTGATGCGTTATTTACATTTCTCGCTAGTGTACAATATCCCTTCAATGCTGCAGTACATTTGTTTTCATCATTCAGCTTTCCTCGAAGCTCTACTTTGAGAGCGTTTTCCAAGGCCTTTCTTTCATAGAATGGCTTACAATGATCTTAATCTTTGTACAAAGAGTATCTTTTTTCGTAAGATCTGGACAATTAGGTGAAAATCTATTGCAGTATGTATGCCAGGAGGGACAGTTTCTTTCCAGTGTTGTTATGTTATTCGTGTTATTTTTAAGAAATTCAACAATCTCTGAAACCTCTATATTTTTTTCGAATATTTTGCATCTATTTTGTACGTCTTCTACCATCAGTTCACACGTAGCGTTTTGGAAGACACATACAAAAGAGAAACGGTTATCACCTCTTCTAGACCATTTATTACACTTTTCCTTTAAATATGTTACACAGTTTTCATGAGTTTTCAAAGTATCCTTGTGTTCATTCAGTAAAACCTGCTTCAAGATTTCTGTAGTCCCCAAGCGATCACACTGTTGCTTTAGCGTATGACATGGCCATTGAATCTGATTTGAATCCTTTCCTAAAGCTTCACACTTTCTTCCTAATTCCTTGCAATCTTTGTCTGTTGGAAAATCTCGCTTTTGATCCA
>m120308_025142_00122_c100303982550000001523012208061292_s1_p0/2491/ccs
TACTCTTTCCTGCCCTACCCTGCTCGTTTATTTACTAAATATACATGCTCATCATTAAATCTTGCTCATTTGCTTCTAATCATGAACGAAATAACCATTGCTACTATCACCCCCCTCATCACACTCCATCCACTCATCTTCAATCCCTCACTCGGCTTCACGTCCTCTGCATTATCCCCTGTCGTACACTTGGTTGGTTTGCACCGCCTTGTTGATGTGAGTGTTATTTTTGATGTGATTGTAGATGTGATGGTAGACGTGCTTGTGTGTGTCGATGTCTGTGTACCCATGTGTCTGTTGTCTGTAAGGATTTGCATTCTGTTGCCTTCGGATCGGTAACGGTTGTTGTCGTCGTGGTCGTCGTTGTGCTTTCTGTAACTATTTCGTGCGACTTCACCTCCAGAGGCTTCAGATCGCTACATGTTTCTCGATCTTTTTGCATACATTTTCTAGATCTTTACAGTCGTCTTAATCCCGCAATCCGATTTTAATTTCTCACATCTTTCTTCAATCTACATATCTTCCAAACACATCTGCTGCTAGGTCAAATGCCTTGGCTTCCATTCTGTCACAAGTACATCCTTAATTCCTCTCCGTAGTATTTTCACATGTTCTGTGGTATCTTGAAGTCGTTCGAAACGGCATTATTATCTTGCTCTTGCTATTATTTTTCGATGTATTACTTTCGTTTTTTTAACGAGTGATAAAACAAGATTGGACTTGTTCATTGCTTCTTTGCCTTTTCCTTAAGTCCCTCATATGTTTTAAAATCTTTTTCTAGATCGTCTGCCGGTTGTTTTAGTTCTGCTGGTAATATTTGCATTGATATTCCACCTCTTCTATTAATTTTAGACAAGCTTCTTTCTAACATCTTCATCATTGTTTTTTTTAGTTTATTCTTGGTGTTATCTTTACATAAACTTCTGATTGACTCATTATTTGCGTTTCCCGCTATTGTACAATATCTTTTTAATGCTGGTCGCATTTCTTTTCATCATTCAACTTTCCCCGAAGCTCTACTTTAAGAGCGTCTTCCAAGGCCTTTCTTGTAAAATGGTTTCACAATGTTTTTCGAGCTTTGTACAAAAAGTAGCCTCTTTTTTAAGGTCAGGACAATTAGGTCCAAATCTATTACAATATGAACCCCAAAAGGGACAAAATCTTGCTAATGATTCTATTTTTATGTATTTTCTTCGAAATGTCCTTGATATTGAAGTTTGTACATTTTTTCAAATACTTTGCACCTATCTTGTACGTCTTCTATCATCAGCTTACACGTAGCGTTTTGGAAAACACAACAAAAGAGAAACGATCATCGCCCTTCTAGACCATTTATGACATTTTCTCTTAAATATTTTGTACAGTTTCATGAGTTTTAAAGTATCCTTGTGTTCATCTAGTAAACTGTTTCAAGATTTCTGTAGTCCCTAAGCGATCACATTGTTGCTTAGCGTATGACATGGCCATTGAATCTGATTTGAATCCTTTCCTAAAGCTTCACACTTTCTCCTAATTCCTTGCAATCTTTATCTGTCGGAAGTCTCGCTTTTGATCCA
>m120308_025142_00122_c100303982550000001523012208061292_s1_p0/2492/ccs
TGGATCAAAAGCGAGATTTCCCGACAGATAAAGACTGCAAGGAATTAGGGAAAAAATGCCAAGATTTAGGAAAGGATTCAAAAGAAAATTACGTGGCCATGTCATACACTAGAGCAGCAATGCAATCGTTTAGGGACTACAGAAATCTTGAAGCAGGTCTTACTGGATGAACACAAGGATACTTTGAAAACTCATGAAAACTGTGCAACATATCTAAAAGAAAAGTGTAATAAATGGTCTAGAAGAGGCAATGACCGTTTCTCTTTTGTATGTGTCTTCCAAAACGCTACGTGTGAGCTGATGGTAAAAGACGTACAAGATGGGTGCAAAGTATTCAAAGAAAATATAGAGAATTCAAAAATCATTGGATTTCTTAAAAATAACACGGGTAAAATAACAAGATTAGCAAATATTTGCCCATTTTGGGACCCATATTGTGACAAATTTTCACCTAATTGTCTAGATCTTACGAAAGAAAATACTCTTTGTACAAAGATCAAGAAGCATTGTGAGCCGTTCTATAAAAGAAAGGCCTTGGAAGATGCTCTCAAAGTAGAGCTTCAAGGAAAATTAGGTGATCAAGATAAATGCAATTTGGCACTAAAAGGATATTGTACACAATTAGAAAAATTAAATAATGAATCTATCAAAAGTTTATGCAAAGCTAACACCAAAGATAACCCTAAAAAGAGCAGCGAAGATGCTAAAAAGGAACTCTGTGAGAAATTAGTGGAAGAAGTAAAAGAGCAATGCGAGACATTACCAGCAGACTAAAACAACCGGCAGACGATCTAGAAAAAGATGTTAAGACATATGAGGAACTTAAGGAAGAGGCAAAGAAAGCAATGAACAAGTCCAGCCTTGTTTTATCACTCGTTAAGAAAGACGGAAATAATACACCGAAAAATAATAGCAAAAGCGAAGATAAGAATGACGTTTCAAATGAAAAAGATGCCACAAAACATGTGAAAATACTACGGAGAGGAGTTAAGGATGTATTAGTAACAGAATTAGAAGCCAAGCGTTTGACTTAGCAGCAGAAGTATTTGGAAAGATATGTAGATTTAAAGGAGAGATGCAAAAAATTGGAATCAGGCTGTGGGATTAAGAAAGACTGCGAAAGTTAAAAGAATATGCAAAAAGATTAATAAGGCATGTCACAATTTGAAACCTCTGGAGGTGAAGTCGCACGAAATAGTCACAGAAAGCACAACAACGACCACGACGACAACAACGACCGTTACCGATCCGAAGGCAACAGAATGCAAATCCTTACAGACAACAGATACATGGGTTACACAGACATCGACACACACAAGCACGTCTACCATCACATCTACGATTACATCAAAAATAACACTCACATCAACGAGGCGTTGCAAACCAACCAAGTGTACGACAGGGGATGATGCAGAGGACGTGAAGCCCGAGTGAGGGATTGAAGATGAGTGGGTGGAGCGTGATGAGGGGGGTGATATTAGCAATGATGAATTCGTTCATGATTTAGAAGCAAATGAGCCAAAATTTAATGATGAGGCATGTATATTTAGTAAATAAACGAGCAGGTAGGACAGGAAAGAGTA
>m120308_025142_00122_c100303982550000001523012208061292_s1_p0/2552/ccs
TGGATCAAAAGAGAGATTTTCCGACAGACAAAAAGACTGCAAAGAATTAGGGAGAAAATGTCAAGATTTAGGAAAGGATTCAAAAGAAATTACATGGCCATGTCATACACTGGAGCAGCAATGCAATCGTTTAGGGACTACAGAAATTTTAAAACAGGTTTTACTGGATGAAACACAAGGATACTTGAAAGATCAAAAAAGTTGTGTAAAATATTTGAAAGAAAAGTGTAATAAATGGTCTAGAAGAGGTGATGACCGTTTTCTCTTGTATGTGTTTTTCTGGAAAGTACGTGTAAGCTGATGGTAGAAGACGTACAAAATAGATGCAAAGTATTCAAAGAAAATACACAAGCGTCAAAATATCACGGACGTTTTTGAAGATAACACAAGAATAGAATCATTAGCAAGTTTTTGTCCCTTTCGGAGTTCATACTGTCATAGATTCGGACCTAATTGCCCTGATCTTAAAAAAGAGGCTACTCTTTGTACAAAGCTCGAAAAACATTGTGAACCATTTTACAAAAGAAAAGGCCTTGGAAGACGCTCTCAAAGTAGAGCTTCGAGGAAAATTAGGTGGTCAAGATAAATGTGGAATCTGCATTAGAAAAATATTGCACAGTAGCAGGAAACGTAAATAATGCATCAATCAGAAGTTTATGCAAAGATAATGCCGAAAGTAAAACTAAAAAGGCTGATGATAAAGATATTAGAAAGAATCTTTGTCTAAAATTAGTGGAAGAAGTGAAAGAACAATGTAAAACATTACCGGAAGAACTAAAACAACTGGAAAAAGACTTAGAAGACGACTTTAAAGTATTTAAAGAACTTAAAGAACAAGCAAAAGAAGCAATGAACAAGTCCAATCTTGTTTTATCACTCGTTAAGAAAAACGAAAGTAATACATCGAAAAATAATAGCAAGAACAAGGATAAAGAATGCCGTTTCAAATGAAAAAGATACTACAAAATATGTAAAAATACTGCGGAGAGGAGTTAAAGATGTATCCGTAACAGAATTAGAAGCTAAAGCATTTTGATTTGACAGCAGAAGTATTAGGAAGATAATGTAGATTTGAAGGAAAGATGTGAGAAATTGACTGGATTGTGGGATTAAGAAAGATTGCAAAGCCTTAGAAAATGTGTGGTGAAAAAGATACAAGGAGTATGTTCGAAACTAAAACCACTGAAAGTGAAATCGCACGAAATAGTTACAGAAAGCACAACGACACCACGACGACAACAACAACCGTTACCGATCCAAAGGCAACAGAATGCAAATCCCCTACAGACGACAGATACATGGGTTACACAGACATCGACACACACAAGCACATCTACCAATCACATCTACAATTACATCAAAAATAACACTCACATCTACAAGGCGGTGCAAACCAACCAAGTGTACGACAGGGGGATGATGCAGAAGACGTGAAGCCAAGTGAAGGCTTGAGGGTGAGCGGGTGGGAATGTGATAAGGGGGGTGATAGTAGCAATGGTTATTTCGTTCATGATTAGAAAGCAAATGAGCAAGATTTAATGATGAGCAATGTATATTTAGTAAATAAACGAGCAGGGTAGGACAGGAAAGAGTA
>m120308_025142_00122_c100303982550000001523012208061292_s1_p0/2558/ccs
TGGATCAAAAGAGAGATTTTCCGACAGATAAAGATTGCAAGGAATTAGGAAGAAAGTGTGAAGCTTTAGGAAAGGATTCAAATCAGATTCAATGGCCATGTCATACGCTAAAGCAACAATGTGATCGCTTAGGGACTACAGAAATCTTGAACAGGTTTTACTAGATGAACACAAGGATACTTTAAGAACTCATGAAAACTGTACAAAATATTTAAAGAGAAAATGTCATAAATGGTCTAGAAGGGGCGATGATCGTTTCTCTTTTGTATGTGTTTTCCAAAACGCTACGTGTAAGCTGATGATAGAAGACGTACAAGATAGGTGCAAAGTATTTGAAAAAAATGTACAAACTTCAAATATCAAGGACATTTTCGAAGAAAATAACATAAAAATAGAATCATTAGCAAGATTTTGTCCCTTTTGGGGTTCATATTGTAATAGATTTGGACCTAATTGTCCTGACCTTAAAAAAGAGGCTACTTTTTGTACAAAGCTCGAAAAACATTGTGAACCATTTTACAAAAGAAAGGCCTTGGAAGACGCTCTTAAAGTAGAGCTTCGGGGAAAGTTGAATGATGAAAAGAAATGCGAACCAGCATTAAAAAGATATTGTACAATAGCGGGAAACGCAAATAATGAGTCAATCAGAAGTTTATGTAAAGATAACACCAAGAATAAAACTAAAAAAAACAATGATGAAGATGTTAGAAAGAAGCTTTGTCTAAAATTAATAGAAGAGGTGGAATATCAATGCAAACTATTACCAGCAGAACTAAAACAACCGGCAGACGATCTAGAAAAAGATTTTAAAACATATGAGGGACTTAAGGAAAAGGCAAAGAAAGCAATGAACAAGTCCAATCTTGTTTTATCACTCGTTAAAAAAAACGAAAGTAATACATCGAAAAATAATAGCAAGAGCAAGGATAATAATGCCGTTTCGAACGGACTCCAAGATACCACAGAACATGTGAAAATACTACGGAGAGGAATTAAGGATGTACTTGTGACAGAATTGGAAGCCAAGGCATTTGACCTAGCAGCAGATGTGTTTGGAAGATATGTAGATTTGAAGGAAAGATGTGAGAAATTAAAATCGGATTGCGGGATTAAAGACGACTGTAAAGATCTAGAAAATGTATGCAAAAAGATCGAGAAAACATGTAGCGATCTGAAGCCTCTGGGGGTGAAGTCGCACGAAATAGTTACAGAAAGCACAACGACGACCACGACGACAACAACCGTTACCGATCCGAAGGCAACAGAATGCAAATCCTTACAGACAACAGACACATGGGTTACACAGACATCGACACACACAAGCACGTCTACCATCACATCTACAATCACATCAAAAATAACACTCACATCAACAAGGCGGTGCAAACCAACCAAGTGTACGACAGGGGATAATGCAGAGGACGTGAAGCCGAGTGAGGGATTGAAGATGAGTGGATGGAGTGTGATGAGGGGGGTGATAGTAGCAATGGTTATTTCGTTCATGATTTAGAAAGCAAATGAGCAAGATTTAATGATGAGCATGTATATTTAGTAAATAAACGAGCAGGGTAGGACAGGAAAGAGTA
>m120308_025142_00122_c100303982550000001523012208061292_s1_p0/2586/ccs
TACTCTTTCCTGTCCTACCCTGCTCGTTTATTTACTAAATATACATGCCCATCATTAAATCCATTCATTTACTTTTTAAATCATTATTGAAATCATCATTGCTAATATCACCCCCTCATCACGCTCCACCCACTCATCTTCAATCCCTCATTCGGTTCACGTCCTCTGTATCATCCCCTGTCGTACACTGGTTGGTTTGCATCGCCTCGTTGATGTGAGTGTTATTTTTGATGTAATCGTAGATGTGATGGTAGATGTGCTTGTTTGTGCCGATGTCTGTGTAACCCATGTATCTGTTGTCTGTAAGGATTTGCATTCTGTTGCCTTCGGATCGGTAACGGTTGTTGCTGTCGTCGTGGTCGTCGTTGTGCTTTCTGTCACTGTTTCGTGTGGCTTCACCTCCAGAGGCTTCAGATCACGACATGTCTTCTCAATCTTTCCACACACTTCTTTAGACCATCGCAATCTTCTTTAATCCGCAATCTGAGGTCAATTTATTACATCTTTCCTTCAAATCTAGATATCTTCCAAACACATCTGCTGCTAGGTCAAATGCCTTGGCTTCAGATTCTGTTACAAGTGCCTCCTTAACTCCTCTCCGTAGTATTTCACATGTTCTGTGGTATCTTGAAATCTATTTGAAACGGCATTCTTATCCTTGTTTTGTTATTATTCTATTATTTTTGATGTATTACTTTCGTTTCTTAACGAGTGATAAACAAGATTAGACTTGTTCATTGCTTTTTTTGCTTCTTTCTTAAGTTCTTTATATGTTTTAACATCTTTTCTAGATTTTTTCCAGCTCCGTTATTCTGCTGGTAATGTCTCACATTGCTCTTTTACTCTTCCATTAATTTCTTACAAAGCTCTTCTACCACTTTGTCTCAGGTTTTTTATTGTTACCTTGAGTGCTATCTTTGCATAAACTTTTGATAGACACATATTTACGTTTCCCGCTACTGTACAATATCTTTCAATGCAGGTCACATTTAGATTTATCAGTCAATTTTCCTTGAGCTCTACTTTGAGAGCATCTTCCAAGGCCTTTCTTTTATAGAACGGCTCACAATGCTTCTTGATTTTGTACAACTATCCTCTTTCGTAAGACCTGGACAATTAGGCGAAATTTATTGCAATACGTATGCCAGGGGGGACAGTTTCTTTCCAGTGTTGTTATGTTATTGTGTTATTTTTAAGAAATTCAACGATCTCTGCAACCTCTATATTTTTTCGAATACTTTACATCTGTCTTGTACGTCTTTTACCATCAGCTCACATGTAGCGTTTTGGAAGACACATACAAAAGAGAAACGGTTATCGCCTCTTCTAGACCATTTATTACATTTTCTTTTAGATATGTTACACAGTTTTCATGAGTTTCAAAGTATCCTTGTGTTCATCCAATAAAACCTGCTTTAAAATTTCTGTAGTCCCCAGGCGATTGCATTGCTGCTCCAGTGTATGACATGGCCACGTAATTTCTTTTGAATCCTCTCCTAAATCTTGGCATTTTCTCCCTAATTCTTTGCAGTCTTTGTCTGTCGGAAGTCTCGCTTTTGATCCA
>m120308_025142_00122_c100303982550000001523012208061292_s1_p0/2596/ccs
TACTCTTTCCTGTCCTACCCTGCTCGTTTATTTACTAAATATACATGCTCATCATTAAATCCTGCTCATTTTCTTTCTAAATCATGAACGAAATAACCATTGCTACTATCACCCCCCTCATCACATTCCACCCACTCATCTTCAATCCCTCATTCGGTTTCACGTCCTCTGCATCATCCCCTGTCGTACACTTGGTTGGTTTGCACCGCCTTGTTGATGTCAATGTTATTTTTGATGTAATCGTAGATGTGATGGTAGACGTGCTTGTGTGTGTCGATGTCTGTGTAACCCATGTGTCTGTTGTCTGTAAGGATTTGCATTCCGTTGCCTTCGGATCGGCAACGGTCGTTGTGGTCGTCGTGGTCGTCGTTGTGCTTTCTGTCACTGTTTCATGCGACTTCACCTCCAGAGGCTTCAGATCGCGACATGTCTTCTCAATTTTCCACACACATTTTTTAATTTTTCGCAATCCTCTTTAATCCCGCAATCCGATTCCAATTTCTCACATCTTTCTTTCAAGTCTGCATATCTTCCAAATACTTCTGCTGCCAAATCAAATGCTTTGGCTTCCAATTCTGTCACAAGTACATCCTTAACTCCTCTTCGTAGTATTTTCACATGTTCTGTGGTATCTTGAAATCCGTTTGAAACGGCATTCTTATCCTTGTTTTTGCTATTACTTTTTGATACATTACTTTCGTTTTTCTTAATGAGTGAACAAAACAAGGCTGGATTTGTTCATTGCTTCCTCTGCACGTTTCTTAAGTTCCTCATATGTCTTATAATCTTTTTTTAGATCAGCTGCCGGTTGTCCTAATTCTGTTGGTAATGCTTTGCACTGTTCTTCCACTTCTTTCACTAATTTCTCACAGAGTTCCTTTCTAGCATCCTCATCACTCTTTCCAGAGTTATCCTTGGTGTTAGCTTTGCATAAGCCACTGATTGACGCATTATTTACGTTTTTCGCTATTGTACAATATCCTTTCAATGCTGGTTCACATTTATTTTTACTTAAATTCCCTTGAAGCTCCACTTTGAGAGCGTCTTCCAAGGCCTTTCTTTCATAAAATGGTTTTACAATGTTTTTTAATCTTTTTTACAAGTATCTCCTTTAGTAAGATCTGGACAATTAGGTGAAAATTTGTCACAATATGGGTCCCAAAATGGGCAAACATTTCCTAATGTTGTTATGTTATTTGTATTATTTTTAAGAAATCCAACGATCCCTGATGCTTTTATATTTTTTTTCGAATACTTCAGCATCTATCTTTCACATCATCTACCATCAGCTTACACGTAGCATTTTGGAAGACACATACAAAAGAGAAACGGTCATCGCCTCTTCTAGACCATTTATTACACTTTTCTTTTAGATATTTTACACAACTTTCTTTCATCTTTCAAAGTATCCTTGTATTCATCCAATAAAACCTGCTTTAAGATCTCTGTAGTCGCCTAAGCGATTGCATTGCTGCTCCAGTGTATGACATGGCCACGTAATTTCTTTTGAATCCTCTCCTAAATCTTGGCACTTTCTCCCCAATTCCTTGGCAATTTTTATCTGTCGGGAAAATCTCGCTTTTGATCCA
>m120308_025142_00122_c100303982550000001523012208061292_s1_p0/2645/ccs
TACTCTTTCCTGCCCTACCCTGCTCGTTTATTTACTAAATATACATGCCTCATCATTAAATCTTGCTCATTTTGCTTTCTAAATCATGAACGAAATAACCATTGCTACTATCACCCCCTCATCACATTCCACCCGCTCACCTCAGCCCTTCACTTGGCTTCACGTCTCTGCATCATCCCCTGTCGTACACTTGGTTGGTTTTGCACCGCCTCGTTGATGTGAATGTTATTTTTGATGTAATCGTAGATGTGGATGGTAGACGTGCTTGTGTGTGTCGATGTCTGTGTAACCCATGTGTCTGTTGTCTGTAAAGATTTGCATTCCGTGCCTTGGATCGGTAACGGTTCGTTGTTGTCGTCGTGGTCGTCGTTGTGCTTTCTGTAACTATTTCATGCGATTTCACTTCAGAGGTTTTAGATTCGACATATCTTCTCATTTTCACACACATTTTTAAGTTTTGCAATCTCTTAATCCCACAATCCAAGTCCAATTTCTCACATCTTTCCTTCAAATCTACATATCTTCCTAATACTTCTGCTGTCAAATCAAATGCTTTAGCTTCTAATTCTGTTACGGATACATCTTTAACTCCTCTCCGCAGTATTTTTACATATTTTGTAGTATCTTTTTCATTTGAAACGGCATTCTTATCCTTGTTCTTGCTATTATTTTCGATGTATTACTTTCGTTTTTCTTAACGAGTGATAAAACAAGATTGGACTTGTTCATTGCTTCTTTGCTTGTTCTTTAAAGTTCTTTAAATACTTTAAAGTCGTCTTCTAAGTCTTTTTCCAGTTGTTTTAGTTCTTCCGGTAATGTTTTACAGTGTTCTTTCACTTCTTCCACTAAATTTTAGACAAAGATTCTTTCTAATATCTTATCATCAGCCTTTTTAGTTTTACTTTCGGCATTATCTTTGCATAAACTTCTGATTGATGCATTATTTACGTTTCCTGCTACTGTGCAATATTTTTCTAATGCAGATTCACATTTATCTTGACCAACCTAATTTTCCTCGAAGCTCTACTTTGAGAGCGTCTTCCAAGGCCTTTCTTTTGTAAAATGGTTCCACAATGTTTTTTCGAGCTTTGTACAAAGAGTAGCCTCTTTTTTAAGATCAGGGCAATTAGGTCCGAATCTATGACAGTATGAACTCCGAAAGGGACAAAACTTGCTAATGATTCTATTCTTGTGTTATCTTCAAAAACGTCCGTGATATTTGACGCTTGTGTATTTTCTTTGAATACTTTGCATCTATTTTGTACGTCTTCTACCATCAGCTTACACGTACTTTCCAGAAAAACACATACAAGAGAAAAACGGTCATCACCTCTTCTAGACCATTTATTACACTTTTCTTTCAAATATTTTACACAACTTTTTTTGATCTTTCAAAGTATCCTTGTGTTCATCCAGTAAAACCTGTTTTAAAATTTCTGTAGTCCTAAACGATTGCATTGCTGCTCCAGTGTATGACATGGCCATGTAATTTCTTTTGAATCCTTTCCTAAATCTTGACATTTTCTCCCTAATTCTTTGCAGTCTTTGTCTGTTGGAAAGTCTCTCTTTTGATCCA
>m120308_025142_00122_c100303982550000001523012208061292_s1_p0/2652/ccs
TACTCTTTCCTGTCCTACCTGCTCGTTTATTACTAAATATACATGCTTATCATTAATCCTGCTCATTTGCTTTCTAAATCATGAACGAATAACCATTGCTACTATCACCCCCTCATCACATTCCACCCGCTCACCCTCAAGCCTTCACTCGGCTTCACGTCTCCGCTCATCCCCTGTCGTACACTTGGTTGGTTTGCATCGCCTCGTTGATGTCAATGTTATTTTTGATGTGATTGTAGATGTGATGGTAGACGTGCTTGTGTGTGTCGATGTCTGTGTAACCCATGTGTCTGTTGTCTGTAAGGATTTGCATTCTGTTGCCTTCGGATCGGTAACGGTTGTTGTTGTCGTTGTGGTCGTCGTTGTGCTTTCTGTGACTATTTCGTGCGACTTCACCTCCAGAGGCTTCAGATTACGACATGTCTTCTCAATCTTTTCACACACATCTTTTAAATCATCACAATCGTCTTTAATCCCGCAATCTGAGGCCAATTCTCACATCTTTCTTCAAGTCTACATATCTTCCAAACACTTCTGCTGTTAAATCAAATGCTTTGGCTTCCAATTCTGTCACGGGTACATTTTTAACTTCTCTCCGTAGTATTTTCACATATTTTGTGGTATCTTTTTCATTTGAAACAGCATCCTATCCTTGTTTTTGCTATTATTTTTCGATGTATTACTTTGGTTTTTCTTAACAAGTGATAAAATAAGGCTGGACTTGTTCATTGCTTTCTTTGCCTTTCCTTAAGTCCCTCATATGTTTCAAAATCATCTTTAGATCTTTTTCCTCATGCTTCAGTTCTGCTGGTAATACTTTGCACTGCTGTTCCACTTCTTCTACTAATTTTAGACAAAGCTTCTTTCTAACATTTTCATCATCCTTTTCAGTTTTATTTTTCGTATTATTTTACATAAACTGCTGATTGATGCATTATTTACATTTCCAATATTGTGCAATATCCTTTCAATGCAGGTTCGCATTTGTTTTTACTTAATTCCCTCGAGCTCTACTTTAAGAGCATCTTCTAAAACCTTTCTTCTATAAAATGGTTCGCAATATTTTTTAAGATTTTGACAGAAAGTTTTCCTTTGTCAAGATCAGGACAATGGGTAAAATCTATCGCAGTATGGATGCCATGAGGGGCAATATTTGATGCTGATTCTGTTTTTATTTTATTTTTTTCAAGGGAATCATTAATATCTGATGCTTGCATATTTTTTCGAATACTTCACACCTATCTTTTACATCATCTACCATCAGCTTACACGTAGCGTTTTGGAAGACACATACAAAAGAGAAACGGTCATCTCCTCTTCTAGACCATTTATGGCATTTTCTCTTTAAATATTTCGTACAGTTTTCATGAGTTTTCAAAGTATCTTTGTGTTCATCCAATAAATCTGTTTAAAATTTCTGTAGTCCCTAAGCGATCACATTGCTGCTTTAACGTATGGCATGGCCATTGAATCTGATTCGAATCCTTTCCTAAATCTTGGCATTTCTCCCTAATTCTTTGCAGTCTTTGTCTGTCGGAAAATCTCGCTTTTGATCCA
>m120308_025142_00122_c100303982550000001523012208061292_s1_p0/2663/ccs
TGGATCAAAAGCGAGATTCCCGACAGACAAGACTGCAGGAATTGGGGAGAAAGTGCCAAGATTTAGGAAGGATTCAAAAGAATTACGTGGCCATGTCATACACTGGAGCAGCAATGCGATCGCTTAGGGACTACAGAAATCTTGAAGCAGGTTTACTAGATGACACAAGGATACTTTGAAAGATCAAGAAAGTTGTGTAAATATCTAAAAGAAAAGTGTAATAAATGGTCTAGAAGAGGCGATAACCGTTTTTCTTTGTATGTGTTTTCCAAAACGCTACGTGCAAGCTGATGGTAGGTGATGTACAAAATAGGTGTGAGTATTTGAAGAGAATATAAAGCTTCAGAATCAAGACATTTTAAAATAAGACAACAATAGCATCATTAGCAAGATATGTCCTTTTGGACCCATACTGTCATAGATTTGAACCTAATTGCCCTAATCTTAAGAAGGGAAAACTTTTGTACAAAACTCAAGAAGCATGTGAACCATATTACAAAAGAAAGGCCTTGGAGACGCTCTCAAAGTGGAGCTTCGAGGAAATTAGGTGGTCAGATAATGTGAATCTGCATTAGAAAAATATTGCACAGTGCAGGAACGTAAATAATGCATCAATCAGAAGTTTAGCAAGATAATGCCGAAAGTAAAACTAAAAAGGCTGATGATAAGAGTTAGAAAGAATCTTGTCTAAAATTAGGGAGAAGTGAAAGAACATGTAAACTTACCGGAAGACTAAAACAACTGGAAAAGACTTAGAAGACGACTTTAAAGTATTTAAAGAACTTAAAGAACAGCAAAAGAAGCAATGAACAAGTCCAATCTTGTTTTATCACTCGTTAAGAAAAACGAAAGTAATACATCGAAAATAATAGCAAGAGCAAGATAGAATGCTGTTTCAAATGAACAAATACCACAGAACATGTAAAATACTACGAAAGAAGTTAAGAATGTACTGTGACAGAATTAGAAGTCAAAGCATTGATTAGCAGCAGAAGTATTAGGAAGATATTAGATTTGAAGGAAGATGCGAGAAATTGACCTTGGATTGCGGGATAAAGACGATTGCGATGGTTTAAAGGTGTGTGTGGAAAGATTAGAAGAAATGTCGCGACTGAGCCTCTGGAGGTGAAGTCGCACGAAATAGTCACGAAAGCCAATAACGACCACGACGACAACAAACCATTACCGATCCGAAGGCACAGAACGCAAATCTTTACAGACAACAGATACATGGGTTACACAGACATCGACACACACAGCCGTCTACCATCACATCTACGATTACATCAAAAATACACTCACATCAACGAGGCGTTGCAAACCAACCAAGGTACGACAGGGGATGATGCAGAGACGTGAAGCCAGTGAGGCTGAGGATGAGCGGTGGAATGTGATGAGGGGGTGATATTAGCATGGTATTTCGTCATGATTTAGAAGCAATGAGCAATTTAATGATGAGCATGTATATTAGTAAATAACGAGCAGGTAGGGCAGGAAAGAGT
>m120308_025142_00122_c100303982550000001523012208061292_s1_p0/2676/ccs
TGGATCAAAAGAGAGACTTCCCAACAGACAAAGACTGCAAAGAATTAGGGAGAAAATGCCAAGATTTAGGAAAGGATTCGAATCAGATTCAATGGCCATGCCATACGTTAAAGCAGCAATGTGATCGCTTAGGGACTACAGAAATTTTAAAACAGATTTTATTGGATGAACACAAAAGATACTTTGAAAACTCATGAAAACTGTACGAAATATTTAAAGAGAAAATGCCATAAATGGTCTAGAAGAGGAGATGACCGTTTCTCTATTGTATGTGTCTTCCAAAACGCTACGTGTAAGCTGATGGTAGATGATGTAAAAGATAGGTGTGAAGTATTCGAAAAAAATATGCAAGCATCAGATATTAATGATTCCCTTGAAAAAAATAAAATAAAAACAGAATCAGCATCAAATATTTGCCCTTCATGGCATCCATACTGCGATAGATTTTTACCCAATTGTCCTGATCTTGACAAAGGAAAACTTTCTGTCAAAATCTTAAAAAATATTGCGAACCATTTTATAGAAGAAAGGTTTTAGAAGATGCGCTCTTAAAGTAGAGCTTCGAGGGAATTAAGTAAGAACAAATGCGAACCTGCATTGAAAGGATATTGCACAATATTGGAAAATGTAAATAATGCATCAATCAGCGTTTATGTAAAAATAATACGAAAAATAAAACTGAAAAGGATGATGAAAATGTTTAGAAAGAAGCTTTGTCTAAATTAGTAGAAGAAGTGGACAGCAGTGCAAAGTATTACCAGCAGAACTGAAGCATGAGGAAAAAGATCTAAAAGATGATTTTGAAACATATGAGGGACTTAAGGAAAAGGCAAAGAAAGCAATGAACAAGTCCAGCCTTATTTTATCACTGTTAAGAAAACCAAAGTAATACATCGAAAAATAATAGCAAAAAACAAGGATAAGGATGCTGTTTCAAATGAAAAAGATACCACAAAATATGTGAAAAATACTACGGAGAGAAGTTAAAATGTACCCGTGACAGAATGGAAGCCAAAGCATTTGATTTAACAGCAGAAGTGGTTTGGAAGGATATGTAGACTTGAAAGAAAGATGTGAGAAATTGGCCTCAGATTGCGGGATAAAGACGATTGTGATGATTTAAAAGATGTGTGTGAAAAGATTGAGAAGACATGTCGTGATCTGAAGCCTCTGGAGGTGAAGTCGCACGAAATAGTCACAGAAAGCACAACGACGACCACAACGACAACAACAACCGTTACCGATCCGAAGGCAACAGAATGCAAATCCTTACAGACAACAGACACATGGGTTACACAGACATCGACACACACAAGCACGTCTACCATCACATCTACAATCACATCAAAAATAACATTGACATCAACGAGGCGATGCAAACCAACCAAGTGTACGACAGGGGATGATGCGGGAGACGTGAAACCGAGTGAAGGCTTGAGGGTGAGCGGGTGGAATGTGATGAGGGGGTGATAGTAGCAATGGTTTTTCGTTCATGATTAGAAAGCAAATGAGCAGGATTTAATGATAAGCATGTATATTTAGTAAATAAACGAGCAGGGTAGGACAGGAAAGAGTA
>m120308_025142_00122_c100303982550000001523012208061292_s1_p0/2697/ccs
TACTCTTTCCTGTCCTACCCTGCTCGTTATTTACTAAATATACATGCTCATCATTAAATCTTGCTCATTTGCTTTCTAAATCATGAACGAAATAACCATTGCTACTATCACCCCCCTATCACATTCCACCCGCTCACCCTCAAGCCTTCACTTGGCTTCACGTCTTCTGCATCATCCCCTGTCGTACACTTGGTTGGTTTGCACCGCCTTGTAGATGTGAGTGTTATTTTTTGATGTAATTGTAGATGTGATGGTAGAGTGCTTGTGTGTGTCGATGTCTGTGTAACCCATGTATCTGTCGTCTGTAGGGATTTGCATTCTGTTGCCTTTGGATCGGTAACGGTTGTTGTTGTCGTCGTGGTCGTCGTTGTGCTTTCTGTAACTATTTCGTGCGATTTCACTTTCAGTGGTTTTAGTTTCGAACATACTCCTTGTATCTTTTCACACACATTTTCTAAGGCTTTGCAATCTTTCTTAATCCCACAATCCAAGGTCAATTTCTCACATCTTTCCTTCAAATCTACATATCTTCCTAATACTTCTGCTGTCAAATCAAATGCTTTAGCTTCTAATTCTGTTACGGATACATCTTTAACTCCTCTCCGCAGTATTTTTACATATTTTGTAGTATCTTTTTCATTTGAAACGGCATTCTTATCCTTGTTCTTGCTATTATTTTTCGATGTATTACTTTCGTTTTTCTTAACGAGTGTAAAACAAGATTGGACTTGTTCATTGCTTCTTTTGCTTGTTCTTTAAGTTCTTTAAATACTTTAAAGTCGTCTTCTAAGTCTTTTCCAGTTGTTTTAGTTCTTCCGGTAATGTTTTACATTGTTCTTTCACTTCTTCCACTAATTTTAGACAAAGATTCTTTCTAATATCTTTATCATCAGCCTTTTTTAGTTTTACTTTCGGCATTATCTTTGCATAAACTTCTGATTGATGCATTATTTACGTTCCTGCTACTGTGCAATATTTTTCTAATGCAGATTCACATTTATCTTGACCACCTAATTTTCCTCGAAGCTCTACTTTGAGAGCGTCTTCCAAGGCCTTTCTTTTGTAAAATGGTTCACAATGTTTTCGAGCTTTGTACAAAGAGTAGCCTCTTTTTTAAGATCAGGGCAATTAGGTCCGAATCTATGACAGTATGAACTCCGAAAGGGACAAAAACTTGCTAATGATTCTATTCTTGTGTTATCTTTTCAAAAACGTCCGTGATATTGACGCTTGTGTATTTTCTTTGAATACTTTGCATCTATTTTGTACGTCTTCTACCATCAGCTTACACGTACTTTTCCAGAAAAACACATACAAGAGAAAAACGGTCATCACCTCTTCTAGACCATTTATTACACTTTTCTTTCAAATATTTTACACAACTTTTTTGATCTTTCAAAGATCCTTGTGTTCATCCAGTAAAACCTGTTTTAAAATTTCTGTAGTCCCCTAAACGATTGCATTGCTGCTCCAGTGTATGACATGGCCATGTAATTTCTTTTGAATCCTTTCCTAAATCTTGGCACTTTCTCCCCAATTCCTTGCAGTTCTTTGTCTGTCGGG
>m120308_025142_00122_c100303982550000001523012208061292_s1_p0/2703/ccs
TACTCTTTCCTGCCCTACCCTGCTCGTTTATTTACTAAATATACATGCTCATCATTAAATCTTGCTCATTTGCTTTCTAAATCATGAACGAAATAACCATTGCTACTATCACCCCCCTTATCACATTCCACCCGCTCACCCTCAAGCCTTCACTTGGCTTCACGTCTTCTGCATCATCCCCTGTCGTACACTTGGTTTGGTTTGCACCGCCTTGTAGATGTGAGTGTTATTTTTGATGTAATTGTAGATGTGATGGTAGATGTGCTTGTGTGTGTCGATGTCTGTGTAACCCATGTATCTGTCGTCTGTAGGGATTTGCATTCTGTTGCCTTTGGATCGGTAACGGTTGTTGTTCGTCGTCGTGGTCGTCGTTGTGCTTTCTGTAACTATTTTCGTGCGATTTCACTTTCAGTGGTTTTTAGTTTCGAACATACTCCTTGTATCTTTTCACACACATTTTCTAAGGCTTTGCAATCTTTCTTAATCCCACAATCCAAGGTCAATTTCTCACATCTTTCCTTCAAATCTACATATCTTCCTAATACTTCTGCTGTCAAATCAAATGCTTTAGCTTCTAATTCTGTTACGGATACATCTTTAACTCCTCTCCGCAGTATTTTTACATATTTTGTAGTATTCTTTTTCATTTGAAACGGCATTCTTATCCTTGTTCTTGCTATTATTTTTCGATGTATTACTTTCGTTTTTCTTAACGAGTGATAAAACAAGATTGGACTTGTTCATTGCTTCTTTTGCTTGTTCTTTAAGTTCTTTAAATACTTTAAAGTCGTCTTCTAAGTCTTTTTCCAGTTGTTTTAGTTCTTCCGGTAATGTTTTACATTGTTCTTTCACTTCTTCCACTAATTTTAGACAAAGATTCTTTCTAATATCTTTATCATCAGCCTTTTTAGTTTTACTTTCGGCATTATCTTTGCATAAACTTCTGATTGATGCATTATTTACGTTTCCTGCTACTGTGCAATATTTTTCTAATGCAGATTCACATTTATCTTGACCCACCTAATTTTCCTCGAAGCTCTACTTTGAGAGCGTCTTCCAAGGCCTTTCTTTTGTAAAATGGTTCACAATGTTTTTCGAGCTTTGTACAAAGAGTAGCCTCTTTTTTAAGATCAGGGCAATTAGGTCCGAATCTATGACAGTATGAACTCCGAAAGGGACAAAAACTTGCTAATGATTCTATTCTTGTGTTATCTTCAAAAACGTCCGTGATATTTGACGCTTGTGTATTTTCTTTGAATACTTTGCATCTATTTTGTACGTCTTCTACCATCAGCTTACACGTACTTTCCAGAAAAACACATACAAGAGAAAAACGGTCATCACCTCTTCTAGACCATTTATTACACTTTTCTTTCAAATATTTTACACAACTTTTTTGATCTTTCAAAGTATCCTTGTGTTCATCCAGTAAAACCTGTTTTAAAATTTCTGTAGTCCCTAAACGATTGCATTGCTGCTCCAGTGTATGACATGGCCATGTAATTTCTTTTGAATCCTTTCCTAAATCTTGACATTTTCTCCCTAATTCTTTGCAGTCTTTGTCTGTCGGAAAATCTCGCTTTTGATCCA
>m120308_025142_00122_c100303982550000001523012208061292_s1_p0/2729/ccs
TACTCTTTCCTGTCCTACCCTGCTCGTTTATTTACTAAAGTATACCATGCTCATCATTAAATTTGCTCATTTGCTTTCTAAATCATGAACGAAATATCATTGCTAATATCACCCCCTCATCACGCTCCACCCGCTCACCTCAACGCCTCACTCGGCTTCACGTCCTTCTGCATCATCCCCTGTCGTACAACTTGGTTGGTTTGCACGCCTCGTTGATGTGAGTGTTATTTTTGATGTAATCGTAGATGTGATGGTAGACGTGCTTGTGTGTGTCGATGTCTGTGTAACCCATGTGTCTGTTGTCTGTAAAGATTTGCGTTCTGTTGCCTTCGGATCGGTAATGGTTGTTGTTGTCGTCGTGGTCGTTATTGTGCTTTCTGTGACTATTTCGTGCGACTTCACCTCCAGAGGCTTCAGATCGCGACATTTCTTCTTAATCTTTCCACACACACCTTTTAAACCATCGCAATCGTCTTTAATCCCGCAATCCAAGGTCAATTTCTCGGCATCTTTCCTTCAAATCTATATATCTTCCTAATACTTCTGCTGCTAAATCAAATGCTTTGACTCCTAATTCTGTCACAAGTACATTCTTAACTTCTCTTCGTAGTATTTTACATGTTCTGTGGTATTTGTTCATTTGAAACAGCATTCTTATCCTTGCTCTTGCTATTATTTTTCGATGTATTACTTTCGTTTTTCTTAACGAGTGATAAAACAAGATTGGACTTGTTCATTGCTTCTTTTGCTTGTTCTTTAAGTTCTTTAAATACTTTAAAGTCGTCTTCTAAGTCTTTTTCCAGTTGTTTTAGTTCTTCCGGTAATGTTTTACATTGTTCTTTCACTTCTTCCACTAATTTTAGACAAAGATTCTTTCTAACATCTTTATCATCAGCCTTTTTAGTTTTACTTTCGGCATTATCTTTGCATAAACTTCTGATTGATGCATTATTTACGTTTCCTGCTACTGTGCAATATTTTTCTAATGCAGATTCACATTTATCTTGACCACCTAATTTTCCTCGAAGCTCCACTTTGAGAGCGTCTTCCAAGGCCTTTCTTTTGTAATATGGTTCACAATGCTTCTTGAGTTTTGTACAAAAAGTTTTCCCTTTCTTAAGATTAGGGCAATTAGGTTCAAAATCTATGACAGTATGGGTCCAAAAAGGGACATAATCTTGCTAATGATGCTATTGTTGTCTTATTTTTAAAAATGTCATTGATCTCTGAAGCTTTTATATTCTCTTCAAATACTTCACACCTATTTTGTACATCACCTACCATGCAGCTTGCACGTAGCGTTTTGGAAAACACATACAAAAGAAAAACGGTTATCGCCTCTTCTAGACCATTTATTACACTTTTCTTTTAGATATTTTACACAACTTTCTTGATCTTTCAAAGTATCCTTGTGTTCATCTAGTAAAACCTGCTTCAAGATTTCTGTAGTCCCTAAGCGATCGCATTGCTGCTCCAGTGTATGACATGGCCACGTAATTTCTTTTGAATCCTTTCCTAAATCTTGGCACTTTCTCCCCAATTCCTTGCAGTCTTTGTCTGTGGGAATCTCGCTTTTGATCCA
>m120308_025142_00122_c100303982550000001523012208061292_s1_p0/2781/ccs
TGGATCAAAAGAGAGACTTCCGACAGATAAAGATTGCAAGGAATTAGGAAGAAAGTGTGAAGCTTTAGGAAAGGATTCAAATCAGATTCAATGGCCATGTCATACGCTAAAGCAACAATGTGATCGCTTAGGGACTACAGAAATCTTGAAACAGGTTTTACTAGATGAACACAAGGATACTTTAAGAACTCATGAAAACTGTACAAAATATTTAAAGAGAAAATGTCATAAATGGTCTAGAAGGGGCGATGATCGTTTCTCTTTTGTATGTGGTTTTCCAAAACGCTACGTGTAAGCTGATGATAGAAGACGTACAAGATAGGTGCAAAGTATTTGAAAAAAAATGTACAAACTTCAAATATCAAGGACATTTTCGAAGAAAATAACATAAAAATAGAATCATTAGCAAGATTTTGTCCCTTTTGGGGTTCATATTGTAATAGATTTGGACCTAATTGTCCTGACCTTAAAAAAGAGGCTACTTTTTGTACAAAGCTCGAAAAACATTGTGAACCATTTTACAAAAGAAAGGCCTTGGAAGACGCTCTTAAAGTAGAGCTTCGGGGAAAGTTGAATGATGAAAAGAAATGCGAACCAGCATTAAAAAGATATTGTACAATAGCGGGAACGCAAATAATGAGTCAATCAGAAGTTTATGTAAAGATAACACCAAGAATAAAACTGAAAACAATGATGAAATGTTAGAAAGAAGCTTTGTCTAAAATTAGTAGAAGAAGTGGAACAGCAGTGCAAAGTATTACCAGCAGAACTGAAGCACGAGGAACGATCTAAAAGATGATTTTGAAACATATGAGGGACTTAAGGAAAAGGCAAAGAAAGCAATGAACAAGTCCAAGCTTGTTTTATCACTCGTTAAAAAAAACGAAAGTAATACATCGAAAAATAATAGCAAGACAAGGATAAGATGCTGTTTCGAATGACTCAAGATACCACAGAACATGTGAAAATACTACGGAGAGAATTAAGATGTACTCGTGACAGAATTGGAAGCCAAGCATTTGACTAACAGCAGAAGTGTTTGGAAGATATGTAGACTTGAAGAAAGATGTGAGAAATTACTCAGATTGCGGGATTAAAGACGACTGTGATGATCTAAAAGATGTATGTGAAAGATCGAGAAGACATGTAGCGATCTGAAGCCTCTGGAGGTGAAGTCGCACGAAATAGTTACAGAAAGCACAACGACGACCACACGACAACAACAACCGTTACCGATCCGAAAGGCAACAGAATGCAAATCCTTACAGACAACAGACACATGGGTTACACAGACATCGACACACACAAGCACGTCTACCATCACATCTACAATCACATCAAAAATAACACTTGACATCAACGAGGCGATGCAAACCAACCAAGTGTACGACAGGGGATGATGCGGAGACGTGAAACCGAGTGAGGGCTTGAAGGTGAGCGGGTGGAATGTGATGAGGGGGGTGATAGTAGCAATGGTTATTTCGTTCATGATTTAGAAAGCAAATGAGCAGGATTTAATGATAAGCATGTATATTTAGTAGATGAGCGAGCAGGGTAGGACAGGAAAGAG
>m120308_025142_00122_c100303982550000001523012208061292_s1_p0/2821/ccs
TGGATCAAAAGCGAGATTTTCCGACAGACAAAGATTGCAAGGAATTAGGAAGAAAGTGTGAAGCTTTAGGAAAGGATTCAAATCAGATTCAATGGCCATGTCATACGCTAAAGCAACAGTGTGATCGCTTGGGGACTACAGAAATCTTGAAGCAGGTTTTACTGAATGAACACAAGGATACTTTGAAAACTCATGAAAACTGTGTAACATATTTAAAGGAAAAGTGTAATAAATGGTCTAGAAGAGGTGATAACCGTTTCTCTTTGTATGTGTCTTCCAAAACGCTACGTGTGAACTGATGGTAGAAGACGTACAAAATAGATGCAAAATATTCGAAAAAAATATAGAGGTTTCAGAGATTGTTGAATTTCTTAAAAAATAACACGAATAACATAACAACACTGGAAAGAAACTGTCCCTCCTGGCATACATACTGCAATAGATTTTCACCTAATTGTCCAGATCTTACGAAAAAAGATACTCTTTGTACAAAGATTAAAGATCATTGTAAGCCATTCTATGAAAGAAAGGCCTTGGAAAACGCTCTCAAAGTAGAGCTTCGAGGAAAGCTGAATGATGAAAACAAATGTACTGCAGCATTGAAGGGATATTGTACACTAGCGAGAAATGTAAATAACGCATCAGTCAGAAGTTTATGCAAAGATAGCACTCAAGGTAGCAATAAAAAGACTGACGAAAAAGTGGTAGAAGAGCTTTGTAAGAAATTGATGGAAGAAGTAAAAGAGCAATGCGAGACATCACCAGCAGAACTAAAACAACCGGCAGACGATCTAGAAAAAGATGTTAAGACATACGAGGAACTTAAGGAAGAGGCAAAGAAAGCAATGAACAAGTCCAGCCTTGTTTTATCACTCGTTAAGAAAAGACGGAAATAATACACCGAAAAATAATAGCCAAAAAGCGAAGATAAGAATGACGTTTCAAATGAAAAAGATACCACAAAACATGTGAAAATACTACGGAGAGGAGTTAAGGATGTATTAGTAACAGAATTAGAAGCCAAGGCGTTTGACTTAGCAGCAGAAGTATTTGGAAGATATGTAGATTTAAAGGAAAGATGCAAAAAATTGGAATCAGACTGTGGGATTAAGAAAGACTGCGAAAAGTTAAAAGAAGTATGCAAAAAGATTAATAAGGCATGTCACAATTTGAAACCTCTGGAGGTGAAGTCGCACGAAATAGTCACAGAAAGCACAACAACGACCACGAACAACAACAACCGTTACCGATCCGAAGGCAACAGAATGCAAAATCCTTACAGACCAACAGATACATGGGTTACACAGACATCGACACACACAAGCACGTTCTACCATCACATCTACGATTACATCAAAAATAACATTGACATCAACAAGGCGATGCAAACCAACCAAGTGTACGACAGGGGATGATGCAGAGGACGTGAAGCCGAGTGAGGGATTGAAGATGAGTGGGTGGAACGTGATGAGGGGGGTGATAGTAGCAATGATGATTTCAATAATGATTTAAAAAGTAAATGAATAGGATTTAATGATGAGCATGTATATTTAGTAAATAAACGAGCAGGGTTAGGACAGGAAAGAGTA
>m120308_025142_00122_c100303982550000001523012208061292_s1_p0/2823/ccs
TACTCTTTCCTGTCCTACCCTGCTCGTTTATTACTAAATATACATGCTTATCATTAAATCCTGCTCATTTGCTTTCTAAATCGTGAACGAAATAACCATTGCTACTATCACCCCCTCATCACATTCCACCCGCTCACCCTCAAGCCTTCACTTGGTTTCACGTCTCCCGCATCATCCCCTGTCGTACCACTTGGTTGGTTTGCATCGCCTCGTTGATGTCAATGTTATTTTTGATGTGATTGTAGATGTGATGGTAGACGTGCTTGTGTGTGTCGATGTCTGTGTAACCCATGTGTCTGTTGTCTGTAAGGATTTGCATTCTGTTGCCTTCGGATCGGTAACGGTTGTTGTTGTCGTTGTGGTCGTCGTTGTCTTTCTGTGACTATTTCGTGCGACTTCACCTCCAGAGGCTTCAGATCACGACATGTCTTCTCAATCTTTTCACACACATCTTTTAAATCATCACAATCGTCTTTAATCCCGCAATCTGAGGCCAATTTCTCACATCTTTCTTTCAAGTCTACATATCTTCCAAACACTTCTGCTGTTAAATCAAATGCTTGGCTCCAATTCTGTCACGGGTACATTTTTAACTTCTCTCCGTAGTATTTTCACATATTTTGTGGTATCTTTTTCATTTGAAACAGCATCCTTATCCTTGTTTTGCTATTATTTTTCGATGTATTACTTTGGTTTTTCTTAACAAGTGATAAAATAAGGCTGGACTTGTTCATTGCTTTCTTTGCCTTTTCCTTAAGTCCCTCATATGTTTCAAAATCATCTTTTAGATCTTTTTCCTCATGCTTCAGTTCTGCTGTAATACTTTGCACTGCTGTTCCACTTCTTCTACTAATTTTAGACAAAGCTTCTTCTAACATTTTCATCATCCTTTTCAGTTTTATTTTTCGTATTATTTTTACATAAACTGCTGATTGATGCATTATTTACATTTTCCAATATTGTGCAATATCCTTTCAATGCAGGTTCGCATTTGTTTTTACTTAAATCCCTCGAAGCTCTACTTTAAGAGCATCTTCTAAAACCTTTCTTCTATAAAATGGTTCGCAATATTTTTTAAGATTTTGACAGAAAGTTTTTCCTTTGTCAAGATCAGGACAATTGGGTAAAAATCTATCGCAGTATGGATGCCATGAAGGGCAAATATTTGATGCTGATTCTGTTTTTATTTCATTTTTTCAAGGGAATCATTAATATCTGATGCTTGCATATTTTTTTCGAATACTTCACACCTATCTTTTACATCATCTACCATCAGCTTACACGTAGCGTTTTGGAAGACACATACAAAAGAGAACGGTCATCTCCTCTTCTAGACCATTTATGGCATTTTCTCTTTAAATATTTCGTACAGTTTTCATGAGTTTTCAAAGTATCTTTGTGTTCATCCAATAAAATCTGTTTTAAAATTTCTGTAGTCCCTAAGCGATCACATTGCTGCTTTAACGTATGGCATGGCCATTGAATCTGATTCGAATCCTTTCCTAAATCTTGGCATTTTCTCCCTAATTCTTTGCAGTCTTTGTCTGTCGGAAAGTCTCTCTTTTGATCCA
>m120308_025142_00122_c100303982550000001523012208061292_s1_p0/2830/ccs
TACTCCTTTCCTGTCCTACCCTGCTCGTTTATTTACTAATATACATGCTTATCATTAATCCTGCTCATTTGCTTTCTAATCATGACGAATAACCATTGCTACTATCACCCCCTCATCACATTCCACCCGCTCACCCTCAAGCCTTCACTCGGTTTCACGTCTCCCGCATCATCCCCTGTCGTACACTTGGTTGGTTTGCATCGCCTCGTTGATGTCAATGTTATTTTGAGTGATTGTAGATGTGATGGTAGACGTGCTTGTGTGTGTCGATGTCTGTGTAACCATGTGTCTGTTGTCTGTAAGGATTTGCATTCTGTTGCCTTCGGATCGGTAACGGTTGTTGTTGTCGTTGTGGTCGTCGTTGTGCTTTCTGTGACTATTTCGTGCGACTTCACCTCCAGAGGCTTCAGATCACGACATGTCTTCTCAATCTTTTCACACACATCTTTTAAATCATCACAATCGTCTTTAATCCCGCAATCTGAGGCCAATTTCTCACATCTTTCTTCAAGTTACATATCTTCCAAACACTTCTGCTGTTAAATCAAATGCTTGGCTTCCAATTCTGTCACGGGTACATTTTTAACTTCTCTCCGTAGTATTTTCACATATTTTGTGGTATCTTTTTCATTTGAAACAGCATCCTTATCCTTGTTTTTGCTATTATTTTTCGATGTATTACTTTGGTTTTTCTTACAAGTGATAAAATAAGGCTGGACTTGTTCATTGCTTTCTTTGCCTTTTCCTTAAGTCCCTCATATGTTTCAAAATCATCTTTTAGATCTTTTTCCTCATGCTTCAGTTCTGCTGGTAATACTTGCACTGCTGTTCCACTTCTTCTACTAATTTTAGACAAAGCTTCTTTCTAACATTTCATCATCCTTTCAGTTTATTTTTCGTATTATTTTTACATAAACTGCTGATTGATGCATTATTTACATTTTCCAATATTGTGCAATATCCTTTCAATGCAGGTTCGCATTTGTTTTTACTTAAATTCCCTCGAAGCTCTACTTTAAGAGCATCTTCTAAAACCTTTCTTCTATAAAATGGTTCGCAATATTTTTTAAGATTTTGACAGAAAGTTTTCCTTGTCAAGATCAGGACAATTGGGTAAAATCTACGCAGTATGGATGCATGAAGGGCAAATATTTGATGCTGATTCTGTTTTTATTTTATTTTTTCAAGGGAATCATTAATATCTGATGCTTGCATATTTTTTTCGAATACTTCACACCTATCTTTTACATCATCTACCATCAGCTTACACGTAGCGTTTGGAGACACATACAAAAGAGAAACGGTCATCTCCTCTTCTAGACCATTTATGGCATTTTCTCTTTAAATATTTCGTACAGTTTTCATGAGTTTTCAAAGTATCTTTGTGTTCATCCAATAAAATCTGTTTTAAAATTCTGTAGTCCCTAAGCGATCACATTGCTGCTTTAACGTATGGCATGGCCATTGAATCTGATTCGGAATCCTTTCCTAAATCTTGGCATTTTCCCCCTAATCTTTGCAGTCTTTGTCTGTCGGGAAGATCTCTCTTTTGATCCA
>m120308_025142_00122_c100303982550000001523012208061292_s1_p0/2840/ccs
TGGATCAAAAGAGAGACTTTCCAACAGATAAAGACTGCAAGGAATTAGGGAAAAAATGCCAAGATTTAGGAAAGGATTCAAAAGAAATTACGTGGCCATGTCATACACTAGAGCAGCAATGCAATCGTTTAGGGACTACAGAAATCTTGAAGCAGGTCTTACTGGATGAACACAAGGATACTTTGAAAACTCATGAAAACTGTGCAACATATCTAAAAGAAAGTGTAATAAATGGTCTAGAAGAGGCAATGACCGTTTCTCTTTTGTATGTGTCTTCCAAAACGCTACGTGTGAGCTGATGGTAAAAGACGTACAAGATAGGTGCAAAGTATTCAAAGAAAATATAGAGAATTCAAAAATCATTGGATTTCTTAAAAATAACACGGGTAAAATAACAAGATTAGCAAATATTTGCCCATTTTGGGACCCATATTGTGACAAATTTTCACCTAATTGTCTAGATCTTACGAAAGAAAATACTCTTTGTACAAAGATCAAGAAGCATTGTGAGCCGTTCTATAAAAGAAAGGCCTTGGAAGATGCTCTCAAAGTAGAGCTTCAAGGAAAATTAGGTGATCAAGATAAATGCAATTTGGCACTAAAAGGATATTGTACACAATTAGAAAATTAAATAATGAATCTATCAAAAGTTTATGCAAAGCTAACACCAAAGATAACCCTAAAAAGAGCAGCGAAGATGCTAAAAAGGAACTCTGTGAGAAATTAGTGGAAGAAGTAAAAGAGCAATGCGAGACATTACCAGCAGAACTAAAACAACCGGCAGACGATCTAGAAAAAGATGTTAAGACATATGAGGAACTTAAGGAAGAGGCAAAGAAAGCAATGAACAAGTCCAGCCTTGTTTTATCACTCGTTAAGAAAGACGGAAATAATACACCGAAAAATAATAGCAAAAGCGAAGATAAGAATGACGTTTCAAATGAAAAAGATGCCACAAAACATGTGAAAATACTACGGAGAGGAGTTAAGGATGTATTAGTAACAGAATTAGAAGCCAAGGCGTTTGACTTAGCAGCAGAAGTATTTGGAAGATATGTAGATTTAAAGGAGAGATGCAAAAAATTGGAATCAGACTGTGGGATTAAGAAAGACTGCGAAAGTTAAAAGAAGTATGCAAAAAGATTAATAAGGCATGTCACAATTTGAAACCTCTGGAGGTGAAGTCGCACGAAATAGTCACAGAAAGCACAACAACGACCACGACGACAACAACGACCGTTACCGATCCGAAGCAACAGAATGCAAATCCTTACAGACAACAGATACATGGGTTACACAGACATCGACACACACAGGCACGTCTACCATCACATCTACGATTACATCAAAAATAACACTCACATCAACGAGGCGTTGCAAACCAACCAAGTGTACGACAGGGGATGATGCAGAGGACGTGAAGCCGAGTGAGGGATTGAAGATGAGTGGGTGGAGCGTGATGAGGGGGTGATATTAGCAATGATGATTTCGTTCATGATTTAGAAAGCAAATGAGCAAAATTTAATGATGAGCATGTATATTTAGTAAATAAACGAGCAGGGTAGGACAGGAAAGAGTA
>m120308_025142_00122_c100303982550000001523012208061292_s1_p0/2843/ccs
TGGATCAAAAGAGAGATTTTCCGACAGACAAAGACTGCAAAGAATTAGGGAGAAAATGCCAGATTTAGGAAAGGATTCGAATCAGATTCAATGGCCATGCCATACGTTAAAGCAGCAATGTGATCGCTTAGGACTACAGAAATTTAAAACAGATTTTATTGATGAACACAAAGATACTTTGAAAACTCATGAAAACTGTACGAATATTTAAAGAGAAAATGCCATAAATGTCTAGAAGAGGAGATGACCGTTTCTCTTTTGTATGTGTCTTCCAAAACGCTACGTGTAAGCTGATGGTAGATGATGTAAAAGATAGGTGTGAAGTATTCGAAAAAAATATGCAAGCATCAGATATTAATGATTCCCTTGAAAAAATAAATAAAACAGAATCAGCATCAAATATTGCCCTTCATGGCATCCATACTGCGATAGATTTTTACCCAATGCCTGATCTTGACAAAGGAAAACTTTCTGTCAAATCTTAAAAATATTGCGAACCATTTTATAGAAGAAAGGTTTTAGAAGATGCTCTTAAAGTAGAGCTTCGAGGGATTTAAGTAAAACAAATGCGAACCTGCATTGAAAGGATATTGCACAATATTGGAAAATGTAAATAATGCATCAATCAGCAGTTTATGTAAAAATAATACGAAAATAAAACTGAAAAGGATGATGAAAATGTTAGAAGAAGCTTGTCTAAATTAGTAGAAGAAGTGGAACAGCAGTGCAAAGTATTACCAGCAGAACTGAAGCATGAGGAAAAAGATCTAAAAGATGATTTGAAACATATGAGGGACTTAAGGAAAAGGCAAAGAAAGCAATGAACAAGTCCAGCCTTATTTATCACTTGTTAAGAAAAACCAAAGTATACATCGAAAATAATAGCAAAAACAAGGATAAGGATGCTGTTCAAATGAAAAGATACCACAAAATATGTAAAATACTGCGGAGAGGAGTTAAAGATGTACCCGTGACAGAATTGGAGGCCAAAGCATTTGATTTGACAGCAGAAGTATTGGAAGATATGTAGACTTGAAGGAAAGATGTGAGAAATTGGCCTCAGATTGCGGGATTAAAACGATTGCGATGCTTTAAAGAATGTGTGTGAAAGATGACAAGGACATGTCGGATCTGAAGCCTCTGGAAGTGAAATCGCACGAAATAGTCACAGAAAGCACAACGACGACCACGACGACAACAACAACCGTTACCGATCCGAAGGCAACAGAATGCAATCCTACAGACAACAGAACATGGGTTACACAGACATCGACACACACAGCACATCTACCATCACATCTACAATTACATCAAATACATCACATCAACGAGGCGTGCAACCAACCAAGTGTACGACAGGGGATGATGCGGGAGACGTGAAGCCGAGTGAAGCTTGAGGGTGAGCGGGTGGAATGTGATGAGGGGGGTGATAGTAGCAATGGTTATTTCGTTCATGATTTAGAAAGCAAATGAGCAGATTTAATGATGAGCATGTATATTAGTAAATAACGAGCAGGGTAGGACAGGAAAGAGTA
>m120308_025142_00122_c100303982550000001523012208061292_s1_p0/2871/ccs
TACTCTTTCCTGTCCTACCCTGCTCGTTTATTTACTAAATATACATGCCCATCATTAAATCCTATTCATTTACTTTTTAAATCATTATTGAAATCATCATTGCTAATATCACCCCCCTCATCACGCTCCACCCACTCATCTTCAATCCCTCACTCGGTTTCACGTCCTCTGCATCATCCCTGTCGTACACTTGGTTGGTTTGCAACGCCTCGTTGATGTGAGTGTTATTTTTGATGTAATCGTAGATGTGATGGTAGACGTGCTGGTATGTGTCGATGTCTGTGTAACCCATGTGTCTGTTGTCTGTAAGGATTTGCATTCCGTTGCCTTCGGATCGGTAACGGTTGTTGTGTCGTTGTGGTCGTCGTTGTGCTTTCTGTGACTATTTCGTGCGACTCCACCTCCAGAGGCTTCAGATCGCGACATGTCTTCTCAATCTATCCACACACATTTTTTAATTTTCGCAATCCTCTTTAATCCCGCAATCCGATTCCAATTTCTCACATCTTTCTTTCAAGTCTACATATCTTCCAAATACTTCTGCTGCCAAATCAAATGCTTTGGCTTCCAATTCTGTCACAAGTACATCCTTAACTCCTCTCGTAGTATTTTCACATGTTCTGTGGTATCTTGAAATCCGTTTGAAACGGCATTCTTATCCTTGTTTTTGCTATTACTTTTTGATACATTACTTTCGTTTTTCTTAATGAGTGACAAAACAAGGCTGGATTTGTTCATTGCTTCCTCTGCACGTTTCTTAAGTTCCTCATATGTCTTATAATCTTTTTTTAGATCAGCTGCCGGTTGTCCTAATTCTGTTGGTAATGCTTTGCACTGTTCTTCCACTTCTTTCACTAATTTCTCACAGAGTTCCTTTCTAGCATCCTCATCACTCTTTCCAGAGTTATCTTGGTGTTAGCTTTGCATAAGCCACTGATTGACGCATTATTTACGTTTTTCGCTATTGTACAATATCCTTTCAATGCTGGTTCACATTTATTTTTACTTAAATTCCCTTGAAGCTCCACTTTGAGAGCGTCTTCCAAGGCCTTTCTTTCATAAAATGGTTTACAATGTTTTTTAATCTTTTTACAAGTATCTCCTTTAGTAAGATCTGGACAATTAGGTGAAAATTTGTCACAATATGGGTCCCAAAATGGGCAAACATTTCCTAATGTTGTTATGTTATTTGTATTATTTTTAAGAAATCCAACGATCTCTGATGCTTTTATATTTTTTTCGAATACTTCACATCTATCTTTCACATCATCTACCATCAGCTTACACGTAGCATTTTGGAAGACACATACAGAAGAGAAACGGTCATCGCCTCTTCTAGACCATTTATTACACTTTTCTTTTAGATATTTTACACAACTTTCTTCATCTTTCAAAGTATCCTTGTATTCATCCAATAAAACCTGCTTTAAGATCTCTGTAGTCCCTAAGCGATTGCATTGCTGCTCCAGTGTATGACATGGCCACGTAATTTCTTTTGAATCCTCTCCTAAATCTTGGCACTTTCTCCCCAATTCCTTGCAATTTTTATCTGTCGGAAAATCTCTCTTTTGATCCA
>m120308_025142_00122_c100303982550000001523012208061292_s1_p0/2888/ccs
CTCTTTCCTGTCCTACCCTGCTCGTTTATTTACTAAATATACATGCTCATCATTAAATCTTGCTCATTTGCTTTCTAAATCATGAACGAAATAACCATTGCTACTATCACCCCCCTCATCACACTCCATCCACTCATCTTCAATCCCTCACTCGGCTTCACGTCCTCTGCATTATCCCCTGTCGTACACTTGGTTGGTTTGCACCGCTTGTTGATGTGAGTGTTATTTTGATGTGATTGTAGATGTGATGGTAGACGTGCTTGTGTGTGTCGATGTCTGTGTAACCCATGTGTCTGTTGTCTGTAAGGATTTGCATTCTGTTGCCTTCGGATCGGTAACGGTTGTTGTCGTCGTGGTCGTCGTTGTGCTTCTGTAACTATTTCGTGCGACTTCACCTCCAGAGGCTTCAGATCGCTACATGTTTTCTCGATCTTTTGCATACATTTCTAGATCTTTACAGTCGTCTTTAATCCCGCAATCCGATTTAAATTTCTCACATCTTTCCTTCAAATCTACATATCTTCCAAACACATCTGCTGCTAGGTCAAATGCCTTGGCTTCCAATTCTGTCACAAGTACATCCTTAATTCCTCTCCGTAGTATTTTCACATGTTCTGTGGTATCTTGAAGTCCGTTCGAAACGGCATTATTATCCTTGCTCTTGCTATTATTTTCGATGTATTACTTCGTTTTTTTAACGAGTGATAAAACAAGATTGGACTTGTTCATCGCTTCTTTGCCTTTTCCTTAAGTCCCTCATATGTTTTAAATCTTTTTCTAGATCGTCTGCCGGTTGTTTTAGTTCTGCTGGTAATAGTTTGCATTGATATTCCACCTCTTCTATTAATTTTAGACAAAGCTTCTTTCAACATCTTCATCATTGTTTTTTTAGTTTTATTCTTGGTGTTATCTTTACATAAACTTCTGATTGACTCTTATTTGCGTTTCCCGCTATTGTACAATATCTTTTTAATGCTGGTTCGCATTTCTTTTCATCATTCAACTTCCCCGAAGCTCTACTTTAAGAGCGTCTTCCAAGGCCTTTCTTTTGTAAATGGTCACAATGTTTTTCGAGCTTTGTACAAAAAGTAGCCTCTTTTTTAAGGTCAGGACAATTAGGTCCAAATCTATTAACAATATGAACCCCAAAAGGGACAAAATCTTGCTAATGATTCTATTTTTATGTTATTTTCTTCGAAAATGTCCTTGATATTGAAGTTTGTACATTTTTTTCAAATACTTTGCACCTATCTTGTACGTCTTCTATCATCAGCTTACACGTAGCGTTTTGGAAAACACATACAAAAGAGAAACGATCATCGCCCCTTCTAGACCATTTATGACATTTTCTCTTTAAATATTTTGTACAGTTTTCATGAGTTCTTAAAGTATCCTTGTGTTCATCTAGTAAAACCTGTTTCAAGATTTCTGTAGTCCCTAAGCGATCACATTGTTGCTTTAGCGTATGACATGGCCATTGAATCTGATTTGAATCCTTTCCTAAAGCTTCACACTTTCTTCCTAATTCCTTGCAATCTTTATCTGTCGGAAAGTCTCGCTTTTGATCCA
>m120308_025142_00122_c100303982550000001523012208061292_s1_p0/2915/ccs
TACTCTTTCCTGCCCTACCCTGCTCGTTTATTTACTACATATACATGCTCATCATTAATCTTGCTCATTTGCTTTCTAAATCATGAACGAAATAACCATTGCTACTATCACCCCCCTCATCACATTCCACCCGCTCACCTCAAGCCTTCATTGCGTTCACGTCCTCTGCATCATCCCCTGTCGTACACTTGGTTGGTTTGCCACCGCCTTGTTGATGTGAGTGTTATTTTTGATGTAATCGTAGATGTGATGGTAGACGTGCTTGTGTGTGTCGATGTCTGTGTAACCCATGTGTCTGTTGTCTGTAAAGATTTGCGTTCTGTTGCCTTCGGATCGGTAATGGTTGTTGTTGTCGTCGTGGTCCGTTATTGTGCTTTCTGTGACTATTTCGTGCGACTTCACCTCCAGAGGCTTCAGATCGCGACATTTCTTCTAATCTTTCCACACACACCTTTTAAACCATCGCAATCGTCTTTAATCCCGCAATCCAAGGTCAATTTCTCGCATCTTTCCTTCAAATCTATATATCTTCCCTAATACTTCTGCTGCTAAATCAAAGTGCTTTGACTTCTAATTCTGTCACAAGTACATTCTTAACTTCTCTTCGTAGTATTTTTACATGTTCTGTGGTATTTTGTTCAATTTGAAACAGCATTCTTATCCTTGCTCTTGCTATTATTTTTCGATGTATTACTTTCGTTTTTCTTAACGAGTGATAAAACAAGATTGGACTTGTTCATCTGCTTCTTTTGCTTGTTCTTTAAGTTCTTTAAATACTTTAAAGTCCGTCTTCTAAGTCTTTTTCCAGTTGTTTTAGTTCTTCCGGTAATGTTTTACATTGTTCTTTCACTTCTTCCACTAATTTTTAGACAAAGATTCTTTCTAACATCTTTATCATCAGCCTTTTTAGTTTTACTTTCGGCATTATCTTTGCATAAAACTTCTGATTGATGCATTATTTACGTTTCCTGCTACTGTGCAATATTTTTCTAATGCAGATTCACATTTATCTGACCACCTAATTTTCCTCGAAGCTCCACTTTGAGAGCGTCTTCCAAGGCCTTTCTTTTGTAATATGGTTCACAATGCTTCTTGAGTTTGTACAAAAAGTTTTCCCTTTCTTAAGATTAGGGCAATTAGGTTCAAATCTATGACAGTATGGGTCCAAAAAGGGACATAATCTTGCTAATGATGCTATTGTTGTCTTATTTTTAAAAATGTCATTGATCTCTGAAGCTTTTATATTCTCTTCAAATACTTCACACCTATTTTGTGCATCACCTACCATCAGCTTGCACGTAGCGTTTTGGAAAACACATACAAAAGAAAAAACGGTTATCGCCTCTTCTAGACCATTTATTACACTTTTCTTTTGATATTTTACACACAACTTTCTTGATCTTTCCAAAGTATCCTTGTGTTCATCTAGTAAAACCTGCTTCAAGATTTCTGTAGTCCCTAAGCGATCGCATTGCTGCTCCAGTGTATGACATGGCCACGTAATTTCTTTTGAATCCTTTCCTAAAATCTTGGCACTTTCTCCCCAATTCCTTGCAGTCTTTGTCTGTCGGAAAGTCTCTCTTTTGATCCA
>m120308_025142_00122_c100303982550000001523012208061292_s1_p0/2925/ccs
ACTCTTTCCTGTCCTACCCTGCTCGTTTATTTACTAAATATACATGCCCATCATTAAATCCTATTTCATTTACTTTTTAAATCATTATTGAAATCATCATTGCTACTATCACCCCCCTCATCACGTTCCACCCACTCATCTTCAATCCCTCACTCGGCTTCACGTCCTCTGCATCATCCCCTGTCGTACACTTGGTTGGTTTGCATCGCCTTGTTGATGTCAATGTTATTTTTGATGTAATCGTAGATTGTTGATGGTAGACGTGCTTGTGTGTGTCGATGTCTGTGTAAACCCATGTATCTGTCGTCTGTAGGGATTTGCATTCTGTTGCCTTTGGATCGGTAACGGTTGTTGTTGTCGTCGTGGTCGTCGTTGTGCTTTCTGTAACTATTTCGTGCGATTTCACTTTCAGTGGTTTTAGTTTCGAACATACTCCTTGTATCTTTTCACACACATTTTCTAAGGCTTTGCAATCTTTCTTAATCCCACAATCCAAGGTCAATTTCTCACATCTTTCCTTCAAATCTACATATCTTCCTAATACTTCTGCTGTCAAATCAAATGCTTTAGCTTCTAATTCTGTTACGGATACATCTTTAACTCCTCTCCGCAGTATTTTTTACATATTTTTGTAGTATCTTTTTCATTTGAAACGGCATTCTTATCCTTGTTCTTGCTATTATTTTTCGATGTATTACTTTTCGTTTTTCTTAACGAGTGATAAACAAGATTTGGACTTGTTCATTGCTTCTTTTGCTTGTTCTTTAAGTTCTTTAAATACTTTAAAGTCGTCTTCTAAGTCTTTTTCCAGTTGTTTTAGTTCTTCCGGTAATGTTTTACATTGTTCTTTCACTTCTTCCACTAATTTTAGACAAAGATTCTTTCTAATATCTTTATCATCAGCCTTTTTAGTTTTACTTTCGGCATTATCTTTGCATAAACTTCTGATTGATGCATTATTTTTACGTTTCCTGCTACTGTGCAATATTTTTCTAATGCAGATTCACATTTATCTTGACCACCTAATTTTTCCTCGAAGCTCTACTTTGAGAGCGTCTTCCAAGGCCTTTCTTTTGTAAAATGGTTCCACAATGTTTTTCGAGCTTTGTACAAAGAGTAGCCTCTTTTTTAAGATCAGGGCAATTAGGTCCGAATCTATGACAGTATGAACTCCGAAAGGGACAAAAACTTGCTAATGATTCTATTCTTGTGTTATCTTCAAAAAACGTCCGTGATATTTGACGCTTGTGTATTTTCTTTGAATACTTTGCATCTATTTTGTACGTCTTCTACCATCAGCTTACACGTACTTTCCAGAAAAAACATACAAGAGAAAAACGGTTCATCACCTCTTCTAGACCATTTATTACACTTTTCTTTCAAATATTTACACAACTTTTTTGATCTTTCAAAGTATCCTTGTGTTCATCCAGTAAAACCTGTTTTTAAAATTTCTGTAGTCCCTAAACGATTGCATTGCTGCTCCAGTGTATGACATGGCCATGTAATTTCTTTTTGAATCCTTTCCTAAATCTTGACATTTTCTCCCTAATTCTTTGCAGTCTTTGTCTGTTGGGAAATCTCTCTTTTGAT
>m120308_025142_00122_c100303982550000001523012208061292_s1_p0/2930/ccs
TGGATCAAAAGAGAGATTCCCGACAGACAAAGACTGCAAAGAATTAGGGAGAAAATGCCAAGATTTAGGAAAGGATTCGAATCAGATTCCAATGGCCATGCCATACGTTAAAGCAGCAATGTGATCGCTTAGGGACTACAGAAATTTTAAAACAGATTTTATTGGATGAACCACAAGATACTTTGAAAACTCATGAAAACTGTACGAAATATTTAAAGAGAAATGCCATAAATGTCTAGAGAGGAGATGACCGTTTCTCTTTTGTATGTGTCTTCCAAACGCTACGTGTAAGCTGATGGTAGATGATGTAAAAAGATAGGTGTGAAGTATTCGAAAAAAATATGCAAGCATCAGATATTAATGATTCCCTTGAAAAAAATAAATAAAACAGAATCAGCATCAAATATTTGCCCTTCATGGCATCCATACTGCGATAGATTTTTACCCAATTGTCCCTGATCTTGACAAAGGAAAAACTTTCTGTCAAAATCTTAAAAAATATTGCGAACCATTTTATAGAAGAAAGGTTTTAGAAGATGCTCTTAAAGTAGAGCTTCGAGGGAATTTAAGTAAAAACAAATGCGAACCTGCATTGAAAGGATATTGCACAATATTGGAAAATGTAAATAATGCATCAATCAGCAGTTTATGTAAAAATAATACGAAAATAAAACTGAAAAGATGATGAAAATGTTAGAAGAGCTTGTCTAAAATTAGTAAGAAGAAGTGGAACAGCAGTGCAAAGTATTACCAGCAGAACTGAAGCATGAGAAAAAGATCTAAAAGATGATTTTGAAACATATGAGGGACTTAAGGAAAAGGCAAAGAAAGCAATGAACAAGTCCAGCCTTATTTTATCACTTGTTAAGAAAAACCAAAGTAATACATCGAAAAATAATAGCAAAAACAAGGATAAGGATGCTGTTTCAAATGAAAAAGATACCACAAAATATGTGAAAATACTACGGAGAGAAGTTAAAAATGTACCCGTGACAGAATTGGAAGCCAAAGCATTTGATTTAACAGCAGAAGTGTTTGGAAGATATGTAGACTTGAAGAAAGATGTGAGAAATTGGCCTCAGATTGCGGGATTAAAGACGATTGTGATGATTTAAAAGATGTGTGTGAAAAGATTGAAAGACATGTCGTGATCTGAAGCCTCTGGAGGTGAAGTCGCACGAAATAGTCACAGAAAGCACAACGACGACCACAACGACAACAACAACCGTTACTGATCCGAAGGCAACAGAATGCAAATCCTTACAGACAACAGACACATGGGTTACACAGACATCGACACACACAAGCACGTCTACCATCACATCTACAATCACATCAAAAATAACATTGACATCAACGAGGCGATGCAAACCAACCAAGTGTACGACAGGGGATGATGCGGGAGACGTGAAACCGAGTGAGCTTGAGGGTGAGCGGGTGGAATGTGATGAGGGGGGTGATAGTAGCAATGGTTATTTCGTTCATGATTTAGAAAGCAAATGAGCAGGATTTAATGATAAGCATGTATATTTAGTAAATAAACGAGCAGGGTAGGACAGGAAAGAGTA
>m120308_025142_00122_c100303982550000001523012208061292_s1_p0/2950/ccs
ACTCTTTCCTGTCCTACCCTGCTCGTTTATTTACTAAATATACATGCTCATCATTAAATCTTGCTCATTTGCTTTCTAAATCATGAACGAAATAACCATTGCTACTATCACCCCCCTTATCACATTCCACCCGCTCACCCTCAAGCCTTCACTTGGCTTCACGTCTTCTGCATCATCCCCTGTCGTACACTTGGTTGGTTTGCACCGCCTTGTAGATGTGAGTGTTATTTTTGATGTAATTGTAGATGTGATGGTAGATGTGCTTGTGTGTGTCGATGTCTGTGTAACCCATGTATCTGTCGTCTGTAGGGATTTGCATTCTGTTGCCTTTGGATCGGTAACGGTTGTTGTTGTCGTCGTGGTCGTCGTTGTGCCTTCTGTAACTATTTCGTGCGATTTCACTTTCAGTGGTTTTAGTTTCGAACATACTCCTTGTATCTTTTCACACACATTTTCTAAGGCTTTGCAATCTTTCTTAATCCCACAATCCAAGGTCAATTTCTCACATCTTTCCTTCAAATCTACATATCTTCCTAATACTTCTGCTGTCAAATCAAATGCTTTAGCTTCTAATTCTGTTACGGATACATCTTTAACTCCTCTCCGCAGTATTTTTACATATTTTGTAGTATCTTTTCATTTGAAACGGCATTCTTATCCTTGTTCTTGCTATTATTTTTCGATGTATTACTTTCGTTTTTCTTAACGAGTGATAAAACAAGATTGGACTTGTTCATTGCTTCTTTTGCTTGTTCTTTAAGTTCTTTAAATACTTTAAAGTCGTCTTCTAAGTCTTTTTCCAGTTGTTTTAGTTCTTCCGGTAATGTTTTACATTGTTCTTTCACTTCTTCCACTAATTTTAGACAAAGATTCTTTCTAATATCTTTATCATCAGCCTTTTTAGTTTTACTTTCGGCATTATCTTTGCATAAGCTTCTGATTGATGCATTATTTACGTTTCCTGCTACTGTGCAATATTTTTCTAATGCAGATTCACATTTATCTTGACCACCTAATTTTCCTCGAAGCTCCACTTTGAGAGCGTCTTCCAAGGCCTTTCTTTTGTAATATGGTTCACAATGCTTCTTCGAGCTTTGTACAAAGAGTTTCCTCTTTCTTAAGATCAGGGCAATTAGGTCAGAATCTATGACAGTATGACTCCGAAAAGGGACAAAATCTTGCTAATGATGCTATTGTTGTGTTATTTTCAAAAACGTCGTGATCTTTGACGCTTGTGTATTTCTTTGAATACTTTGCACCTATTTTGTACGTCACCTACCATCAGCTTGCACGTAGCTTTCGGAAAAACACATACAAGAGAAAAAACGGTTATCACCTCTTCTAGACCATTTATTACACTTTTCTTTTAGATATTTTACACAACTTTTTGATCTTTCAAAGTATCCTTGTGTTCATCTAGTAAAACCTGCTTCAAGATTTTCTGTAGTCCCTAAACGATCGCATTGCTGCTCCAGTGTATGACATGGCCACGTAATTTCTTTTGAATCCTTTCCTAAATCTTGGACATTTTCTCCCCAATTCTTTGCAGTCTTTGCCTGTCGGAAAATCTCGCTTTTGATCCA
>m120308_025142_00122_c100303982550000001523012208061292_s1_p0/2984/ccs
TGGATCAAAAGAGAGACTTTCCAACAGACAAAGACTGCAAAGAATTAGGGAGAAAATGCCAAGATTTAGGAGAGGATTCAAAAGAAATTACGTGGCCATGTCATACACTGGAGCAGCAATGCAATCGCCTGGGGACTACAGAAATTTTAAAGCAGGTTTTATTGGATGAACACAAGGATACTTTGAAAACTCATGAAAACTGTGTAACATATCTAAAAGAAAATGTAATAAAGGTCTAGAAGAGGCGATGACCGTTTCTCTTTTGTATGTGTCTTCCAAAACGCTACGTGTAAGCTGATGGTAGATGATGTAAAGACAGATGTGAAGTATTCGAAAAAATATAAAGCATCAGAGATCGTTGGATTTCTTAAAAATAACACAAATAACATAACAACATTAGAAATGTCTGCCCATTGGACGTATGCATAAATTTTCACCTAATTGTCCAGGTCTTACTAAAGGAGATACTTGTAAAAGATCAAAAAACATTGTGAGCCGTTCTATGAAAAGAAAGGCCTTGAAGACGCTCTCAAAGTAGGAGCTTCAAGGGAATTGAAGATAAAAATAAATGTGAACCAGCATTGAAAGATATTGGTACAGTAGCGAAACGTAAATAATGTGTCTATCAAAGTTATGCAAAGATAGCACTCAAGGATAACCATGAAAACTGAGAGGAAGTGCTAGAAGAGCTCTGTGAAAATTAGTGGAAAGAAGTGGAAGAGCATGTGCAAGCATTACCAGCAGAATTAACGGAGCTGGCAGCAGATCTAGAAAAGATTATAAGACATATGAGACTTAAGAAACGAGCAGAGAAGCAATGAACAATCCAGCTCTTGTTTTGTCACTCGTTAAGAAAAACGAAAGTAATGCATCAAAAAATATAGATAATAGCAAAAACAAGGATAAGAATGCCGTTTCAAACGGATTTCAAGATACCACAGAACATGTGAAAATACTACGGAGAGGAGTTAAGGAGGCACTTGTGACAGAATCTGAAGCCAAGCATTTGACTTGCAGCAGATGTGTTGGAAGATATCTAGACTTGAAGAAAGATGTAGAAATTGGACCTCGGATTGCGGGATAAAGAGGATTGCGAAATCTAAAAAAGTGTGTGGAAAGATTGAGAAGACATGTCGCGATCTGAAGCCTCTGGAGGTGAAGTCCGCACGAAACAGTGACAGAAAGCACAACGACGACCACGACGACCAGCAACGACCGTTGCCGATCCGAAGGCAACGAATGCAAATCCTTACAGACAACAGACACATGGGTTACACAGACATCGACACACACAAGCACGTCTACCATCACATCTACGATTACATCAAAAATAACATTCACATCAACGAGGCGGTGCAAACCAACCAAGTGTACGACAGGGGATGATACAGAGGACGTGAACCGAATGAGGGATTGAAGATGAGTGGGTGGAGCGTGATGAGGGGGGTGATATTAGCAATGATGATTTCAATAATGATTTAAAAAGTAAATGAATAGGATTTAATGATGGCATGTATATTTAGTAATAAACGAGCAGGGTAGGACAGGAAAGAGTA
>m120308_025142_00122_c100303982550000001523012208061292_s1_p0/2985/ccs
TGGATCAAAAGCGAGATTTTCCGACAGACAAAGACTGCAAAGAATTAGGGAGAAAATGCCAAGATTTAGGAGAGGATTCAAAAGAAATTACGTGGCCATGTCATACACTGGAGCAGCAATGCAATCGCCTGGGGACTACAGAAATTTAAAGCAGTTTTTATTGGATGAACACAGGATACTTTGAAAACTCATGAAAACTGTGTAACATATCTAAAGAAAAATGTAATAAATGGTCTAGAAGAGGCGATAACCGTTCTCTTTTGTATGTTGTCTTCCAAAACGCTTACATGTGAGCTGATGGTAAAAGACGTACAAGACAGATGTAAAGTATTCGAAAAAATATAGAGGTTGCAGAGATCGTTGAATTTTCTTAAAAATAAACACAAATAACATAACACACTGGAAAGAAACTGTTCCCCCCTGGCATACGTATTGCAATAAATTTTCGCCTAATTGTTCCAGGTCTTACGAAAGAGGATAGTTGTACAAAAATCAAGAAGCATTGTGAGCCGTTCTATAAAAGAAAGGCCTTGGAAGATGCTCTCAAAGTAGAGCTTCAAGGAAAATTGACTGATAAATCTAAATGTGAACCTGCATTGAAAAGATATTGTACAGTAGCGGGAAACGTAAAAATAATGTGTCTATCAAAAGTTATGCAAGATAGCACTCAAGGTAACAATAAAAAAACCTGAGGACAAAGTGTAGAAAGAGCTTGTAAGAAATTAATGGAAGAAGTAAAAGAGCAAATGTTGAGACATTACCAGCAGAATTAACGGAGCTGGAAAAAAATCTAGAAAAAGATGTTTAAAAACATATAAAGAACTTAAGAAAGAAGCAAAAAAAGCAATGAACAAGTCTAATCTTGTTTTTATCACTCGTTAAGAAAAAACGAAAGTAATACATCAAAAAATAATAGAAATAATTACAAAAACAAGGATAAGAATGCCGTTTCAAATAGATTCCAAGATACCGCAGAACATGTGAAAATACTACGGAGAGGAGTTAAGGAGGCACTTGTAACAGAATCTGAAGCCAAGGCATTTGACCTAGCAGCAGATGTGTTTGGAAGAATATCTAGATTTGAAGGAAAGATGTAATAAATTGACCTCAGATTGCGGGATTAAAGAAGATTGCGATGGTCTAAAAGAAGTGTGTGGAAAGATTGAGAAGACATGTCGTGATCTGAAGCCTCTGGAGGTGAAGCCACACGAAACAGTGACAGAAAGCACAACGACGACCACGACGACAGCAACAACCGTTACCGATCCGAAGGCAACAGAATGCAAATCCTTACAGACAACAGATACATGGGTTACACAGACATCGGCACAAACAAGCACATCTACCATCACATCTACGATTACATCAAAAATAACACTCACATCAACGAGGCGATGCAAACCAACCAAGTGTCACGACAGGGGATGATACAGAGGACGTGAAACCGAATGAGGGATTGAAGATGAGTGGGTGGAGCGTGATGAGGGGGGTGATATTAGCAATGATGATTTCAATAATGATTTAAAAAGTAAATGAATAGGATTTAATGATGGGCATGTATATTTAGTAAATAAACGAGCAGGGTAGGACAGAAGAGTA
>m120308_025142_00122_c100303982550000001523012208061292_s1_p0/3010/ccs
TGGATCAAAAAGAGAGATTTTCCGACAGACAAAGACTGCAAAGAATTAGGGAGAAAATGCCAAGATTAGGAGAGGATTCAAAAGAAATTACGTGGCCATGTCATACACTGGAGCAGCAATGCAATCCGCCTGGGGACTACAGAAATTTTAAAGCAGGTTTTATTGGATGAACACAAGGATACTTTGAAAACTCATGAAAACTGTGTAACATATCTAAAAGAAAAATGTAATAAATGGTCTAGAAGAGGCGATAACCGTTTCTCTTTTGTATGTGTCTTCCCAAACGCTACATGTGAGCTGATGGTAAAAGACGTACAAGACAGATGTAAAGTATTCGAAAAAAAAATATAGAGGTTGCAGAGATCGTTGAATTTCTTAAAAATAACACAAATAACATAACAACACTGGAAAGAAACTGTCCCCCCTGGCATACGTATTGCAATAAATTTTCGCCTAATTGTCCAGGTCTTACGAAAGAGGATAGTTGTACAAAAATCAAGAAGCATTGTGAGCCGTTCTATAAAAGAAAGGCCTTGGAGGATGCTCTCAAAGTAGAGCTTCAAGGAAAATTGACTGATAAATCTAAATGTGAACCTGCATTGAAAAGATATTGTACAGTAGCGGGAAACGTAAATAATGTGTCTATCAAAAGTTTATGCAAAGATAGCACTCAAGGTAACAATAAAAAACCTGAGGACAAAGTGGTAGAAGAGCTTTGTAAGAAATTAATGGAAGAAGTAAAAGAGCAATGTGAGACATTACCAGCAGAATTAACGGAGCTGGAAAAAAATCTAGAAAAAGATGTTAAAACATATAAAGAACTTAAGAAAGAAGCAAAAAAAGCAATGAACAAGTCTAATCTTGTTTTATCAACTCGTTAAGAAAAACGAAAGTAATACATCAAAAAATAATAGAAATAATAACAAAAACCAAGGATAAGAATGCCGTTTCAAATAGATTTCAAGATACCACAGAACATGTGAAAATACTACGGAGAGGAGTTAAGGAGGCCACTTGTAACAGAATCTGAAGCCAAGGCATTTGACCTAGCAGCAGATGTGTTTGGAAGATATCTAGATTTGAAGGAAAGATGTAATAAATTGACCTCAGATTGCGGGATTAAAGAAGATTGCGATGGTCTAAAAGAAGTGTGTGGAAGATTGAGAAGACATGTCGTGATCTGAAGCCTCTGGAGGTGAAGCCACACGAAACAGTGACAGAAAGCACAACGACGACCACGACGACAGCAACAACCGTTACCGATCCGAAGGCAACAGAATGCAAATCCTTACAGACAACAGATACATGGGTTACACAGACATCGGCACAAAACAAGCACATCTACCATCACATCTACGATTACATCAAAAATAACACTCACATCAACGAGGCGATGCAAACCAACCAAGTGTACGACAGGGGATGATACAGAGGACGTGAAACCGAATGAGGGATTGAAGATGAGTGGGTGGAGCGTGGATGAGGGGGGTGATATTAGCAATGATGATTTCAATAATGATTTAAAAAGTAAATGAATAGGATTTAATGATGGGCATGTATATTTAGTAAATAAACGAGCAGGGTAGGACAGGGAAAGAGTA
>m120308_025142_00122_c100303982550000001523012208061292_s1_p0/3023/ccs
TACTCTTTCCTGCCCTACCCTGCTCGTTTATTTACTAAATATACATGCTCATCATTAAATCTTGCTCATTTGCTTTCTAAATCATGAACGAAATAACCATTGCTACTATCACCCCCCTCATCACATTCCACCCGCTCACCCTCAAGCCTTCACTCGGTTTCACGGTCTCCCGCATCATCCCCTGTCGTACACTTGGTTGGTTTGCATCGCCTCGTTGATGTCAATGTTATTTTTGATGTGATTGTAGATGTGATGGTAGACGTGCTTGTGTGTGTCGATGTCTGTGTAACCCATGTGTCTGTTGTCTGTAAGGATTTGCATTCTGTTGCTTCGGATCGGTAACGGTTGTTGTTGTCGTTGTGGTCGTCGTTGTGGCTTTCTGTGACTATTTCGTGCGACTTTCACCTCCAGAGGCTTCAGATCACGACATGTCTTCTCAATCTTTTCACACACATCTTTTAAATCATCACAATCGTCTTTAATCCCGCAATCTGAGGCCAATTTCTCACATCTTTCTTTCAAGTCAACATATCTTCCAAACACTTCTGCTGTTAAATCAAATGCTTTGGCTTCCAATTCTGTCACGGGTACATTTTTAACTTCTCTCCGTAGTATTTTCACATATTTTGTGGTATCTTTTCATTTGGAAACAGCATCCTTATCCTTGTTTTTGCTATTATTTTTCGATGTATTACTTGGTTTTTCTTAACAAGTGATAAAATAAGGCTGGACTTGTTCATTGCTTTCTTTGCCTTTTCCTTAAGTCCCTCATATGTTTCAAAATCATCTTTAGATCTTTTTCCTCATGCTTCAGTTCTGCTGGTAATACTTTGCACTGCTGTTCCACTTCTTCTACTAATTTTAGACAAAGCTTCTTTCTAACATTTTCATCATCCTTTCAGTTTTATTTTTCGTATTATTTTTACATAAACTGCTGATTGATGCATTATTTACATTTTCCAATATTGTGCAATATCCTTTCAATGCAGGTTCGCATTTGTTTTTACTTAAATTCCCTCGAAGCTCTACTTTAAGAGCATCTTCTAAAACCTTTCCTTCTATAAATGGTTCGCAATATTTTTTTAAGATTTTGACAGAAAGTTTTCCTTTGTCAAGATCAGGACAATTGGGTAAAAATTCTATCGCAGTATGGATGCCATGAAGGGCAAATATTTGATGCTGATTCTGTTTTTATTTTATTTTTTTTCAAGGGAATCATTAATATCTGATGCTTGCATATTTTTTTCGAATACTTCACACCTATCTTTTACATCATCTACCATCAGCTTACACGTAGCGTTTTGGAAGACACATCAAAAGAGAAACGGTCATCTCCTCTTCTAGACCATTTATGGCATTTTCTCTTTAAATATTTCGTACAGTTTTCATGAGTTTTCAAAGTATCTTTGTGTTTCATCCAATAAAATCTGTTTTAAAATTTCTGTAGTCCCCTAAGCGATCACATTGCTGCTTTAACGTATGGCATGGCCATTGAATCTGATTCGAATCCTTTCCTAAATCTTGGCATTTTCTCCCTAATTCTTTGCAGTCTTTGTCTGTCGGAAAATCTC
>m120308_025142_00122_c100303982550000001523012208061292_s1_p0/3030/ccs
TACTCTTTCCTGTCCTACCCTGCTCGCTCATTTAGTAAATATACATGCTCATCATTAAATCTTGCTCATTTGCTTTCTAAATCATGAACGAAATAACCATTGCTACTATCACCCCCCTCATCACATTCACCCGCTCACCCTCAAGCCTTCACTTGGCTTCACGTCTTCTGCATCATCCCCTGTCGTACACTTGGTTGGTTTGCACCGCCTCGTTGATGTGAGTGTTATTTTGATGTAATCGTAGATGTGATGGTAGACGTGCTTGTGTGTGTCGATGTCTGTGTAACCCATGGTGTCTGTTGTCTGTAAAGATTTGCGTTCTGTTGCTTCGGATCGGTAATGGGTTGTTGTTGTCGTCGTGGTCGTTATTGTGCTTTCTGTGACTATTTCGTGCGACTTCACCTCCAGAGGCTTCAGATCGCGACATTCCTTCTTAATCTTTCCCACACACACCTTTTAAACCATCGCATCGTCTTTAATCCGCAATCCAAGGTCAATTCTCGCATCTTTTCCTTCAAATCTATATATCCTTCCTAATACTTCTGCTGCTAATCAAATGCTTTGACTTCTAATTCTGTCACAAGTACATTCTTAACTTCTCTTCGTAGTATTTTTACATGTTCTGTGGTATTTTGTTCATTTGAAACAGCATTCTATCCTTGCTCTTGCTATTATTTTTCGATGTATTACTTTCGTTTTTCTTAACGGTGATAAAAACAAGATTGGACTTGTTCATTGCTTCTTTTGCTTGTTCTTTAAGTTCTTTAAATACTTTAAAGTCGTCTTCTAAGTCTTTTCCAGTTGTTTTAGTTCTTCGTGATGTTTTTACATTGTTCTTTCACTTCTTCCACTAATTTTAGACAAAGATTCTTTCTAAACATCTTTATCATCAGCCTTTTTAGTTTTACTTTCCGGCATTATTCTTTGCATAAACTTCTGATTGATGCATTATTTACGTTTCCTGCTACTGTGCAATATTTTTCTAATGCAGATTCACATTTATCTTGACCACCTAATTTCCTCGAAGCTCCACTTTGAGAGCGTCTTCCAAGGCTTTCTTTTGTAATATGGTTCACAATGCTTCTTGAGTTTTGTACAAAAGTTTCCCTTTCTTAAGATTAGGGCAATTAGGTTCAAATCTATGACAGTATGGTCCAAAAAAGGGAATAATCTTGCTAATGATGCTATTGTTGTCTTATTTTTAAAAATGTCATTGATCCTCTGAAGCTTTATATTCTCTTCAAATACTTCACACCTATTTTGTACATCACCTACCATCAGCTTGCACGTAGCGTTTTGGAAAACACATACAAAAGAAAAACGGTTATCGCCTCTTCTAGACCATTTATTACACTTTTCTTTTAGATATTTTACACAACTTTCTTGATCTTTCAAAGTATCCTTGTGTTCATCTAGTAAAACCTGCTTCAAGATTTCTGTAGTCCCTAAGCGATCGCATTGCTGCTCCAGTGTATGACATGGCCACGTAATTTCTTTGAATCCTTTCCTAAATCTTGGCACTTTCTCCCCCAATTCCTTGCAGTCTTTGTCTGTTGGAAAGTCTCTCTTTTGATCCA
>m120308_025142_00122_c100303982550000001523012208061292_s1_p0/3102/ccs
TACTCTTTCCTGTCCTACCCTGCTCGTTTATTTACTAAATATACATGCCCATCATTAAATCCTATTCATTTACTTTTAAATCATTATTGAAATCATCATTGCTAATATCACCCCCCTCATCACGCTCCACCCACTTCATCTTCAATCCTCATTCGGTTTCACGTCCTCTGTATCATCCCCTGTCGTACACTTGGTTGGTTTGCATCGCCTCGTTGATGTGAGTGTTATTTTTGATGTAATCGTAGATGTGATGGTAGATGTGCTTGTTTGTGCCGATGTCTGTGTAACCCATGGTATCTGTTGTCTGTAAGGATTTGCATTCTGTTGCCTTCGGATCGGTAACGGTTGTTGCTGTCGTCGTGGTCGTCGTTGTGCTTTCTGTCACTGTTTTCGTGTGGCTTCACCTCCAGAGGCTTCAGATCACGACATGTCTTCTCAATCTTTCCACACACTTCTTTTAGACCATCGCAATCTTCTTAATCCCGCAATCTGAGGTCAATTTATTACATCTTTCCTTCAAATCTAGATATCTTCCAAACACATCTGCTGCTAGGTCAAATGCCTTGGCTTCAAGATTCTGTTACAAGTGCCTCCTTAACTCCTCTCCGTAGTATTTTCACATGTTCTGTGTATCTTGAAATCTATTTGAAACGGCATTCTTATCCTTGTTTTTGTTATTATTTCTATTATTTTTGATGTATTACTTTCGTTTTCTTAACGAGTGATAAAACAAGATTAGACTTGTTCATTGCTTTTTTGCTTCTTTCTTAAGTTCTTTATATGTTTTAACATCTTTTTCTAGATTTTTTTCCAGCTCCGTTAATTCTGCTGGTAATGTCTCACATTGCTCTTTTACTTCTTCCATTAATTTCTTACAAAGCTCTTCTACCACTTTGTCCTCAGGTTTTTTATTGTTACCTTGAGTGCTATCTTGCATAACTTTTGATAGACACATTATTTACGTTTCCCGCTACTGTACAATATCTTTTCAATGCAGGTTCACATTTAGATTTATCAGTCAATTTTCCTTGAAGCTCTACTTTGAGAGCATCTTCCAAGGCCTTTCTTTTATAGAACGGCTCACAATGCTTCTTGATTTTTGTACAACTATCTCTTTCGTAAGACCTGGACAATTAGGCGAAAATTTATTGCAATACGTATGCCAGGGGGGACAGTTTCTTTCCAGTGTTGTTATGTTATTTGTGTTATTTTAAGAAATTCAACGATCTCTGCAACCCTCTATATTTTTTTCGAATACTTTACATCTGTCTTGTACGTCTTTTACCATCAGCTCACAAGTAGCGTTTTGGAAGACACATACAAAAGAGAAACGGTTATCGCCTCTTCTAGACCATTTATTACATTTTCTTTAGATATGTTACACAGTTTTCATGAGTTTTCAAAGTATCCTTGTGTTCATCCAATAAAACCTGCTTTAAAATTTCTGTAGTCCCCAGGCGATTGCATTGCTGCCTCCAGTGTATGACATGGCCACGTAATTTCTTTGAATCCTCTCCTAAATCTTGGCATTTTCTCCCTAATTCTTGCAGTCTTTTGTCTGTCGGAAAATCTCTCTTTGATCC
>m120308_025142_00122_c100303982550000001523012208061292_s1_p0/3119/ccs
TGGATCAAAAGCGAGATTTCCGACAGACAAAGACTGCAAAGAATTAGGGAGAAAATGCCAAGATTTAGGAGAGGATTCAAAAGAAATTACGTGGCCATGTCATACACTGGAGCAGCAATGCAATCGCCTGGGGACTACAGAAATTTTAAAGCAGGTTTTATTGGATGAACACAAGGATACTTTGAAAACTCATGAAAACTGTGTAACATATCTAAAAGAAAAATGTAATAAATGGTCTAGAAGAGGCGATAACCGTTTCTCTTTTGTATGTGTCTTCCAAAACGCTACATGTGAGCTGATGGTAAAAGACGTACAAGACAGATGTAAAGTATTCGAAAAAAATATAGAGGTTGCAGAGATCGTTGAATTTCTTAAAAATAACACAAATAACATAACAACACTGGAAAGAAACTGTCCCCCCTGGCATACGTATTGCAATAAATTTTCGCCTAATTGTCCAGGTCTTACGAAAGAGGATAGTTGTACAAAAATCAAGAAGCATTGTGAGCCGTTCTATAAAAGAAAGGCCTTGGAAGATGCTCTCAAAGTAGAGCTTCAAGGAAAATTGACTGATAAATCTAAATGTGAACCTGCATTGAAAAGATATTGTACAGTAGCGGGAAACGTAAATAATGTGTCTATCAAAAGTTTATGCAAAGATAGCACTCAAGGTAACAATAAAAAACCTGAGGACAAAGTGGTAGAAGAGCTTTGTAAGAAATTAATGGAAGAAGTAAAAGAGCAATGTGAGACATTACCAGCAGAATTAACGGAGCTGGAAAAAAATCTAGAAAAAGATGTTAAAACATATAAAGAACTTAAGAAAGAAGCAAAAAAAGCAATGAACAAGTCTAATCTTGTTTTATCACTCGTTAAGAAAAACGAAAGTAATACATCAAAAAATAATAGAAATAATAACAAAACAAGGATAAGAATGCCGTTTCAAATAGATTTCAAGATACCACAGAACATGTGAAAATACTACGGAGAGGAGTTAAGGAGGCACTTGTAACAGAATCTGAAGCCAAGGTATTTGACCTAGCAGCAGATGTGTTTGGAAGATATCTAGATTTGAAGGAAAGATGTAATAAATTGACCTCAGATTGCGGGATTAAAGAAGATTGCGATGGTCTAAAAGAAGTGTGTGGAAAGATTGAGAAGACATGTCGTGATCTGAAGCCTCTGGAGGTGAAGCCACACGAAACAGTGACAGAAAGCACAACGACGACCGCGACGACAGCAACAACCGTTACCGATCCGAAGGCAACAGAATGCAAATCCTTACAGACAACAGATACATGGGTTACACAGACATCGGCACAAACAAGCACATCTACCATCACATCTACGATTACATCAAAAATAACACTCACATCAACGAGGCGATGCAAACCAACCAAGTGTACGACAGGGGATGATACAGAGGACGTGAAACCGAATGAGGGATTGAAGATGAGTGGGTGGAGCGTGATGAGGGGGGTGATATTAGCAATGATGATTTCAATAATGATTTAAAAAGTAAATGAATAGGATTTAATGATGGGCATGTATATTTAGTAAATAAACGAGCAGGGTAGGACAGGAAAGAGTA
>m120308_025142_00122_c100303982550000001523012208061292_s1_p0/3146/ccs
TGGATCAAAAGCGAGATTTCCCGACAGATAAAAATTGCAAGGAATTGGGGAGAAAGTGCCAAGATTTAGGAGAGGATTCAAAAGAAATTACGTGGCCATGTCATACACTGGAGCAGCAATGCAATCGCTTAGGGACTACAGAGATCTTAAAGCAGGTTTTATTGGATGAAATACAAGGATACTTTGAAAGATGAAGAAGTTGTGTAAAATATCTAAAAGAAAAGTGTAATAAATGGTCTAGAAGAGGCGATGACCGTTTCTCTTTTGTATGTGTCTTCCAAAATGCTACGTGTAAGCTGATGGTAGATGATGTGAAAGATAGATGTGAAGTATTCGAAAAAAATATAAAAGCATCAGAGATCGTTGGATTTCTTAAAAAATAATACAAATAACATACAACATTAGGAAATGTTTGCCCATTTTGGGACCCATATTGTGACAAATTTTCACCTAATTGTCCAGATCTTACTAAAGGAGATACCTGCAAAAAGATTAAAAAACATTGTAAACCATTTTATGAAAGAAAGGCCTTGGAAGACGCTCTCAAAGTGGAGCTTCAAGGGAATTTAAGTAAAAATAAATGTGAACCAGCATTGAAAGGATATTGTACAATAGCGAAAAACGTAAATAAATGCGCCAATCAGTGGCTTATGCAAAGCTAACACCAAGGATAACTCTGGAAAGAGTGATGAGGATGCTAGAAAGGAACTCTGTGAGAAATTAGTGAAAGAAGTGGAAGAACAGTGCCAAAGCATTACCACAGAATTAGGACAACCGGCAGCTGATCTAAAAAAGATTATAAGACATATGAGGAACTTAAGAAACGTGCAGAGGAAAGCAATGAACAAATCCAGCCTTGTTTTGTCACTCATTAAGAAAAACGAAAGTAATGTATCAAAAAGTAATAGCAAAAACAAGGATAAGAATGCCGTTTCAAACGGATTTCAAGATACCACAGAACATGTGAAAATACTACGAAGAGGAGTTAAGGATGTACTTGTGACAGAATTGGAAGCCAAAGCATTTGATTTGGCAGCAGAAGTATTTGGAGAGATATGTAGACTTGAAAGAAAGATGTGAGAAATTGGAATCGGATTGCGGGATTAAAAGAGGATTGCGAAAAAATTAAAAAATGTGTGTGGAAAAATTGAGAAGACATGTCGCGATCTGAAGGCCTCTGGGAGGTGAAGTCGCATGAAACAGTGACAGAAAGCACAACGACGACCACGACGACCACAACGACCGTTGCCGATCGCGAAGGCAACGGAATGCAAATCCTTACAGACAACAGACACATGGGTTACACAGACATCGACACACACAAGCACGTCTACCATCACATCTACGATTACATCAAAATAACATTGACATCAACAAGGCGGTGCAAACCAACCAAGTGTACGACAGGGGATGATGCAGAGGACGGTGAAACCGAATGAGGGATTGAAGATGAGTGGGTGGAATGTGATGAGGGGGGTGATAGTAGCAATGGTTATTTCGTTCATGATTTAGAAAGAAAATGAGCAGGATTTAATGATGAGCATGTATATTTAGTAAATAAAACGAGCAGGGTAGGACAGGAAAGAGTA
>m120308_025142_00122_c100303982550000001523012208061292_s1_p0/3158/ccs
TGGATCAAAAGAGAGATTTTCCGACAGACAAAGACCTGCAAAGAATAGGGAGAAATATGCCAAGGATTTTAGGAAAGGATTCGAATCAGATTCAATTGGCCATGCCATACGTTAAAGCAGCAATGTGATCGCTTAGGGACTACAGAAATTTTAAAACAGATTTTTTTATGGATGAACACAAAGATACTTGAAAACTCATGAAAACTGTACGAAATATTTAAAGAGAAAATGCCATAAATGGTCTAGAAGAGGAGATGACCGTTTCTCTTTTGTATGTGTCTTCCAAAACGCTACGTGTAAGCTGATGGTAGATGATGTAAAAGATAGGTGTGAAGTATTCGAAAAAAATATGCAAGCATCAGATATTAATGATTCCCTTGAAAAAAATAAAATAAAAACAGAATCAGCATCAAATATTTGCCCTTCATGGCATCCATACTGCGATAGATTTTTACCCAATTGTCCTGATCTTGACAAAGGAAAAACTTTCTGTCAAAATCTTAAAAAATATTGCGAACCATTTTATAGAAGAAAGGTTTTAGAAGATGCTCTTAAAGTAGAGCTTCGAGGGAATTTAAGTAAAAACAAATGCGAACCTGCCATTGAAGGATATTGCACAATATTGGAAAATGTAAATAATGCATCAATCAGCAGTTTATGTAAAATAATACGAAAAATAAAACTGAAAAGGATGATGAAAATGTTAGAAGAAGCTTTGTCTAAAATTAGTAGAAGAAGTGGAACAGCAGTGCAAAGTATTACCAGCAGAACTGAAGCATGAGGAAAAAGATCTAAAAGATGATTTTGAACATATGAGGGACTTAAGGAAAAGGCAAAGAAAGCAATGAACAAGTCCAGCCTTATTTTATCACTTGTTAAGAAAAACCAAAGTAATACATCGAAAAATAATAGCAAAAACAAGGATAAGGATGCTGTTTCAATGAAAAAGATACCACAAAATATGTGAAAAATACTACGGAGAGAAGTTAAAAATGTACCCGTGACAGAATTGGAAGCCAAAGCATTTGATTTAACAGCAGAAGTGTTTGGAAGATATGTAGACTTGAAAGAAAGATGTGAGAAATTGGCCTCAGATTGCGGGATTAAAGACGATTGTGATGATTTAAAAGATGTGTGTGAAAAGATTGAGAAACATGTCGTGATCTGAAGCCTCCGGAGGTGAAGTCGCACGAAATAGTCACAGAAAGCACAACGACGACCACAACGACAACAACAACCGTTACCGATCCGAAGGCAACAGAATGCAAATCCTTACAGAACAACAGACACATGGGTTACACAGACATCGACACACACAAGCACGTCTACCATCACATCTACAATCACATCAAAAATAACATTGACATCAACGAGGCGATGCAAACCAACCAAGTGTACGACAGGGGATGATGCGGGAGACGTGAAACCGAGTGAAGGCTTGAGGTGAGCGGGTGGAATGTGATGAGGGGGGTGATAGTAGCAATGGTTATTTCGTTCATGATTTAGAAAGCAAATGAGCAGGATTTAATGATAAGCATGTATATTTAGTAAATAAACGAGCAGGGTAGGACAGGAAAGAGTA
>m120308_025142_00122_c100303982550000001523012208061292_s1_p0/3177/ccs
TACTCTTTCCTGCCCTACCCTGCTCGTTTATTTACTAAATATACATGCTCATCATTAAATCTTGCTCATTTGCTTTCTAAATCATGAACGAAATAACCATTGCTACTATCACCCCCCTTATCACATTCCACCCGCTCACCCTCAAGCTTCACTTGGCTTCCACGTCTTCTGCATCATCCCCTGTCGTACACTTGGTTGGTTTGCACCGCCTTGTAGATGTGAGTGTTATTTTTGATGTAATTGTAGATGTGATGGTAGATGGCTTGTGTGTGTCGATGTCTGTGTAACCCATGATCTGTCGTCTGTAGGGATTTGCATTCTGTTGCCTTTGGATCGGTAACGGTTGTTGTTGTCGTCGTGGTCGTCGTTGTGCTTTCTGTAACTATTTCGTGCGATTTCACTTTCAGTGGTTTTAGTTTCGAACATACTCCTTGTATCTTTCACACACATTTTCTAAGGCTTTGCAATCTTTCTTATCCCACAATCCAAGGTCAATTTCTCACATCTTTCCTTCAAATCTACATATCTTCCTAATACTTCTGCTGTCAAATCAAATGCTTTAGCTCTAATCTGTTACGGATACATCTTTAACTCCTCTCCGCAGTATTTTTACATATTTTGTAGTATCTTTTTCATTTGAAACGGCATTCTTATCCTTGTTCTTGCTATTATTTTTCGATGTATTACTTTCGTTTTTCTTAACGAGTGATAAAACAAGATTGGACTTGTTCATTGCTTCTTTTGCTTGTTCTTTAGTTCTTTAAATACTTTAAAGTCGTCTCTAAGTCTTTTTCCAGTTGTTTTAGTTCTTCCGGTAATGTTTTACATTGTTCTTTCACTTCTTCCACTAATTTTAGACAAAGATTCTTTCTAATATCTTTATCATCAGCCTTTTTAGTTTTACTTTCGGCATTATCTTTGCATAAACTTCTGATTGATGCATTATTTACGTTCCTGCTACTGTGCAATATTTTCTAATGCAGATTCACATTTATCTTGACCACCTAATTTTCCTCGAAGCTCTACTTGAGAGCGTCTTCCAAGGCCTTTCTTTTGTAAAATGGTTCACAATGTTTTTCGAGCTTTGTACAAAGAGTAGCCTCTTTTTTAAGATCAGGGCAATTAGGTCCGAATCTATGACAGTATGAACTCCGAAAGGGACAAAAACTTGCTAATGATTCTATTCTTGTGTTATCTTCAAAACGTCCGTGATATTGACGCTTGTGTATTTTCTTTGAATACTTTGCATCTATTTGTACGTCTTCTACCATCAGCTACACGTACTTTCCAGAAAAACACATACAAGAGAAAAACGGTCATCACCTCTTCTAGACCATTTATTACACTTTTCTTTCAAATATTTTACACAACTTTTTTGATCTTTCAAAGTATCCTTGTGTTCATCCAGTAAAACCTGTTTTAAAATTTCTGTAGTCCCTAAACGATTGCATTGCTGCTCCAGTGTATGACATGGCCATGTATTTCTTTGAATCCTTTTCCTAAATCTTGACATTTTCTCCCTAATTCTTTGCAGTCTTTGTCTGTCGGGAAGTCTCGCTTTGATCCA
>m120308_025142_00122_c100303982550000001523012208061292_s1_p0/3194/ccs
TGGATCAAAGAGAGATTTTCCGACAGATAAAAATTGCAAGGAATTGGGAGAAAGTGCCAAGATTTAGGAGAGGATTCAAAGAAATTACGTGGCCATGTCATACACTGGAGCAGCAATGCAATCGCTTAGGGACTACAGAGATCTTAAAGCCAGGTTTTATTGGATGAATACAAGGATACTTTGAAAGATGAAGAAAGTTGTGTAAAATATCTAAAAGAAAAGTGTAATAAATGGTCTAGAAGAGGCCCGATGACCGTTTCTCTTTTGTATGTGTCTTCCAAAATGCTACGTGTAAGCTGATGGTAGATGATGTGAAAGATAGATGTGAAGTATTCGAAAAAAAATATAAAAGCATCAGAGATCGTTGGATTTCTTAAAAATAATACAAATAACATAACAACATTAGGAAATGTTTGCCCATTTTGGGACCCATATTGTGACAAATTTTCACCTAATTGTCCAGATCTTACTAAAGGAGATACTTGTAAAAAGATTAAAAAACATTGTAAACCATTTTATGAAAGAAAGGCCTTGGAAGACGCTCTCAAAGGGGAGCTTCAAGGGAATTTAAGTAAAAATAAATGTGAAACCAGCATTGAAAGGATATTGTACAATAGCGAAAAACGTAAATAATGCGTCAATCAGTGGCTTATGCAAAGCTAACACCAAGGATAACTCTGGAAAGAGTGATGAGGATGCTAGAAAGGAACTCTGTGAGAAAATTAGTGAAAGAAGTGGAAGAACAGTGCAAAGCATTACCAACAGAATTAGGACAACCGGCAGCTGATCTAAAAAAAGATTATAAGACATATGAGGAACTTAAGAAACGTGCAGAGGAAGCAATGAACAAATCCAGCCTTGTTTTGTCACTCATTAAGAAAAACGAAAGTAATGTATCAAAAAGTAATAGCAAAACAAGGATAAGAATGCCGTTTCAAACGGATTTCAAGATACCACCAGAACATGTGAAAATACTACGAAGAGGAGTTAAGGATGTACTTGTGACAGAATTGGAAGCCAAAGCCATTTGATTTGGCAGCAGAAGTATTTGGAAGATATGGAACTTGAAAGAAAGATGTGAGAAATTGGAATCGGATTGCGGGATTAAAGAGGATTGCGAAAATTAAAAAATGTGTGTGGAAAAATTGAGAAGACATGTCGCGATCTGAAGCCTCTGGAGGTGAAGTCGCATGAAACAGTGACAGAAAGCACAACGACGACCACGACGACCACAACGACCGTTGCGATCCGAAGGCAACGGAATGCAAATCCTTACAGACAACAGACACATGGGTTACACAGACATCGACACACACAAGCACGTCTACCATCACATCTACGATTACATCAAAAATAACATTGACATCAACAAGGCGGTGCAAACCAACCAAGTGTACGACAGGGGATGATGCAGAGGACGTGAAACCGAATGAGGGATTGAAGATGAGTGGGTGGAATGTGATGAGGGGGGTGATAGTAGCAATGGTTATTTCGTTCATGATTTAGAAAGAAAATGAGCCAGGATTTAATGATGAGCATGTATATTTAGTAAATAAACGAGCAGGGGTAGGACAGGAAAGAGT
>m120308_025142_00122_c100303982550000001523012208061292_s1_p0/3200/ccs
TACTCTTTCCTGTCCTACCCTGCTCGTTTATTTACTAAATATACATGCCTATCATTAAATCCTGTTCATTTGCTTTTCTAAATCATGAATGAAATAACCATTGCTAATATCACCCCCCTCATCACATCCACCCGCTCATCCTCAAGCCCTTCACTCGGTTTCACGTCTCCCGCATCATCCCCTGTCGTACACTTGGTTGGTTTGCATCGCCTCGTTGATGTCAATGTTATTTTTGATGTGATTGTAGATGTGATGGTAGACGTGCTTGTGTGTGTCGATGTCTGTGTAACCCATGTGTCTGTTGTCTGTAAGGATTTGCATTCTGTTGCCTTCGGATCGGTAACGGTTGTTGTTGTCGTTGTGGTCGTCGTTGTGCTTTCTGTGACTATTTCGTGCGACTTCACCTCCAGAGGCTTCAGATCACGACATGTCTTCTCAATCTTTTCACGCACATCTTTTTAAATCATCACAATCGTCTTTAATCCCGCAATCTGAGGCCAATTTCTCACATCTTTCTTTCAAGTCTACATATCTTCCAAACACTTCTGCTGTTAAATCAAATGCTTTGGCTTCCAATTCTGTCACGGGTACATTTTTAACTTCTCTCCGTAGTATTTTCACATATTTTGTGGTATCTTTTTCATTTGAAACAGCATCCTTATCCTTGTTTTTGCTATTATTTTTCGATGTATTACTTTGGTTTTTCTTAACAAGTGATAAAATAAGGCTGGACTTGTTCATTGCTTTCTTTGCCTTTTCCTTAAGTCCCTCATATGTTTCAAAATCATCTTTTAGATCTTTTTCCTCATGCTTCAGTTCTGCTGGTAATACTTTGCACTGCTGTTCCACTTCTTCTACTAATTTTAGACAAAGCTTCTTTCTAACATTTTCATCATCCTTTTCAGTTTTATTTTTCGTATTATTTTACATAAACTGCTGATTGATGCATTATTTACATTTTCCAATATTGTGCAATATCCTTTCAATGCAGGTTCGCATTTGTTTTTACTTAAATTCCCTCGAAGCTCTACTTTAAGAGCATCTTCTAAAACCTTTCTTCTATAAAATGGTTCGCAATATTTTTTAAGATTTTGACAGAAAGTTTTTCCTTTGTCAAGATCAGGACAATTGGGTAAAAATCTATCGCAGTATGGATGCCATGAAGGGCAAATATTTGATGCTGATTCTGTTTTTATTTTATTTTTTTCAAGGGAATCATTAATATCTGATGCTTGCATATTTTTTTCGAATACTTCACACCTATCTTTTACATCATCTACCATCAGCTTACACGTAGCGTTTTGGAAGACACATACAAAAGAGAAACGGTCATCTCCTCTTCTAGACCATTTATGCATTTTCTCTTTAAATATTTCGTACAGTTTTCATGAGTTTTCAAAGTATCTTTGTGTTCATCCAATAAAATCTGTTTTAAAATTTCTGTAGTCCCTAAGCGATCACATTGCTGCTTTAACGTATGGCATGGCCATTGAATCTGATTCGAATCCTTTCCTAAATCTTGGCATTTTCTCCCTAATTCTTTGCAGTCTTTGTCTGTCGGAAAGTCTCGCTTTTGATCCA
>m120308_025142_00122_c100303982550000001523012208061292_s1_p0/3209/ccs
TACTCTTTCCTGTCCTACCCTGCTCGTTTATTTACTAAATATACATGCCCATCATTAAATCCTATTCATTTACTTTTTTAAATCATTATTGAATCATCATTGCTAATATCACCCCCCTCATCACGCTCCACCCACTCATCTTCAATCCCTCACTCGGTTTCACGTCCTCTGCATCATCCCCTGTCGTACACTTGGTTGGTTTGCAACGCCTCGTTGATGTGAGTGTTATTTTTGATGTAATCCGTAGATGTGATGGTAGACGTGCTGGTATGTGTCGATGTCTGTGTAACCCATGTGTCTGTTGTCTGTAAGGATTTGCATTCCGTTGCCTTCGGATCGTAACGGTTGTTGTGTCGTTGTGGTCGTCGTTGTGCTTTCTGTGACTATTTCGTGCGACTCCACCTCCAGAGGCTTCAGATCGCGACATGTCTTCTCAATCTATCCACACACATTTTTAATTTTTCGCAATCCTCTTTAATCCCGCAATCCGATTCCAATTTCTCACATCTTTCTTCAAGTCCTACATATCTTCCAAATACTTCTGCTGCCAAATCAAATGCTTTGGCTTCCAATTCTGTACAAGTACATCCTTAACTCCTCTCGTAGTATTTTCCACATGTCTGTGGTATCTTGAAATCCGTTTGAAACGGCATTCTTATCCTTGTTTTTGCTATTACTTTTTGATACATTACTTTCGTTTTTCTTAATGAGTGACAAAACAAGGCTGGATTTGTTCATTGCTTCCCTCTGCACGTTTCTTAAGTTCCTCATATGTCTTATAATCTTTTTTTAGATCAGCTGCCGGTTGTCCTAATTCTGTTGGTAATGCTTTGCACTGTTCTTCCACTTCTTTCACTAATTTCTCACAGAGTTCCTTTCTAGCATCCTCATCACTCTTTCCAGAGTTATCCTTGGTGTTAGCTTTGCATAAGCCACTGATTGACGCATTATTTACGTTTTTCGCTATTGTACAATATCCTTTCAATGCTGGTTCACATTTTATTTTTACTTAAATTCCCTTGAAGCTCCACTTTGAGAGCGTCTTCCAAGGCCTTTCTTTCATAAAATGGTTTTACAATGTTTTTTAATCTTTTTACAAGTATCTCCTTTAGTAAGATCTGGACAATTAGGTGAAAATTTGTCACAATATGGGTCCCAAAATGGGCAAACATTTCCTAATGTTGTTATGTTATTTGTATTATTTTTAAGAAATCCAACGATCTCTGATGCTTTTATATTTTTTTCGAATACTTCACATCTATCTTTCACATCATCTACCATCAGCTTACACGTAGCATTTTGGAAGACACATACAAAAGAGAAACGGTCATCGCCTCTTCTAGACCATTTATTACACTTTTCTTTTAGATATTTTACACAACTTTCTTCATCTTTCAAAGTATCCTTGTATTCATCCAATAAAACCTGCTTTAAGATCTCTGTAGTCCCTAAGCGATTGCATTGCTGCTCCAGTGTATGACATGGCCACGTAATTTCTTTTGAATCCTCTCCTAAATCTTGGCACTTTCTCCCCAATTCCTTGCAATTTTTATCTGTCGGGAAATCTCTCTTTTGATCCA
>m120308_025142_00122_c100303982550000001523012208061292_s1_p0/3227/ccs
TACTCTTTCCTGTCCTACCCTGCTCGTTTATTTACTAAATATACATGCCCATCATTAAATCCTATTCATTTACTTTTTAAATCATTATTGAAATCATCATTGCTAATATCACCCCCCTCATCACGCTCCACCCACTCATCTTCAATCCCTCATTCGGTTTCACGTCCTCTGTATCATCCCCTGTCGTACACCTGGTTGGTTTGCATCGCCTCGTTGATGTGAGTGTTATTTTTGATGTAATCGTAGATGTGATGGTAGATGTGCTTGTTTGTGCCGATGTCTGTGTAACCCATGTATCTGTTGTCTGTAAGGATTTGCATTCTGTTGCCTTCGGATCGGTAACGGTTGTTGCTGTCGTCGTGGTCGTCGTTGTGCTTTCTGTCACTGTTTCGTGTGGCTTCACCTCCAGAGGCTTCAGATCACGACATGTCTTCTCAATCTTTCCACACACTTCTTTTAGACCATCGCAATCTTCTTTAATCCCGCAATCTGAGGTCAATTTATTACATCTTTCCTTCAAATCTAGATATCTTCCAAACACATCTGCTGCTAGGTCAAATGCCTTGGCTTCAGATTCTGTTACAAGTGCCTCCTTAACTCCTCTCCGTAGTATTTTCACATGTTCTGTGGTATCTTGAAATCTATTTGAAACGGCATTCTTATCCTTGTTTTGTTATTATTTCTATTATTTTTGATGTATTACTTTCGTTTTTCTTAACGAGTGATAAAACAAGATTAGACTTGTTCATTGCTTTTTTGCTTCTTTCTTAAGTTCTTTATATGTTTTAACATCTTTTCTAGATTTTTTCCAGCTCCGTTAATTCTGCTGTAATGTCTCACATTGCTCTTTTACTTCTTCCATTAATTTCTTACAAGCTCTTCTACCACTTGTCCTCAGGTTTTTTATTGTTACCTTGAGTGCTATCTTTGCATAAACTTTTGATAGACACATTATTTACGTTTCCCGCTACTGTACAATATCTTTTCAATGCAGGTTCACATTTAGATTTATCAGTCAATTTTCCTGAAGCTCTACTTTGAGAGCATCTTCCAAGGCCTTTCTTTTATAGAACGGCTCACAATGCTTCTTGATTTTGTACAACTATCCTCTTTCGTAAGACCTGGACAATTAGGCGAAAATTTATTGCAATACGTATGCCAGGGGGGACAGTTTCTTTCCAGTGTTGTTATGTTATTTGTGTTATTTTTAAGAAATTCAACGATCTCTGCAACCTCTATATTTTTTTCGAATACTTTACATCTGTCTTGTACGTCTTTACCATCAGCTCACATGTAGCGTTTTGGAAGACACATACAAAAGAGAAACGGTTATCGCCTCTTCTAGACCATTTATTACATTTTTCTTTTAGATATGTTACACAGTTTTCATGAGTTTTCAAGTATCCTTGTGTTCATCCAATAAAACCTGCTTTAAAATTTCTGTAGTCCCCAGGCGATTGCATTGCTGCTCCAGTGTATGACATGGCCACGTAATTTCTTTTGAATCCTCTCCTAAATCTTGGCATTTTCTCCCTAATTCTTTGCAGTCTTTGTCTGTTGGAAATCTCTCTTTTGATCCA
>m120308_025142_00122_c100303982550000001523012208061292_s1_p0/3280/ccs
TACTCTATCATGTCCTACCCTGCTCGTGTTATTTACTAAATATACATGCTCATCATTAAATTCTTGCTCATTTGCTTTCTAAATCATGAACGAAATAACCATTGCTACTAATCACCTCCCCTTATCACATTCCACCCGCTCACCCTCAAGCCATTCACTTGGCTTCACGTCTTCTGCAGCTCATCCCCTGTCGTACACTTGGTTGGTTTGCACCGCCTTGTAGATGTGAGTGTTATTTTTGATGTAATTGTAGATGTGATGGTAGATGTGCTTGTGTGTGTCGACGTCTGTGTAACCCATGTATCTGTCGTCTGTAGGGATTTGCATTCTGTTGCCTTTGGATCGGTAACGGTTGTGTTGTCGTCGTGGTCGTCGTTGTGCTTTCTGTAACTATTTTCGTGCGATTCACTTTCAGTGGTTTTAGTTTCGAACATACTCCTTGTATCTTTTCACACACATTTTCTAAGGCTTTGCATCTTCTTAATCCCACAATCCAGGTCAATTTCTCACATCTTCCTTCAAGTCTACATATCTTCCTAATACTTCTGCTGTCAAATCAAATGCTTAGCTTCTAATTCTGTTACGGATACATCTTTAACTCCTCTCCGCAGTATTTTTACATATTTTGTAGTATCTTTTTCATTTGAAACGGCATTCTTATCCTTGTTCTTGCTATTATTTTTCGATGTATTACTTTTCGTTTTTCTTAACGAGTGATAAAACAAGATTGGACTTGTTCATTGCTTCTTTTGCTTGTTCTTTAAGTTCTTTAAATACTTTAAAGTCGTCTTCTAAGTCTTTTTCCAGTTGTTTTAGTTCTTCCGGTAATGTTTTACATTGTTCTTTCACTTCTTCCACTAATTTTAGACAAAGATTCTTCTAATATCTTTATCATCAGCCTTTTTAGTTTTACTTTCGGCATTATCTTGCATAAACTTCTGATTGATGCATTATTTACGTTTCCTGCTACTGTGCATATTTTTCTAATGCAGATTCACATTTATCTTGACCACCTAATTTCCTCGAAGCTCTACTTTGAGAGCGTCTTCCAAGGCCTTTCTTTTGTAAAATGGTTCACAATGTTTTTCGAGCTTTGTACAAAGAGTAGCCTCTTTTTTAAGATCAGGGCAATTAGGTCCGAATCTATGACAGTATGAACTCCGAAAGGGACAAAAACTTGCTAATGATTCTATTCTTGTGTTATCTTCAAAAACGTCCGTGATATTTGACGCTTGTGTATTTTCTTTGAATACTTTGCATCTATTTTGTACGTCTTCTACCATCAGCTTACACGTACTTTCCAGAAAAACACATACAAGAGAAAACGGTCATCACCTCTTCTAGACCATTTATTACACTTTTCTTTCAATATTTTACACAACTTTTTGATCTTTCAAAGTATCCTTGTGTTCATTCCAGTAAAACCTGTTTTAATTTCTGTAGTCCCTAAACGATTGCATTGCTGCTCCAGTGTATGACATGGCCATGTAATTCTTTTGAATCCTTTCCTAAATCTTGACATTTTCTCCCTAATTCTTTGCAGTCTTTGTCTGTCGGAAAATCTCGCTTTTGATC
>m120308_025142_00122_c100303982550000001523012208061292_s1_p0/3282/ccs
TGGATCAAAAGAGAGATTTTTCCGACAGACAAAGACTGCAAAGAATATAGGGAGAAATGTCAAGATTTAGGAAGAGATTCAAATAGAAAATTACATGCCTATCGATACACTGGAGCAGCAATGCAATCGTTTAGGGACTACAGAAATTTTAAAACAGGTTTTACTGGATGAACACAAGGATACTTTGAAAGATCAAAAAAGTTGTGTAAAATATTGAAAGAAAAGTGTAATAAATGTCTAGAAGAGGTATGACCGTTTTTCTCTTGTATGTGTTTTTCTGGAAAGTACGTGTAAGCTGATGGTAGAAGACGTACAAAATAGATGCAAGATTCAAAGAAAATACACAAGCGTCAAATATCACGGACGTTTTGAAGATAACACAAGAATAGAATCATTAGCAAGTTTTTGTCCCTTTCGGAGTTCATACTGTCATAGATTGGACCTAATTGCCCTGATCTTAACAAAAGAGGCTACTCTTTGTTACAACAAGCTCGAACAAACATTGTGAACCATTTTACAAAAGAAAGGCCTGGAAGACGCTCTCAAGTAGAGCTTCGAGGAAAATTATAGTGTGGTCAAGATAATGTGAATCTGCATTAGAAAAATATTGCACAGTAGCAGGAAACGTAATAATGCATCAATCAGAAGTTTATGCAAAGATAATGCCGAAAGTAAAACTAAAAAGGCTGATGATAAAGATATTAGAAAGAATCTTTGTCTAAATTAGTGGAAGAAGTGAAAGAACAATGTAAAAACATTACCGGAAGAACTAAAACAACTGGAAAAAGACTTAGAGACGACTTTAAAGTATTTAAAGAACTTAAAGAACAAGCAAAAGAAGCAATGAACAAGTCCAATCTTGTTTTATCACTCGTTAAGAAAAACGAAAGTAATACATCGAAAAATAATAGCAAGAACAAGGATAAGAATGCCGTTTCAAATGAAAAAGATACTACAAAATATGTAAAAATACTGCGGAGAGGAGTTAAAGATGTATCCGTAACAGAATTAGAAGCTAAAGCATTTGATTTGACAGCAGAAGTATTAGGAAGATATGTAGATTTGAAGGAAAGATGTGAGAAATTGACCTTGGATTGTGGGATTAAGAAAGATGGCAAAGCCTTAGAAAAATGTGTGTGAAAAGATACAAGGAGTATGTTCGAAACTAAAACCACTGAAAGTGAAATCGCACGAAATAGTTACAGAAAGCAACAACGACGACACGACGAACAACAACCGTTACCGATCCAAAGGCAACAGAATGCAAATCCCTACAGACGACAGATACATGGGTTACACAGACATCGACACACACAAGCACATCTACCATCACATCTACAATTACATCAAAAATAACACTCACATCTACAGGCGGTGCAAACCAACCAAGTGTACGACAGGGGATGATGCAGAAGACGTGGAGCCAAGTGAAGGCTTGAGGGTGAGCGGGTGGAATGTGATAAGGGGGTGATAGTAGCAATGGTTATTTCGTTCATGATTTAGAAAGCAAATGAGCAAGATTTAATGATGAGCATGTATATTTAGTAAATAAACGAGCAGGGTAGGGGCAGGAAAGAGTA
>m120308_025142_00122_c100303982550000001523012208061292_s1_p0/3293/ccs
TACTCTTCCTGTCCTACCCTGCTTGCTCATCTAGTAAATATATATGCTCATCATTAAATTTTGCTCATTTGCTTTCTAAATCATGAAACGAAATCATCATTGCTAATATCACCCCCCTCATCACGCTCCACCCACTCATCTTCAATCCCTCACTCGGCTTCACGTCCTCTGCATCATCCCCTGTCGTACACTTGGCTGGTTTGCAACGCCTCGTTGATGTGAGTGTTATTTTTGATTGTAAATCGTAGATGTGATGGTAGACGTGCTTGTGTGTGTCGATGTCTGTGTAACCCATGTATCTGTTGTCTGTAAGGATTTGCATTCTGTTGCCTTCGGATCGGTAACGGTCGTTGTTGTCGTCGTGGTCGTTGTTGTGCTTTCTGTGACTATTTCGTGCGACTTCACCTCCAGAGGTTTCAAATTGTGACATGCCTTATTAATCTTTTTGCATACTTCTTTTAACTTTTCGCAGTCTTTCTAATCCCACAAGTCTGATTCCAATTTTTTGCATCTCTCCTTTAAATCTACATATCTTCCAAATACTTCTGCTGCTAAGTCAAACGCCTTGGCTTCTAATCTGTTACTAATACATCCTTAACTCCTCTCCGTAGTATTTTCACATGTTTTGTGGCATCTTTTTCATTTGAAACGTCATTCTTATCTTCGCTTTTGCTATTATTTTTCGGTGTAATTATTTCCGTCTTTCTTAACGAGTGATAAAACAAGGCTGGACTTGTTCATTGCTTTCTTTGCCTCTTCCTTAAGTTCCTCAATATGTCTTAACATCTTTTTCTAGATCGTCTGCCGGTTGTTTTAGTTCTGCTGGTAATGTCTCGCATTGCTCTTTTACTTCTTCCACTAATTTCTCACAGAGTTCCTTTTTAGCATCTTCGCTGCTCTTTTTAGGGTTATCTTTGGTGTTAGCTTTGGCATAAACTTTTGATAGATTCATTATTTAATTTTTCTAATTGTGTACAATTATCCTTTTAGTGCCAAATTGCATTTATCTTGATCACCTAATTTTCCTTGAAGCTCTACTTTGAGAGCATCTTCCAAGGCCTTTCTTTTATAGAACGGCTCACAATGCTTCTTGATCTTTGTACAAAGAGTATTTTCTTTCGTAAGATCTAGACAATTAGGTGAAAATTTGTCACAATATGGGTCCCAAAATGGGCAAATATTTGCTAATCTTGTTATTTTACCCGTGTTATTTTTAAGAAATCCAATGATTTTTGAATTCTCTATATTTTCTTTGAATACTTTTGCACCTATCTTGTACGTCTTTTACCATCAGCTCACACGTAGCGTTTTGGAAGACACATACAAAAGAGAAACGGTCATTGCCTCTTCTAGACCATTTATTACACTTTTCTTTTAGATATGTTGCACAGTTTTCATGAGTTTTCAAAGTATCCTTGTGTTCATCCAGTAAGACCTGCTTCAAGATTTCTGTAGTCCCTAAACGATTGCATTGCTGCTCTAGTGTATGACATGGCCACGTAATTTCTTTTGAATCCTTTCCTAAATCTTGGCATTTTTTCCCTAATTCCTTGCAGTCTTTATCTGTCGGGAAATCTCGCTTTTGATCCA
>m120308_025142_00122_c100303982550000001523012208061292_s1_p0/3303/ccs
TGGATCAAAAGAGAGACTTTCCGACAGACAAAGACTGCAAAGAATTAGGGAGAAAATGTCAAGATTTAGGAAAGGATTCAAAAGAAATTACATGGCCATGTCATACACTGGAGCAGCAATGCAATCGTTTAGGGACTACAGAAATTTTAAAACAGGTTTTACTGGATGAACACAAGGATACTTTGAAAGATCAAAAAAGTTGTGTAAAATATTTGAAAGAAAAGTGTAATAAATGGTCTAGAAGAGGTGATGACCGTTTTTCTCTTGTATGTGTTTTTCTGGAAAGTACGTGTAAGCTGATGGTAGAAGACGTACAAAATAGATGCAAAGTATTCAAAGAAAATACACAAGCGTCAAATATCACGGACGTTTTGAAGATAACACAAGAATAGAATCATTAGCAAGTTTTTGTCCCTTTCGGAGTTCATACTGTCATAGATTCGGACCTAATTGCCCTGATCTTAAAAAAAGAGGCTACTCTTTGTACAAAGCTCGAAAAACATTGTGAACCATTTTACAAAAGAAAGGCCTTGGAAGACGCTCTCAAAGTAGAGCTTCGAGGAAAATTAGGTGGTCAAGATAAATGTGAATCTGCATTAGAAAAATATTGCACAGTAGCAGGAAACGTAAATAATGCATCAATCAGAAGTTTATGCAAAGATAATGCCGAAAGTAAAACTAAAAAGGCTGATGATAAAGATATTAGAAAGAATCTTTGTCTAAAATTAGTGGAAGAAGTGAAAGAACAATGTAAAACATTACCGGAAGAACTAAAACAACTGGAAAAAGACTTAGAAGACGACTTTAAAGTATTTAAAGAACTTAAAGAACAAGCAAAAGAAGCAATGAACAAGTCCAATCTTGTTTTATCACTCGTTAAGAAAAACGAAAGTAATACATCGAAAAATAATAGCAAGAACAAGGATAAGAATGCCGTTTCAAATGAAAAAGATACTACAAAATATGTAAAAATACTGCGGAGAGGAGTTAAAGATGTATCCGTAACAGAATTAGAAGCTAAAGCATTTGATTTGACAGCAGAAGTATTAGGAAGATATGTAGATTTGAAGGAAAGATGTGAGAAATTGACCTTGGATTGTGGGATTAAGAAAGATTGCAAAGCCTTAGAAAATGTGTGTGAAAAGATACAAGGAGTATGTTCGAAACTAAAACCACTGAAAGTGAAATCGCACGAAATAGTTACAGAAAGCACAACGACGACCACGACGACAACAACAACCGTTACCGATCCAAAGGCAACAGAATGCAAATCCCTACAGACGACAGATACATGGGTTACACAGACATCGACACACACAAGCACATCTACCATCACATCTACAATTACATCAAAAATAACACTCACATCTACAAGGCGGTGCAAACCAACCAAGTGTACGACAGGGGATGATGCAGAAGACGTGAAGCCAAGTGAAGGCTTGAGGGTGAGCGGGTGGAATGTGATAAGGGGGGTGATAGTAGCAATGGTTATTTCGTTCATGATTTAGAAAGCAAATGAGCAAGATTTAATGATGAGCATGTATATTTAGTAAATAAACGAGCAGGGTAGGGCAGGAAAGAGTA
>m120308_025142_00122_c100303982550000001523012208061292_s1_p0/3343/ccs
TGGATCAAAGCGAGATTTTCCAACAGACAAAGACTGCAAAGAATTAGGGAGAAAATGCCAAGATTTAGGAAAGGATTCGAATCAGATTCAATGGCCATGCCATACGTTAAAGCAGCAATGTGATCGCTTAGGGACTACAGAAATTTTAAAACAGATTTTATTGGATGAACACAAAGATACTTTGAAAACTCATGAAAACTGTACGAAATATTTAAAGAGAAAATGCCATAAATGGTCTAGAAGAGGAGATGACCGTTTCTCTTTTGTATGTGTCTTCCAAAACGCTACGTGTAAGCTGATGGTAGATGATGTAAAAGATAGGTGTGAAGTATTCGAAAAAATATGCAAGCATCAGATATTAATGATTCCCTTGAAAAAATAAAATAAAAACAGAATCAGCATCAAATATTTGCCCTTCATGGCATCCATACTGCGATAGATTTTTACCCAATTGTCCTGATCTTGACAAAGGAAAAACTTTCTGTCAAAATCTTAAAAAATATTGCGAACCATTTTATAGAAGAAAGGTTTTAGAAGATGCTCTTAAAGTAGAGCTTCGAGGGAATTTAAGTAAAAACAAATGCGAACCTGCATTGAAAGGATATTGCACAATATTGGAAAATGTAAATAATGCATCAATCAGCAGTTTATGTAAAAATAATACGAAAAATAAACTGAAAAGGATGATGAAAATGTTAGAAGAAGCTTTGTCTAAAATTAGTAGAAGAAGTGGAACAGCAGTGCAAAGTATTACCAGCAGAACTGAAGCATGAGGAAAAAGATCTAAAAGATGATTTGAAACATATGAGGGACTTAAGGAAAAGGCAAAGAAAGCAATGAACAAGTCCAGCCTTATTTTATCACTTGTTAAGAAAAACCAAAGTAATACATCGAAAAATAATAGCAAAAACAAGGATAAGAATGCCGTTTCAAACGGAATTCAAGATACCACAGAACATGTGAAAATACTACGGAGAGAGTTAAGGATGTACCCGTGACAGAATTGGAAGCCAAAGCATTTGATTGCAGCAGAAGTATTTGGAAGATATGTAGACTTGAAAGAAAGATGTGAGAATTGGCCTCGGATTGCGGGATTAAAGACGGATTGCGAAAAATTAAAAATGTGTGTGGAAAAGATTGAGAAGACATGTCGCGATCTGAAGCCTCTGGAGGTGAAGTCGCACGAAACAGTCACAGAAAGCACAACGACGACCACGAGCGACACAAACGACCGTTGCCGATCCGAAGGCAACGGAATGCAAATCCTTACAGACAACAGACACATGGGTTACACAGACATCGACACACACAAGCACGTCTACCATCACATCTACGATCACATCAAAAATAACATTGACATCAACGAGGCGATGCAAACCAACCAAGTGTACGACAGGGGATGATGCCGAGACGTGAAACCGAGTGAGGGCTTGAGGGTGAGCGGGTGGAATGTGATGAGGGGGGTGATAGTAGCAATGGTTATTTCGTTCATGATTTAGAAAGCAAATGAGCAGGATTTAATGATAAGCATGTATATTAGTAAATAAACGAGCAGGGTAGGGCAGGAAAGAGTA
>m120308_025142_00122_c100303982550000001523012208061292_s1_p0/3353/ccs
TGGATCAAAAGAGAGATTTCCCGACGATAAGATTGCAGGAATTAGGAAGAAAGTGTGAGCTTTAGGAAGGATTCAATCAGATTCAATGGCCATGTCATACGCTAAAGCAACAATGTGATCGCTTAGGGACTACAGAAATCTTGAAACAGGTTTTACTAGATGAACACAAGGATACTTTAAGACTCATGAAAACTGTACAAATATTTAAAGAAAATGTCATAAATGGTCTAGAAGGGGCGATGATCGTTTCCCTTTTGTATGTGTTTCCAAACGCTACGTGTAAGCTGATGATAGAAGACGTACAAGATAGGTGCAAAGTATTTGAAAAAATGTACAACTTCAAATATCAAGGACATTTTCGAAGAAAATAACATAAAATAGAATCATTAGCAAGATTTGTCCCTTTTGGGTTCATATTGTATAGATTTGGACCTAATGTCCTGACCTTAAAAAGAGGCTACTTTTGTACAAAGCTCGAAAACATTGTGAACCATTTTACAAAAGAAAGGCCTTGGAAGACGCTCTTAAAGTAGAGCTTCGGGGAAGTTGATGATGAAAGAGATGCGAACCAGCATTAAAAAGATATTGTACAATAGCGGGAAACGCAAATAATGAGTCAATCAGAAGTTTATGTAAGATAACACCAAGAATAAAACTAAAAAAACAATGATGAAGATGTTAGAAGAAGCTTTGTCTAAATTAATAGAAGAGGTGGAATATCAATGCAAACTATTACCAGCAGAACTAAAACAACCGCAGACGATCTAGAAAAGATTTTAAAACATATGAGGGACTTAAGGAAAAGGCAAAGAAGCAATGAACAAGTCCAATCTTGTTTATCACTCGTTAAAAAAACGAAAGTAATACATCGAAAATAATAGCAAGAGCAAGGATATAATGCCGTTCGAACGGACTTCAAGATACCACAGAACATGTGAAAATACTACGGAGAGGAATAAGGATGTACTTGACAGAATTGGAAGCCAAGGCATTTGACCTAGCAGCAGATGTGTTGGAAGATATGTAGATTGAAGGAAAGATGTGAGAAATTAAATCGGATTGCGGGATTAAAGACGACTGTAAGATCTAGAAAATGTATGCAAAAAGATCGAGAAAACATGTAGCGATCTGAAGCCTCTGGAGGTGAAGTCGCACGAAATAGTTACAGAAGCACAACGACGACCACGACGACAACAACCGTTACCGATCCGAAGGCAACAGAATGCAATCCTTACAGACAACAGACACATGGGTTACACAGACATCGACACACAAGCACGTCTACCATCATCTACAATCACATCAAAATAACACTCACATCAACAAGGCGGTGCAAACCAACCAAGTGTACGACAGGGATAATGCAGAGGACGTGAAGCCGAGTGAGGGATTGAGAGAGTGGATGGAGTGTGATGAGGGGGTGATGGTAGCAATGGTTATTTCGTTCATGATTTAGAAAGCAAATGAGCAAGATTTAATGATG
>m120308_025142_00122_c100303982550000001523012208061292_s1_p0/3358/ccs
TGGATCAAAAGAGAGATTTCCCGACAGACAAAGACTGCAAGGAATTGGGAGAAAGTGCCAAGATTTAGGAAAGGATTCAAAAGAATTACGTGGCCATGTCATACACTGGAGCAGCAATGCGATCGCTTAGGGACTACAGAAATCTTGAAGCAGGTTTTACTAGATGAACACAAGGATACTTTTGAAAGATCAAGAAAGTTGTGTAAAATATCTAAAAGAAAAGTGTAATAAATGGTCTAGAAGAGGCGATAACCGTTTTTCTTTGTATGTGTTTTCCAAAAACGCTACGTGCAAGCTGATGGTAGGTGATGTACAAAATAGGTGTGAAGTATTTGAAGAGAATATAAAAGCTTCAGAGATCAATGACATTTTTAAAAATAAGACAACAATAGCATCATTAGCAAGATTATGTCCCTTTTTGGACCCATACTGTCATAGATTTGAACCTAATTGCCCTAATCTTAAGAAAGGGAAAACTTTTTGTACAAAACTCAAGAAGCATTGTGAACCATATTACAAAAGAAAGGCCTTGGAAGACGCTCTCAAAGTGGAGCTTCGAGGAAAATTAGGTGGTCAAGATAAATGTGAATCTGCATTAGAAAATATTGCACAGTAGCAGGAAACGTAAATAATGCATCAATCAGAAGTTTATGCAAAGATAATGCCGAAAGTAAAACTAAAAAGGCTGATGATAAAGATGTTAGAAAGAATCTTTGTCTAAAATTAGTGGAAGAAGTGAAAGAACAATGTAAAACATTACCGGAAGAACTAAAACAACTGGAAAAAGACTTAGAAGACGACCTTTAAAGTATTTAAAGAACTTAAGAACAAGCAAAAGAAGCAATGAACAAGTCCAATCTTGTTTTATCACTCGTTAAGAAAAACGAAAGTAATACATCGAAAAAATAATAGCGAGAGCAAGGATAAGAATGCTGTTTCAATGAAACAAAAACCACAGAACATGTAAAAATACTACGAAGAGAAGTTAAGAATGTACTTGTGACAGAATTAGAAGTCAAAGCATTTGATTTAGCAGCAGAAGTATTAGGAAGATATATAGATTTGAAGGAAAGATGCGAGAAATTGACCTTGGATTGCGGGATTAAAGACGATTGCGATGGTTTAAAAGGTGTGTGTGGAAAGATTAAGAAGAAATGTCGCGATCTGAAGCCTCTGGAGGTGAAGTCGCACGAAATAGTCACAGAAAGCACAATAACGACCACGACGACAACAACAACCATTACCGATCCGAAGGCAACAGAACGCAAATCTTTACAGACAACAGACACATGGGTTACACAGACATCGACACACACAAGCACGTCTACCATCACATCTACGATTACATCAAAAATAACATTGACATCAACAAGGCGGTGCAAACCAACCAAGTGTACGACAGGGGATGATGCAGAGGACGTGAAACCGAATGAGGGATTGAAGATGAGTGGGTGGAATGTGATGAGGGGGGGATAGTAGCAATGGGTTATTTCGTTCATGATTTAGAAAGAAAATGAGCAGGATTTAATGATGAGCATGTATATTTAGTAAATAAACGAGCAGGGTAGGACAGGAAAGAGTA
>m120308_025142_00122_c100303982550000001523012208061292_s1_p0/3361/ccs
TGGATCAAAAGAGAGATTTTCCGACAGATAAAAATTGCAAGGAATTGGGGAGAAAGTGCCAAGATTTAGGAGAGGATTCAAAAGAAATTACGTGGCCATGTCATACACTGGAGCAGCAATGCAATCGCTTAGGGACTACAGAGATCTTAAAGCAGGTTTTATTGGATGAATACAAGGATACTTTGAAGATGAAGAAAGTTGTGTAAAATATCTAAAAGAAAAGTGTAATAAATGGTCTAGAAGAGGCGATGACCGTTTCTCTTTTGTATGTGTCTTCCAAAATGCTACGTGTAAGCTGATGGTAGATGATGTGAAAGATAGATGTGAAGTATTCGAAAAAAATATAAAAGCATCAGAGATCGTTGGATTTCTTAAAATAATACAAATAACATAACAACATTAGGAATGTTTGCCCATTTTGGGACCCATATTGTGACAAATTTCACCTAATTGTCCAGATCTTACTAAAGGAATACTTGTAAAAAGATAAAAACATTGTAACCATTTTATGAAAGAAAGGCCTTGGAAGACGCTCTCAAAGTGGAGCTTCAAGGGAATTTAAGTAAAAATAAATGTGAACCAGCATTGAAAGGATATTGTACAATAGCGAAAAACGTTAAATAAATCAATCAGTGGCTTATGCAAGCTAACACCAAGGATAACTCTGGAAAGAGTGATGAGGATGCTAAAAGGAACTCTGTGAGAATTAGTGAAAGAAGTGGAAGAACAGTGCAAAGCATTACCAACAGAATTAGGACACCGGCAGCTGATCTAAAAAGATTATAAGCATATGAGGAACTTAAGAAACGTGCAGAGGAAGCAATGAACAAATCCAGCCTTGTTTTGTCACTCATTTAGAAAAACGAAAGTAATGTATCAAAAAGTAATAGCAAAAACAAGGATAAGAATGCCCGTTTCAACGGATTTCAAGATACCACAGAACATGTGAAAATACTACGAAGAGGAGTTAAGGATGTACTTGTGACAGAATTGGAAGCCAAAGCATTTGATTTGGCAGCAGAAGTATTGGAAGATATGTAGACTTGAAAGAAAGATGTGAGAAATTGGAATCGGATGCGGGATTAAAGAGGATTGCGAAAAATTAAAAAATGTGTGTGGAAAAATTGAGAAGACATGTCGCGATCTGAAGCCTCTGGAGGTGAAGTCGCATGAAACAGTGACAGAAAGCACAAGACACCACGACGACCACAACGACCGTTGCGATCCGAAGGCAACGGAATGCAAATCCTTACAGACAACAGACACATGGGTTACACAGACATCGACACACACAAGCACGTCTACCATCACATCTACGATTACATCAAAAATAACATTGACATCAACAAGGCGGTGCAAACCAACCAGTGTACGACAGGGATGATGCAGAGGACGTGAAACCGAATGAGGGATTGAAGATGAGTGGGTGGAATGTGATGAGGGGGGTGATAGTAGCAATGGTTATTTCGTTCATGATTTAGAAAGAAAATGAGCAGGATTTAATGATGAGCATGTATATTTAGTAAATAAACGAGCAGGGTAGGACAGGAAAGAGTA
>m120308_025142_00122_c100303982550000001523012208061292_s1_p0/3363/ccs
TACTCTTTCCTGTCCTACCCTGCTCGTTTATTTACTAAATATACATGCTCATCATTAATCTTGCTCATTTGCTTTCTAAATCATGAACGAAATAACCATTGCTACTATCACCCCCTCATCACATTCCACCCGCTCACCCTCAAGCCTTCACTTGGCTTCACGTCTTCTGCATCATCCCCTGTTGTACACTCGGTTGGTTTGCACCGCCTCGTAGATGTGAGTGTTATTTTTGATGTAATCGTAGATGTGATGGTAGACGTGCTTGTGTGTGTCGATGTCTGTGTAACCCATGTGTCTGTCGTCTGTAGATTTGCGTTCTGTTGCCTTCGGATCGGTAACGGCTGTTGTTGTCGTCGTGGTCGTCGTTGTGCTTTCTGTAACTATTTCGTGCGACTTCACTTCAGTGGCTTCAGTCGCGACATTTCTTCTTGATCTTTCACACACATTTCTAAGCTTCGCAATCGTTCTTAATCCCGCAATCCAAGGTCAATTTCTCGCATCTTTCCTTCAAATCTACATCTTCCTAATACTTCTGCTGTCAAATCAAATGCTTTGACTTCTAATTCTGTTACAGGATACATCTTAACTCTCTCCGCAGTATTTTTACATTTTGTGGTATTTTGTTCATTTGAAACGGCATTCTTATCCTTGTTCTTGCTATTATTTTCGATGTATTACTTTCGTTTTTCTTAACGAGTGATAAAACAAGATTGGACTTGTTCATTGCTTCTTTTGCTTGTTCTTTAGTTCTTTAAATACTTTAAAGTCGTCTTCTAAGTCTTTTTCCAGTGTTTAGTTCTTCCGGTAATGTTTTACATTGTTCTTTCACTTCTTCCACTAATTTTAGACAAAGATTCTTTCTAATATCTTTATCATCAGCCTTTTTAGTTTTACTTTCGGCATTATCTTTGCATAAACTTCTGATTGATGCATTATTTACGTTTCCTGCTACTGTGCAATATTTTTCTAATGCAGATTCACATTTATCTTGACCACCTAATTTTCCTCGAAGCTCTACTTTGAGAGCGTCTTCCAAGGCCTTTCTTTTGTAAAATGGTTCACAATGTTTTCGAGCTTTGTACAAAGAGTAGCCTCTTTTTTAAGATCAGGGCAATTAGGTCCGAATCTATGACAGTATGACTCCGAAAGGGACAAAACTTGCTAATGATTCTATTCTTGTGTTATCTTCAAAAACGTCCGTGATATTTGACGCTTGTGTATATTCTTTGAATACTTTGCATCTATTTTGTACGTCTCTACCATCAGCTTACACGTACGTTTCCGGAAAACACATACAAAGAAAAACGGTCATCGCCTCTTCTAGACCATTTATTACACTTTTCTTTCAGATATTTACACAACTTTCTTGATCTTTCAAAGTATCCTTGTGTCATCTAGTAAAACCTGTTTCAAATTCTGTAGTCCCTAAGCGATCGCATTGCTGCTCCAGTGTATGACATGGCCACGTAATTTCTTTTGAATCCTTTCCTAAATCTGGCACTTCTCCCCAATTCCTGCAGTCTTTGTCTGTCGGAAAATCTCTCTTTTGATCCA
>m120308_025142_00122_c100303982550000001523012208061292_s1_p0/3377/ccs
TGGATCAAAAGCGAGATTTTCCGACAGACAAAGACTGCAAAGAATTAGGAAGAAAGTGTGAAGCTTTAAGAAGGATTCAAATCATATTGAATGGCTCGTGTCGTACACTGGAGCAGCAATGTAATCGTTTAGGAACTACAGAAATTTTAAAACAGATTTTACTGAATGAACACAAGGATACTTTGAAACTCATGAAAACTGTGTAACATATCTAAAAGAAAAGTGCAATAAATGGTCCAGAAGAGGAGACGACCGTTTCTCTTTTGTATGTGTTTTTCAAACGCTACATGTGAGCTGATGGTAAAAGACGTACAAGATAGGTGCAAAGTATTCAAGAAAAATATAGAGGTTGCAGAGATCGTTGATTTTCTTAAAAATAACACGAATAACATAACAACACTGGAAAGAAACTGTCCCTCCTGGCATACGTATTGCAATAGATTTCATCTAATTGTCCAGATCTTACTAAAGGAGATACTTGTAAAAAATAAAAAACATTGTAAACCATTTTATGAAAGAAAGGCCTTGGAAGACGCTCTCAAGCGGAGCTCGAGGAAAGCTAAGGATGGAAAGGAATGCGAACCAGCATTGAAAGGATATTGTACAATAGCGAAAAACGTAATAATGCGTCAATCAGTGGCTTATGCAAAGCTAACACCAAAGATAACTCTGGAAGAGTGATGAGGATGCTAGAAGGAACTCTGTGAGAATTAGTGAAAGAAGTGGAAGAACAGTGCAAAGCATTACCAACAGAATTAGGACAACCGGCAGCTGATCTAAAAAAAGATTATAAGACATATGAGGAACTTAAGAAACGTGCAGAGGAAGCAATGAACAAGTCCAGTCTTATTTTGTCACTCATTAAGAAAACGAAAGTAATGTATCAAATAGTAATAGCAAAAACAAGGATAAGAATGCCGTTTCAACGGATTTCAAGATATCACAGAACATGTGAAAATACTACGGAGAGGAGTTAAGGATGTATCCGTAACAGAATTAGAAGCTAAAGCATTTGATTTGGCAGCAGAAGTATTTGGAAGATATGTAGATTTGAAGGAAAGATGTGAGAAATTGGAATCGGATTGCGGGATTAAAGAGGATTGCGAAAAATTAAAAATGTGTGCGGATAGATTGAGAAGACATGTCGCGATCTGAAGCCTCTGGAGGTGGAGTCGCACGAAATAGTCACAGAAAGCACAACGACGACCACAACGACACAACAACCGTTACCGATCCGAGGCAACGGAATGCAAATCCTTACAGACAACAGACACATGGGTTACACAGACATCGACACATACCAGCACGTCTACCATCACATCTACGATTACATCAAAAATAACACTCACATCAACGAGGCGTTGCAAACCAACCAAGTGTACGACAGGGGATGATGCAGAGGACGTGAAACCGAGTGAGGGATTGAAGATGAGTGGGTGGAGCGTGATGAGGGGGGTGATATTAGCAATGATGATTTCATAATGATTAAAAAGTAAATGAATAGGATTTAATGATGGGCATGTATATTTAGTAAATAAACGAGCAGGGTAGGACAGGAAAGAGTA
>m120308_025142_00122_c100303982550000001523012208061292_s1_p0/3393/ccs
TGGATCAAAAGAGAGATTTTCCGACAGATAAAGACTGCAAGGAATTAGGGAAAAAAATGCCAAGATTTAGGAAAGGATTCAAAAGAAATTACGTGGCCATGTCATACACTAGAGCAGCAATGCAATCGTTTAGGGACTACAGAAATCTTGAAGCAGGTCTTACTGATGAACACAAGGATACTTTGAAAACTCATGAAAACTGTGCAACATATCTAAAAGAAAAGTGTAATAAATGGTCTAGAAGAGGCAATGACCGTTTCTCTTTTGTATGTGTCTTCCAAAACGCTACGTGTGAGCTGATGGTAAAAGAACGTACAAGATAGGTGCAAAGTATTCAAAGAAAATATAGAGAATTCAAAAATCATTGGATTTCTTAAAAATAACACGGGTAAAATAACAAGATTAGCAAATATTTGCCCATTTTGGACCCATATTGTGACAAATTTTCACCTAATTGTCTAGATCTTACGAAAGAAAATACTCTTTGTACAAAGATCAAGAAGCATTGTGAGCGTTCTATAAAAGAAAGGCCTTGGAAGATGCTCTCAAAGTAGAGCTTCAAGGAAAATTAGGTGATCAAGATAAATGCAATTTGGCACTAAAAGGATATTGTACACAATTAGAAAAATTAAATAATGAATCTATCAAAAGTTTATGCAAAGCTAACACCAAAGATAACCCTAAAAAGAGCAGCGAAGATGCTAAAAGGAACTCTGTGAGAAATTAGTGGAAGAAGTAAAAGAGCAATGCGAGACATTACCAGCAGAACTAAAAACAAACCGGCAGACGATCTAGAAAAGATGTTAAGACATATGAGGAACTTAAGGAAGAGGCAAAGAAAGCAATGAACAAGTCCAGCCTTGTTTTATCACTCGTTAAGAAAGACGGAAATAATACACCGAAAAATAATAGCAAAAGCGAAGATAAGAATGACGTTTCAAATGAAAAAGATGCCACAAAACATGTGAAAATACTACGGAGAGGAGTTAAGGATGTATTAGTAACAGAATTAGAAGCCAAGGCGTTTGACTTAGCAGCAGAAGTATTTGGAAGATATGTAGATTTAAAGGAGAGATGCAAAAAATTGGAATCAGACTGTGGGATTAAGAAAGACTGCGAAAAGTTAAAGAAGTATGCAAAAAGATTAATAAGGCATGTCACAATTTGAAACCTCTGGAGGTGAAGTCGCACGAAATAGTCACAGAAAGCACAACAACGACCACGACGACAACAACGACCGTTACCGATCCGAAGGCAACAGAATGCAAATCCTTACAGACAACAGATACATGGGTTACACAGACATCGACACACACGAGCACGTCTACCATCACATCTACGATTACATCAAAAATAACACTCACATCAACGAGGCGTTGCAAACCAACCAAGTGTACGACAGGGGATGATGCAGAGGACGTGAAGCGAGTGAGGGATTGAAGATGAGTGGGTGGAGCGTGATGAGGGGGGTGATATTAGCAATGATGATTTCGTTCATGATTTAGAAAGCAAATGAGCAAAATTTAATGATGAGCATGTATATTTAGTAAATAAACGAGCAGGGTAGGGCAGGAAAGAGTA
>m120308_025142_00122_c100303982550000001523012208061292_s1_p0/3406/ccs
TACTCTTTCCTGTCCTACCCTGCTCGTTTATTTACTAAATATACATGCCATCATTAAATCCTATTCATTTACTTTTTAAATCATTATTGAAATCATCATTGCTACTATCACCCCCTCATCACGTTCCACCCACTCATCTTCAATCCCTCACTCGGCTTCACGTCCTCTGCATCATCCCCTGTCGTACACTTGGTTGGTTTGCATCGCCTTGTTGATGTCAATGTTATTTTGATGTAATCGTAGATGTGATGGTAGACGTGCTTGTGTGTGTCGATGTCTGTGTAACCCATGTATCTGTTGTCTGTAAGGATTTGCATTCTGTTGCCTTCGGATCGGTAACGGTTGTTGTTGTCGTGGTCGTTGTTGTGCTTTCTGTGACTATTTCGTGCGACTTCACCTCCAGAGGTTTCAAATTGTGACATGCCTTATTAATCTTTTTGCATACTTCTTTTAACTTTTCGCAGTCTTTCTTAATCCCACAGTCTGATTCCAATTTTTGCATCTTTCCTTTAAATCTACATATCTTCCAAATACTTCTGCTGCTAAGTCAAACGCCTTGGCTTCTAATTCTGTTACTAATACATCCTTACTCCTCTCCGTAGTATTTTCACATGTTTTGTGGTATCTTTTCATTTGAAACGTCATTCTTATCTTCGCTTTTGCTATTATTTTTCGGTGTATTATTTCCGTCTTTCTTAACGAGTGATAAAACAAGGCTGGACTTGTTCATTGCTTTCTTTGCCTCTTCCTTAAGTTCCTCGTATGTCTTAACATCTTTTTCTAGATCGTCTGCCGGTTGTTTTAGTTCTGCTGGTAATGTCTCGCATTGCTCTTTTACTTCTTCCATCAATTTCTTACAAAGCTCTTCTACCACTTTTCGTCAGTCTTTTTATTGCTACCTTGAGTGCTATCTTTGCATAAACTTCTGACTGATGCGTTATTTACATTTCTCGCTAGTGTACAATACCCCTTCAATGCTGCAGTACATTTGTTTTCATCATTCAGCTTTCCTCGAAGCTCTTCTTTGAGAGCGTTTTCCAAGGCCTTTCTTTCATAGAATGGCTTACAATGATCTTTAATCTTTGTACAAAGAGTATCTTTTTCGTAAGATCTGGACAATTAGGTGAAAATCTATTGCAGTATGTATGCCAGGAGGGACAGTTTCTTTCCAGTGGTTGTTATGTTATTCGTGTTATTTTAAGAAATTCAACAATCTCTGAAACCTCTATATTTTTTCGAATATTTTGCATCTATTTTGTACGTCTTCTACCATCAGTTCACACGTAGCGTTTTGGAAGACACATACAAAAGAGAAACGGTTATCACCTCTTCTAGACCATTTATTACACTTTCCTTTAAATATGTTACACAGTTTTCATGAGTTTTCAAAGTATCCTTGTGTTCATTCAGTAAAACCTGCTTCAAGATTTCTGTAGTCCCCAAGCGATCACACTGTTGCTTTAGCGTATGACATGGCCATTGAATCTGATTGAATCCTTTCCTAAAGCTTCACACTTCTCCTAATTCCTTGCAATCTTTGTCTGTCGGAAGTCTCGCTTTTGATCCA
>m120308_025142_00122_c100303982550000001523012208061292_s1_p0/3425/ccs
TACTCTTTCCTGTCTACCCTGCTCGTTTATTTACTAAATATACATGTATCATTAAATTTTGCTCATTGCTTTCTAAATCATGAACGAAAAACCATTGCTACTATCACCCCCCTCATCACATTCCACCCGCTCACCCTCAAGCTTCACTCGGTTTCACGTCTCCCGCATCATCCCTGTCGTACCACTTGGTTGGTTTGCATCGCCTCGTTGATGTCAATGTTATTTTGATGTGATTGTAGATGTGATGGTAGACGTGCTGTGGTGTGTCGATGTCTGTGTAACCCATGTGTCTGTTGTCTGTAAGGATTGCATTCTGTTGCCTTCGATCGGTAACGGTTGTTGTTGTCGTTGTGGTCGTCGTTGTGCTTTCTGTGACTATTTCGTGCGACTTCACCTCCAGAGCTTCAGATCACGACATGTCTTCTCAATCTTTTCACACACATCTTTTAAATCATCACAATCGTCTTTAATCCCGCAATCTGAGGCCAATTTCTCACATCTTTCTTTCAAGTCTACATATCTTCCAAACACTTCTGCTGTTAATCAAATGCTTTGCTTCCAATTCTGTCACGGGTACATTTTTAACTTCTCTCCGTAGTATTTTCACATTATTTTGTGGTATCTTTTTCATTTGAAACAGCATCCTTATCCTTGTTTTTGGCTATTATTTTTCGATGTATTACTTTGGTTTTTCTTAACAAGTGATAAAATAAGGCTGGACTTGTTCATTGCTTTCCTTTGCCTTTTCCTTAAGTCGCTCATATGTTTCAAAATCATTCTTTTAGATCTTTTTCCTCATGCTTCAGTTCTGCTGGTAATACTTGCACTGCTGTCCACTTCTTCTACTAATTTTAGACAAAGCTTCTTCTAACATTTTCATCATCCTTTTCAGTTTTATTTTTCGTATTATTTTACATAAACTGCTGTGATCATTATTTACATTTTCCAATATTGTGCAGTATCCTTTCAATGCAGGTTCGCATTGTTTTTTACTTAAATTCCCTCGAAGCTCTACTTTAAGAGCATCTCTAAAACCTTTCTTCTATAAAATGGTTCGCAATATTTTTAAGATTTTTGACAGAAAGTTTTTCCTTTGTCAAGATCAGGACAATTGGGTAAAAATCTATCGCAGTATGGATGCATGAAGGGCAAATATTTGATGCTGATTCTGTTTTTATTTTATTTTTTTCAAGGAATCATTAATATCTGATGCTTGCATATTTTTTCGAATACTTCACACCTATCTTTTACATCATCTACCATCAGCATACACGTAGCGTTTTGGAAGACACATACAAAAGAGAAACGGTCATCTCCTCTTCTAGACCATTTATGGCATTTTCTCTTTAAATATTTCGTACAGTTTTCATGAGTTTTCAAAGTATCTTGTGTTCATCCGATAAAATCTGTTTTAAAATTTCTGTAGTCCTAAGCGATCACATTGCTGCTTTAACGTATGGCATGGCCATTGAATCTGATTCGAATCCTTTCCTAAATCTTGCATTTTCTCCTAATTCTTTGCAGTCTTTGTCTGTCGGAAAGTCTCTCTTTTGATCCA
>m120308_025142_00122_c100303982550000001523012208061292_s1_p0/3427/ccs
TACTCTTCCTGCCCTACCCTGCTCGTTTATTTACTAAATATACATGCTCATCATTAATCTTGGCTCATTGCTTTCTAAATCATGAACGAAATAACCATTGCTACTATCACCCCTCATCACATTCCACCCGCTCATCTTCAATCCCTCATTCGTTTCACGTCCTCTGTATCATCCCCTGTCGTACACTTGGTTGGTTTGCATCGCCTCGTTGATGTGAGTGTTATTTTGATGTAATCGTAGATGTGATGTAGTGTGCTTGTTTGTGCGATGCTGTGTAACCCATGTATCTGTTGTCTGTAAGGATTGCATTCGTTGCCTCGGATCGGTAACGGTTGTTGTTGTCGTTGTGGTCGTCGTTGTGCTTTCTGTGACTATTTCGTGCGACTTCACCTCCAGAGCTTCAGATCACGACATGTCTCTCATCTTCACACACATCTTTAAATCATCACAATGCGTCTTTATCCCGCATCTGAGGCCAATTTCCACATCTTCTTTCAGTCTACATATCTTCCAACACTTCGCTGCTGTTAATCAAATGCTTGGCTTCCAATTCTGTCACGGGTACATTTTTTAACTTCTCGCCGAGTATTTTCACATATTTTGTGGTATCTTTTCATTTGAAACAGCATCCTTATCCTTGTTTTGCTATTATTTCGATGTATTACTTTGGTTTTTCTTAACAAGTGATAAATAAGCTGGACTTGTTCATTGCTTTCTTTGCCTTTTCCTTAAGTCCCTCATATGTTTCAAATCATCTTTTAGATCTTTTCCTCATGCTTCAGTTCTGCTGGTAATACTTTGCACTGGCTGTTCCACTTCTTCTACTAATTTTAGACAAAGCTTCTTCTAACATTTCATCATCCTTTTCAGTTATTTTTCGTATTATTTTTACATAAACTGGCTGATTGATGCATTATTACATTTCCAATATTGTGCAATATCTTTCAATGCAGTTCGCATTTGTTTTTACTTAATTCCCTCGAGCTCTACTTTAAGAGCATCTTCAAAACTTCTTCTATAAAATGGTCGCAAATTTTTTAAGATTTGACAGAAAGTTTTCCTTTGTCAAGATCAGGACAATTGGGTAAAATCTATCGCAGTATGGATGCCATGAAGGGCAAATATTGATGCTGATTCTGTTTTATTTTATTTTTTTCAAGGAATCATTAATATCTGATGCTTGCATATTTTTTTCGAATACTTCACACCTATCTTTACATCATCTACCATCAGCTTACACGTAGCGTTTGAAGCACATACAAAAGAGAAACGGTCATCTCCTCTTCTAGACCATTTATGGCATTTTCTCTTTAAATATTCGTACAGTTTTCATGAGTTTCAAAAGTATCTTTGTGTTCATCCAATAAAATCTGTTTAAAATTCTGTAGTCCCTAGCGATCACATTGCTGCTTTAACGTATGGCATGGCCATTGAATCTGATTCGAATCCTTTCCTAAATCTTGGCATTTCTCCCTAATCTTTGCAGTCTTTGTCTGTCGGAAAATCTCGCTTTTGATCCA
>m120308_025142_00122_c100303982550000001523012208061292_s1_p0/3456/ccs
TACTCTTTCCTGCCCTACCCTGCTCGTTATTTACTAAATATACATGCTCATCATTAAATCTTGCTCATTTGCTTTCTAAATCATGAACGAAATAACCATTGCTACTATCACCCCCCTCATCACCATTCCACCCGCTCACCCTCAAGCCTTCACTTGGCTTCACGTCTTCTGCCATCATCCCCTGTCGTACACTTGGTTGGTTTGCACCGCCTCGTTGATGTGAGTGTTATTTTTGATGTAATCGTAGATGTGATGGTAGACGTGCTTGTGTGTGTCGATGTCTGTGTAACCCCATGTGTCTGTTGTCTGTAAAGATTTGCGTTCTGTTGCCTTCGGATCGGTAATGGTTGTTGTTGTCGTCGTGGTCGTTATTGTGCTTCTGTGACTATTTCGTGCGACTTCACCTCCAGAGGCTTCAGATCGCGACATTTCTTCTTTAATCTTTCCACACACACCTTTTAAACCATCGCAATCGTCTTTAATCCCGCAATCCAAGGTCAATTTCTCGCCATCTTTCCTTCAAATCTATATATCTTCCTAATACTTCTGCTGCTAAATCAAATGCTTTGACTTCTAATTCTGTCACAAGTACATTCTTAACTTCTCTTCGTAGTATTTTTACATGTTCTGTGGTATTTTGTTCATTTGAAACAGCATTCTTATCCTTGCTCTTGCTATTATTTTTCGATGTATTACTTTCGTTTTTCTTAACGAGTGATAAACAAGATTGGACTTGTTCATTGGCTTCTTTTGCTTGTTCTTTAAGCTCTTTAAATACTTTAAAGTCGTCCTTCTAAGTCTTTTTTCCAGTTGTTTTAGTTCTTCCGGTAATGTTTTACATTGTTCTTTCACTTCTTCCACTAATTTTAGACAAAGATTCTTCTAACATCTTTATCATCAGCCTTTTTAGTTTTACTTTCGGCATTATCTTTGCATAAACTTCTGATTGATGCATTATTTACGTTTCCTGCTACTGTGCAATATTTTTCTAATGCAGATTCACATTTATCTTGACCACCTAATTTTCCTCGAAGCTCCACTTTGAGAGCGTCTTCCAAGGCCTTTCTTTTGTAATATGGTTCACAATGCTTCTTGAGTTTTGTACAAAAAAGTTTTCCCTTTCTAAGATTAGGGCAATTAGGTTCAAATCTATGACAGTATGGGTCCAAAAAGGGACATAATCTTGCTAATGATGGCTATTGTTGTCTTATTTTTAAAAATGTCATTGATCTCTGAAGCTTTTATATTCTCTTCAAATACTTCCACACCTATTTTCGTACATCACCTACCATCAGCTTGCACGTAGCGTTTTGGAAAACACATACAAAAGAAAAACGGTCCATCTCCTCTTCTAGACCATTTATGGCATTTTCTCTTTAAATATTTCGTACAGTTTTCATGAGTTTTCAAAGTATCTTTGTGTTCACCCAATAAAATCTGTTTTAAAATTTCTGTAGTCCCTAAGCGATCACATTGCTGCCTTTAACGTATGGCATGGCCATTGAATCTGATTCGAATCCTTTCCTAAATCTTGGCATTTTCTCCCTAATTCTTTGCAGTCTTTTGTCTGTCGGAAAGTCTCTCTTTTGATCCA
>m120308_025142_00122_c100303982550000001523012208061292_s1_p0/3458/ccs
GGATCAAAAGCGAGACTTCCGACAGACAAAGACTGCAAAGAATTAGGGAGAAAATGCCAAGATTTAGGAAAGGATTCGAATCAGATTCAATGGCCATGCCATACGTTAAAGCAGCAATGTGATCGCTTAGGGACTACAGAAATTTTAAAACAGATTTTATTGGATGAACACAAAGATACTTTGAAAACTCATGAAAACTGTACGAAATATTTAAAGAGAAAATGCCATAAATGGTCTAGAAGAGGAGATGACCGTTCTCTTTTGTATGTGTCTTCCAAAACGCTACGTGTAAGCTGATGGTAGATGATGTAAAAGATAGGTGTGAAGTATTCGAAAAAAATATGCAAGCATCAGATATTAATGATTCCCTTGAAAAAAATAAAATAAAAACAGAATCAGCATCAAATATTTGGCCCTTCATGGCATCCATACTGCGATAGATTTTTACCCAATTGTCCTGATCTTGACAAAGGAAAAACTTTCTGTCAAAATCTTAAAAAATATTGCGAACCATTTTATAGAAGAAAGGTTTTAGAAGATGCTCTTAAAGTAGAGGCTTCGAGGGAATTTAAGTAAAAACAAATGCGAACCTGCATTGAAAGGATATTGCACAATATTGGAAAATGTAAATAATGCATCAATCAGCAGTTTATGTAAAAATAATACGAAAAATAAAACTGAAAAGGATGATGAAAATGTTAGAAAGAAGCTTTGTCTAAAATTAGTAGAAGAAGTGGAACAGCAGTGCAAAGTATTACCAGCAGAACTGAAGCATGAGGAAAAAGATCTAAAAGATGATTTTGAAACATATGAGGGACTTAAGGAAAAGGCAAAGAAAGCAATGAACAAGTCCAGCCTTATTTTATCACTTGTTAAGAAAAACCAAAGTAATACATCGAAAAATAACAGCAAAAACAAGGATAAGGATGCTGTTTCAAATGAAAAAGATACCACAAAATATGTGAAAATACTACGGAGAGAAGTTAAAAATGTACCCGTGACAGAATTGGAAGCCAAAGCATTTGATTTAACAGCAGAAGTGTTTGGAAGATATGTAGACTTGAAAGAAAGATGTGAGAAATTGGCCTCAGATTGCGGGAATTAAAGACGATTGTGATGATTTAAAAGATGTGTGTGAAAAGATTGAGAAGACATGTCGTGATCTGAAGCCTCTGGAGGTGAAGTCGCACGAAATAGTCACAGAAAGCACAACGACGACCACAACGACAACAACAACCGTTTACCGATCCGAAGGCAACAGAATGCAAATCCTTACAGACAACAGACACATGGGTTACACAGACATCGACACACGCAAGCACGTCTACCATCACATCTACAATCACATCAAAAATAACATTGACATCAACGAGGCGATGCAAACCAACCAAGTGTACGACAGGGGATGATGGCGGGAGACGTGAAAACCGAGTGAAGGCTTGAGGGTGAGCGGGGTGGAATGTGATGAGGGGGGTGATAGTAGCAATGGTTATTTCGTTCACGATTTAGAAAGCAAATGAGGCAGGATTTAATGATAAGCATGTATATTTAGTAAATAAACGAGCAGGGTAGGACAGGAAAGAGTA
>m120308_025142_00122_c100303982550000001523012208061292_s1_p0/3505/ccs
TGGATCAAAGCGAGACTTTCCGACAGATAAAGACTGCAAGGAATTAGGGAAAAATGCCAAGATTTAGGAAAGGATTCAAAAGAAATTACGTGCCATGTCATACACTAGAGCAGCAATGCAATCGTTTAGGGACTACAGAAATCTTGAAGCAGGTCTTACTGGATGAACACAAGGATACTTTGAAACTCAGAAAACTGTGCAACATATCTAAAAGAAAAGTGTAATAAATGGTCTAGAGAGGCAATGACCGTTTCTCTTTGTATGTGTCTTCCAAAACGCTACGTGTGAGCTGATGGTAAAGACGTACAGATAGGTGCAAAGTATTCAAAGAAAATATAGAGAATTCAAAAATCATTGGATTTCTTAAAAATAACACGGGTAAAATAACAAGATTAGCAAATATTTGGCCCATTTTGGGACCCATATTGTGACAAATTTTCACCTAATTGTCTAGATCTTACGAAAGAAAATACTCTTTGTACAAAGATCAAGAAGCATTGTGAGCCGTTCTATAAAAGAAAGGCCTTGGAAGATGCTCTCAAAGTAGAGCTTCAAGGAAATTAGGTGATCAAGATAAATGCAATTTGGCACTAAAAGGATATTGTACACAATTAGAAAAATTAAATAATGAATCTATCAAAAGTTTATGCAAAGCTAACACCAAAGATAACCCTAAAAGAGCAGCGAAGATGCTAAAAAGGAACTCTGTGAGAAATTAGTGGAAGAAGTAAAAGAGCAATGCGAGACATTACCAGCAGAACTAAAACAACCGGCAGACGATCTAGAAAAAGATGTTAAGACATATGAGGAACTTAAGGAAGAGGCAAAGAAAGCAATGAACAAGTCCAGCCTTGTTTTATCACTCGTTAAGAAAGACGGAAATAATACACCGAAAAATAATAGCAAAAGCGAAGATAAGAATGACGTTTCAAATGAAAAGATGCCACAAAACATGTGAAAATACTACGGAGAGGAGTTAGGATGTATTAGTAACAGAATTAGAAGCCAAGGCGTTTGACTTAGCAGCAGAAGTATTGGAAGATATGTAGATTTAAAGGAGAGATGCAAAAAATTGGAATCAGACTGTGGGATAAGAAAGACTGCGAAAGTTAAAAGAAGTATGCAAAAGATTAATAAGGCATGTCACAATTTGAAACCTCTGGAGGTGAAGTCGCACGAATAGTCACAGAAAGCACAACAACGACCACGACGACAACAACGACCGTTACCGATCCGAAGGCAACAGAATGCAAATCCTTACAGACAACAGATACATGGGTTACACAGACATCGACACACACAGCCACGTCTACCATCACATCTACGATTACATCAAAAATAACACTCACATCAACGAGGCGTTGCAAACCAACCAAGTGTACGACAGGGGATGATGCAGAGGACGTGAAGCCGAGTGAGGGATGAAGATGAGTGGGTGGAGCGTGATGAGGGGTGATATTAGCAATGATGATTCGTTCATGATTTAGAAAGCAAATGAGCAAAATTTAATGATGAGCATGTATATTTAGTAAATAAACGAGCAGGGTAGGACAGGAAAGAGTA
>m120308_025142_00122_c100303982550000001523012208061292_s1_p0/3510/ccs
TGGATCAAAAGAGAGATTTTCCGACAGACAAAGACTGCAAAGAATTAGGGAGAAAATGCCAAGATTTAGGAGAGGATTCAAAAGAAATTACGTGGCCATGTCATACACTGGAGCAGCACTGCAATCGCCTGGGGACTACAGAAATTTTAAAGCAGGTTTTATTGGATGAACACAAGGATACTTTGAAAACTCATGAAAACTGTGTAACATATCTAAAAGAAAAATGTAATAAATGGTCTAGAAGAGGCGATAACCGTTTCTCTTTTGTATGTGTCTTCCAAAACGCTACATGTGAGCTGATGGTAAAAGACGTACAAGACAGATGTAAAGTATTTCGAAAAAAATATAGAGGTTGCAGAGATCGTTGAATTTCTTAAAAATAACACAAATAACATAACAACACTGGAAAGAAACTGTCCCCCCTGGCATACGTATTGCAATAAATTTTCGCCTAATTGTCCAGGTCTTACGAAAGAGGATAGTTGTACAAAAATCAAGAAGCATTGTGAGCCGTTCTATAAAAGAAAGGCCTTGGAAGATGCTCTCAAAGTAGAGCTTCAAGGAAAATTGACTGATAAATCTAAATGTGAACCTGCATTGAAAAGATATTGTACAGTAGCGGGAAACGTAAATAATGTGTCTATCAAAAGTTTATGCAAAGATAGCACTCAAGGTAACAATAAAAAACCTGAGGACAAAGTGGTAGAAGAGCTTTGTAAGAAATTAATGGAAGAAGTAAAAGAGCAATGTGAGACATTACCAGCAGAATTAACGGAGCTGGAAAAAAATCTAGAAAAAGATGTTAAAGCATATAAAGAACTTAAGAAAGAAGCAAAAAAAGCAATGAACAAGTCTAATCTTGTTTTATCACTCGTTAAGAAAAACGAAAGTAATACATCAAAAAATAATAGAAATAATAACAAAAACAAGGATAAGAATGCCGTTTCAAATAGATTTCAAGATACCACAGAACATGTGAAAATACTACGGAGAGGAGTTAAGGAGGCACTTGTAACAGAATCTGAAGCCAAGGCATTTGACCTAGCAGCAGATGTGTTTGGAAGATATCTAGATTTGAAGGAAAGATGTAATAAATTGACCTCAGATTGCGGGATTAAAGAAGATTGCGATGGTCTAAAAGAAGTGTGTGGAAAGATTGAGAAGACATGTCGTGATCTGAAGCCTCTGGAGGTGAAGCCACACGAAACAGTGACAGAAAGCACAACGACGACCACGACGACAGCAACAACCGTTACCGATCCGAAGGCAACAGAATGCAAATCCTTACAGACAACAGATACATGGGTTACACAGACATCGGCACAAACAAGCACATCTACCATCACATCTACGATTACATCAAAAATAACACTCACATCAACGAGGCGATGCAAACCAACCAAGTGTACGACAGGGGATGATACAGAAGACGTGAAGCCGAAGTGAGGCTTGAGGTGAGCGGGTGGAGCGTGATGAGGGGGGTGATAGTAGCAATGGTTGATTTCATCATGATTTAGAAAGCAAATGAGCAAGGATTTAATGATGGGCATGTATATTTACTAGATAAGCAAGCAGGGTAGGACAGGAAAGAGTA
>m120308_025142_00122_c100303982550000001523012208061292_s1_p0/3511/ccs
TGGATCAAAAGAGAGATTTTCCGACAGACAAAGACTGCAAGGAATTGGGGAGAAAGTGCCAAGATTTAGGAAAGGATTCAAAAGAAATTACGTGGCCATGTCATACACTGGAGCAGCAATGCGATCGCTTAGGGACTACAGAAATCTTGAAGCAGGTTTTACTAGATGAACACAAGGATACTTTGAAAGATCAAGAAAGTTGTGTAAAATATCTAAAAGAAAAGTGTAATAGATGGTCTAGAAGAGGCGATAACCGTTTTTCTTTTGTATGTGTTTCCAAAACGCTACGTGCAAGCTGATGGTAGGTGATGTACAAAATAGGTGTGAAGTATTTGAAGAGAATATAAAAGCTTCAGAGATCAATGACATTTTTAAAAATAAGACAACAATAGCGTCATTAGCAAGATTATGTCCCTTTTTGGACCCATACTGTCATAGATTTGAACCTAATTGCCCTAAATCTTAAGAAAGGGAAAACTTTTTGTACAAAACTCAAGAAGCATTGTGAACCATATTACAAAAGAAAGGCCTTGGAAGACGCTCTCAAAGTGGAGCTTCGAGGAAAATTAGGTGGTCAAGATAAATGTGAATCTGCATTAGAAAAATATTGCACAGTAGCAGGAAACGTAAATAAATGCATCAATCAGAAAGTTATGCAAAGATAATGCCGAAAGTAAAACTAAAAAGGCTGATGATAAAGATGTTAGAAAGAATCTTTGTCTAAAATTAGTGGAAGAAGTGAAAGAACAATGTAAAACATTACCGGAAGAACTAAACAACTGGAAAAAGACTTAGAAGACGACTTTAAAGTATTTAAGAACTTAAAGAACAAGCAAAGAAGCAATGAACAAGTCCAATCTTGTTTTATCACTCGTTAAGAAAAACGAAAGTAATACATCGAAAAATAATAGCAAAAACAAGGATAAGGATGCTGTTTCAAATGAAAAAGATACCACAAAATATGTGAAAATACTACGAGAGAAGTTAAAAATGTACCGTGACAGAATTGAAGCCAAAGCATTTGATTTAACAGCAGAAGTGTTTAGGAAGATATGTAGACTTGAAGAAGATGCGAGAAATTGACCTTGGATTGCGGGATTAAAGACGATTGCGATGATTTAAAAGATGTGTGTGAAAGATGAGAAGACATGTCGCGATCTGAAGCCTCTGGAGGTGAAGTCGCACGAAATAGTCACAGAAAGCACAACGACGACCACGACGACAACAACAACCGTTACCGATCCGAAGGCAACAGAACGCAAATCCTTACAGACAACAGACACATGGGTTACACAGACATCGACACACACAAGCACGTCTACCATCACATCTACGATCACATCAAAAATAACACTGACATCAACGAGGCGGTGCAAACCAACCAAGTGTACGACAGGGGGATGATGCGGGAGACGTGAAGCCGAGTGAAGCTTGAGGGTGAGCGGGGTGGAATGTGGATGAGGGGGGTGATAGTAGCAATGGTTATTTCGTTCATGATTTAGAAGCAATGAGCAAGATTTAATGATGAGCATGTATATTTAGTAAATAAACGAGCAGGGTAGGGCAGGAAAGAGTA
>m120308_025142_00122_c100303982550000001523012208061292_s1_p0/3521/ccs
TGGATCAAAAGAGAGATTTCCGACAGATAAAGATTGCAAGGAATTAGGAAGAAAGTGTGAAGCTTTAGGAAAGGATCAAATCAGATTCAATGGCCATGTCATACGCTAAAGCAACAATGTGATCGCTTAGGGACTACAGAAATCTTGAAAACAGGTTTTACTAGATGAACACAAGGATACTTTAAGAACTCATGAAAACTGTACAAAATATTTAAAGAGAAAATGTCATAAATGGTCTAGAAGGGGCGATGATCGTTTCTCTTTTGTATGTGTTTTCCAAAACGCTACGTGTAAGCTGATGATAGAAGACGTACAAGATAGGTGCAAAGTATTGAAAAAAATGTACAAACTTCAAATATCAAGGACATTTTCGAAGAAAATAACATAAAAATAGAATCATTAGCAAGATTTGTCCTTTTGGGGTTCATATTAATAGATTTGGACCTAATTGTCCTGACCTTAAAAAAGAGGCTACTTTTGTACAAAGCTCGAAAACATTGTGAACCATTTTACAAAGAAAGGCCTTGGAAGACGCTCTTAAAGTAGAGCTTCGGGGAAAGTTGAATGATGAAAAGAAATGCGAACCAGCATTAAAAGATATTGTACAATAGCGGGAAACGCAAATAATGAGTCAATCAGAAGTTTATGTAAAGATAACACCAAGAATAAAACTAAAAAAAACAATGATGAAGATGTTAGAAAGAAGCTTTGTCTAAATTAATAGAAGAGGTGGAATATCAATGCAAACTATTACCAGCAGAACTAAAACAACCGGCAGACGATCTAGAAAAAGATTTTAAAACATATGAGGGACTTAAGGAAAAGGCAAAGAAAGCAATGAGCAAGTCCAATCTTGTTTTATCACTCGTTAAAAAAAACGAAAGTAATACATCGAAAAATAGTAGCAAGAGCAAGGATAATAATGCCGTTTCGAACGGACTTCAAGATACCACAGAACATGTGAAATACTACGGAGAGGAATTAAGGATGTACTTGTGACAGAATTGGAAGCCAAGGCATTTGACCTAGCAGCAGATGTGTTTGGAAGATATGTAGATTTGAAGGAAAGATGTGAGAAATTAAAATCGGATTGCGGGATTAAAGACGACTGTAAAGATCTAGAAATGTATGCAAAAAGATCGAGAAAACATGTAGCGATCTGAAGCCTCTGGAGGTGAAGTCGCACGAAATAGTTACAGAAGCACACGACGACCACGACGACAACAACCGTTACCGATCCGAAGGCAACAGAATGCAAATCCTTACAGACAACAGACACATGGGTTACACAGACATCGACACACACAAGCACGTCTACCATCACATCTACAATCACATCAAAAATAACACTCACATCAACAAGGCGGTGCAAACCAACCAAGTGTACGACAGGGGATAATGCAGAGGACGTGAAGCCGAGTGAGGGATTGAAGATGAGTGGATGGAGTGTGACGAGGGGGGTGATAGTAGCAATGGTTATTTCGTTCATGATTTTAGAAAGCAAATGAGCAAGATTTAATGATGAGCATGTATATTTAGTAAATAAACGAGCAGGGTAGGACAGGAAAGAGTA
>m120308_025142_00122_c100303982550000001523012208061292_s1_p0/3525/ccs
TACTCTTTCCTGCCCTACCCTGCTCGTTTATTTACTAAATATACATGCTCATCATTAATCTTGCTCATTTGCTTTCTAAATCATGAACGAAATAACCATTGCTACTATCACCCCCCTCATCACATTCCACCCGCTCACCCTCAAGCCTTCACTTGGCCTTCACGTCTTCTGCATCATCCCCTGTCGTACACTTGGTTGGTTTGCACCGCCTCGTTGATGTGAGTGTTATTTTTGATGTAATCGTAGATGTGATGGTAGACGTGCTTGTGTGTGTCGATGTCTGTGTAACCCATGTGTCTGTTGTCTGTAAAGATTTGCGTTCTGTTGCCTTCGGATCGTAATGGTTGTTGTTGTCGTCCGTGGTCGTTATTGTGCTTTCTGTGACTATTTCGTGCGACTTCACCTCCAGAGGCTTCAGATCGCGACATTTCTTCTTAATCTTTCCACACACACCTTTTAAACCATCGCAATCGTCTTTAATCCCGCCAATCCAAGGTCAATTTCTCGCATCTTTCCTTCAAATCTATATATCTTCCTAATACTTCTGCTGCTAAATCAAATGCTTTGACTTCTAATTCTGTCACAAGTACATTCTTAACTTCTCTTCGTAGTATTTTTACATGTTCGGTGGTATTTTGTTCATTTGAAACAGCATTCTTATCCTTGCTCTTGCTATTATTTTTCGATGTATTACTTTCGTTCTTCTTAACGAGTGATAAACAAGATTGGACTTGTTCATTGCTTCTTTTGCTTGTTCTTTTAAGTTCTTTAAATACTTTAAAGTCGTCTTCTAAGTCTTTTTCCAGTTGTTTTAGTTCTTCCGGTAATGTTTTACATTGTTCTTTCACTTCTTCCACTAATTTTAGACAAAGATTCTTTCTAACATCTTTATCATCAGCCTTTTTAGTTTTACTTTTCGGCATTATCTTTGCATAAACTTCTGATTGATGCATTATTTACGTTTTCCTGCTACTGTGCAATATTTTCTAATGCAGATTCACATTTATCTTGACCACCTAATTTCCTCGAAGCTCCACTTTGAGAGCGTCTTCCAAGGCCTTTCTTTTGTAATATGGTTCACAATGCTTCTTGAGTTTTGTACAAAAAGTTTTCCCTTTCTTAAGATTAGGGCCAATTAGGTTCAAATCTATGACAGTATGGGTCCAAAAAGGGACATAATCTTGCTAATGATGCTATTGTTGTCTTATTTTTAAAAATGTCATTGATCTCTGAAGCTTTTATATTCTCTTCAAATACTTCACACCTATTTTGTACATCACCTACCATCAGCTTGCACGTAGCGTTTTGGAAAACACATACAAAAGAAAACGGTTATCGCCTCTTCTAGACCATTTATTACACTTTTCTTTTTAGATATTTTACACACTTTCTTGATCTTTCAAAGTATCCTTGTGTTCATCTAGTAAAACCTGCTTCAAGATTTCTGTAGTCCCTAAGCGATCGCATTGCTGCTCCAGTGTATGACATGGCCACGTAATTTCTTTTGAATCCTTTCCTAAATCTTGGCACTTTCTCCCCAATTCCTTGCAGTCTTTGTCTGTCGGAAAATCTCGCTTTTGATCCA
>m120308_025142_00122_c100303982550000001523012208061292_s1_p0/3526/ccs
TGGATCAAAGCGAGATTTCCCGACAGACAAAGACTGCAAGGAATTGGGGAGAAAGTGCCAAGATTTAGGAAAGGATTCAAAAGAAATTACGTGGCCATGTCATACACTGGAGCAGCAATGCGATCGCTTAGGGACTACAGAAATCTTGAAGCAGGTTTTACTAGATGAACACAAGGATACTTTGAAAGATCAAGAAAGTTGTGTAAAATATCTAAAAGAAAAGTGTAATAAATGGTCTAGAAGAGGCGATAACCGTTTTTCTTTTGTATGTGTTTTCCAAAACGCTACGTGCAAGCTGATGGTAGGTGATGTACAAAATAGGTGTGAAGTATTTGAAGAGAATATAAAAGCTTCAGAGATCAATGACATTTTTAAAAATAAGACAACAATAGCATCATTAGCAAGATTATGTCCCTTTTTGGACCCGTACTGTCATAGATTTGAACCTAATTGCCCTAATCTTAAGAAAGGGAAAACTTTTTGTACAAAACTCAAGAAGCATTGTGAACCATATTACAAAAGAAAGGCCTTGGAAGACGCTCTCAAAGTGGAGCTTCGAGGAAAATTAGGTGGTCAAGATAAATGTGAATCTGCATTAGAAAAATATTGCACAGTAGCAGGAAACGTAAATAATGCATCAATCAGAAGTTTATGCAAAGATAATGCCGAAAGTAAAACTAAAAAGGCTGATGATAAAGATGTTAGAAAGAATCTTTGTCTAAAATTAGTGGAAGAAGTGAAAGAACAATGTAAAACATTACCGGAAGAACTAAAACAACTGGAAAAAGACTTAGAAGACGACTTTAAAGTATTTAAAGAACTTAAAGAACAAGCAAAAGAAGCAATGAACAAGTCCAATCTTGTTTATCACTCGTTAAGAAAAACGAAAGTAATACATCGAAAAATAATAGCAAGAGCAAGGATAAGAATGCTGTTTCAAATGAACAAAATACCACAGAACATGTAAAAATACTACGAAGAGAAGTTAAGAATGTACTTGTGACAGAATTAGAAGTCAAAGCATTTGATTTAGCAGCAGAAGTATTAGGAAGATATATAGATTTGAAGGAAAGATGCGAGAAATTGACCTTGGATTGCGGGATTAAAGACGATTGCGATGGTTTAAAAGGTGTGTGTGGAAAGATTAAGAAGAAATGTCGCGATCTGAAGCCTCTGGAGGTGAAGTCGCACGAATAGTCACAGAAAGCACAATAACGACCACGACGACAACAACAACCATTACCGATCCGAAGGCAACAGAACGCAAATCTTTACAGACAACAGACACATGGGTTACACAGACATCGACACACACAAGCACGTCTACCATCACATCTACGATTACATCAAAAATAACACTCACATCAACGAGGCGGTGCAAACCAACCAAGTGTACGACAGGGGATGATGCAGAAGACGTGAAGCCAAGTGAAGGCTTGAGGGTGAGCGGGTGGAATGTGATGAGGGGGGTGATAGTAGCAATGGTTATTTCGTTCATGATTTAGAAAGCAAATGAGCAAGATTTAATGATGAGCATGTATATTTAGTAAATAAACGAGCAGGGTAGGGCAGGAAAGAGTA
>m120308_025142_00122_c100303982550000001523012208061292_s1_p0/3533/ccs
TACTCTTTCCTGCCCTACCCTGCTCGTTTATTTACTAAATATACATGCTCATCATTAAATTTTGGCTCATTTGCTTTCCTAAATCATGAACGAAATCATCATTGCTAATATCACCCCCCCTCATCACGCTCCACCCACTCATCTTCAATCCCTCACTCGGCTTCACGTCCTCTGCATCATCCCCTGTCGTACACTTGGTTGGTTTGCAACGCCTCGTTGATGTGAGTGTTATTTTTGATGTAATCGTAGATGTGATGGTAGGACGTGGCTTGTGGTGTCGATGTCTGTGTAACCCCATGTACTGTTGTCTGTAAGGATTTGCATTCTGTTGCCTTCGGATCGGTAACGGTCGTTGTTGTCGTCGTGGTCGTTGTTGTGCTTTCTGTGACTATTTCGTGCGACTTCACCTCCAGAGGTTTCAAATTGTGACATGCCTTATTAATCTTTTTGCATACTTCTTTTAACTTTTCGCAGTCTTTCTTAATCCCACAGTCCTGATTCCAATTTTTTGCATCTCTCCTTTAAATCTACATATCTCCAAATACTTCTGCTGCTAAGTCAAACGCCTTGGCTTCTAATTCTGTTACTAATACATCCTTAACTCCTCTCCGTAGTATTTCACATGTTGTGTGGCATCTTTTCATTTGAAACGTCATTCTTATCTTCGCTTTTGCTATTATTTTTCGGTGTATTATTTCCGTCTTTCTTAACGAGTGATAAAACAAGGCTGGACTTGTCATTGCTTTCCTTGCTCTTCCTTAAGTTCCTCATATGTCTTAACATCTTTTTCTAGATCGTCTGCCGGTTGTTTTAGTTCTGCTGGTAATGTCTCGCATTGCTCTTTTACTTCTTCCACTATTTCTCACAGAGTTCCTTTTAGGCATCTTCGCTGCTCTTTTTAGGGTATCTTTGGTGTTAGCTTTGCATAAACTTTTGATAGATTCATTATTAATTTTTCTAATTGTGTACAATATCCTTTTAGTGCCAAATTGGCATTTATCTGATCACCTAATTTCCTTGAAGCTCTACTTTGAGAGCATCTTCCAAGGCCTTTCTTTTATAGACGGCTCACAATGCTTCTTGATCTTGTACAAAGAGTATTTCTTTCGTAAGATCTAGACAATAGGTGAAAATTTGTCACAATATGGGTCCCAAAATGGGCAAATATTTGCTAATCTTGTTATTTTACCCGTGTTATTTTAAGAAATCCAATGATTTTTGAATTCTCCTATATTTTCTTTGAATACTTTGCACCTATCTTGTACGTCTTTTACCATCAGCTCACACGTAGCGTTTTGGAAGACACTACAAAAGAGAAACGGTCATTGCCTCTTCTAGACCATTTATTACACTTTTCTTTTAGATATGTTGCACAGTTTTCATGAGTTTTCAAAGTATCCTTGTGTTCATCCAGTAAGACCTGCTTCAAGATTTCTGTAGTCCCTAAACGATTGCATTGCTGCTCTAGTGTATGACATGGCCACCGTAATTTCTTTTGAATCCTTTCCTAAATCTTGGCCATTTTTCCCTAATTCCTTGCAGTCTTTATCTGTCGGAAGTCTCTCTTTTGATCCCA
>m120308_025142_00122_c100303982550000001523012208061292_s1_p0/3545/ccs
TGGATCAAAAGAGATTCCGACAGACAAGACTGCAAAGAATTAGGAGAAAATGTCAAGATTTAGGAAAGATTCAAAGAAATTACATGGCCATGTCATACACTGGAGCAGCAATGCAATCGTTTAGGGACTACAGAAATTTTAAACAGGTTTTACTGGATGAACACAAGGATACTTTGAAGATCAAAAAGTTGTGTAAAATATTTGAAAGAAGTGTAATAAACGGTCTAGAAGAGTGATGACCGTTTTCTCTTGTATGTGTTTCTGGAAGTACGTGTAAGCTGATGGTAGAAGACGTACAAATAGATGCAAGTATCAAGAAATACACAAGCGTCAAATATCACGGACGTTTTTGAAGATAACACAAGAATAGAATCATTAGCAAGTTTTGTCCTTTCGGAGTTCATACTGTCATAGATTCGGACCTAATTGCCCTGATCTTAAAAAGAGGCTTACTCTTGTACAAAGCTCGAAAAACATTGTGAACCATTTACAAAAGAAAGGCTTGGAAGACGCTCTCAAAGTAGAGCTTCGAGGAAAATTAGGTGTCAAGATAAATGGAATCTGCATTAGAAAAATATTGCACAGTAGCAGGAAACGTAAATAATGCATCAATCAGAAGTTATGCAAAGATAATGCCGAAGTAAAACTAAAAAGGCTGATGATAAAGATATTAGAAAGAATCTTGTCTAAAATTAGTGGAAGAAGTGAAAGAACAATGTAAACATTACCGGAAGAACTAAAACAACTGGAAAAGACTTAGAAGACGACTTTAAGTATTTAAAGAACTTAAGAACAAGCAAAAGAGCAATGAACAAGTCCAATCTGTTTTATCACTCGTTAAGAAAAACGAAAGTAATACATCGAAAAATAATAGCAAGAACAAGGATAAGAATGCCGTTTCAAATGAAAAAGATACTACAAAATATGTAAAAATACTGCGGAGAGGAGTAAGATGTATCCGTAACAGAATTAGAAGCTAAAGCATTTGATTTGACAGCAGAAGTATTAGGAAGATATGTAGATTTGAAGGAAAGATGTGAGAAATTGACCTTGATTGTGGATTAAGAAAGATTGCAAGCCTTAGAAAATGTGTGTGAAAGATACAAGGAGTATGTTCGAAACTAAACCACTGAAAGTGAAATCGCCGAAATAGTTACAGAAGCACAACGACGACCACGACGACAACAACAACCGTTACCGATCCAAAGGCAACAGAATGCAAATCCCTACAGACGACAGATACATGGTTACACGACATCGACACACACAAGCACATCTACCATCACATCTACAATTACATCAAAATAACACTCACATCTACAAGCGGTGCACACCAACCAAGTGTACGACAGGGATGATGCAGAAGACGTGAAGCCAAGTGAAGGCTTGAGGGTGAGCGGTGGAATGTGATGAGGGGGGTGATAGTAGCAATGGTTATTTCGTCATGACTTAGAAAGCAAATGAGCAGGATTTAATGATAAGCATGTATATTAGTAAATAAACGAGCAGGGTAGGACAGGAAGAGTA
>m120308_025142_00122_c100303982550000001523012208061292_s1_p0/3560/ccs
TGGATCAAAAGAGAGACTTTCCGACAGATAAAGATTGCAAGGAATTAGGAAGAAAGTGTGAAGCTTTAGGAAAGGATTCAAATCAGATTCAATGGCCATGTCATACGCTAAAGCAACAATGTGATCGCTTAGGGACTACAGAGATCTTGAAACAGGTTTTACTAGATGAACACAAGGATACTTTAAGAACTCATGAAAACTGTACAAAATATTTAAAGAGAAAATGTCATAAATGGTCTAGAAGGGGCGATGATCGTTTCTCTTTTGTATGTGTTTTCCAAAACGCTACGTGTAAGCTGATGATAGAAGACGTACAAGATAGGTGCAAAGTATTTGAAAAAAATGTACAAACTTCAAATATCAAGGACATTTTCGAAGAAAATAACATAAAAATAGAATCATTAGCAAGATTTTGTCCCTTTTGGGGTTCATATTGTAATAGATTTTGGACCTATTGTCCTGACCTTAAAAAAAGAGGCTACTTTTTGTACAAAGCTCGAAAAACATTGTGAACCATTTTACAAAAGAAAGGCCTTGGAAGACGCTCTTAAGTAGAGCTTCGGGGAAAGTTGAATGATGAAAAGAAATGCGAACCAGCATTAAAAAGATATTGTACAATAGCGGGAAACGCAAATAATGAGTCAATCAGAAGTTTATGTAAAGATAACACCAAGAATAAAACTAAAAAAAACAATGATGAAGATGTTAGAAAGAAGCTTTGTCTAAAATTAATAGAAGAGGTGGAATATCAATGCAAACTATTACCAGCAGAACTAAAACAACCGGCAGACGATCTAGAAAAAGATTTTAAAACATATGAGGGACTTAAGGAAAAAGGCAAAGAAAGCAATGAACAAGTCCAATCTTGTTTTATCACTCGTTAAAAAAAACGAAAGTAATACATCGAAAAATAATAGCAAGAGCAAGGATAATAATGCCGTTTCGAACGGACTTCAAGATACCACAGAACATGTGAAAATACTACGGAGAGGAATTAAGGATGTACTTGTGACAGAATTGGAAGCCAAGGCATTTGACCTAGCAGCAGATGTGTTTGGAAGATATGTAGATTTGAAGGAAAGATGTGAGAAATTAAAATCGGATTGCGGGATTAAAGACGACTGTAAAGATCTAGAAAATGTATGCAAAAAGATCGAGAAAACATGTAGCGATCTGAAGCCTCTGGAGGTGAAGTCGCACGAAATAGTTACAGAAAGCACAACGACGACCACGACGACAACAACCGTTACCGATCCGAAGGCAACAGAATGCAAATCCTTACAGACAACAGACACATGGGTTACACAGACATCGACACACACAAGCACGTCTACCATCACATCTACAATCACATCAAAAATAACACTCACATCAACAAGGCGGTGCAAACCAACCAAGTGTACGACAGGGGATAATGCAGAGGACGTGAAGCCGAGTGAGGGATTGAAGATGAGTGGATGGAGTGTGATGAGGGGGGGTGATAGTAGCAATGGTTATTTCGTTCATGATTTAGAAAGCAAATGAGCAAGATTTAATGATGAGCATGTATATTTAGTAAATAACGAGCAGGGTAGGACAGGAAAGAGTA
>m120308_025142_00122_c100303982550000001523012208061292_s1_p0/3564/ccs
[truncated: 13,798,165 more chars]
