# Supplementary material for: Distinguishing highly similar gene isoforms with a clustering-based bioinformatics analysis of PacBio single-molecule long reads
Source: BioData Min. 2016 Apr 5;9:13. doi: 10.1186/s13040-016-0090-8 (PMC4820869; doi:10.1186/s13040-016-0090-8)
Supplement: Additional file 3: Sequence Data. — Benchmark dataset 1 consisting of raw PacBio reads of 10 known MSG plasmid and the final analysis result. (ZIP 14 kb) [file 13040_2016_90_MOESM3_ESM.zip › Additonal file 3 benchmark dataset1/Step1_output_Step2_input-uclust-cluster.uc]

# uclust --input B.ccs.gr1400-30.fasta --uc B.ccs.gr1400-30.fasta.uc --usersort --id 0.9
# version=1.2.22
# Tab-separated fields:
# 1=Type, 2=ClusterNr, 3=SeqLength or ClusterSize, 4=PctId, 5=Strand, 6=QueryStart, 7=SeedStart, 8=Alignment, 9=QueryLabel, 10=TargetLabel
# Record types (field 1): L=LibSeed, S=NewSeed, H=Hit, R=Reject, D=LibCluster, C=NewCluster, N=NoHit
# For C and D types, PctId is average id with seed.
# QueryStart and SeedStart are zero-based relative to start of sequence.
# If minus strand, SeedStart is relative to reverse-complemented seed.
S	0	1560	*	*	*	*	*	m120308_025142_00122_c100303982550000001523012208061292_s1_p0/42/ccs	*
S	1	1557	*	*	*	*	*	m120308_025142_00122_c100303982550000001523012208061292_s1_p0/58/ccs	*
S	2	1586	*	*	*	*	*	m120308_025142_00122_c100303982550000001523012208061292_s1_p0/67/ccs	*
S	3	1570	*	*	*	*	*	m120308_025142_00122_c100303982550000001523012208061292_s1_p0/93/ccs	*
S	4	1480	*	*	*	*	*	m120308_025142_00122_c100303982550000001523012208061292_s1_p0/95/ccs	*
H	1	1622	96.9	+	0	0	56M2D33MD39M2D9MD81MD60MD63MD27MD9MD31MD25MD58M2D38MD8MD5M2D23MD43MD6MD15MD28MD54MD47MD37MD64MD65MD41MD20MD10M2D28MD24MD30M3D53MD29MD13MD8MD13M3D37M2D73M2D19MD34MD12M2D8M2D28M2D57M2D11M2D20MD14M2D18MD33M	m120308_025142_00122_c100303982550000001523012208061292_s1_p0/106/ccs	m120308_025142_00122_c100303982550000001523012208061292_s1_p0/58/ccs
H	0	1566	91.0	+	0	0	6MI9MI17MI11MI16MD30MD15MI70MI45MD20MD25MD77MI13MD29M2D34MD71MD57MI49MD52MI11MI8M2I72MI24M2I24MI31MI23MI43MI33MI34MI45MI65MD25MI202M2I39MI34M11D22M2D28MD86M3D39M3D	m120308_025142_00122_c100303982550000001523012208061292_s1_p0/112/ccs	m120308_025142_00122_c100303982550000001523012208061292_s1_p0/42/ccs
S	5	1550	*	*	*	*	*	m120308_025142_00122_c100303982550000001523012208061292_s1_p0/117/ccs	*
H	5	1593	93.4	+	0	0	29M2D119MI28MD13MD40MI9MD95MI32MI15MD9M2D35MI34MD16MD27MD15MD9MD13MD78MD16MD12MD10MD21M3D21M2D22M2D76MD8MD15MD13MD9MD7MD10MD26MD12MD53MI47MD29M2D28MD13MD16M2D48MD44MD34MD23MD40MD11MD56MI23MD13MD130MD41M	m120308_025142_00122_c100303982550000001523012208061292_s1_p0/121/ccs	m120308_025142_00122_c100303982550000001523012208061292_s1_p0/117/ccs
S	6	1612	*	*	*	*	*	m120308_025142_00122_c100303982550000001523012208061292_s1_p0/124/ccs	*
S	7	1586	*	*	*	*	*	m120308_025142_00122_c100303982550000001523012208061292_s1_p0/134/ccs	*
H	0	1566	92.1	+	0	0	42MI51MD19MI36MD23MI53MI45MI101MI25MD18M2I19MI23MI30MD58M2I47MD58MI51MI21MI14MI24M2I48MI18MI61MD110MI16MI14MI78MI22MI66M4D57MD77MI151MI8MI12MI19MD16M23D	m120308_025142_00122_c100303982550000001523012208061292_s1_p0/138/ccs	m120308_025142_00122_c100303982550000001523012208061292_s1_p0/42/ccs
H	6	1594	99.6	+	0	0	7M2I126MD61MI84MI74MI104MI30MD97MI15MI40MI41MD32MI5MI24M2I38MI89MI16MI71MI74MI129MI10MI17MI205MD191MI10M	m120308_025142_00122_c100303982550000001523012208061292_s1_p0/156/ccs	m120308_025142_00122_c100303982550000001523012208061292_s1_p0/124/ccs
S	8	1580	*	*	*	*	*	m120308_025142_00122_c100303982550000001523012208061292_s1_p0/157/ccs	*
H	3	1552	96.8	+	0	0	35MI37M2I71MD28MD54MI9MI80MD54MI61MD118MI24MI46M2I33MD21M2D88MI17MI61M2I20MD25M2I12MI45MI34M2I98MI65MI31MI38MI25MI144MI170M	m120308_025142_00122_c100303982550000001523012208061292_s1_p0/163/ccs	m120308_025142_00122_c100303982550000001523012208061292_s1_p0/93/ccs
S	9	1585	*	*	*	*	*	m120308_025142_00122_c100303982550000001523012208061292_s1_p0/175/ccs	*
H	8	1571	92.4	+	0	0	82MI65MI56MD137MI26MD22MI97MI5MI70MD34M2D75M2D68MI6MI49M2I11MI72MI47MI10M3I113MD47MI29MD128MI13MD106MD39MI35MI104MD13MI	m120308_025142_00122_c100303982550000001523012208061292_s1_p0/180/ccs	m120308_025142_00122_c100303982550000001523012208061292_s1_p0/157/ccs
S	10	1573	*	*	*	*	*	m120308_025142_00122_c100303982550000001523012208061292_s1_p0/181/ccs	*
H	2	1579	99.4	+	0	0	4I107M2I115M2I162MD212MD73MI20MI53MI53MD327MD177MI77MI134MD44MD19M	m120308_025142_00122_c100303982550000001523012208061292_s1_p0/182/ccs	m120308_025142_00122_c100303982550000001523012208061292_s1_p0/67/ccs
S	11	1584	*	*	*	*	*	m120308_025142_00122_c100303982550000001523012208061292_s1_p0/195/ccs	*
S	12	1583	*	*	*	*	*	m120308_025142_00122_c100303982550000001523012208061292_s1_p0/205/ccs	*
H	12	1583	98.5	+	0	0	16MD35MI59MI150MD186MI31MI15MD81MI41MI71MI38MD55MD55MD46M3D22MD32MD96MI30MI130MI92MI147MI33MD110M	m120308_025142_00122_c100303982550000001523012208061292_s1_p0/269/ccs	m120308_025142_00122_c100303982550000001523012208061292_s1_p0/205/ccs
H	8	1588	97.3	+	0	0	20MD353MD18MI24MD150MD39M3D70M2D75MI49MI12MI20MD111M3I113MD78MD56MD85MD106MD77MI104MD12M	m120308_025142_00122_c100303982550000001523012208061292_s1_p0/271/ccs	m120308_025142_00122_c100303982550000001523012208061292_s1_p0/157/ccs
H	2	1593	97.0	+	0	0	39MD169MD56MI186MD13MD37MD13MI120MI60MD187MD252MD98MD130MD223M	m120308_025142_00122_c100303982550000001523012208061292_s1_p0/279/ccs	m120308_025142_00122_c100303982550000001523012208061292_s1_p0/67/ccs
S	13	1566	*	*	*	*	*	m120308_025142_00122_c100303982550000001523012208061292_s1_p0/280/ccs	*
H	8	1589	92.3	+	0	0	2I82MD101MI33MI128MD7MD14MD22MI78MD48MD85M2D72M2D75MI29MD20MI12MI20M2D45MI65M3I113MD72M3D60MD87MD106MD119MI11MD49MD14M	m120308_025142_00122_c100303982550000001523012208061292_s1_p0/281/ccs	m120308_025142_00122_c100303982550000001523012208061292_s1_p0/157/ccs
H	6	1533	97.5	+	0	0	6M3I52MI19MI13MI15MI20MD10MI57MI31MI13MD20M3I41M2I44MI21MI82MI18MI16M2I14MI9MI43MI18M2I19M4I35MI73MI6M2I17M4I19MI20M2I23MI8MI16M2I23MI14MI12M3I15MI21MI23M2I10MI74MI79MI13MI16MI15M2I12MI17MI10MI18MI30MI72M2I90MI45M5I13MI42M2I22MI12M2I25MI10M	m120308_025142_00122_c100303982550000001523012208061292_s1_p0/295/ccs	m120308_025142_00122_c100303982550000001523012208061292_s1_p0/124/ccs
S	14	1579	*	*	*	*	*	m120308_025142_00122_c100303982550000001523012208061292_s1_p0/299/ccs	*
H	8	1573	92.2	+	0	0	156MI216MD18MI211M2D72M2D75MI29MI25M3I28M2D41MI47MI60MI43MI29MD27M2I32MI36MI70M2I38MD10MD106MD77MI41MI60MD14M	m120308_025142_00122_c100303982550000001523012208061292_s1_p0/318/ccs	m120308_025142_00122_c100303982550000001523012208061292_s1_p0/157/ccs
H	3	1585	96.8	+	0	0	D41MD43M2D26MD36MD19MD9MD96MD49MD116MD91MD19M2I113MD19M3D65MD106MI20MD44MD272M2I326MD55M	m120308_025142_00122_c100303982550000001523012208061292_s1_p0/334/ccs	m120308_025142_00122_c100303982550000001523012208061292_s1_p0/93/ccs
H	5	1582	98.5	+	0	0	111MI68MD11M2D133MD11MI33M2D15MD38MI14MD11MD12M2D16M2D30MD15MD9MD13MD27MD51MD25MD13MD20M2D19MD17MD8MD17MI58MD8MD28MD9MD7MD36MD12MD208MI26MD81MD20MD40MD11MD95MI9MD140MD17M2I	m120308_025142_00122_c100303982550000001523012208061292_s1_p0/336/ccs	m120308_025142_00122_c100303982550000001523012208061292_s1_p0/117/ccs
H	6	1591	99.7	+	0	0	7M2I126MD22MI38MI84MI74MI103MI128MI15MI40MI41MD24MI7MI5MI24M2I38MI89MI16MI71MI74MI129MI10MI17MI205MD191MI10M	m120308_025142_00122_c100303982550000001523012208061292_s1_p0/339/ccs	m120308_025142_00122_c100303982550000001523012208061292_s1_p0/124/ccs
H	6	1595	98.4	+	0	0	16MI118MD61MI24MI57MI76MI131MD52MI45MI18MI40MI41MD24MI7MI5MI20M3I16MI24MI59M2D30MI16MI71MI35MD39MI64MD65MI10MI17MI17MD17MD140MI30MD172MI18MI10M	m120308_025142_00122_c100303982550000001523012208061292_s1_p0/341/ccs	m120308_025142_00122_c100303982550000001523012208061292_s1_p0/124/ccs
H	6	1586	99.2	+	0	0	7M2I126MD61MI84MI71M2I105MI128MI15MI40MI10MI30MD32MI5MI24M2I38MI74MI6MI7MI16MI71MI74MI95MD34MI10MI17MI44MI36MI123MD84MI66MI39MI10M	m120308_025142_00122_c100303982550000001523012208061292_s1_p0/352/ccs	m120308_025142_00122_c100303982550000001523012208061292_s1_p0/124/ccs
H	9	1579	98.8	+	0	0	16MI311MI30MD19MD92MD44MI175MD8MD376MI61M2D214M2I108M2I13MI34MI24MI16MI31MI	m120308_025142_00122_c100303982550000001523012208061292_s1_p0/353/ccs	m120308_025142_00122_c100303982550000001523012208061292_s1_p0/175/ccs
H	5	1591	98.5	+	0	0	30MD150MD10MD147MI31M2D15MD38MI14MD11MD12M2D16M2D30MD15MD9MD13MD82MD21MD13MD20M3D19MD25MD76MD8MD28MD9MD7MD34M2D74MD27MD65MD6MD77MD21MD57MD23MD40MD11MD105MD18MD11MI70MD59M	m120308_025142_00122_c100303982550000001523012208061292_s1_p0/355/ccs	m120308_025142_00122_c100303982550000001523012208061292_s1_p0/117/ccs
S	15	1587	*	*	*	*	*	m120308_025142_00122_c100303982550000001523012208061292_s1_p0/371/ccs	*
S	16	1575	*	*	*	*	*	m120308_025142_00122_c100303982550000001523012208061292_s1_p0/377/ccs	*
H	9	1542	97.1	+	0	0	6MI36M2I88MD15MI157MI80MI82MD14MI29MI81MI27MI22MI50MD43M2I28M2I59MI49MI66MI14MI109MI61M2D63M2I49MI12MD74M2I16M3I7MI8M2I23MI21M2I7MI8MI19MI15MI13MD21MI12MI23M9I28MI	m120308_025142_00122_c100303982550000001523012208061292_s1_p0/407/ccs	m120308_025142_00122_c100303982550000001523012208061292_s1_p0/175/ccs
H	11	1582	99.1	+	0	0	476MI88M2D24MD75MD65MI22MD19MI10MI80MD277MI12MI67MI263MI98M	m120308_025142_00122_c100303982550000001523012208061292_s1_p0/408/ccs	m120308_025142_00122_c100303982550000001523012208061292_s1_p0/195/ccs
H	14	1581	97.6	+	0	0	2D17MD165MI130MD10MI10MI347MI438M2D15MI23MD62MD62MD77MI63MI153M	m120308_025142_00122_c100303982550000001523012208061292_s1_p0/415/ccs	m120308_025142_00122_c100303982550000001523012208061292_s1_p0/299/ccs
H	6	1540	96.2	+	0	0	7M2I31MI91MD57MI6M2I23MI38M2I17MI51MI24MI15MI73M2I12MI65M2I17M2I36M2I20MI40MI5MI35MD32MI6M2I18M3I41MI12MI10MI20MI7MI36MI16MI31M4I26MI9MI7MI66MI48MI77M2I12MI17MI19M2I31MI8M2I53MI20M2I26MI18MI26MI37MI9M2I11MI16MI38M2I25MI31M4I16M	m120308_025142_00122_c100303982550000001523012208061292_s1_p0/448/ccs	m120308_025142_00122_c100303982550000001523012208061292_s1_p0/124/ccs
H	5	1576	97.4	+	0	0	5MI30MI143MD8M2D181M2D15MD38MI14MD11MD10M2D20MD43MD9MD95MD21MD13MD16M3D23MD25MD51MI24MD8MD28MD9MD7MD36M2D12MD36MD12MD36MI7MI69M2D73MD78MD23MD40MD11MD42MI13MI73MI36MI13MI9MI72M	m120308_025142_00122_c100303982550000001523012208061292_s1_p0/453/ccs	m120308_025142_00122_c100303982550000001523012208061292_s1_p0/117/ccs
H	1	1581	93.8	+	0	0	59M2D30MD20MI21M3D15MD18MD55MD26MD189MD70MI24MD36MD10MI15MI22MD16M3I17MD22MI79MD28MD55MD89MD98MI54M3D48MI67M2D39MD124MD12M2D8M2D67MD28MD21MD32MD33M	m120308_025142_00122_c100303982550000001523012208061292_s1_p0/460/ccs	m120308_025142_00122_c100303982550000001523012208061292_s1_p0/58/ccs
H	6	1573	98.4	+	0	0	7M2I126MD61MI22M2I58MI77MI20MD72MI9MI53MI8MI26MI31M2I21MI40MI73MI5MI24M2I38MI12MI31MI44MI16MI71MI74M2I41M2I61MD24MI10MI17MI35MD22MI20MI126MD44MI23MI15MI66MI18M2I9MI11M2I7M	m120308_025142_00122_c100303982550000001523012208061292_s1_p0/471/ccs	m120308_025142_00122_c100303982550000001523012208061292_s1_p0/124/ccs
H	4	1588	91.8	+	0	0	6MD33MD30MD10M2D99M2D18MD16MD45MD13MD24M2D29MD13MD36MD24M3D23M4D32MI48M3D22MD12M2D28M2D31MD14MD10M2D30MD24M2D15MD9M2D36MD22MD68MI16MI32MD11MD19M3D12MD30MD21MD30MD9MD29MD18M2D22M4D13M2D53MD34M2D55MD23MD42MD22MD61M2D28MD53MD24M38D	m120308_025142_00122_c100303982550000001523012208061292_s1_p0/494/ccs	m120308_025142_00122_c100303982550000001523012208061292_s1_p0/95/ccs
H	16	1590	97.6	+	0	0	25MD35MD26MD48MD26MI57MI93MD8MD150MI23MI35MI132MD41MD17MD25MD20MI21MD110MI102MD17MD89MD96MD70MD89M2D18MD64MD46MD76MD9M	m120308_025142_00122_c100303982550000001523012208061292_s1_p0/507/ccs	m120308_025142_00122_c100303982550000001523012208061292_s1_p0/377/ccs
H	7	1483	97.1	+	0	0	110I162MI54MI22MI79MD158MD36MD22MI218MD295MD48MD133MD19MD103MD8MD41MD33MI18MD22M	m120308_025142_00122_c100303982550000001523012208061292_s1_p0/559/ccs	m120308_025142_00122_c100303982550000001523012208061292_s1_p0/134/ccs
H	13	1557	92.5	+	0	0	29MI120MI32M2D159M3I87MD53MD32MI16MI25MI8M3I104MD22M2I15MI50MI16MI28MI41MD13MD11M2D22MD42MI14MI9MI20MD41MD22MD40MI14MI73MI35MD11MI26MI113MD56MI27MD38MD76M	m120308_025142_00122_c100303982550000001523012208061292_s1_p0/566/ccs	m120308_025142_00122_c100303982550000001523012208061292_s1_p0/280/ccs
H	1	1582	99.0	+	0	0	60MD29MD12MD27M2D9MD82MD218MD92MD36MD186MI27MD145MD71MD56MD24M2D33MI84M2D39MD124MD12M2D8M2D95MD21MD32MD33M	m120308_025142_00122_c100303982550000001523012208061292_s1_p0/574/ccs	m120308_025142_00122_c100303982550000001523012208061292_s1_p0/58/ccs
H	16	1595	98.0	+	0	0	D25MD9MD24MD26MD52MD27MI54MI93MD7MD148MI195MD41MD17MD25MD20MI21M2D110MI102MD17MD70MI17MD60MD37MD70MD13MD76MD18MD64MD46MD76MD9M	m120308_025142_00122_c100303982550000001523012208061292_s1_p0/597/ccs	m120308_025142_00122_c100303982550000001523012208061292_s1_p0/377/ccs
H	1	1562	98.3	+	0	0	32MI27MD29MD43MD5MD16MI36MI28MD232MI52MI24MD36MD80MI27MI47MI77MI38MI31MI53MD127MD24M2D58MI46MI15MD160MD12M2D8M2D13MI102MD32MD33M	m120308_025142_00122_c100303982550000001523012208061292_s1_p0/603/ccs	m120308_025142_00122_c100303982550000001523012208061292_s1_p0/58/ccs
S	17	1580	*	*	*	*	*	m120308_025142_00122_c100303982550000001523012208061292_s1_p0/612/ccs	*
H	0	1569	99.0	+	0	0	94MD54MD63MD29MI175MI82MD53MI49MD19MD128MI44MD38MI44MD138MI200MI169MD16MI157M8D	m120308_025142_00122_c100303982550000001523012208061292_s1_p0/620/ccs	m120308_025142_00122_c100303982550000001523012208061292_s1_p0/42/ccs
H	0	1590	99.1	+	0	0	94MD54MD61MD290MD53MI68MD88MI39MI44MD38MI44MD138MI28M2D152MD99M2D27MD185MI52M23D	m120308_025142_00122_c100303982550000001523012208061292_s1_p0/625/ccs	m120308_025142_00122_c100303982550000001523012208061292_s1_p0/42/ccs
H	13	1602	94.4	+	0	0	183M2D86MD65MD38M2D35M2D25MD103MI33M3I13MD81MD10MD42MD22MD100MD14MD13MD11M2D22MD18M2D24MI24MI20MD41MD22MD71MD56MD38MD141MD13M2D44M3D38M2D17MD21MD43M2D11MD7MD15M	m120308_025142_00122_c100303982550000001523012208061292_s1_p0/651/ccs	m120308_025142_00122_c100303982550000001523012208061292_s1_p0/280/ccs
H	11	1585	99.2	+	0	0	565MD114MI49MI22MD82MI66MD353MD167MD64MI98M	m120308_025142_00122_c100303982550000001523012208061292_s1_p0/669/ccs	m120308_025142_00122_c100303982550000001523012208061292_s1_p0/195/ccs
H	6	1601	98.7	+	0	0	7M2I126MD10MD51MI84MI74MI19MD85MI40MI50MD33MI18MI82MD32MI5MI25MI38MI65MD24MI16MI71MI178MD26MI10MI223MD191MI10M	m120308_025142_00122_c100303982550000001523012208061292_s1_p0/680/ccs	m120308_025142_00122_c100303982550000001523012208061292_s1_p0/124/ccs
H	5	1591	98.6	+	0	0	169MD8MD13MD147MI31M2D15MD38MI25M3D12M3D16M2D30MD15MD9MD13MD6MD76M2D21MD13MD20M2D19MD25MD76MD8MD28MD9MD7MD36MD12MD162MD73MD78MD23MD40MD11MD29MD38MI29MD8M2D159M	m120308_025142_00122_c100303982550000001523012208061292_s1_p0/686/ccs	m120308_025142_00122_c100303982550000001523012208061292_s1_p0/117/ccs
H	12	1567	98.3	+	0	0	17MD24MI9MI38MI174MD13MI19MD49MI37MI79MI69MI10MI58MD74MI73MI239MI13MD13MD16MI30MI29MI25MI67MI6MI92MI194MI37MI8MI49M	m120308_025142_00122_c100303982550000001523012208061292_s1_p0/688/ccs	m120308_025142_00122_c100303982550000001523012208061292_s1_p0/205/ccs
H	6	1587	99.1	+	0	0	6M3I25MD101MD61MI84MI74MI104M2I126MI15M2I39MI41MD32MI5MI24M2I38MI89MI16MI43MD28MI74MI25MI103MI10MI17MI205MD68MI129M4I	m120308_025142_00122_c100303982550000001523012208061292_s1_p0/691/ccs	m120308_025142_00122_c100303982550000001523012208061292_s1_p0/124/ccs
H	14	1562	97.1	+	0	0	2D26MI47M2I51MI53MI134MD7MI10MI246MI16MI59MI60M2I77MI4MI30MI273MI12M2D19M2I35MD107MD24MD36MI16MI21MI13MI26MI36MD56M2I10MI19MD24MI5M	m120308_025142_00122_c100303982550000001523012208061292_s1_p0/695/ccs	m120308_025142_00122_c100303982550000001523012208061292_s1_p0/299/ccs
H	16	1558	92.6	+	0	0	D25MD22MI115MI7M2I44MI7MI9MI49MI24MD10MD12MI19MI28MI15MI18MI38M2I8M3I16M4I43M2I14MI32MI44MD11MD66M2I16MD48M2I18MD16MD25MD33MI35MI50M3I49MD63MI38M2D87MD13MD177MD54MD10MD46MD85M	m120308_025142_00122_c100303982550000001523012208061292_s1_p0/706/ccs	m120308_025142_00122_c100303982550000001523012208061292_s1_p0/377/ccs
H	0	1579	97.1	+	0	0	6MI57MI28MD55MD61MD130MI35MI35MI87MD53MI49MD21M3D10MD14MI24MD36MI10MD30MI10MI33MD38MI71M2I28MI51MI30M4I27MI35MI62MI135MD38M2D14MI13MD20MD65MI32MD93M25D	m120308_025142_00122_c100303982550000001523012208061292_s1_p0/711/ccs	m120308_025142_00122_c100303982550000001523012208061292_s1_p0/42/ccs
S	18	1574	*	*	*	*	*	m120308_025142_00122_c100303982550000001523012208061292_s1_p0/713/ccs	*
H	10	1449	97.8	+	0	0	141I191MI18MI51MD26MD63M2D66M2D78MI38MD64MD141MI13MD37MI22MI96MD119M2D26MI53MD26MD30MI93MD173M10D	m120308_025142_00122_c100303982550000001523012208061292_s1_p0/714/ccs	m120308_025142_00122_c100303982550000001523012208061292_s1_p0/181/ccs
H	13	1545	91.1	+	0	0	16MI32M2I31M2I86MI12M2D52MI95M3I172MI28M2I30M4I23MI20MI19MI29MD11MD178MD24M2D12MI9MD27M2I13MI24MI61MD73M2I111M2I30MI93M2I109M2D114M	m120308_025142_00122_c100303982550000001523012208061292_s1_p0/753/ccs	m120308_025142_00122_c100303982550000001523012208061292_s1_p0/280/ccs
H	2	1582	99.0	+	0	0	401MD36MI11MI176MI181MI213MI35MD36MI157MI15MD36MI262MD19M	m120308_025142_00122_c100303982550000001523012208061292_s1_p0/766/ccs	m120308_025142_00122_c100303982550000001523012208061292_s1_p0/67/ccs
H	6	1583	99.2	+	0	0	8I127MD47MI13MI84MI57MD17MI56MI46MI128MI15MI40MI41MD32MI5MI24M2I38MI41MI47MI13M2I45MI27MI74MI129MI10MI17MI205MD120MI46MD24MI10M	m120308_025142_00122_c100303982550000001523012208061292_s1_p0/819/ccs	m120308_025142_00122_c100303982550000001523012208061292_s1_p0/124/ccs
H	1	1572	97.6	+	0	0	61MD28MD46MD84MD125MI88MD13MI84MD34MD26MI44MD143MI144MD26MI44MD80M2D118M2D39MD67MI68M2D8M2D116MD32MD33M	m120308_025142_00122_c100303982550000001523012208061292_s1_p0/822/ccs	m120308_025142_00122_c100303982550000001523012208061292_s1_p0/58/ccs
H	6	1593	99.4	+	0	0	7M2I126MD61MI84MI74MI104MI47MD80MI15MI40MI41MD32MI5MI24M2I38MI89MI88MI74MI25MI103MI10MI17MI15MD159MI30MD68MI15MI117M	m120308_025142_00122_c100303982550000001523012208061292_s1_p0/842/ccs	m120308_025142_00122_c100303982550000001523012208061292_s1_p0/124/ccs
H	17	1583	98.6	+	0	0	347M3D12MD13MD11MD227MI177M2I64MD9MD44MD40MI174M3I10MI185MD114MI27MD62MD55M	m120308_025142_00122_c100303982550000001523012208061292_s1_p0/875/ccs	m120308_025142_00122_c100303982550000001523012208061292_s1_p0/612/ccs
H	2	1588	99.6	+	0	0	116MI40MD156M2D251MD220MI82MI94MD378MI229MD16M	m120308_025142_00122_c100303982550000001523012208061292_s1_p0/876/ccs	m120308_025142_00122_c100303982550000001523012208061292_s1_p0/67/ccs
H	11	1574	97.0	+	0	0	156MI319MI85MD65MI101MI22MD24MI5M2I108MI11M6D39MD86MI200MI41MI142MI9MI16MI42M2I9MI22M2I63M	m120308_025142_00122_c100303982550000001523012208061292_s1_p0/883/ccs	m120308_025142_00122_c100303982550000001523012208061292_s1_p0/195/ccs
H	3	1575	96.1	+	0	0	D59MI35MI14MD64MD30MD34MI196MD28MD175MI42M2D379MI92MI45MI39MD232MD44MD45MD10M	m120308_025142_00122_c100303982550000001523012208061292_s1_p0/896/ccs	m120308_025142_00122_c100303982550000001523012208061292_s1_p0/93/ccs
H	1	1574	97.7	+	0	0	61MD28MD43MD5MD36MI44M2D219MD17MI76MD34MD73MI12MI273MD70MD56MD28MD114M2D176MD7M2D95MD21MD32MD33M	m120308_025142_00122_c100303982550000001523012208061292_s1_p0/957/ccs	m120308_025142_00122_c100303982550000001523012208061292_s1_p0/58/ccs
H	7	1585	91.4	+	0	0	22MI38MI22MI62MI17MI28MI76MI51MD14MI9M4I33MD79MI20MD27MI90MI37M3I173MD37MD32M2I33MD25MD58MD16M3D77MD9M2D103MD44MD41MD38MD11MD21MI33MD43MD105MI40M	m120308_025142_00122_c100303982550000001523012208061292_s1_p0/984/ccs	m120308_025142_00122_c100303982550000001523012208061292_s1_p0/134/ccs
H	17	1582	98.0	+	0	0	201MI109MD35M2D13MD13MD11MD132MI47MD47MI181MI61MD9MD44MD46MI168M3I10MI64MI90MI29MD27MD61MD25M2I27MD62MD55M	m120308_025142_00122_c100303982550000001523012208061292_s1_p0/1014/ccs	m120308_025142_00122_c100303982550000001523012208061292_s1_p0/612/ccs
H	6	1602	97.4	+	0	0	7M2I97MD26MD64MI84MI74MI75MD28MI128MI56MI5MI19MD16MD32MI5MI24M2I115M2D13MI30MD22MD58MI52MI25MD68MI35MI10MI17MI122MD83MD20MI170MI10M	m120308_025142_00122_c100303982550000001523012208061292_s1_p0/1019/ccs	m120308_025142_00122_c100303982550000001523012208061292_s1_p0/124/ccs
H	1	1582	98.1	+	0	0	60MD29MD43MD10MI76MD74MD53MD9MD45MD131MD34MD52MD12M2I17MI90MI30MI153MD71MD56MD24M2D118M3D29MI58M2D75MD12M2D8M2D95MD23M2D30M3D33M	m120308_025142_00122_c100303982550000001523012208061292_s1_p0/1037/ccs	m120308_025142_00122_c100303982550000001523012208061292_s1_p0/58/ccs
H	8	1563	92.3	+	0	0	6MI123MD18MI48MI29MI45MI118MI102MI32MI33MI43MD71MD73MI49MI12MI20MD19MI91M4I81MI30MD38MI38MD55MD87MD119MI63M2I20MI19MI12MI61M	m120308_025142_00122_c100303982550000001523012208061292_s1_p0/1048/ccs	m120308_025142_00122_c100303982550000001523012208061292_s1_p0/157/ccs
H	0	1586	95.3	+	0	0	60MD33MD55MD61MD290MD53MI28MD17MD23MD129MI20MI13MD7M3D23M2I12M4I46MD33MD21MD10M2I70MI16MI56MI29M2I40MD73MD137MD116MI32MD9MD31M23D	m120308_025142_00122_c100303982550000001523012208061292_s1_p0/1075/ccs	m120308_025142_00122_c100303982550000001523012208061292_s1_p0/42/ccs
H	6	1597	99.2	+	0	0	7M2I108MD15MD64MI160MI20MD42MD40MI126MI17MI40MI41MD32MI5MI24M2I38MI12MI76MI16MI71MI74MI140MI17MI205MD191MI10M	m120308_025142_00122_c100303982550000001523012208061292_s1_p0/1090/ccs	m120308_025142_00122_c100303982550000001523012208061292_s1_p0/124/ccs
H	11	1573	96.9	+	0	0	40MI81MI139MI22MI19MI43M2I34MD25MD56MI29MI16MI48MD167MI22MD377MI101MI253MI97MI	m120308_025142_00122_c100303982550000001523012208061292_s1_p0/1097/ccs	m120308_025142_00122_c100303982550000001523012208061292_s1_p0/195/ccs
H	13	1546	90.6	+	0	0	29MI47M3I103MD49MI21MI36MI20MI12MI17MI28MD43MD34MI18MI16MD50MI31M4I23MI86MI5MI41MI30MI22MI33MI10MI25MD13MD63M3I6M2I7MI80MD22MD17MI20M2I35M3D45MD45MD11MI82MD58MD16MD25MI42M2D52M2I60M	m120308_025142_00122_c100303982550000001523012208061292_s1_p0/1102/ccs	m120308_025142_00122_c100303982550000001523012208061292_s1_p0/280/ccs
H	16	1572	95.4	+	0	0	7MI62MD14MD79MI54MI93MD8MD78MI133MI23MI106MD41MD17MD25MD18M3I95MI35MI63M2I37MD17MD77MI10MD156MI10MD44M2I43MD18MD38MI14M2I9MD46MD76MD9M	m120308_025142_00122_c100303982550000001523012208061292_s1_p0/1114/ccs	m120308_025142_00122_c100303982550000001523012208061292_s1_p0/377/ccs
H	1	1572	94.0	+	0	0	12M2D14M3D22MD16MD12M2D13MD35MD8MD5MD24MI71MI14M4D28MI39MI65M2D15MI7MI48MI53MI20MD14M3I19MD30MI33MI68MI71MI13MD20MI17MD20MI14MI16MI49MD87MD58M2D10MD65M2I47M2D39MD124MD12M2D8M2D116MD13M2I17MD33M	m120308_025142_00122_c100303982550000001523012208061292_s1_p0/1120/ccs	m120308_025142_00122_c100303982550000001523012208061292_s1_p0/58/ccs
H	16	1602	97.9	+	0	0	D25MD22MI10MD12MD14MD52MD27MI54MI93MD8MD136MD207MD41MD17MD25MD20MI21MD110MI102MD17MD56MD17MD15MD9MD32MD13MI42MD13MD57MD12MD7MD35MD10MD25MD18MD64M2D122MD9M	m120308_025142_00122_c100303982550000001523012208061292_s1_p0/1121/ccs	m120308_025142_00122_c100303982550000001523012208061292_s1_p0/377/ccs
H	14	1604	96.6	+	0	0	2D177MD27M2I57MI49MD10M2I28MD7M3D44MD54MI49MD28MD16MD17MD19MD69M2D81MD22MI10MI22MD44MI35M2D70MI12M2D10MD33MD22MD28MD58MI15M3D15MD9MD14MI57MD55MD5MD4MD64M2D14M2I72MD15MD94MD28MI5M	m120308_025142_00122_c100303982550000001523012208061292_s1_p0/1131/ccs	m120308_025142_00122_c100303982550000001523012208061292_s1_p0/299/ccs
H	8	1556	92.9	+	0	0	79MI269MI19MD22MI211M2D72M2D75MI20M21I14M3I46MI89M3I44MI68MD47MI29MD55MD87MD106MD26MI155MD12M	m120308_025142_00122_c100303982550000001523012208061292_s1_p0/1134/ccs	m120308_025142_00122_c100303982550000001523012208061292_s1_p0/157/ccs
H	17	1584	98.6	+	0	0	62MI82MD181MD20M2D13MD13MD11MD170MI56MI30MI31MD119MI61MD9MD44MD215M3I10MI185MD114MI27MD62MD55M	m120308_025142_00122_c100303982550000001523012208061292_s1_p0/1138/ccs	m120308_025142_00122_c100303982550000001523012208061292_s1_p0/612/ccs
H	4	1593	96.6	+	0	0	9M2D33MD26MD11M2D99M2D34MD45MD13MD24M2D33MD12MD21M2D27MD9MD16M3D12M2D25MD12MD18M2D21M3D22MD12MD28M2D31MD14MD10M2D19MD11MD26MD13MD9MD36MD22MD118MD11MD18MD43MD17MI33MD9MD33MD17M2D18M4D14MD13MD40MD34M2D55M3D65MD22MD28MD33M2D28MD53MD24M40D	m120308_025142_00122_c100303982550000001523012208061292_s1_p0/1142/ccs	m120308_025142_00122_c100303982550000001523012208061292_s1_p0/95/ccs
H	3	1628	94.6	+	0	0	16M2D11M2D10M3D9MD8M2D12M2D32M2D12MD36MD16MI9M2D66MI9MD32MD36M2D37MD53MD29MD72MD72MD11M2D13MD8M2D62M3D8M2D15MI50M2D53MI46M2D23M2D23MI83MD11M2D70MD10M3D15MD34M2D29MD36MD53M2D23MD80MD24MD33MD23MD97MD55M	m120308_025142_00122_c100303982550000001523012208061292_s1_p0/1145/ccs	m120308_025142_00122_c100303982550000001523012208061292_s1_p0/93/ccs
H	11	1577	98.7	+	0	0	87MD30MI90MI19M2I96MD78MI35MI130MI49MI46MI60MI22MD50MI77MI195MD134MD54MD77MD146M2I95M	m120308_025142_00122_c100303982550000001523012208061292_s1_p0/1158/ccs	m120308_025142_00122_c100303982550000001523012208061292_s1_p0/195/ccs
H	11	1580	95.9	+	0	0	3I262MI103MD125MD18MD53MD164MI22MD111MI66MI51MD140MI47MI14MI174MI105MD118M	m120308_025142_00122_c100303982550000001523012208061292_s1_p0/1165/ccs	m120308_025142_00122_c100303982550000001523012208061292_s1_p0/195/ccs
H	8	1577	92.5	+	0	0	I37MI165M2I26MD13MI10MI134MI187MD21M2D47MI27M2D75MI49MI12MI20MD28MI82M4I50MD36MD26MD77MD55MD77MD10MD106MD75MI99MI18M	m120308_025142_00122_c100303982550000001523012208061292_s1_p0/1180/ccs	m120308_025142_00122_c100303982550000001523012208061292_s1_p0/157/ccs
H	8	1579	92.3	+	0	0	373MD18MI6MI171MI29M2D75M2D75MI49MI12MI20MD111M3I113MD38MI18MI74MD87MD106MD75MI104MD14M	m120308_025142_00122_c100303982550000001523012208061292_s1_p0/1182/ccs	m120308_025142_00122_c100303982550000001523012208061292_s1_p0/157/ccs
H	3	1572	96.2	+	0	0	D146MD16MI11MD64MI22MI57MD79MI33M2D164MD27MI57M2D64MD18MI14MI50MD99MI260M2I324MD55M	m120308_025142_00122_c100303982550000001523012208061292_s1_p0/1189/ccs	m120308_025142_00122_c100303982550000001523012208061292_s1_p0/93/ccs
H	8	1575	92.3	+	0	0	4I92MI30MI245MD18MI211M2D74MD73MI18MI30MI12MI20MD28MD12MD71M3I113MD77MD52MD90MD68MI37MD77M4I51MI41M3D20M	m120308_025142_00122_c100303982550000001523012208061292_s1_p0/1193/ccs	m120308_025142_00122_c100303982550000001523012208061292_s1_p0/157/ccs
H	5	1581	97.5	+	0	0	177MD13MD147MI31M2D15MD38MI14MD11MD12M2D16M2D30MD15MD9MD13MD82MD21MD13MD20M2D19MD25MD23MI52MD8MD28MD9MD7MD48MD162MD12MI60MD78MD23MD40MD11MD105MD159M	m120308_025142_00122_c100303982550000001523012208061292_s1_p0/1207/ccs	m120308_025142_00122_c100303982550000001523012208061292_s1_p0/117/ccs
H	9	1581	96.8	+	0	0	130MD115MI9MI103MD111MD44MI118MD57MD8MD209MI167M2I59M2D219MI103MI15MI13MD20MI23MI17MI32MI	m120308_025142_00122_c100303982550000001523012208061292_s1_p0/1252/ccs	m120308_025142_00122_c100303982550000001523012208061292_s1_p0/175/ccs
H	13	1585	94.9	+	0	0	46MI136M2D87MD32MD32MD38MD43MD17MD53MD50MI33M3I94MD10MD178MD13MD11M2D19M2D45MI24MI20MD41MD22MD71MD94MD11MI140MD84M2D22MD16MD76M	m120308_025142_00122_c100303982550000001523012208061292_s1_p0/1285/ccs	m120308_025142_00122_c100303982550000001523012208061292_s1_p0/280/ccs
H	5	1572	98.5	+	0	0	12MI62MI18MI35MI46MD160M2I30M2D15MD38MI25MD12M2D16M2D30MD15MD9MD13MD78MD25MD13MD22MD42MD76MD8MD28MD9MD7MD36MD12MD33MI128MD25MI47MD78MD23MD40MD11MD105MD137MI21M	m120308_025142_00122_c100303982550000001523012208061292_s1_p0/1287/ccs	m120308_025142_00122_c100303982550000001523012208061292_s1_p0/117/ccs
H	13	1578	93.9	+	0	0	64MI118M2D74MD87MD28MD43MD17MD56MI17MD28MI25MI8M3I94M2D10MD130MD48MD13MD11M2D22MD42MI24MI20MD41MD22MD71MD5MD89MD11MI26MI103MI43MI38M2D21MD96MI7M	m120308_025142_00122_c100303982550000001523012208061292_s1_p0/1323/ccs	m120308_025142_00122_c100303982550000001523012208061292_s1_p0/280/ccs
H	17	1586	98.4	+	0	0	73MI118MI35MD119M2D12MD13MD11MD66MD83MI77MI17MI44MI38MD80MI32MI28MD9MD56MI47MD102MD32MD21M3I10MI46MD26MD46M2D45MD22MD114MI27MD62MD27MI27M	m120308_025142_00122_c100303982550000001523012208061292_s1_p0/1341/ccs	m120308_025142_00122_c100303982550000001523012208061292_s1_p0/612/ccs
H	3	1550	96.2	+	0	0	D11MI18MD17MD26MI24MD12MD64MD64MI22MI57MD35M2I70MD9MD72MI20MI35MI13MI38MI63M2D38MI18MI30MI121M2I25MD10MD53MI9MI31MI15M2I50MI25MI14MI29MI11M2I18M3I12MI18M2I42MD40MI156MI45MD55M	m120308_025142_00122_c100303982550000001523012208061292_s1_p0/1367/ccs	m120308_025142_00122_c100303982550000001523012208061292_s1_p0/93/ccs
H	2	1555	99.5	+	0	0	49MD45MI16MI114M2I41MI90MI65MI103MI111M2I33MI20MI43MI34M2I127MI97MI11MI22MI15M2I44MI12MI45MI12MI70MI59M2I129MI32MI39MI46MI30M	m120308_025142_00122_c100303982550000001523012208061292_s1_p0/1375/ccs	m120308_025142_00122_c100303982550000001523012208061292_s1_p0/67/ccs
H	12	1571	98.5	+	0	0	51MI210MD129MI104MD97MI21MD141MI152MI43MI82MI28M2I131MI71MI20MI121MD26M4I140M	m120308_025142_00122_c100303982550000001523012208061292_s1_p0/1400/ccs	m120308_025142_00122_c100303982550000001523012208061292_s1_p0/205/ccs
H	5	1584	98.4	+	0	0	12MI23MD44MI36MD63MD10MD147MI31M2D15MD38MI14MD11MD12M2D16M2D30MD15MD9MD13MD82MD21MD13MD20M2D19MD25MD27MD49MD8MD28MD9MD7MD48MD235MD78MD23MD40MD11MD67MD38MD159M	m120308_025142_00122_c100303982550000001523012208061292_s1_p0/1402/ccs	m120308_025142_00122_c100303982550000001523012208061292_s1_p0/117/ccs
H	13	1576	94.5	+	0	0	183M2D157MI31MD43MD17MD53MD50MI31M4I95MD10MD178MD13MD11M2D22MD42MI24MI20MD41MD22MD42MI7MI114MD11MI140MD47MD37MD38MD76M	m120308_025142_00122_c100303982550000001523012208061292_s1_p0/1406/ccs	m120308_025142_00122_c100303982550000001523012208061292_s1_p0/280/ccs
H	15	1581	95.9	+	0	0	41MI70M2D24MD22MI45M2D17MI91MD28M4I21MD55MI11MI20MD126MI18MD90M2D24MD59MD7MD31M2I88MI79MD32MI37MD37MI17MI32MI17M2I97MD112MI104MI18MI75MI19M	m120308_025142_00122_c100303982550000001523012208061292_s1_p0/1436/ccs	m120308_025142_00122_c100303982550000001523012208061292_s1_p0/371/ccs
H	8	1581	93.0	+	0	0	I372MD18MI211M2D72M2D75MI49MI12MI20MD111M3I113MD61MI70MD87MD106MD75MI104MD14M	m120308_025142_00122_c100303982550000001523012208061292_s1_p0/1468/ccs	m120308_025142_00122_c100303982550000001523012208061292_s1_p0/157/ccs
H	15	1579	95.8	+	0	0	41MI70M2D24MD22MI45M2D18M2I89MD28M4I28MI47MI11MI20MD126MI18MD66MI23M2D24MD59MD7MD31M2I88MI79MD22MI9MI37MD37MI17MI32MI17M2I97MD33MD45MD34MI104MI18MI95M	m120308_025142_00122_c100303982550000001523012208061292_s1_p0/1486/ccs	m120308_025142_00122_c100303982550000001523012208061292_s1_p0/371/ccs
H	11	1575	99.4	+	0	0	16MI23MI38MI158MD24MI248MD51MD93MI57MI6MI10M2I63MI14MI197MD50MI38MI160MD226MI98M	m120308_025142_00122_c100303982550000001523012208061292_s1_p0/1495/ccs	m120308_025142_00122_c100303982550000001523012208061292_s1_p0/195/ccs
H	10	1588	99.2	+	0	0	201MI82MD69MI49MD26MD107MD24MD89MD10MI15MD109MD95MI14MI16MD20MI22MI324MD27MI38MD55MD68MD65MD40M9D	m120308_025142_00122_c100303982550000001523012208061292_s1_p0/1510/ccs	m120308_025142_00122_c100303982550000001523012208061292_s1_p0/181/ccs
H	0	1570	97.1	+	0	0	6MI9MI56MD20MD49MI32M2D52MI45MI78MI39MD26M2D14MD32MI36MI50MI28MI14MI24MD26MI21MI8M2I14MD55MI28MI59MI61MI17MD99M2I29MI22MI12MI45MI115MD220MD94M22D	m120308_025142_00122_c100303982550000001523012208061292_s1_p0/1529/ccs	m120308_025142_00122_c100303982550000001523012208061292_s1_p0/42/ccs
H	8	1546	93.3	+	0	0	79MI99M2I16M2I73MI50MI11MI56MI27MI25MI17MI58MI79MD69MD30MI47MI18MI42M4I84MI44M3I18MD33MI61MD42M2I41M2I11MI59MI9MI11MI38MD68MI37MD53MI23M2I18MI38MI43MD12M2I	m120308_025142_00122_c100303982550000001523012208061292_s1_p0/1531/ccs	m120308_025142_00122_c100303982550000001523012208061292_s1_p0/157/ccs
H	11	1562	96.0	+	0	0	24I445MI48MI46MD164MI22MD19MI206M2D12MD20MD69MD20MI152MI108MD80MD46M2I33MD31MD30MI	m120308_025142_00122_c100303982550000001523012208061292_s1_p0/1533/ccs	m120308_025142_00122_c100303982550000001523012208061292_s1_p0/195/ccs
H	2	1582	99.4	+	0	0	12MI74MI23MD893MI189MI10MI221MI55MD103M	m120308_025142_00122_c100303982550000001523012208061292_s1_p0/1557/ccs	m120308_025142_00122_c100303982550000001523012208061292_s1_p0/67/ccs
H	15	1580	95.5	+	0	0	I34M2I39M2I34M2D24MD22MI45M2D17MI48MD41MD57M2I51MI11MI20MD44MI81MI18MD90M2D24MD59MD7MD31M2I88MI79MD32MI37MD37MI17MI36M2I12M2I97MD217MI18MI33MD62M	m120308_025142_00122_c100303982550000001523012208061292_s1_p0/1562/ccs	m120308_025142_00122_c100303982550000001523012208061292_s1_p0/371/ccs
H	11	1585	98.6	+	0	0	347MD126MI38MD53MD164MI22MD183MD97MD114M2I124MI192MD20MI98M	m120308_025142_00122_c100303982550000001523012208061292_s1_p0/1567/ccs	m120308_025142_00122_c100303982550000001523012208061292_s1_p0/195/ccs
H	5	1597	96.8	+	0	0	13MD20M7D41MD25MI80MD10MD46MI70MD28MI33M2D14M2D54MD21MD17M3D31MD15MD9MD10M2D33M2D28MD18MD16MI10MD13MD18MD74MD17MD8MD23MD8MD33M3D48MD11M2D139MI18MD27MD50MD78MD23MD43M3D113MD70MI15MD51MI21M	m120308_025142_00122_c100303982550000001523012208061292_s1_p0/1579/ccs	m120308_025142_00122_c100303982550000001523012208061292_s1_p0/117/ccs
H	15	1573	95.0	+	0	0	41MI70MD24MD22MI45M2D17MI91MD26M3I78MI12MI20MD124MI20MD90M2D24MD47MI11MD7MD31M2I43MI44MI79MD32MI37MD37MI17MI32MI17M2I97MD24MD87M2I53MD33M2I16MI18MI44MI9M2I19MI9MI9M	m120308_025142_00122_c100303982550000001523012208061292_s1_p0/1586/ccs	m120308_025142_00122_c100303982550000001523012208061292_s1_p0/371/ccs
H	1	1581	99.1	+	0	0	60MD29MD43MD5MD82MD218M2D92MD36MD181MD178MD71MD56MD24M2D118M3D39MD124MD12M2D8M2D116MD11MI20MD16MI16M	m120308_025142_00122_c100303982550000001523012208061292_s1_p0/1621/ccs	m120308_025142_00122_c100303982550000001523012208061292_s1_p0/58/ccs
H	6	1582	97.0	+	0	0	16M3I62MD54MD14MI35MD11MI40MI17MI23MI76MI232MI15MI40MI5MI35MD32MI6M2I22M2I9MI6MI21MI89MI16MI71MI21MI52MI46MI71MI10MI10MI17MI205MD34MI24MI24MI38MI17MD50MI10M	m120308_025142_00122_c100303982550000001523012208061292_s1_p0/1651/ccs	m120308_025142_00122_c100303982550000001523012208061292_s1_p0/124/ccs
H	1	1588	98.8	+	0	0	61MD6MD22MD43MD5MD82MD177MD29MI13MI22MI68MD34MD24MI103MD28MD22MD28MD22MD48MD10MD73MD71MD56MD24M2D118M2D39MD56MD68MD12M2D8M2D71MD24MD21M2D32MD33M	m120308_025142_00122_c100303982550000001523012208061292_s1_p0/1681/ccs	m120308_025142_00122_c100303982550000001523012208061292_s1_p0/58/ccs
H	7	1584	99.6	+	0	0	D272MI77MI163MI61MD70MI292MI272MD374M	m120308_025142_00122_c100303982550000001523012208061292_s1_p0/1698/ccs	m120308_025142_00122_c100303982550000001523012208061292_s1_p0/134/ccs
H	2	1587	99.4	+	0	0	61MD12MD368MI29MD122MI90MD140MI289M2I170MD14MD286M	m120308_025142_00122_c100303982550000001523012208061292_s1_p0/1710/ccs	m120308_025142_00122_c100303982550000001523012208061292_s1_p0/67/ccs
H	11	1571	99.6	+	0	0	46MI158MI172MI59MI31MI94MD114MI49M2I21MD19MI94M2I33MD189MI29MI303MI41MI18MI98M	m120308_025142_00122_c100303982550000001523012208061292_s1_p0/1718/ccs	m120308_025142_00122_c100303982550000001523012208061292_s1_p0/195/ccs
H	0	1576	98.3	+	0	0	19M2I13MI59MD54MD61MD70MI72MI142MD107MD10MI136MI82MI40MD142MI187MI109MI36MI57MI151M23D	m120308_025142_00122_c100303982550000001523012208061292_s1_p0/1723/ccs	m120308_025142_00122_c100303982550000001523012208061292_s1_p0/42/ccs
H	17	1589	98.9	+	0	0	81MD5MD55M2D206M2D12MD13MD11MD227MI181MI61MD9MD44MD184MD31M3I10MI185MD114MI27MD62MD55M	m120308_025142_00122_c100303982550000001523012208061292_s1_p0/1748/ccs	m120308_025142_00122_c100303982550000001523012208061292_s1_p0/612/ccs
H	11	1592	95.6	+	0	0	149MD189M2D24MD25MD29MI74MD49MD22MD111MI55MI22M2D236MD99MI58MD106MD233MI98M	m120308_025142_00122_c100303982550000001523012208061292_s1_p0/1762/ccs	m120308_025142_00122_c100303982550000001523012208061292_s1_p0/195/ccs
H	17	1575	98.2	+	0	0	I74MI271M2D12MD13MD11MD122MD105MI7MI70MI102MI77MI36MD19MI177MI17M3I10MI30MD67MI87MD42MI71MI27MD62MD55M	m120308_025142_00122_c100303982550000001523012208061292_s1_p0/1779/ccs	m120308_025142_00122_c100303982550000001523012208061292_s1_p0/612/ccs
H	17	1631	94.7	+	0	0	17MD105MD15M3D18MD10MD12MD16MD10MD17MD31MD37MD38M2D33M4D13M2D11MD27M2D74MI25MD18MD62M3D28MD8M3D63MD103MI48MD21M3D27MD18MD87MD22MD14MD26MD31MD33M2I39MD29MD18MI23MD89MD55MD7MD13M2D39MI27MD17MD45MD45MD10M	m120308_025142_00122_c100303982550000001523012208061292_s1_p0/1793/ccs	m120308_025142_00122_c100303982550000001523012208061292_s1_p0/612/ccs
H	1	1580	98.4	+	0	0	I38MD21MD29MD43MD5MD82MD202MD33MI20MI53M2D31M2D48MD65MI37MI13MD24MI175MD70MD56MD24M2D118M2D39MD124MD12M2D8M2D96M2D20MD32MD23MI9M	m120308_025142_00122_c100303982550000001523012208061292_s1_p0/1800/ccs	m120308_025142_00122_c100303982550000001523012208061292_s1_p0/58/ccs
H	16	1552	93.8	+	0	0	D25MD34MD25MD52MD27MI54MI6MI86MD8MD90MD166MI55MI71MD17MD43M3I35M2I78MI15MI37MI45MI104MI7M6I30MI40M2I32M2I22M3I39MI32MI107MI16MI13MD46MD64MI19MI	m120308_025142_00122_c100303982550000001523012208061292_s1_p0/1849/ccs	m120308_025142_00122_c100303982550000001523012208061292_s1_p0/377/ccs
H	6	1594	99.4	+	0	0	7M2I126MD34MD27MI67MD15MI76MI103MI128MI15MI40MI41MD32MI5MI24M2I38MI12MI76MI16MI71MI74MI129MI10MI17MI205MD47MD48MI95MI10M	m120308_025142_00122_c100303982550000001523012208061292_s1_p0/1858/ccs	m120308_025142_00122_c100303982550000001523012208061292_s1_p0/124/ccs
H	0	1583	99.0	+	0	0	94MD54MD61MD344MI44MD23MD98MI29MI44MD38MI44MD23MI114MI251MI292M23D	m120308_025142_00122_c100303982550000001523012208061292_s1_p0/1876/ccs	m120308_025142_00122_c100303982550000001523012208061292_s1_p0/42/ccs
H	11	1580	95.9	+	0	0	6MD277MD163MI89MD26MD167MI22MD128MI14MD88MI80M2I55M2I302MI16MI42MI56MD42M	m120308_025142_00122_c100303982550000001523012208061292_s1_p0/1884/ccs	m120308_025142_00122_c100303982550000001523012208061292_s1_p0/195/ccs
H	11	1596	99.1	+	0	0	565MD14MD150MI22MD19MD11MD12MD29M2D10M2D113MD94MD82MD14MD308MI40MI36MD62M	m120308_025142_00122_c100303982550000001523012208061292_s1_p0/1885/ccs	m120308_025142_00122_c100303982550000001523012208061292_s1_p0/195/ccs
H	11	1574	98.2	+	0	0	29MI151MI196MI13MI198MD138MI22MD53MI57MI37MI51MD10MI48MD12MI37MI36MI181MI46MI21MI12MI86M2I20M2D13MI27MD39MD21MD11M	m120308_025142_00122_c100303982550000001523012208061292_s1_p0/1909/ccs	m120308_025142_00122_c100303982550000001523012208061292_s1_p0/195/ccs
H	10	1587	92.9	+	0	0	268MI82MI7MI43MD107MI50MD10MD10MI7M2I19MI23M3D41M10D106MI97MI51MI22MI104MI216MD30MI93MD173M10D	m120308_025142_00122_c100303982550000001523012208061292_s1_p0/1924/ccs	m120308_025142_00122_c100303982550000001523012208061292_s1_p0/181/ccs
H	8	1585	91.9	+	0	0	117MI255M2D19M2I131MI62MD12MD75M2D75MI18MD31MI12M2I19MD66MI23MI18M3I13MD9MD47MD46MD27MD105MD87M2D78MD29M2D74MI90MI13MD14M	m120308_025142_00122_c100303982550000001523012208061292_s1_p0/1959/ccs	m120308_025142_00122_c100303982550000001523012208061292_s1_p0/157/ccs
H	12	1581	98.1	+	0	0	19MD32MI210MD234MD542MI28MI130MI92MI291M	m120308_025142_00122_c100303982550000001523012208061292_s1_p0/1967/ccs	m120308_025142_00122_c100303982550000001523012208061292_s1_p0/205/ccs
H	3	1572	96.7	+	0	0	10I79MI20MD36MD46MI11MI33MI55MD20M3D121MD225MD21M2D63M2D104MI22MD152MD51MI38MD20MD20MD75MD287MD35MI19M	m120308_025142_00122_c100303982550000001523012208061292_s1_p0/1980/ccs	m120308_025142_00122_c100303982550000001523012208061292_s1_p0/93/ccs
H	7	1588	99.3	+	0	0	D271MI78MI163MI131MI234MD239MD92MD89MD49MD236M	m120308_025142_00122_c100303982550000001523012208061292_s1_p0/1993/ccs	m120308_025142_00122_c100303982550000001523012208061292_s1_p0/134/ccs
H	17	1586	98.4	+	0	0	304MD42M2D13MD13MD11MD70MD95MI61MI83MI24MD11MI61MI61MD9MD44MD215M3I83M2D91MI21MD114MI27MD61M2D24MI31M	m120308_025142_00122_c100303982550000001523012208061292_s1_p0/1999/ccs	m120308_025142_00122_c100303982550000001523012208061292_s1_p0/612/ccs
H	12	1557	98.8	+	0	0	16MD35MI95MI113MI79MI17MI82MI196MI26MI110M2I18MI36MI24MI93MI30MI20MI30MI30MI18MI111MI49MI17MI24M2I57MI193MI30MI7M	m120308_025142_00122_c100303982550000001523012208061292_s1_p0/2003/ccs	m120308_025142_00122_c100303982550000001523012208061292_s1_p0/205/ccs
H	3	1566	96.9	+	0	0	21I14MD80MD31MD28MD64MI29MD51MD116MD26MD199MD21M2D63M2D114M2D13MD134MI68MI23MI120MD150MD18MD71MD57MD55M	m120308_025142_00122_c100303982550000001523012208061292_s1_p0/2009/ccs	m120308_025142_00122_c100303982550000001523012208061292_s1_p0/93/ccs
H	17	1591	98.2	+	0	0	17MD94MI235M2D12MD11MD13MD145MD18MD120MD28MI76MD21MI61MD9MD31MD13MD215M3I10MI48MD46MD69MI21MD114MI27MD62MD44MD11M	m120308_025142_00122_c100303982550000001523012208061292_s1_p0/2014/ccs	m120308_025142_00122_c100303982550000001523012208061292_s1_p0/612/ccs
H	11	1553	99.2	+	0	0	I60MI25MI41M2I13M2I71MI42M2I116MI9MI35MI51MI10MI22M3I21MI159MI36M2I19MD42MI68MI13MI23MI122MI45MI28MI134MI231MI18MI98M	m120308_025142_00122_c100303982550000001523012208061292_s1_p0/2033/ccs	m120308_025142_00122_c100303982550000001523012208061292_s1_p0/195/ccs
H	8	1583	93.2	+	0	0	222MI146MD22MI211M2D72M2D75MI49MI12MI20MD111M3I113MD77MD55MD87MD106MD132MI47MD14M	m120308_025142_00122_c100303982550000001523012208061292_s1_p0/2039/ccs	m120308_025142_00122_c100303982550000001523012208061292_s1_p0/157/ccs
H	2	1588	98.4	+	0	0	I311MD12MI74MI90MI91MD74MI10MI9MI20MD36MD11MD130MI8M2D12MD15M2D9MI52M2D166MI20MI148M2I92MI139MD24M2D19MD	m120308_025142_00122_c100303982550000001523012208061292_s1_p0/2046/ccs	m120308_025142_00122_c100303982550000001523012208061292_s1_p0/67/ccs
H	17	1596	93.4	+	0	0	342M3D17MD13MD11MD14MI38MD11MI140MD41MD17MD146MI61MD9MD44MD25MD152MD38M3I10MI63MD6MD69MI28M2D18MD46M2D68MI27MD62M2D55M	m120308_025142_00122_c100303982550000001523012208061292_s1_p0/2061/ccs	m120308_025142_00122_c100303982550000001523012208061292_s1_p0/612/ccs
H	8	1582	92.4	+	0	0	16MD63MD108MI212MD70MD10MI14MI88MD16M2D75M2D75MI49MI12MI20MD111M3I20MI92MD47MI29MD55MD21MD66MD106MD75MI31MI70M2D13M3I	m120308_025142_00122_c100303982550000001523012208061292_s1_p0/2099/ccs	m120308_025142_00122_c100303982550000001523012208061292_s1_p0/157/ccs
H	3	1580	97.6	+	0	0	2D115MD22MD9MD28MD64MI7MI72MD104MD12MD175MI49MD21M2D63MD61MD53MD13MD22MD25MD18MI50MI103MI102M3I138MD12MI167MD55M	m120308_025142_00122_c100303982550000001523012208061292_s1_p0/2129/ccs	m120308_025142_00122_c100303982550000001523012208061292_s1_p0/93/ccs
H	10	1578	95.4	+	0	0	403MD26MD59MD60MD53MD193MI84MI79M2I26MI18MI74MI20M4I31MI58M2I37MD32MD9MD30MI39MD38MI11MD60MD117M10D	m120308_025142_00122_c100303982550000001523012208061292_s1_p0/2161/ccs	m120308_025142_00122_c100303982550000001523012208061292_s1_p0/181/ccs
H	2	1588	99.7	+	0	0	559MI279MD578MD148MD21M	m120308_025142_00122_c100303982550000001523012208061292_s1_p0/2166/ccs	m120308_025142_00122_c100303982550000001523012208061292_s1_p0/67/ccs
H	13	1547	93.0	+	0	0	69M2I56MI53M3D21MI66M3I61MI77M2I37MI37MI17MI27MI15MI68MI15MI15MI11MD13MD95MI11MI70MD13MD13MD20MD44M2I23MI59MD22MD42MI33MI64MI34MI47MI92MD28MI12MI34MI7MD22MI91M	m120308_025142_00122_c100303982550000001523012208061292_s1_p0/2172/ccs	m120308_025142_00122_c100303982550000001523012208061292_s1_p0/280/ccs
H	11	1589	99.4	+	0	0	339MD158MD68MD164MI22MD149MD99MD74MD6MD215MD131MI27MI30MI98M	m120308_025142_00122_c100303982550000001523012208061292_s1_p0/2239/ccs	m120308_025142_00122_c100303982550000001523012208061292_s1_p0/195/ccs
H	16	1599	95.8	+	0	0	D25MD34MD25MD23MD29MD27MI54MI93MD8MD58MD269MD16MD20MD21MD17MD36MI8MI51MD68MI11MI15MI22MD64MD17MD17M2D71MD97MD70MD24MD59MD24MD38MI25MD14MI22M2D85M4D9M	m120308_025142_00122_c100303982550000001523012208061292_s1_p0/2256/ccs	m120308_025142_00122_c100303982550000001523012208061292_s1_p0/377/ccs
H	5	1588	98.1	+	0	0	180MD10MD147MI12MD19M2D15MD53MD11MD12M2D16M2D30MD15MD9MD13MD15MD67MD22M2D12MD20M2D19MD25MD65MD11MD8MD28MD9MD7MD48MD27MD26MD86MI18MD77MD101MD51M2D56MD49MD136MI22M	m120308_025142_00122_c100303982550000001523012208061292_s1_p0/2278/ccs	m120308_025142_00122_c100303982550000001523012208061292_s1_p0/117/ccs
H	17	1572	96.4	+	0	0	24I322M2D13MD13MD11MD79MD148MI243MD9MD44MD45MD60MD47MI62M3I10MI67MI117MD142MD62MD55M9D	m120308_025142_00122_c100303982550000001523012208061292_s1_p0/2285/ccs	m120308_025142_00122_c100303982550000001523012208061292_s1_p0/612/ccs
H	12	1503	97.5	+	0	0	5I14MD28M3I105MI25MI29MI52MI22MI4MI28M7I33MI50M2I21MD11M2I30M2I16MI42MI11MI45MI21MI20MI7M3I24M2I14MI17MI92MI9MI15M4I33MI13M3I6MI24M2I16MI8MI22MI20MI40MI10MI30MI69MI31MI21MI6MI30MI36M2I23MI58MI9MI7MI14M2I9MI10M2I16MI9MI61MI37MI32MI16M	m120308_025142_00122_c100303982550000001523012208061292_s1_p0/2299/ccs	m120308_025142_00122_c100303982550000001523012208061292_s1_p0/205/ccs
H	3	1580	97.7	+	0	0	D48MI36MI24MD21MI14MD28MD50MI94MD68MD48MD225MD21M2D63MD127MD586MD58MD55M	m120308_025142_00122_c100303982550000001523012208061292_s1_p0/2320/ccs	m120308_025142_00122_c100303982550000001523012208061292_s1_p0/93/ccs
H	15	1582	95.6	+	0	0	26MI13MI47MI23M2D24MD22MI45M2D17MI91MD28M4I76MI11MI20MD126MI18MD90M2D24MD59MD7MD31M2I84M2I82MD32M2I36MD37MI47MI23MI29MD10MD108MD30MD30MI104MI18MI95M	m120308_025142_00122_c100303982550000001523012208061292_s1_p0/2322/ccs	m120308_025142_00122_c100303982550000001523012208061292_s1_p0/371/ccs
H	17	1566	96.8	+	0	0	22I325M2D12MD13MD11MD22MI63MD96MD45MI67MD21MD93MI12MI53M3D97MI16MD19MD15MD79MD36M3I10MI19MI165MD80MD34MI18MI22MD31MI16MD40MD15M	m120308_025142_00122_c100303982550000001523012208061292_s1_p0/2329/ccs	m120308_025142_00122_c100303982550000001523012208061292_s1_p0/612/ccs
H	4	1564	97.0	+	0	0	6MD9MD26MD27MD11M2D99M2D34MD45MD13MD24M2D35M3D46MD12MD9MD13M3D15M2D25MD12MD43M2D18MD13M2D58MD14MD10M2D19MD11MD24M2D15MD45MD22MD129MD18MD43MD51MD9MD14MI18MD18MD17M3D14M2D53MD22M2D12MI54MD87MD28MD33M2D28MD27MI11MI15M2D22M23D	m120308_025142_00122_c100303982550000001523012208061292_s1_p0/2342/ccs	m120308_025142_00122_c100303982550000001523012208061292_s1_p0/95/ccs
H	12	1527	97.4	+	0	0	2I4MI9MI11MI14MI7MI14M3I24MI39MI21MI67MI21MI14M2D16MI23MI90M2I49MI37MI27MI15MI48MI51M2I48M2I32MI20MI66MI25MI10MI36MI68MI12MI9MI74M2I24M3I124MI6MI5MI18MI11MI52M3I42MI16MI9MI62MI33MD32MD18MI14M2I7M2I42MI7M	m120308_025142_00122_c100303982550000001523012208061292_s1_p0/2344/ccs	m120308_025142_00122_c100303982550000001523012208061292_s1_p0/205/ccs
H	2	1594	98.3	+	0	0	I4MI89MI15MI15MD71MI173MI64MI15MD82MI121MD8MD202MD15MD24MI74MD41MI39MI21MD30MI20MD144MD12MD49MI60MD12M2D9M2D10MD85M2D50MD7MD12M	m120308_025142_00122_c100303982550000001523012208061292_s1_p0/2345/ccs	m120308_025142_00122_c100303982550000001523012208061292_s1_p0/67/ccs
H	5	1589	98.4	+	0	0	33MD9MD7MD12MI16MD28MI53MD8MD9MD13MD179M2D15MD37MI15MD11MD12M2D16M2D30MD15MD9MD13MD82MD21MD13MD20M2D19MD25MD76MD8MD28MD9MD7MD36MD12MD162MD73MD78MD18MD5MD40MD11MD105MD136MI22M	m120308_025142_00122_c100303982550000001523012208061292_s1_p0/2374/ccs	m120308_025142_00122_c100303982550000001523012208061292_s1_p0/117/ccs
H	13	1591	93.9	+	0	0	183M2D193MD39MD17MD53MD50MI13MD20M3I94MD10MD150MD28MD21M4D25MD67MI20MD41MD22MD18MD56MD91MD11MI42MD56MD28MD58M2D40M2D38MD43MD33M	m120308_025142_00122_c100303982550000001523012208061292_s1_p0/2406/ccs	m120308_025142_00122_c100303982550000001523012208061292_s1_p0/280/ccs
H	2	1588	99.4	+	0	0	329MD149MI299MD27MI40MD50MI28MI295MI60MD135MD26MI31MD90MD11MD10M	m120308_025142_00122_c100303982550000001523012208061292_s1_p0/2419/ccs	m120308_025142_00122_c100303982550000001523012208061292_s1_p0/67/ccs
H	11	1579	99.2	+	0	0	16MI404MD141MD190MD104MD24MI20MI585MI91M5I	m120308_025142_00122_c100303982550000001523012208061292_s1_p0/2424/ccs	m120308_025142_00122_c100303982550000001523012208061292_s1_p0/195/ccs
H	2	1563	99.0	+	0	0	18I221M8D14MI149MI22MD141MD126MI181MI20MI84MI453MI7MI76MI15MD29MD13M8I	m120308_025142_00122_c100303982550000001523012208061292_s1_p0/2433/ccs	m120308_025142_00122_c100303982550000001523012208061292_s1_p0/67/ccs
H	6	1592	98.2	+	0	0	70MD65MD146MI53MI20MI104MI66MI60MI15MI40MI41MD32MI6M2I22M2I38MI52MI37M2I14MI57MD14MI74MI129MI10MI17MI205MD162MI28MI10M	m120308_025142_00122_c100303982550000001523012208061292_s1_p0/2453/ccs	m120308_025142_00122_c100303982550000001523012208061292_s1_p0/124/ccs
H	16	1582	96.2	+	0	0	D16MI42MD25MD52MD27MI54MI93MD8MD64MI46MI139MD28MI104MD17MD45MI21MD110MI61MI14MD26MD20M3D70MI14MD58M2I37MD70MD83MI23MD38MI25MD122MD9M	m120308_025142_00122_c100303982550000001523012208061292_s1_p0/2466/ccs	m120308_025142_00122_c100303982550000001523012208061292_s1_p0/377/ccs
H	15	1560	95.4	+	0	0	22I18MI16MI33MD21M3D24MD22MI45M2D17MI91MD28M4I76MI11MI20MD126MI18MD90M2D24MD66MD31M2I67MD101MD32MI37MD32M2I21MI32MI17M2I97MD112MI104MI18MI95M	m120308_025142_00122_c100303982550000001523012208061292_s1_p0/2488/ccs	m120308_025142_00122_c100303982550000001523012208061292_s1_p0/371/ccs
H	2	1556	99.6	+	0	0	75M2I210MI138MI45MI38M2I56MI69MI20MI37MI43MI85MI38MI38MI87MI67M2I11MD127MI11MI14MI14MI73MI21MI29MI17MI11MI29M2I43MI60MI49M	m120308_025142_00122_c100303982550000001523012208061292_s1_p0/2491/ccs	m120308_025142_00122_c100303982550000001523012208061292_s1_p0/67/ccs
H	4	1583	97.5	+	0	0	6MD36MD26MD10M3D100M2D34MD45MD13MD24M2D33MD12MD48MD9MD13M3D15M2D25MD12MD39M3D22MD13M2D27M2D31MD14MD10M2D19MD11MD24M2D15MD9MD58MD118MD11MD18MD43MD31MI19MD9M2D33MD18MD18MD13M2D53MD22M2D12MI54MD65MD22MD28MD23MD10M2D28MD40MI12M2D14MD10M37D	m120308_025142_00122_c100303982550000001523012208061292_s1_p0/2492/ccs	m120308_025142_00122_c100303982550000001523012208061292_s1_p0/95/ccs
H	8	1594	93.0	+	0	0	29M2D141MD11MI74MI101MD11MD22MI134MD61MD13M2D75M2D75MI49MI12MI20MD90MD21M3I78MD32M2D30M2I45M3D58MD24MI52MD10MD46MD60MD13MD52MD10MI38MI34MD33MD12M	m120308_025142_00122_c100303982550000001523012208061292_s1_p0/2552/ccs	m120308_025142_00122_c100303982550000001523012208061292_s1_p0/157/ccs
H	0	1586	99.4	+	0	0	93MD116MD290MD53MI49MD19MD129MI43MD38MI44MD138MI544M23D	m120308_025142_00122_c100303982550000001523012208061292_s1_p0/2558/ccs	m120308_025142_00122_c100303982550000001523012208061292_s1_p0/42/ccs
H	16	1564	96.2	+	0	0	D25MD59MD23MI28MD16MI10MI23MI29MI94MD8MD129MI26MI133MI63MI8MI20MI41MD20MI36MI11MI34MI40MI6MI52MI30MI108MI14MD29MI102MI34MD171MD46MD66MI9MD9M	m120308_025142_00122_c100303982550000001523012208061292_s1_p0/2586/ccs	m120308_025142_00122_c100303982550000001523012208061292_s1_p0/377/ccs
H	1	1589	99.0	+	0	0	60MD29MD43MD5MD82MD310MD36MD144MD216MD70MD56MD10MD16M3D116M2D37M2D10MD116MD11M3D9M2D51MD44MD21MD29M2D14MD22M	m120308_025142_00122_c100303982550000001523012208061292_s1_p0/2596/ccs	m120308_025142_00122_c100303982550000001523012208061292_s1_p0/58/ccs
H	5	1576	95.0	+	0	0	48MD20MD48MI21MI27MI10MD14M2D58MD74M2I44M2D15MD15MI25M4I49MD28MD15MD9MD13MD82MD21MD33M2D19MD42MD59MD8MD28M2D9MD7MD10MI25MD12MD86MD66MD6M2D155MD23MD40MD11MD67MD38MD25MI133M	m120308_025142_00122_c100303982550000001523012208061292_s1_p0/2645/ccs	m120308_025142_00122_c100303982550000001523012208061292_s1_p0/117/ccs
H	3	1557	97.1	+	0	0	D16MI12MI25MI33MI56MD16MI75MI80MD116MD61MI12MI171M2D97MI92MD39MI35MI53MI10MI79MI26M2I37MI70MI182MI7MI150M	m120308_025142_00122_c100303982550000001523012208061292_s1_p0/2652/ccs	m120308_025142_00122_c100303982550000001523012208061292_s1_p0/93/ccs
H	11	1502	97.7	+	0	0	16MI12MI8MI31MI13MI74MI8MI36MI56MI65MI17MI11MI5MI8M2I32MI7M2I52M2I31MI31MI41M2I37MI5MI30M2I42M2I15MI13M3I17MI8MI10MI14MI47MI70MI20M2I23MI18MI13MI17MI27M2I29MI12MI32MI21MI21MI16M2I37MI6MI23M2I21MI60M2I36MI36MI21MI13M3I18MI15MI16M3I10MI13M2I10M2I21MI9MI8MI18MI	m120308_025142_00122_c100303982550000001523012208061292_s1_p0/2663/ccs	m120308_025142_00122_c100303982550000001523012208061292_s1_p0/195/ccs
H	12	1576	98.9	+	0	0	19MD32MI121MD90MD215MI17MD44M2D26MI78MI51MD19MI19MI131MI7MI32MD54MD21MI20MI43MD18MI33MI96MI92MI179MI17MI12MI80M	m120308_025142_00122_c100303982550000001523012208061292_s1_p0/2676/ccs	m120308_025142_00122_c100303982550000001523012208061292_s1_p0/205/ccs
H	5	1563	97.2	+	0	0	26MI90MI62MD10MD41MD26MI79MI31M2D15MD38MI14MD11MD12M2D16M2D30MD15MD9MD13MD82MD21MD13MD20M2D44MD53MI22MD8MD28MD9MD7MD23MD13MD12MD33MI202MD43M2D19MI14MD23MD36M2D15MD85MI19MD25MD100MD15M19I	m120308_025142_00122_c100303982550000001523012208061292_s1_p0/2697/ccs	m120308_025142_00122_c100303982550000001523012208061292_s1_p0/117/ccs
H	5	1590	98.7	+	0	0	180MD11M2D146MI14MD17M2D15M2D53MD11MD12M2D16M2D30MD15MD9MD13MD77M2D26MD13MD20M2D19MD25MD76MD8MD28MD9MD7MD36MD12MD84MD78MD73MD78MD23MD40MD11MD105MD159M	m120308_025142_00122_c100303982550000001523012208061292_s1_p0/2703/ccs	m120308_025142_00122_c100303982550000001523012208061292_s1_p0/117/ccs
H	17	1582	97.9	+	0	0	39MD4MD17MI34MI15MI26MI26MD24MD16MI141M2D12MD13MD11MD118MD108M2I17MI163MI61MD9MD44MD215M3I158MD38MD114MI27MD62MD37M2I16M	m120308_025142_00122_c100303982550000001523012208061292_s1_p0/2729/ccs	m120308_025142_00122_c100303982550000001523012208061292_s1_p0/612/ccs
S	19	1570	*	*	*	*	*	m120308_025142_00122_c100303982550000001523012208061292_s1_p0/2781/ccs	*
H	14	1589	98.9	+	0	0	2D14MD168MI77MI55MD7MI10MI38MD507MD33M2D208M2D102MD39MD13MD9MD34MD43MI217M	m120308_025142_00122_c100303982550000001523012208061292_s1_p0/2821/ccs	m120308_025142_00122_c100303982550000001523012208061292_s1_p0/299/ccs
H	3	1571	97.3	+	0	0	D29MI116MD28MD10MD54MI80MD50MI65MD124M2I120M2D63MD68MI190MI185MI122MI202MD55M	m120308_025142_00122_c100303982550000001523012208061292_s1_p0/2823/ccs	m120308_025142_00122_c100303982550000001523012208061292_s1_p0/93/ccs
H	3	1557	96.2	+	0	0	2D37MI17MI21MI8M2I58MD28MD59M3I51MI31MD116MD76MI5MI39MI102MD21M2D17MI45MD78MI66M2I204M2I26MI8MI13MI42MI101M2I134MI64MD56MD22M	m120308_025142_00122_c100303982550000001523012208061292_s1_p0/2830/ccs	m120308_025142_00122_c100303982550000001523012208061292_s1_p0/93/ccs
H	4	1579	97.8	+	0	0	6MD36MD26MD11M2D99M2D79MD13MD24M2D33MD12MD48MD9MD13M3D15M2D25MD12MD39M3D22MD13M2D27M2D45MD10M2D19MD11MD24M2D15MD9MD36MD22MD118MD11MD18MD43MD51MD9MD33MD18MD19M2D12M2D53MD22M2D12MI24MI29MD65MD22MD28MD33M2D81MD24M38D	m120308_025142_00122_c100303982550000001523012208061292_s1_p0/2840/ccs	m120308_025142_00122_c100303982550000001523012208061292_s1_p0/95/ccs
H	12	1535	97.1	+	0	0	16MD39M2I76MI10MI18MI42MI27MI27MD118M3I27MI43M2I18MI13MI76MI7MI96MI30MI7MI6MI80MI61MI28MI8MI33MI8MI21MI75M2I23MI42MI30MI21MI38MI69M2I16MI4MI25MI39M4I16M2I56MI85MI22MI9MI28M	m120308_025142_00122_c100303982550000001523012208061292_s1_p0/2843/ccs	m120308_025142_00122_c100303982550000001523012208061292_s1_p0/205/ccs
H	1	1576	97.2	+	0	0	60MD29MD43MD5MD36MI44MD129MI86MD20MI76MD34MD30MI309MI18MD71MD56MD24M2D118M2D39MD124MD12M2D8M2D95MD21MD32MD33M	m120308_025142_00122_c100303982550000001523012208061292_s1_p0/2871/ccs	m120308_025142_00122_c100303982550000001523012208061292_s1_p0/58/ccs
H	2	1569	99.4	+	0	0	2I207MI18MI145MI62MI11MI231MI13M2I45MI35MI100MI16MI52MI69MI51M2I77MD79MI340MD16M	m120308_025142_00122_c100303982550000001523012208061292_s1_p0/2888/ccs	m120308_025142_00122_c100303982550000001523012208061292_s1_p0/67/ccs
H	17	1591	97.9	+	0	0	56MI83MI11MI51MD143M2D13M2D12MD11MD46MI100MD24MD56MI25MD99MD44MD13MI69M3D45MD19MD74MI89MI31M3I10MI185M2D46MD29MD39MI27MD51MD11MD55M	m120308_025142_00122_c100303982550000001523012208061292_s1_p0/2915/ccs	m120308_025142_00122_c100303982550000001523012208061292_s1_p0/612/ccs
H	5	1593	96.9	+	0	0	I59MD120MD10MD56M2D38MD51MI33M2D15MD38MI14MD11MD12M2D16M2D30MD15MD9MD13MD61MD5MD12MD25MD13MD20M3D27MD17MD76MD8MD28MD9MD7MD36MD12MD27M2D65MD60MD6MD77MD47MD31MD23MD51MD12MD44MI51M2D73MD80M3I	m120308_025142_00122_c100303982550000001523012208061292_s1_p0/2925/ccs	m120308_025142_00122_c100303982550000001523012208061292_s1_p0/117/ccs
H	12	1568	98.9	+	0	0	55MI33MD134MI10MI6MI20MD16MI33MD74M2I71MD37MD174MI12MI18M3I20MD51MI259MI28M2I80MI50MI92MI142M2I147M	m120308_025142_00122_c100303982550000001523012208061292_s1_p0/2930/ccs	m120308_025142_00122_c100303982550000001523012208061292_s1_p0/205/ccs
H	5	1583	96.6	+	0	0	I179MD10MD147MI31M2D15MD38MI14MD11MD12M2D16M2D30MD15MD9MD13MD104MD12MD20M2D19MD25MD76MD8MD28MD9MD7MD36MD12MD158M2D79MD53MI45MD32MD20M2D66MI37MD13MD86MD60M	m120308_025142_00122_c100303982550000001523012208061292_s1_p0/2950/ccs	m120308_025142_00122_c100303982550000001523012208061292_s1_p0/117/ccs
H	6	1556	91.1	+	0	0	7M2I126MD61MI24MI13MI45MI35MI21MI16M2I52M3I16M3I6M2I20MI30MI65MD27M3I26MI12M2I18MI8M2I41MI18M3I18MD13M2I38MI12MI21M2I16MI36MI16MI17M3I51MI74M2I8MI15MI22MI34MI15MI9MI19MI10MI71MD31MI120MD41MI109MI16MI22MI10M	m120308_025142_00122_c100303982550000001523012208061292_s1_p0/2984/ccs	m120308_025142_00122_c100303982550000001523012208061292_s1_p0/124/ccs
H	6	1599	97.2	+	0	0	7M2I126MD10MI28MI21MI19MI43MI12MD72MI10MI15MD12MD17MI17MD170MI15MI29M2D11MI10MI6MI23M2D34M3I66MI23M2D152MI77MI33MD96MI10MI17MI205MD14MD178M3I7M	m120308_025142_00122_c100303982550000001523012208061292_s1_p0/2985/ccs	m120308_025142_00122_c100303982550000001523012208061292_s1_p0/124/ccs
H	6	1601	98.8	+	0	0	8MI57MI61M2D68MI88MI67MD108MI127MI15MI40MI41MD32MI5MI24M2I38MI106MI40MD31MI49MD25MI120MI8MI10MI17MI137MD68MD79MD123M	m120308_025142_00122_c100303982550000001523012208061292_s1_p0/3010/ccs	m120308_025142_00122_c100303982550000001523012208061292_s1_p0/124/ccs
H	3	1571	96.1	+	0	0	D115MD31MD14MD14MD64MI131MD24MD41MD225MD22MD62MD34MI92MD15MI181MD23MI36MD61MD114MI97MD36MD78MD43M12I	m120308_025142_00122_c100303982550000001523012208061292_s1_p0/3023/ccs	m120308_025142_00122_c100303982550000001523012208061292_s1_p0/93/ccs
H	17	1577	96.8	+	0	0	127MI104MI60MD34MI31M4D13MD11MD57MD23MI12MI17MI10MD20MD21MI63MI41MI139M2I21MI38MD9MD12MD34M2D8MD95MI37MI48M2I21M3I10MI19MI67MD10MI87MD114MI27MD35MI26M2D55M	m120308_025142_00122_c100303982550000001523012208061292_s1_p0/3030/ccs	m120308_025142_00122_c100303982550000001523012208061292_s1_p0/612/ccs
H	16	1583	96.4	+	0	0	D25MD34MD72MD32MI54MI72MD19MD10MD65MD85MI96MD56MI39MD20MI37MD45MI21MD110MI27MI6MI67MD17MD212MD43MD83MI23MD64MD20MD110MI	m120308_025142_00122_c100303982550000001523012208061292_s1_p0/3102/ccs	m120308_025142_00122_c100303982550000001523012208061292_s1_p0/377/ccs
H	6	1591	99.5	+	0	0	16M3I116MD61MI84MI74MI103MI128MI15MI40MI41MD32MI5MI24M2I38MI89MI16MI35MI35MI74MI129MI10MI17MI205MD191MI10M	m120308_025142_00122_c100303982550000001523012208061292_s1_p0/3119/ccs	m120308_025142_00122_c100303982550000001523012208061292_s1_p0/124/ccs
H	13	1589	93.6	+	0	0	170MD11MD195M2D56MD53MD50MI33M3I57MD36MD11MD65MD12MI29MI46MD24MD13MD11M2D22MD42MI24MI20MD41MD11MD11MD42MD13MD16MD35MD6MD53MD121MI30MD38MD46M2D38MD47MD29M	m120308_025142_00122_c100303982550000001523012208061292_s1_p0/3146/ccs	m120308_025142_00122_c100303982550000001523012208061292_s1_p0/280/ccs
H	12	1582	98.2	+	0	0	16MD47M2D29MD70M2D19MI80MD239MD153MI46MI100MI132MI27MD73MI30MI82MI47MI79MD13MI152MI138M	m120308_025142_00122_c100303982550000001523012208061292_s1_p0/3158/ccs	m120308_025142_00122_c100303982550000001523012208061292_s1_p0/205/ccs
H	5	1567	97.9	+	0	0	147MI12MD17MD13MD69MI32MI44MI31M2D15MD38MI25MD12M2D18MD28MD15MD9MD13MD13M2I67MD21MD13MD20M2D19MD25MD17MI26MI31MD8MD28MD9MD7MD36MD12MD33MI19MI56MI47MD77MD47MI15MI14MD46MI16MD11MD105MD70MI78MI9M	m120308_025142_00122_c100303982550000001523012208061292_s1_p0/3177/ccs	m120308_025142_00122_c100303982550000001523012208061292_s1_p0/117/ccs
H	13	1583	94.1	+	0	0	6MI42MI29MI73MD30M2D62M2D96MD31MD43MD17MD53MD50MI33M3I11MD83MD10MD36MD142MD13MD11M2D89MI20MD24MD17MD187MD13M2I137MD84M2D38MD11MD45MD19MI	m120308_025142_00122_c100303982550000001523012208061292_s1_p0/3194/ccs	m120308_025142_00122_c100303982550000001523012208061292_s1_p0/280/ccs
H	3	1581	97.8	+	0	0	D72MD43MD8MI22M2D28MD64MI80MD116MD14MD215MD17M2D63MD127MD39MI432MI171MD55M	m120308_025142_00122_c100303982550000001523012208061292_s1_p0/3200/ccs	m120308_025142_00122_c100303982550000001523012208061292_s1_p0/93/ccs
H	1	1580	96.1	+	0	0	60MD12MD60MD5MD81MD18MD97MI13MI86MD12MI82MD66MI143MD186MD69M2D57MD10MD14M2D118M2D39MD124MD12M2D8M2D95MD21MD32MD33M	m120308_025142_00122_c100303982550000001523012208061292_s1_p0/3209/ccs	m120308_025142_00122_c100303982550000001523012208061292_s1_p0/58/ccs
H	16	1580	97.1	+	0	0	D25MD34MD25MD52MD27MI54MI93MD8MD363MI20MD17MD45MI36MI20MI45MI15MI11MI102MD94MI10MD97MD159MD18MD14MI49MD46MD85M	m120308_025142_00122_c100303982550000001523012208061292_s1_p0/3227/ccs	m120308_025142_00122_c100303982550000001523012208061292_s1_p0/377/ccs
H	5	1575	97.2	+	0	0	27MD32MD49MD5MD35MD27M3D15MD147MI9MI21M2D15M2D9MI27MI15MD11MD10MD63MD9MD95MD21MD13MD20M3D19MD25MD76MD8MD28MD9MD43MD61MI42MI69MD73MD78MD23MD40MD62MI15MI31MD6MD11M2I59MI84M2I	m120308_025142_00122_c100303982550000001523012208061292_s1_p0/3280/ccs	m120308_025142_00122_c100303982550000001523012208061292_s1_p0/117/ccs
H	8	1580	90.9	+	0	0	16MD65M2D18MI113MI20MI13MI79M2I62MI49MI23MD19M3D12MD33MI14MI23M3D12MI18M2D26MI48M2D42MI74MI7MI12MI20MD111M3I113MD72MD5MD55MD15M2I70MD89MI16MD77M2I101M2D14M	m120308_025142_00122_c100303982550000001523012208061292_s1_p0/3282/ccs	m120308_025142_00122_c100303982550000001523012208061292_s1_p0/157/ccs
H	10	1590	98.0	+	0	0	5MI80MD150M2D117MI49MD26MD132MD11MI102MD10MD82MD112MI74MI19MD284MD18MD30MI93MD173M10D	m120308_025142_00122_c100303982550000001523012208061292_s1_p0/3293/ccs	m120308_025142_00122_c100303982550000001523012208061292_s1_p0/181/ccs
H	8	1584	93.3	+	0	0	392MI71MD139M2D72M2D75MI49MI12MI20MD111M3I113MD77MD55MD87MD106MD75MI104MD14M	m120308_025142_00122_c100303982550000001523012208061292_s1_p0/3303/ccs	m120308_025142_00122_c100303982550000001523012208061292_s1_p0/157/ccs
H	12	1574	97.0	+	0	0	51MI213MD70MI38MI121MD179MI25MI95MI145M3D36MI47M2I7MI30MI11MI29MD18MI8MD62MI24MD68MI121MI130MI38M	m120308_025142_00122_c100303982550000001523012208061292_s1_p0/3343/ccs	m120308_025142_00122_c100303982550000001523012208061292_s1_p0/205/ccs
H	0	1483	98.3	+	0	0	25M2I11MI21MI9MI8MI13MD57MD35MI27M2I58M2I58MI11MI39MI21MI12MI13MI16MI12MI13MI73MI11M2I10MI21MD23MD33MI23MI25MI14MI29MI30MI52M2I28MI36MI23MI9MI53MI12M2I12MI32MI16MI23MI30MI89MI56MI41M2I21M2I16MI51MI39M2I22MI67M26I	m120308_025142_00122_c100303982550000001523012208061292_s1_p0/3353/ccs	m120308_025142_00122_c100303982550000001523012208061292_s1_p0/42/ccs
H	11	1582	98.4	+	0	0	49MI34MI99MD78MI16MD286MD34MI129MI22MD49MD22MI77MD38MI532MI111M	m120308_025142_00122_c100303982550000001523012208061292_s1_p0/3358/ccs	m120308_025142_00122_c100303982550000001523012208061292_s1_p0/195/ccs
H	13	1557	92.8	+	0	0	181MD290MI16MI11MI34MI33M3I53M2I24MI13MD11MD19MI16MI54MI15M2I14MI54MD11MD13M2D22MD42MI24MI20MD63MD32MI38MD79M2I13MD13M2I157MI63M2D38MD76M	m120308_025142_00122_c100303982550000001523012208061292_s1_p0/3361/ccs	m120308_025142_00122_c100303982550000001523012208061292_s1_p0/280/ccs
H	17	1554	93.1	+	0	0	56MI54MI196M2I35M2D14MD13MD11MD14MI15MI24M3I79M2I71MI18M3I58MI82MI35MI10M2I49MD9MD44MD171MI43M3I10MI25MI10MI101MI97MI38MI22M3I26MD56MI20MI39M	m120308_025142_00122_c100303982550000001523012208061292_s1_p0/3363/ccs	m120308_025142_00122_c100303982550000001523012208061292_s1_p0/612/ccs
H	13	1565	93.8	+	0	0	71MI24MD85MD96MI98MD22M2D13MI75MI46MI5MI9MI15MI56MI41MD31MI15MI140MD25M2D22MD25MI17MI25MI19MD40MD22MD178MI9MI128MD84M2D26MI87M	m120308_025142_00122_c100303982550000001523012208061292_s1_p0/3377/ccs	m120308_025142_00122_c100303982550000001523012208061292_s1_p0/280/ccs
H	4	1581	97.4	+	0	0	6MD36M2D26MD11M2D80MI18M2D34MD45MD13MD26M3D31MD12MD48MD9MD16M2D12M2D25MD12MD28MI10M3D22MD13M2D27M2D31MD14MD10M2D19MD11MD26MD13MD9MD39M3D137MD11MD18MD43MD51MD9MD33MD18MD17M2D14M2D53MD22M2D12MI54MD65MD22MD28MD37MD24MD53MD24M38D	m120308_025142_00122_c100303982550000001523012208061292_s1_p0/3393/ccs	m120308_025142_00122_c100303982550000001523012208061292_s1_p0/95/ccs
H	15	1567	95.3	+	0	0	41MI7MI62MD24MD22MI45M2D18M2I89MD28M4I76MI11MI20MD49MI74MI54MI55M2D24MD59MD7MD31M2I67MI20MI79MD32MI37MD37MI17M2I31MI17M2I27MD18MI160M2I106MI18MI13MI28M2I31MI19M	m120308_025142_00122_c100303982550000001523012208061292_s1_p0/3406/ccs	m120308_025142_00122_c100303982550000001523012208061292_s1_p0/371/ccs
H	3	1558	95.6	+	0	0	D12MI33M2I19MI24MI17MD74MD44MI9MI89MI77MI28MD113MI11MI54MD49M2D17M2D57M2D38MD44MI11MI77MI17M2I4MI97MI113MI52MI28MI166MI41MI73MI58M	m120308_025142_00122_c100303982550000001523012208061292_s1_p0/3425/ccs	m120308_025142_00122_c100303982550000001523012208061292_s1_p0/93/ccs
H	3	1520	93.4	+	0	0	55MI58MI59MD50MI9MI15M4I56MI14MI80MI18M3I21MI31MI16MI8M2I23MD14MI10MI27MD17MI26MI81M2I31MD25MI17MI40MD38MI26M2I29MD18M2I23MI11MI20MI10MI27M3I19M2I15MI12MI31MI38MI15MI20MI54MI36M3I68MI59M2I17MI84MI43M	m120308_025142_00122_c100303982550000001523012208061292_s1_p0/3427/ccs	m120308_025142_00122_c100303982550000001523012208061292_s1_p0/93/ccs
H	17	1594	95.7	+	0	0	26MI97MD47MD120MD55M2D13MD24MD46MD72MD109MI101MI23MD46MD72MD53MD215M3I10MI52MD67MD12MD63M2D105MI27MD5MD57MD23MD32M	m120308_025142_00122_c100303982550000001523012208061292_s1_p0/3456/ccs	m120308_025142_00122_c100303982550000001523012208061292_s1_p0/612/ccs
H	12	1586	98.9	+	0	0	I50MI361MD88MD53MD482MI30MI32MD98MI41MD51MI119MD12MD27MD68MD65M	m120308_025142_00122_c100303982550000001523012208061292_s1_p0/3458/ccs	m120308_025142_00122_c100303982550000001523012208061292_s1_p0/205/ccs
H	4	1563	96.1	+	0	0	68MD8MD136MD21MI36MD60MD9MD48MD11M2D11M3D15M2D25MD12MD39M3D22MD12MD28M2D31MD14MD10M2D19MD35M2D15MD9MD36MD22MD118MD11MD112MD42MD37M2D12MD75M2D12MI54MD65MD22MD28MD31MD30MI22MI29MD24M38D	m120308_025142_00122_c100303982550000001523012208061292_s1_p0/3505/ccs	m120308_025142_00122_c100303982550000001523012208061292_s1_p0/95/ccs
H	6	1594	97.9	+	0	0	7M2I123MD64MI84MI53MD21MI103MI128MI15MI40MI41MD32MI5MI24M2I38MI89MI16MI71MI74MI129MI10MI17MI205MD59MI76MD55MI10M	m120308_025142_00122_c100303982550000001523012208061292_s1_p0/3510/ccs	m120308_025142_00122_c100303982550000001523012208061292_s1_p0/124/ccs
H	11	1576	97.0	+	0	0	273MI184MD107MD66MD98MI22MD19MI42MI19MI143MI19MI12MI32MD25M2I68M2I261MD33MI14MD11MD24MI24M2I72M	m120308_025142_00122_c100303982550000001523012208061292_s1_p0/3511/ccs	m120308_025142_00122_c100303982550000001523012208061292_s1_p0/195/ccs
H	0	1573	98.3	+	0	0	16MI60MI15MD55M2D61MD122MI78M2I19M2I49MI34MI34MI68MD101MI26MI44MD38MI44MD92MI45MI114MI79MI4MI286MD58M23D	m120308_025142_00122_c100303982550000001523012208061292_s1_p0/3521/ccs	m120308_025142_00122_c100303982550000001523012208061292_s1_p0/42/ccs
H	17	1585	98.5	+	0	0	56MI100MD181MI7M2D11M2D15MD11MD97MD130MI101MI40MD39MI61MD9MD44M2D46MD20MI38MI109M2I11MI227MD17MI54MI27MD62MD55M	m120308_025142_00122_c100303982550000001523012208061292_s1_p0/3525/ccs	m120308_025142_00122_c100303982550000001523012208061292_s1_p0/612/ccs
H	11	1581	99.7	+	0	0	6MI558MD164MI22MD111MI331MI289MI98M	m120308_025142_00122_c100303982550000001523012208061292_s1_p0/3526/ccs	m120308_025142_00122_c100303982550000001523012208061292_s1_p0/195/ccs
H	10	1576	96.8	+	0	0	64MD12MD35MD147MD95MI49MD26MD59MD42MI29MD50MI21MI42MD56MI15MI107MI16MI30MI27MI19M2I62MI52MI22MI14MI23MI74MI30MD40MD30MI7MI85MD91MD72MI9M11D	m120308_025142_00122_c100303982550000001523012208061292_s1_p0/3533/ccs	m120308_025142_00122_c100303982550000001523012208061292_s1_p0/181/ccs
H	8	1527	91.1	+	0	0	14M4I11MI17MI26M2I75MI33MI6MI26M2I24MI10MI21M3I34MI11M4I38MD22MI18M2I57MI42MI15MI43MI13MI13M2D47MI29MD33MI38M2I29MI22M2I8MI9MI35MI85M3I41M2I70MD27M2I28MI48MI36MI75MD10MI8MI48MI20MI16MD13MI47MI15MI29MI48MI37M	m120308_025142_00122_c100303982550000001523012208061292_s1_p0/3545/ccs	m120308_025142_00122_c100303982550000001523012208061292_s1_p0/157/ccs
H	0	1588	98.7	+	0	0	94MD54MD61MD255MD31MD49MI7MI49MD19MD129MI43MD83MD138MI450MD94M22D	m120308_025142_00122_c100303982550000001523012208061292_s1_p0/3560/ccs	m120308_025142_00122_c100303982550000001523012208061292_s1_p0/42/ccs
H	1	1576	99.0	+	0	0	60MD72MD5MD82MD218MD17MD77MD34MD128MI231MD126MD28MD114M2D55MI107MD12M2D8M2D95MD21MD32MD33M	m120308_025142_00122_c100303982550000001523012208061292_s1_p0/3564/ccs	m120308_025142_00122_c100303982550000001523012208061292_s1_p0/58/ccs
H	1	1578	99.1	+	0	0	32MI27MD29MD20M2I21MD5MD36MI45MD218MD92MD36MD238MD18MI102MD71MD56MD24M2D67MD51M2D39MD124MD12M2D8M2D95MD21MD32MD33M	m120308_025142_00122_c100303982550000001523012208061292_s1_p0/3580/ccs	m120308_025142_00122_c100303982550000001523012208061292_s1_p0/58/ccs
H	6	1589	98.9	+	0	0	7M2I37MD89MD49M2I10MI101MD58MI104MI28MD98M2I15MI23MI16MI41MD19MI12MI5MI24M2I38M2I88MI16M2I70MI74MI129MI10MI96MI40MD138MD20MI120M2I7M	m120308_025142_00122_c100303982550000001523012208061292_s1_p0/3581/ccs	m120308_025142_00122_c100303982550000001523012208061292_s1_p0/124/ccs
H	12	1571	99.0	+	0	0	34MI13M2I102M2D43MI66MD100MI23M2I26MI81MD322MI40MI176MI30MI35MI94MI92MI196MI55MD23MD14M2I	m120308_025142_00122_c100303982550000001523012208061292_s1_p0/3596/ccs	m120308_025142_00122_c100303982550000001523012208061292_s1_p0/205/ccs
H	11	1585	97.4	+	0	0	168MI396MD38M2I28MD51MI24MI19MI84MI37MI20MD31MD9MI92MD58MD62MD10MD84MI64MD153MI21MD124M2D	m120308_025142_00122_c100303982550000001523012208061292_s1_p0/3663/ccs	m120308_025142_00122_c100303982550000001523012208061292_s1_p0/195/ccs
H	7	1566	91.9	+	0	0	D156MD9MI10MI95MI77MI25MI68MI29MI24MI13M2I51MI20MD61M2I50MI46MI41MD29MI53MI18MI42MI36MI22MI144MI67MD112MI105MI81MI77M	m120308_025142_00122_c100303982550000001523012208061292_s1_p0/3665/ccs	m120308_025142_00122_c100303982550000001523012208061292_s1_p0/134/ccs
H	10	1581	99.2	+	0	0	111MI241MI49MD26MD132MD114MD204MI51MI22MI185MI135MD30MI93MD173M9D	m120308_025142_00122_c100303982550000001523012208061292_s1_p0/3681/ccs	m120308_025142_00122_c100303982550000001523012208061292_s1_p0/181/ccs
H	4	1587	97.1	+	0	0	9M2D33MD26MD11M2D34MD65M2D34MD45MD13MD24M2D33MD52M2D8MD9MD13M3D15M2D37MD39M3D22MD13M2D15MD12M2D31MD14MD10M2D19MD11MD24M2D15MD9MD36MD22MD65MI63MD18MD43MD52M3D41MD18MD17M3D14M2D53MD22M2D12MI54MD65MD22MD28MD31MD7M2D23M2D77M38D	m120308_025142_00122_c100303982550000001523012208061292_s1_p0/3693/ccs	m120308_025142_00122_c100303982550000001523012208061292_s1_p0/95/ccs
H	11	1590	96.6	+	0	0	5I272MD16MD128MD45M2D45MD54MD164MI23M2D24M2I34M2I64M2D72MD8MD86MD15MI79MD55MI18MD57MD64MD33MD57MI59MI86MD12M	m120308_025142_00122_c100303982550000001523012208061292_s1_p0/3696/ccs	m120308_025142_00122_c100303982550000001523012208061292_s1_p0/195/ccs
H	16	1594	97.2	+	0	0	4I7MI13MD33MD26MD52MD27MI34MD19MI7MI42MD42MD10MD48MD295M2D41MD17MD25MD20MI21MD149MD64MD17MD89MD66MD34M2D64M2D109MD28MD36MD46MD85M	m120308_025142_00122_c100303982550000001523012208061292_s1_p0/3703/ccs	m120308_025142_00122_c100303982550000001523012208061292_s1_p0/377/ccs
H	15	1592	95.2	+	0	0	41MI70M2D24MD22MI30MD15M2D56MD51MD30M4I76MI11MI20MD101MD23MI20MD66MI23M2D24M2D57M2D9MD31M2I14MI10MD37M2D26MI29MI48M2D33MI25MD12MD37MI17MI32MI17M2I15MD76MD6MD112MI18MD15MI70MI18MI71MD24M	m120308_025142_00122_c100303982550000001523012208061292_s1_p0/3706/ccs	m120308_025142_00122_c100303982550000001523012208061292_s1_p0/371/ccs
H	16	1575	96.5	+	0	0	D25MD34MD25MD52MD27MI54MI153MI34MD56MI14M2I33MI149MD20MI20MD17MD25MD20MI119MI11MI27MI27MI27MI18MD94MI10MD33MI98MI123MD18MD64MD19MD103MD9M	m120308_025142_00122_c100303982550000001523012208061292_s1_p0/3710/ccs	m120308_025142_00122_c100303982550000001523012208061292_s1_p0/377/ccs
H	15	1562	96.1	+	0	0	41MI70MD24MD18M2I48M2D17MI77MI29MI11M4I76MI13M2I59MI37MI15MD26M2I21MD6M3I57MI10MI12M2D24MD59MD11M2D27M2I43MI44MI79MD22MI9M2I36MD37MI17MI32MI17M2I160MI48MI33MI35MI34MI18MI19MD76M	m120308_025142_00122_c100303982550000001523012208061292_s1_p0/3718/ccs	m120308_025142_00122_c100303982550000001523012208061292_s1_p0/371/ccs
H	5	1585	98.4	+	0	0	13MD36MD80MD48MD13MD147MI31M2D15MD38MI14MD11MD12M2D16M2D30MD15MD9MD116MD13MD20M2D19MD25MD76MD8MD28MD9MD7MD36MD12MD96MI13MI47MD77MD39MD39MD23MD40MD11MD105MD149MD10M	m120308_025142_00122_c100303982550000001523012208061292_s1_p0/3722/ccs	m120308_025142_00122_c100303982550000001523012208061292_s1_p0/117/ccs
H	2	1580	95.8	+	0	0	352M3D85MI195M3I426MI173MI103MI62MI31MI115MI15MD19M	m120308_025142_00122_c100303982550000001523012208061292_s1_p0/3728/ccs	m120308_025142_00122_c100303982550000001523012208061292_s1_p0/67/ccs
H	14	1577	98.8	+	0	0	2D15MD153MD13MI134MD11M2I60MI12MD67MI362M2I37MI190MI58M2D163MD77MI211MI5M	m120308_025142_00122_c100303982550000001523012208061292_s1_p0/3738/ccs	m120308_025142_00122_c100303982550000001523012208061292_s1_p0/299/ccs
H	12	1580	99.0	+	0	0	19MD32MI213MD103MI127MD180MD112MD165MD67MI15MI30MI80MD50MI92MI89MI70MI129MI	m120308_025142_00122_c100303982550000001523012208061292_s1_p0/3756/ccs	m120308_025142_00122_c100303982550000001523012208061292_s1_p0/205/ccs
H	17	1590	98.2	+	0	0	I110MI235M2D12MD13MD11MD97MD130MI17MI44MD119MI22MI38MD9MD44MD16M2D114MD87M4I7MI72MD36MI45MD31M2D62MD23MD29MI27M2D62MD45MD10M	m120308_025142_00122_c100303982550000001523012208061292_s1_p0/3758/ccs	m120308_025142_00122_c100303982550000001523012208061292_s1_p0/612/ccs
H	16	1580	95.7	+	0	0	D25MD34MD77MD14MI8M2I160MD117MI20MI16MD37MI10MD59MI45MI33MD41MD42MD20MI170MI63MD17MD17MI11MI58MD29MI11MI55MD25MI17MD27MD41MD66MD47MI16MD46MD76MD9M	m120308_025142_00122_c100303982550000001523012208061292_s1_p0/3776/ccs	m120308_025142_00122_c100303982550000001523012208061292_s1_p0/377/ccs
H	13	1575	94.5	+	0	0	86MI6MI89M2D20MI172MD39MD17MD53MD50MI33M3I94MD10MD178MD13MD11M2D22MD42MI24MI20MD41MD22MD165MD11MI140MD122MD76M	m120308_025142_00122_c100303982550000001523012208061292_s1_p0/3786/ccs	m120308_025142_00122_c100303982550000001523012208061292_s1_p0/280/ccs
H	17	1613	98.4	+	0	0	13MD220MD37MD38M2D19MD19M2D13MD13MD11MD55MD122MD7MD7MD54MD177MD49MD9MD7MD39M2D13MD8MD21MD9MD66MD47MD14MD35M3I10MI151MD34M2D51MD63MI27MD35M2D27MD55MD	m120308_025142_00122_c100303982550000001523012208061292_s1_p0/3820/ccs	m120308_025142_00122_c100303982550000001523012208061292_s1_p0/612/ccs
H	2	1540	94.7	+	0	0	154MD68MD30MI57MD35M2D82MD14MD27MD47MI33MI16M2I33MI63MI16MI38MI44MD58MI30MI16M4I99MI5MI40MI13MI21MI9MI45MI61M2I58MI6MI26MI39MI31M9I21M2I69MI44MI9MI56MI18M12I	m120308_025142_00122_c100303982550000001523012208061292_s1_p0/3824/ccs	m120308_025142_00122_c100303982550000001523012208061292_s1_p0/67/ccs
H	11	1562	92.8	+	0	0	194MD57MD117MI196MD140MI23MI22MD149MI12M2I30MI14MI4MI24MI41MI51M3I20MI12M2I47MI43MI135MI25MI56MI15MI16MI18MI37MI60M	m120308_025142_00122_c100303982550000001523012208061292_s1_p0/3830/ccs	m120308_025142_00122_c100303982550000001523012208061292_s1_p0/195/ccs
H	2	1558	98.1	+	0	0	17MI77MI14MI85M2I30MI11MI17MI10MI15MI166MI25MI155MI10MI73M2I122MI18M3I31MI103MI26MI66MI108M2I39MD60MI19M2I44MI24MD191M	m120308_025142_00122_c100303982550000001523012208061292_s1_p0/3837/ccs	m120308_025142_00122_c100303982550000001523012208061292_s1_p0/67/ccs
H	5	1572	98.3	+	0	0	180MD10MD123MI21MI33M2D15MD38MI16MD9MD12M2D18MD28MD15MD9MD13MD69MI33MD13MD18MD21MD25MD58MI53MD9MD7MD48MD146MD12MD77MD39MI7MI30MD23MD40MD15MI37MI62MD149MD10M	m120308_025142_00122_c100303982550000001523012208061292_s1_p0/3847/ccs	m120308_025142_00122_c100303982550000001523012208061292_s1_p0/117/ccs
H	16	1604	97.1	+	0	0	D25MD34MD25MD23MD29MD27MI54MI93MD8MD90MD39MI193MI19MD20MI20MD17MD25MD20MI21MD9MD101MI104M2D15MD25MD48MD15MD29MI11MI12MD17MI25MD35MI34MD89MD18MD47M2D17MD19MD27M2D31M5D9M3D45M	m120308_025142_00122_c100303982550000001523012208061292_s1_p0/3849/ccs	m120308_025142_00122_c100303982550000001523012208061292_s1_p0/377/ccs
H	3	1579	98.2	+	0	0	D115MD31MD28MD64MI80MD116MD229MD17M2D63MD127MD39MI94MI509MD55M	m120308_025142_00122_c100303982550000001523012208061292_s1_p0/3902/ccs	m120308_025142_00122_c100303982550000001523012208061292_s1_p0/93/ccs
H	3	1417	98.2	+	0	0	159I15MD64MI80MD116MD225MD21M2D66MD124MD248MI69MI325MD55M	m120308_025142_00122_c100303982550000001523012208061292_s1_p0/3912/ccs	m120308_025142_00122_c100303982550000001523012208061292_s1_p0/93/ccs
H	14	1578	98.4	+	0	0	2D15MD166MI134MD7MI10MI73MI384MI42MD44MD42MD21MD150MD15MI12M2D20MI15M2I32MI92MD27MI49MI62MD88MI60MI5M	m120308_025142_00122_c100303982550000001523012208061292_s1_p0/3917/ccs	m120308_025142_00122_c100303982550000001523012208061292_s1_p0/299/ccs
H	8	1589	92.6	+	0	0	6MD257MD10MD96MD22MI11MI199M2D23MI48M2D56MD19MI49MI12MI20MD111M3I113MD57MI19MD45MD10MD73MD14MD106MD156MD26MD12M	m120308_025142_00122_c100303982550000001523012208061292_s1_p0/3962/ccs	m120308_025142_00122_c100303982550000001523012208061292_s1_p0/157/ccs
H	5	1646	96.6	+	0	0	26MD91M2D17MD7MD9MD15MD12M3D13MD10M2D26MD33MD11MD10MD57MI15M2D11M3D20MD12M3D25MI26M3D12M2D14MD14M2D18M2D9MD6MD9M2D13MD29MD6MD31MD12MD10MD18M2D8M3D22M2D19MD25MD53MD23M2D8M2D28MD9MD7MD34M2D16M2D8MD17M2D22M2D21MD70MD18M2D42MD35MD26MD12MD17MD13MD10MD23MD44M2D7MD12MD76MD17MD11MD61MD14MD17M2D15MD12MD5MD24M	m120308_025142_00122_c100303982550000001523012208061292_s1_p0/3971/ccs	m120308_025142_00122_c100303982550000001523012208061292_s1_p0/117/ccs
H	2	1574	99.4	+	0	0	80MI65MI106MD16MI159MI24MI250MI36MI9MI228MI54MI25MI173MI97MD164MI21MI11MI34MD19M	m120308_025142_00122_c100303982550000001523012208061292_s1_p0/3974/ccs	m120308_025142_00122_c100303982550000001523012208061292_s1_p0/67/ccs
H	7	1593	96.3	+	0	0	D28M4D56MI25MI55MI104MI78MI63MD123MD112MI98MI341MD85MD33MD24MD11MD117MD164MD62M	m120308_025142_00122_c100303982550000001523012208061292_s1_p0/3988/ccs	m120308_025142_00122_c100303982550000001523012208061292_s1_p0/134/ccs
H	6	1537	98.0	+	0	0	16M3I32M2I13MI68MD22MI28MI9MI24MI59MI25MI48MI85M3I15MI9MI31MI23M2I22MI35MI7MI10MI8MI20MI10MI41MD34M3I10MI15M2I38M3I10MI8MI46MI20MI16M2I12MI57MI21MI25MI13MI9M2I46M2I18MI47M2I13M3I10MI17MI36MI68MI31MI11MI68MI9M2I46MI12MI10MI26M2I13M3I11MI39MI10M	m120308_025142_00122_c100303982550000001523012208061292_s1_p0/3994/ccs	m120308_025142_00122_c100303982550000001523012208061292_s1_p0/124/ccs
H	14	1560	91.3	+	0	0	2D14MD113MI53MI74MI56MD10MI10MI75MI31MI89MI168MD50MI30MI34M2I38M2I42MI14M2I14MI112MI85MD89M3D64MD77MI10MI24MI30MD14M3I16MI45MI8MI28MI27MI5M	m120308_025142_00122_c100303982550000001523012208061292_s1_p0/4057/ccs	m120308_025142_00122_c100303982550000001523012208061292_s1_p0/299/ccs
H	16	1581	96.4	+	0	0	D25MD34MD27MD50MD27MI54MI93MD8MD126MD67MI169MI37MD45MI21MD12M4I10M2D20MD24MI27MI34MI15MI25M2I44MI96MD67MD30MD70MD89MD18MD64MD46MD76MD9M	m120308_025142_00122_c100303982550000001523012208061292_s1_p0/4091/ccs	m120308_025142_00122_c100303982550000001523012208061292_s1_p0/377/ccs
H	10	1573	98.0	+	0	0	264MI88M4I46MD26MD132MD319MI50MI22MI102M2I47MD35MI33MI48MI51MD30MI59MI206M10D	m120308_025142_00122_c100303982550000001523012208061292_s1_p0/4115/ccs	m120308_025142_00122_c100303982550000001523012208061292_s1_p0/181/ccs
H	2	1592	99.1	+	0	0	12MI23MD74MD42MD44MI31MD44MD71MD22MD95MI182M4D9MD94MI15MI15MD30MI66MD87MI37MD22MI137MI62MI207MD54MD13MI87M	m120308_025142_00122_c100303982550000001523012208061292_s1_p0/4126/ccs	m120308_025142_00122_c100303982550000001523012208061292_s1_p0/67/ccs
H	12	1576	97.5	+	0	0	17M2D73MI250MI44MI18MI65M2I23MD304MI96MI116MD53MI130MI92MI93MD57MI140M	m120308_025142_00122_c100303982550000001523012208061292_s1_p0/4146/ccs	m120308_025142_00122_c100303982550000001523012208061292_s1_p0/205/ccs
H	15	1542	96.0	+	0	0	38M2I37MI34M2D24MD22MI45M2D18M2I75MI11MD30M4I67MI7MI12MI26MI10MI26MI35MI36MI6MI20MD89MD25MD59MD7MD31M2I19MI11MI24MI10MI20MI18MI27MI32MD22MI9MI77MI19M3I8MI20M2I12M2I15MI57MI23MD34M2I79M2I11M3I10MI73M2I19MI13MI26MI31MI20M2I	m120308_025142_00122_c100303982550000001523012208061292_s1_p0/4147/ccs	m120308_025142_00122_c100303982550000001523012208061292_s1_p0/371/ccs
H	8	1537	91.6	+	0	0	3I194MI7MI71MI48MI12MI8MI6MI35MI12M2I50M2I37MI22MI11MI14MI16MI15MI21M2D47MI49MI30MI40MI30MI15M2I68MI56M2I23MI18M2I23MI18MI29MD132MD11MI36MI8MI29MD19MI86MD13MI10MD142MD18M10I	m120308_025142_00122_c100303982550000001523012208061292_s1_p0/4161/ccs	m120308_025142_00122_c100303982550000001523012208061292_s1_p0/157/ccs
H	5	1577	96.1	+	0	0	180MD10MD145MI33M2D15MD30M3I31M3D12M2D16M2D30MD15MD9MD13MD35MD43MD38MD20M2D44MD84MD28MD9MD7MD36MD12MD53MI108MD12MI60MD101MD40MD11MD105MD76MI82M	m120308_025142_00122_c100303982550000001523012208061292_s1_p0/4162/ccs	m120308_025142_00122_c100303982550000001523012208061292_s1_p0/117/ccs
H	1	1544	96.2	+	0	0	5MI68MI14M2D87MI68MI12MI16MD30MI59M2I70MD17MI10MI40M2I38MI97MI15MI64MI53MI144MD41MI57MI25MD21MD25MI46MI53MD55MD48MI26MD30MD13MD7M2D28MI12MI39MI7MI10MI15MD16MI13MI18MD16M	m120308_025142_00122_c100303982550000001523012208061292_s1_p0/4170/ccs	m120308_025142_00122_c100303982550000001523012208061292_s1_p0/58/ccs
H	3	1577	97.8	+	0	0	D55MI59MD31MD28MD64MI80MD116MD14MD96MI17MD97MD21M2D63MD127MD36MI38MI121MI350MI95MD55M	m120308_025142_00122_c100303982550000001523012208061292_s1_p0/4181/ccs	m120308_025142_00122_c100303982550000001523012208061292_s1_p0/93/ccs
H	7	1584	97.8	+	0	0	23M2I10MI74MD121MI39MI57MD21MI75MD88MI134M2I20MI68MD12MI21MD16MD13MD41MI20MI102MI92MI40MD86MD20MD82MD96MD66MD39MD33MI61M	m120308_025142_00122_c100303982550000001523012208061292_s1_p0/4186/ccs	m120308_025142_00122_c100303982550000001523012208061292_s1_p0/134/ccs
H	8	1556	93.0	+	0	0	156MI216MD18MI211M2D72M2D27MI37MI9MI18MI30MI12MI20MD111M3I44MI19MI48MD77MD55MD87MD106MD75MI97M21I	m120308_025142_00122_c100303982550000001523012208061292_s1_p0/4194/ccs	m120308_025142_00122_c100303982550000001523012208061292_s1_p0/157/ccs
H	5	1500	96.1	+	0	0	12M2I12MI29MI11MI21MI17M2I20MI60MD35MI19MI11MI33MI14MI17MI9MI8MI15MI10MD28MI21MI24MI24MI25MI23MD28MI79M2I45M2D22MD36MI23MI17MI11MI18MD54MI25MD18MI26MI15MI38M2I49MI7MI39MI17M2I35M2I17MI26MI62MI24MD24MI15MI33MI24MI41MI38MI5MI32MI11MI20M2I11MI8MI	m120308_025142_00122_c100303982550000001523012208061292_s1_p0/4237/ccs	m120308_025142_00122_c100303982550000001523012208061292_s1_p0/117/ccs
H	11	1581	91.4	+	0	0	19MI18MD14MD78MD82MI47MI24MI69MD132MI74MD128MD39MI22MD111MI348MI82MI80MI61MD47MI98M	m120308_025142_00122_c100303982550000001523012208061292_s1_p0/4254/ccs	m120308_025142_00122_c100303982550000001523012208061292_s1_p0/195/ccs
H	2	1581	99.2	+	0	0	36MI49MD74MD27MI11MI45MD26MI102MI24MI68MI81MI29MD29MI163MI188MI41MI11MD98MI129MD118MD105MD38MI61MD19M	m120308_025142_00122_c100303982550000001523012208061292_s1_p0/4299/ccs	m120308_025142_00122_c100303982550000001523012208061292_s1_p0/67/ccs
H	7	1579	99.6	+	0	0	D85MI186MI77MI94MI65MI137MI119MI373MI64MD53MD206MI23MD75MI9MI9M	m120308_025142_00122_c100303982550000001523012208061292_s1_p0/4303/ccs	m120308_025142_00122_c100303982550000001523012208061292_s1_p0/134/ccs
H	15	1587	95.3	+	0	0	I39MI57MD14M2D23M2D9MI59M2D17MI78MD11MD32MI12M2I63MI11MI23M2D48MD42MD31MI20MD90M2D24MD59MD7MD31M2I88MI79MD32MI37MD37MI17MI35M3I12M2I97MD112MI28MD59MD17MI18MI95M	m120308_025142_00122_c100303982550000001523012208061292_s1_p0/4319/ccs	m120308_025142_00122_c100303982550000001523012208061292_s1_p0/371/ccs
H	6	1585	98.2	+	0	0	8MI126MD14MD32MD15MI84MI22MD122MD14MD20MI22MD21MD41MD41MI38MD21MI15MD58MI5MI22MI38MD93MI16MI13MI21MD36MI74MI129MI10MI17MI202M2D23MD75MI12MI30MI39M23I	m120308_025142_00122_c100303982550000001523012208061292_s1_p0/4321/ccs	m120308_025142_00122_c100303982550000001523012208061292_s1_p0/124/ccs
H	16	1591	97.0	+	0	0	D25MD34MD25MD52MD27MI54MI93MD8MD172MI149MD55MD7MD17MD25MD152MI102MD17MD89MD96MD70MD24MI64MD18MD64MD122MD9M	m120308_025142_00122_c100303982550000001523012208061292_s1_p0/4336/ccs	m120308_025142_00122_c100303982550000001523012208061292_s1_p0/377/ccs
H	1	1576	97.4	+	0	0	61M2D28MD43M2D32MD55MD103MD30MD87MI29MI38MI20MD68MD328MD70MD54MD26M2D70MI47M2D39MD88MD36MD12M2D8M2D116MD33MD28M4I	m120308_025142_00122_c100303982550000001523012208061292_s1_p0/4340/ccs	m120308_025142_00122_c100303982550000001523012208061292_s1_p0/58/ccs
H	8	1571	93.3	+	0	0	6MI45MI101MI237MI23MI86MI56MI27MI11M2D72MD78MI49MI12MI65MI65M4I112MD77MD55MD87MD13MD55MI37MD75MI43MI60MD14M	m120308_025142_00122_c100303982550000001523012208061292_s1_p0/4347/ccs	m120308_025142_00122_c100303982550000001523012208061292_s1_p0/157/ccs
H	15	1429	96.3	+	0	0	4I36MI71MD24MD22MI43M2D19MI91MD30MI77MI11MI20MD126MI19M2D89M2D24MD59MD7MD31M2I43MI44MI79MD32MI37M2D37MI17MI32MI17M2I97MD112MI66M153I	m120308_025142_00122_c100303982550000001523012208061292_s1_p0/4354/ccs	m120308_025142_00122_c100303982550000001523012208061292_s1_p0/371/ccs
H	5	1577	98.6	+	0	0	31MD45MD10MI62MI27MD13MD147MI31M2D15MD38MI14MD11MD12M2D16M2D45MD9MD13MD82MD21MD13MD20M2D19MD25MD76MD8MD12MI15MD9MD7MD36MD12MD33MI105MI18MD77MD26MI51MD23MD44M2D7MD47MI57MD53MD19MI30MI33MI21M	m120308_025142_00122_c100303982550000001523012208061292_s1_p0/4357/ccs	m120308_025142_00122_c100303982550000001523012208061292_s1_p0/117/ccs
H	5	1576	97.8	+	0	0	42MD12MI46MD79MD10MD72MD24MI50MI13M2I14M2D17MD24MI12MI15MD11MD12M2D16M2D25MI19MD9MD13MD82MD21MD13MD20M2D19MD25MD76MD8MD37MD7MD36MD12MD92MI31MI110MD78MD23MD51MD105M3D149MI9M	m120308_025142_00122_c100303982550000001523012208061292_s1_p0/4389/ccs	m120308_025142_00122_c100303982550000001523012208061292_s1_p0/117/ccs
H	10	1582	98.7	+	0	0	362M2I32MD7MD13MI12MD24MI16MD90MD87MD28MD151MI52MI51MI208MI135MD30MI93MD88MI38MD46M9D	m120308_025142_00122_c100303982550000001523012208061292_s1_p0/4414/ccs	m120308_025142_00122_c100303982550000001523012208061292_s1_p0/181/ccs
H	3	1564	95.3	+	0	0	D115MD49MI9MD30MI19MI13MI80MD29MI86MD18MI36MI76MD11MI16MD25MD16M3D45M2D63MD43MI83MD120MI103M2I65MI19M2I331MD48M7I	m120308_025142_00122_c100303982550000001523012208061292_s1_p0/4455/ccs	m120308_025142_00122_c100303982550000001523012208061292_s1_p0/93/ccs
H	13	1580	93.0	+	0	0	79MI103M2D14MI19MI14MI21MD29MD93MD39M3D70MD50MI11MI21M3I93MD11MD36MI141MD24M2D22MD42MI14MI9MI20MD41MD22MD71MD25MD27MD42MD11MI24MD16MI68MI32M2D13MD15MD54M2D38MD76M	m120308_025142_00122_c100303982550000001523012208061292_s1_p0/4483/ccs	m120308_025142_00122_c100303982550000001523012208061292_s1_p0/280/ccs
H	3	1554	92.1	+	0	0	D59MI55MD16MI8M2D34MD11MI38MI50MI6MI148M3I63MI14MI133MD14MD21M3D90M3I14M6I77MD22MI16MI125MI23MI62MI248MI54MI87MD35MI19M	m120308_025142_00122_c100303982550000001523012208061292_s1_p0/4499/ccs	m120308_025142_00122_c100303982550000001523012208061292_s1_p0/93/ccs
H	11	1569	94.7	+	0	0	64MI303MI271MI88MI22MD82MI45MI33M2I19MI42MI12MI40MD30MI42MI21MD11MI31MI101MI193MI18MI98M	m120308_025142_00122_c100303982550000001523012208061292_s1_p0/4500/ccs	m120308_025142_00122_c100303982550000001523012208061292_s1_p0/195/ccs
H	13	1571	94.3	+	0	0	133MD18MI29MD195MD22M2D13MI21MD102MI79MI35MI11MD13MD107MI70MD13MD11M2D22MD43MI25MI19MD40MD22MD42MI135MI138MD34MI49MD106MI6MI	m120308_025142_00122_c100303982550000001523012208061292_s1_p0/4513/ccs	m120308_025142_00122_c100303982550000001523012208061292_s1_p0/280/ccs
H	1	1562	96.4	+	0	0	I11MI43MI13M2I17MD20MI66MI29MD13MD64MI153MD92MD36MD261MI69MD28MD20MI21MI84MD19MD20MI39MD26M2I29M3D45MD46MD91MD8MD32MD107M2D14MI11MI14M	m120308_025142_00122_c100303982550000001523012208061292_s1_p0/4534/ccs	m120308_025142_00122_c100303982550000001523012208061292_s1_p0/58/ccs
H	3	1582	97.9	+	0	0	D89MD21MD36MD28MD64MI80MD116MD155MD70MD21M2D27MI35MD34MI41MI50MD20MI60MI38MD35MD65MI86MD50MD24MD130MD77MI55MD55M	m120308_025142_00122_c100303982550000001523012208061292_s1_p0/4545/ccs	m120308_025142_00122_c100303982550000001523012208061292_s1_p0/93/ccs
H	8	1519	92.5	+	0	0	6MI42MI29MI51MI55MI34M2I32MI21M3I21M2I11MI10MI12MI51MI77M2I9MI6MI22M2I53M2I33M2D26MI45MD30MI47MI9MI19MI19MI12M2I8MI10MI18MI25MI20MI11MI21MI10M4I34MI60MD17MD33M3I25MI38M2I30MD56M3I28MD10MI36MI26MI31MD13MI12MI17MI9M3I20M3I19MI24MI31MI37M	m120308_025142_00122_c100303982550000001523012208061292_s1_p0/4546/ccs	m120308_025142_00122_c100303982550000001523012208061292_s1_p0/157/ccs
H	6	1618	97.5	+	0	0	7M2I31MI94MD34MD57MD38MD33MD42MD17MI56MD47MI31MD10MD87MI15MI40MI39MD34MI5MI24M2I38M2D69MI12MD39MI21MD18M2D18MI74MI85MD55MI17MI29MD28MD34MD12MD16MD88M2D39MD43MI29MD77MI10M	m120308_025142_00122_c100303982550000001523012208061292_s1_p0/4562/ccs	m120308_025142_00122_c100303982550000001523012208061292_s1_p0/124/ccs
H	10	1584	98.5	+	0	0	111MI241MI49MD26MD129M2D33MD48MD36MD22MD183MI73MI60MI153MD79M2I26MD30MI93MD127MI23MI21M10D	m120308_025142_00122_c100303982550000001523012208061292_s1_p0/4593/ccs	m120308_025142_00122_c100303982550000001523012208061292_s1_p0/181/ccs
H	8	1588	92.5	+	0	0	164MI23MD185MD18MI45MD16MD65MI81M2D19MD56M2D62MD13MI49MI33MD111M4I112MD77MD55MD87MD106MD75MI104MD14MD	m120308_025142_00122_c100303982550000001523012208061292_s1_p0/4594/ccs	m120308_025142_00122_c100303982550000001523012208061292_s1_p0/157/ccs
H	5	1495	91.0	+	0	0	12M2I35MI11MI54MI11M2I37MI9MI43M3I14MI8MI15M2I21MI26M2I42MI13MD13MD15MI14MI34MD25MD77M2I13MI19MI12MI8MI26MI10MD31MD60MI11MI57MD12MI15MD26MI37MD29M2I22M2I13MI40MI12MI11M2I11MI10MD23MI32MI20MD35M4I8M2I14MI88MD49M2I16MI13MI34MI13MI36MI8M2I30MI10M3I20MI11MI9M	m120308_025142_00122_c100303982550000001523012208061292_s1_p0/4610/ccs	m120308_025142_00122_c100303982550000001523012208061292_s1_p0/117/ccs
H	6	1570	95.5	+	0	0	7M2I79MI30MI12MD68MI78MI77MI102MI91MI33MI18MI40MI41MD32MI6M2I22M2I38MI12MI28MI47MI16MI25M9I29M4I26MD23MI29MI78MI39MI15M3I26M2I131MD68MD68MI73MI48MI10M	m120308_025142_00122_c100303982550000001523012208061292_s1_p0/4631/ccs	m120308_025142_00122_c100303982550000001523012208061292_s1_p0/124/ccs
H	10	1570	98.2	+	0	0	353MI49MD26MD132MD114MD201M2I53MI22MI60MI263MD27MI93MD171M2I	m120308_025142_00122_c100303982550000001523012208061292_s1_p0/4670/ccs	m120308_025142_00122_c100303982550000001523012208061292_s1_p0/181/ccs
H	11	1557	97.4	+	0	0	6MI61MI24MI51MI68MI71MD57MI100MD104MD14MD25MI11MI79MD50MI22MD19MD176MI111MI56MD124MI16MI118MD12MD14MI82MI35M2D39M24I	m120308_025142_00122_c100303982550000001523012208061292_s1_p0/4675/ccs	m120308_025142_00122_c100303982550000001523012208061292_s1_p0/195/ccs
H	12	1571	97.4	+	0	0	2D13M2D17MD16MI41MD21MI29M2D10M2D77MD36MD118MI120MD23MI41MI27MI13M2D58MI30MI9MI16M4I25MI14MI12M3I59MI96MI95MI30M2I42MI20MD59MI6MI52MI14MD25MI46MD52MI42MI149M	m120308_025142_00122_c100303982550000001523012208061292_s1_p0/4690/ccs	m120308_025142_00122_c100303982550000001523012208061292_s1_p0/205/ccs
H	6	1590	99.4	+	0	0	16M3I116MD61MI84MI57MD17MI103MI128MI15MI10MI29MI41MD32MI5MI24M2I38MI23MI65MI16MI13MI57MI74MI129MI10MI17MI137MI36MD31MD191MI10M	m120308_025142_00122_c100303982550000001523012208061292_s1_p0/4707/ccs	m120308_025142_00122_c100303982550000001523012208061292_s1_p0/124/ccs
H	0	1576	97.7	+	0	0	81MI11MD55MD61MD64MI119MI46MD59MD73MD38MI139MI43MD38MI45MD108MI28MI360MI6M2I49MI16M2I107M22D	m120308_025142_00122_c100303982550000001523012208061292_s1_p0/4726/ccs	m120308_025142_00122_c100303982550000001523012208061292_s1_p0/42/ccs
H	17	1570	97.9	+	0	0	30MI284MI30M2D13MD13MD11MD111MI115MI130MI50MI12MI48MD9MD44MD123MI82MI8M3I10MI46MI46M2I90MD42MI29MI41MI89MD45MI9M	m120308_025142_00122_c100303982550000001523012208061292_s1_p0/4731/ccs	m120308_025142_00122_c100303982550000001523012208061292_s1_p0/612/ccs
S	20	1603	*	*	*	*	*	m120308_025142_00122_c100303982550000001523012208061292_s1_p0/4735/ccs	*
H	10	1572	93.5	+	0	0	3I17MD40MD61MD154MD78MI34MI14MD26MD90MI40MD72MI42MD183MI20MI51M2I21MI107MI27MI9M2I111MI62MD30MI93MD141MI31M8D	m120308_025142_00122_c100303982550000001523012208061292_s1_p0/4753/ccs	m120308_025142_00122_c100303982550000001523012208061292_s1_p0/181/ccs
H	5	1585	99.0	+	0	0	56MI123MD10MD147MI21MD10M2D15MD38MI14MD11MD12M3D16M2D30MD15MD9MD13MD104MD32M2D19MD25MD26MD50MD8MD28MD9MD7MD12MD24MD12MD162MD73MD78MD23MD23MI16MD11MD9MD33MI24MD21MI16MD76MD83M	m120308_025142_00122_c100303982550000001523012208061292_s1_p0/4763/ccs	m120308_025142_00122_c100303982550000001523012208061292_s1_p0/117/ccs
H	6	1593	98.6	+	0	0	7M2I126MD10MD55MI15MI62MI65MI10MI104MI18MD25MD15MD47MI18MI18MI40MI41MD19MD20M2I22M2I25MI12MI89MI16MI71MI44MD30MI58MI70MI10MI17MI127MI4MI72MD38MD153MI10M	m120308_025142_00122_c100303982550000001523012208061292_s1_p0/4808/ccs	m120308_025142_00122_c100303982550000001523012208061292_s1_p0/124/ccs
H	8	1574	92.9	+	0	0	76MI120MI75MI99MD18MI129MI78M2D77MD73MI49MI12MI20MD21MI77MD13M2I87MD73MI13MI15MD10MD28MI116MI92MD77M2I101MD14M	m120308_025142_00122_c100303982550000001523012208061292_s1_p0/4844/ccs	m120308_025142_00122_c100303982550000001523012208061292_s1_p0/157/ccs
H	0	1562	91.5	+	0	0	94MD117MD39MD89MI12MI40MD22M2I47MI52MI11MI22MI37MD8MD23MD17MI28M2I50MI29MI21MI22MD21MI17M3I35MI6M2D25M2D42MI23MI42M2I34MI91MD68MI23M3D21M2I12MI46MI53MI12MI20MI35MI27MI39MI17MI35M22D	m120308_025142_00122_c100303982550000001523012208061292_s1_p0/4847/ccs	m120308_025142_00122_c100303982550000001523012208061292_s1_p0/42/ccs
H	1	1548	97.2	+	0	0	30MI48MI9MD42MD30MI39MI17MD109MI104MD58MI54MI18MD73MI21MI12MI14MI25M2I13MI19MI29MI44MI8MI20MI69MD133M2I20MD12MI77MI26MD146MI13MD12M2D8M2D24MI70MD21MD32MD33M	m120308_025142_00122_c100303982550000001523012208061292_s1_p0/4873/ccs	m120308_025142_00122_c100303982550000001523012208061292_s1_p0/58/ccs
H	16	1572	96.4	+	0	0	5I20MD34MD25MD80MI53MI102MD69MD15MI26M2I180MI14MI33MD41MD17MD25MD20MI36MI49MI8MI35MI102MD17MD62MI25MD70MI96MD89MD82MD46MD30MI45MD9M	m120308_025142_00122_c100303982550000001523012208061292_s1_p0/4913/ccs	m120308_025142_00122_c100303982550000001523012208061292_s1_p0/377/ccs
H	6	1593	98.5	+	0	0	7M2I126MD51MI9MI84MI74MI56MI46MI128MI15MI20MI19MI104M2I38MI89MI16MI71MI74MI39MD40MI49MI10MI19M2I57MD145MD11MD73MI26MD28MD52MI10M	m120308_025142_00122_c100303982550000001523012208061292_s1_p0/4936/ccs	m120308_025142_00122_c100303982550000001523012208061292_s1_p0/124/ccs
H	11	1583	98.3	+	0	0	29MI63MI70MI69MI184M2I13MD133MD8MD44MD57M2I16MD35MI22MD219M2D91MI46MD31MI54MI80MD36MD96MD77MI98M	m120308_025142_00122_c100303982550000001523012208061292_s1_p0/4937/ccs	m120308_025142_00122_c100303982550000001523012208061292_s1_p0/195/ccs
H	2	1583	99.3	+	0	0	12MI891MD290MI232MI113MI44M	m120308_025142_00122_c100303982550000001523012208061292_s1_p0/4944/ccs	m120308_025142_00122_c100303982550000001523012208061292_s1_p0/67/ccs
H	16	1585	96.9	+	0	0	D25MD22MI10MD10MD16MD23MI28MD27MI54MI91MD10MD215MI87MI39MD83M2D20MI21MD118MI7MI86MD17MD29MI117MI107MD89MD18MD64MD19MD27MD76MD9M	m120308_025142_00122_c100303982550000001523012208061292_s1_p0/4951/ccs	m120308_025142_00122_c100303982550000001523012208061292_s1_p0/377/ccs
H	4	1588	97.4	+	0	0	6MD12MI22MD24M2D14M2D60MD27MD12M2D34MD45MD13MD24M2D13MD20MD12MD48MD9MD13M4D15M2D25MD12MD39M3D22MD13M2D15MD11MD23MD23MD10M2D19MD11MD24M2D15MD9MD36MD22MD118MD11MD16M2D45MD31M2D10MD10MD9MD33MD18MD17M4D14M2D53MD21MD13MI54MD65MD50MD61MD77M38D	m120308_025142_00122_c100303982550000001523012208061292_s1_p0/4986/ccs	m120308_025142_00122_c100303982550000001523012208061292_s1_p0/95/ccs
H	13	1587	94.0	+	0	0	I15MI35MI93MD27MD10M2D29MI129MD30MD43MD17MD53MD50MI33M3I33MD61MD10MD11MD167MD13MD11M2D22MD44MD10MD13MI20MD41MD22MD71MD94MD57MI63MI30MD66MI17M3D29MD9MD45MD11MD20M	m120308_025142_00122_c100303982550000001523012208061292_s1_p0/5001/ccs	m120308_025142_00122_c100303982550000001523012208061292_s1_p0/280/ccs
H	0	1572	98.3	+	0	0	41MI37MI13MD55MD61MD111MD87MI61MI8MI16MD16MI40MI9MI58MD64MI53MI9MI44MD38MI61MD121MI73MI30MI32MI222MI39MI143M22D	m120308_025142_00122_c100303982550000001523012208061292_s1_p0/5010/ccs	m120308_025142_00122_c100303982550000001523012208061292_s1_p0/42/ccs
H	12	1581	99.4	+	0	0	17MD34MI210MD234MD254MD286MI30MI55MI74MI92MI291M	m120308_025142_00122_c100303982550000001523012208061292_s1_p0/5034/ccs	m120308_025142_00122_c100303982550000001523012208061292_s1_p0/205/ccs
H	6	1587	98.9	+	0	0	7M2I81MI41MD64MI84MI74MI63MI54MI26MI86MI15MI40MI41MD32MI5MI24M2I38MI12MI68MI7MI16MI71MI74MI64MI64MI28MI205MD28MD102MI60MI9MI	m120308_025142_00122_c100303982550000001523012208061292_s1_p0/5068/ccs	m120308_025142_00122_c100303982550000001523012208061292_s1_p0/124/ccs
H	5	1607	96.9	+	0	0	22MD58MD50MD37MI9MD13M2D71MD76MI29M3D17MD38MI14MD11MD12M2D16M2D30MD23M3D14MD12MD92MD13M2D16M3D22M2D26M2D75MD8MD16MD12MD9MD7MD48MD16MI111MD28M2D27MD52MD47MD22MD9MD23MD22MD28M3D68M2D13MD25MD11MD11MD10MD54MD73M	m120308_025142_00122_c100303982550000001523012208061292_s1_p0/5072/ccs	m120308_025142_00122_c100303982550000001523012208061292_s1_p0/117/ccs
H	12	1579	99.2	+	0	0	19MD32MI121MI88MD722MI51MI30MI130MI92MI153MD138M	m120308_025142_00122_c100303982550000001523012208061292_s1_p0/5091/ccs	m120308_025142_00122_c100303982550000001523012208061292_s1_p0/205/ccs
H	8	1579	92.8	+	0	0	260MI30MD48MI29MD22MI129MI78M2D75M2D75MI41MI7MI12MI20MD111M3I44MI68MD77MD55MD87MD106MD77M2I101MD14M	m120308_025142_00122_c100303982550000001523012208061292_s1_p0/5097/ccs	m120308_025142_00122_c100303982550000001523012208061292_s1_p0/157/ccs
H	0	1537	90.5	+	0	0	34MI59MD28MI106MI29MI53MI5M2I12MI25MI19MI20MI14M2I29MI22M2I81MI26M2I37MI7MI74MI47MI21MI60MI19M2I9MI13MD35MI36MI5MI59MI32MI16MI117M2I23MI48MI34MI57MI20MI15M8D64MD56MD53M6D	m120308_025142_00122_c100303982550000001523012208061292_s1_p0/5120/ccs	m120308_025142_00122_c100303982550000001523012208061292_s1_p0/42/ccs
H	5	1599	94.8	+	0	0	21MD22MD40MD33M2D64MD10MD20MD101M2D24MI33M2D15MD56M3D23M4D43MD15MD9MD16M2D34MD43MD23MD13MD20M2D19MD25MD76MD8MD28MD9MD7MD36MD12MD162MD73MD55MD23MD23MD40M3D11MD105MD159M	m120308_025142_00122_c100303982550000001523012208061292_s1_p0/5151/ccs	m120308_025142_00122_c100303982550000001523012208061292_s1_p0/117/ccs
H	3	1548	97.2	+	0	0	D115MD31MD28MD21MI42MI60MD20MD199MI145MD17M2D26MI36MD127MD318MI80MI67MI8MI24MD85MD12MI6MI38MD29M26I	m120308_025142_00122_c100303982550000001523012208061292_s1_p0/5169/ccs	m120308_025142_00122_c100303982550000001523012208061292_s1_p0/93/ccs
H	3	1580	97.1	+	0	0	D115MD31MD34MD21MD37MI80MD116MD207MI17MD21M2D63MD10MD117MD486MI157MD35MI19M	m120308_025142_00122_c100303982550000001523012208061292_s1_p0/5192/ccs	m120308_025142_00122_c100303982550000001523012208061292_s1_p0/93/ccs
H	6	1581	99.1	+	0	0	7M2I27MI58MI100MI23MD47MI11MI65MI10MI19MI32MI50MI14MI56M2I55MI15MI40MI73MI5MI24M2I38M2I51MD37MI13M2I73MI164MI19MD20MI10MI9MI7MI205MD135MI55MI10M	m120308_025142_00122_c100303982550000001523012208061292_s1_p0/5210/ccs	m120308_025142_00122_c100303982550000001523012208061292_s1_p0/124/ccs
H	0	1576	96.5	+	0	0	16MD13MI64MD54MD152MI181MI12MD57MI9MI34MI52MI9M3I31MI9M2I43MI21MD23MD38MI23MI20MD23MI24M2I59MI16MD12MI19MD51M2I20MI67MD20MD12MI27MD89M2D56M2D57M2D28MI43MD14MI35M24D	m120308_025142_00122_c100303982550000001523012208061292_s1_p0/5246/ccs	m120308_025142_00122_c100303982550000001523012208061292_s1_p0/42/ccs
H	11	1596	99.7	+	0	0	19MI506MD36MD37MD65MD44MD21MI22MD30MD162MD181MD101MD55MD167MD55MD58MD23M	m120308_025142_00122_c100303982550000001523012208061292_s1_p0/5247/ccs	m120308_025142_00122_c100303982550000001523012208061292_s1_p0/195/ccs
H	8	1592	92.8	+	0	0	261MD108MD22MI65MD49MD94M2D20MD55M2D10MD65MI49MI12MI20MD66MD45M2I114M2D77MD55MD87MD68MD38MD46MI28MI104MD14M	m120308_025142_00122_c100303982550000001523012208061292_s1_p0/5279/ccs	m120308_025142_00122_c100303982550000001523012208061292_s1_p0/157/ccs
H	11	1572	99.6	+	0	0	136MI4MI66MI10MI154MI190MD166M2I19MD128MI20MI158MD45MI73MI74MI44MI102MI82MI98M	m120308_025142_00122_c100303982550000001523012208061292_s1_p0/5299/ccs	m120308_025142_00122_c100303982550000001523012208061292_s1_p0/195/ccs
H	11	1580	99.6	+	0	0	276MI288MD114MI49MI22MD53MI160MI114MD98MI305MI98M	m120308_025142_00122_c100303982550000001523012208061292_s1_p0/5317/ccs	m120308_025142_00122_c100303982550000001523012208061292_s1_p0/195/ccs
H	2	1588	99.8	+	0	0	111MI689MD656MD110MD19M	m120308_025142_00122_c100303982550000001523012208061292_s1_p0/5337/ccs	m120308_025142_00122_c100303982550000001523012208061292_s1_p0/67/ccs
H	11	1580	99.5	+	0	0	6MI249MI258MI46MD132MI34MI22MD195MD440MI97MI98M	m120308_025142_00122_c100303982550000001523012208061292_s1_p0/5340/ccs	m120308_025142_00122_c100303982550000001523012208061292_s1_p0/195/ccs
H	1	1577	97.6	+	0	0	5MI54MD29M2D20MI22MD5MD65MD16MD50MI137MI26MD21MI46MD28MD36MD22MI251MI84MD40MD31MD56MD24M2D118M2D39MD127MD9M2D11M2D92MD21MD16MI15MD33M	m120308_025142_00122_c100303982550000001523012208061292_s1_p0/5349/ccs	m120308_025142_00122_c100303982550000001523012208061292_s1_p0/58/ccs
H	1	1576	98.1	+	0	0	60MD29MD43MD5MD24MI185MD86M2D19MD79MD11MI22MD10MI7M2I44M2I294MD70MD56MD24M2D118M2D39MD124MD12M2D8M2D95MD21MD32MD33M	m120308_025142_00122_c100303982550000001523012208061292_s1_p0/5358/ccs	m120308_025142_00122_c100303982550000001523012208061292_s1_p0/58/ccs
H	5	1587	95.3	+	0	0	97MD33MI49MD10MD61MI12MD22MI31M2I6M2I7MI7M2I24M2D15MD38MI14MD11MD14MD16MD12MI15MD15MD9MD13MD79MD24MD25M7D8M3D10MD9MD9MD13MD79MD36MD16MD9MD6MD21MD58MD9M3D55MD18MI29MD29MI47MD16M2D19MD67M2D9MD34M2D7MD18MI32MI53M2D103MI33MI21M	m120308_025142_00122_c100303982550000001523012208061292_s1_p0/5359/ccs	m120308_025142_00122_c100303982550000001523012208061292_s1_p0/117/ccs
H	2	1575	94.5	+	0	0	61MI140MD100MD11MI42M2D81MI25MD27MI58MI8MI107MD11MD16MI70MI13MI17MD54MD30MI15M3I63MI18MI22MI209MI55MI107MI69MI49MI68MD19M	m120308_025142_00122_c100303982550000001523012208061292_s1_p0/5361/ccs	m120308_025142_00122_c100303982550000001523012208061292_s1_p0/67/ccs
H	5	1637	95.0	+	0	0	D6MD8M15D35M12D19MD14M4D12M5D8M4D37MD11MD30M2D7M2D36M2D17M2D97MI32M3D14MD38MI14MD11MD12M2D16M2D45M2D9MD13MD60MI17MD25MD13MD20M2D44MD53MI22MD8MD37MD9M2D34MD12MD33MI83MD41M2D77MD56M2D45MD40MD11MD105MD29M2D130M	m120308_025142_00122_c100303982550000001523012208061292_s1_p0/5369/ccs	m120308_025142_00122_c100303982550000001523012208061292_s1_p0/117/ccs
H	6	1594	98.9	+	0	0	16MI118MD61MI84MI74MI102M2I128MI15MI40MI41MD32MI5MI24M2I38MI89MI6MI9MI35MI35MI42MD32MI129MI28MI134MD12MD59MD41MI10MI58MD80MI10M	m120308_025142_00122_c100303982550000001523012208061292_s1_p0/5379/ccs	m120308_025142_00122_c100303982550000001523012208061292_s1_p0/124/ccs
H	11	1588	99.7	+	0	0	117MD262MD183MD167MI22MD19MD236MI117MD362MI74MD22M	m120308_025142_00122_c100303982550000001523012208061292_s1_p0/5405/ccs	m120308_025142_00122_c100303982550000001523012208061292_s1_p0/195/ccs
H	10	1579	98.9	+	0	0	353MI49MD26MD74MI56MD115MD205MI50M2I21M2I144MI175MD30MI11MI81M2D133MI39M10D	m120308_025142_00122_c100303982550000001523012208061292_s1_p0/5412/ccs	m120308_025142_00122_c100303982550000001523012208061292_s1_p0/181/ccs
H	2	1562	97.7	+	0	0	70MI106MI50MI19MI10MI233MI156M2I46MI59MI22M2I12MI39MI8M2I13MI36MI84MI57MI44MI29MI24MI164MI58MI14MI184MD23MD	m120308_025142_00122_c100303982550000001523012208061292_s1_p0/5448/ccs	m120308_025142_00122_c100303982550000001523012208061292_s1_p0/67/ccs
H	6	1622	95.3	+	0	0	69M2D31MD8MD35MD13MD125MI47MD27MI27MI24MD52MI30MI46MD30M2D17MI18MI40MI41M2D38MI24M2I13MD14MD11MI48MD27MD31MI30M2D26M3D41MD105MD74MI10MI17MI205MD47MD155M	m120308_025142_00122_c100303982550000001523012208061292_s1_p0/5477/ccs	m120308_025142_00122_c100303982550000001523012208061292_s1_p0/124/ccs
H	2	1585	96.8	+	0	0	32MI27MD13MD13MI141MD162MD23MD99MD23MI35MD21MI45MI53M2I22MI47MI60MD34MI162MI136MI91MD176MD65MI71M2D22M	m120308_025142_00122_c100303982550000001523012208061292_s1_p0/5499/ccs	m120308_025142_00122_c100303982550000001523012208061292_s1_p0/67/ccs
H	11	1584	94.0	+	0	0	73MD92MD67MI23M2I82MI44M3D86MD23MD56MI11MD167MI22MD93MD18MI16MD53MI44MI37MD18MD87MD42MD13MI95MI11MI7MI67MI24M2I30MD47MD12MI8MI35MI50MD12MD	m120308_025142_00122_c100303982550000001523012208061292_s1_p0/5508/ccs	m120308_025142_00122_c100303982550000001523012208061292_s1_p0/195/ccs
H	5	1583	99.2	+	0	0	180MD10MD147MI31M2D15MD9MI27MI15MD11MD12M2D16M2D30MD15MD9MD13MD82M2D21MD13MD20M2D19MD25MD76MD8MD28MD9MD7MD36MD12MD162MD25MI47MD78MD23MD42MD9MD105MD159M	m120308_025142_00122_c100303982550000001523012208061292_s1_p0/5529/ccs	m120308_025142_00122_c100303982550000001523012208061292_s1_p0/117/ccs
H	5	1606	98.3	+	0	0	180MD11M2D50MD96MI31M2D15MD53MD11MD12M2D16M2D30MD15MD9MD13MD16MD66MD21MD13MD20M2D19MD25MD84MD28MD9MD7MD48M2D27MD26MD12MD97M3D12MD9MD50M2D39MD41MD23M2D13MD17MD10MD12M2D66MD28MD10MD35MD23MD11MD71MD19M	m120308_025142_00122_c100303982550000001523012208061292_s1_p0/5534/ccs	m120308_025142_00122_c100303982550000001523012208061292_s1_p0/117/ccs
H	17	1580	98.0	+	0	0	248MD98M2D13MD7MD6MD11MD132MI77MD17MI181MI61MD9MD44MD86MI110MI17M3I10MI124MD61MD15MD33M2I61M2I24MD5MD45MI38MI15MI16M	m120308_025142_00122_c100303982550000001523012208061292_s1_p0/5549/ccs	m120308_025142_00122_c100303982550000001523012208061292_s1_p0/612/ccs
H	16	1572	96.4	+	0	0	D13M2I19MI12MI10MD26M2D23MD29MD27MI14MD40MI93MD8MD212MI23MI106MD20MI20MD17MD10MD26MI8MI43MI13MI37MI13MI9MI11M2I101MD17MD89MD87MD34MI23MI72MI36MD18MD78MI116M	m120308_025142_00122_c100303982550000001523012208061292_s1_p0/5564/ccs	m120308_025142_00122_c100303982550000001523012208061292_s1_p0/377/ccs
H	2	1595	98.6	+	0	0	197MD51MI21MD59MI36MI179MD16MD15MD129MD113MD38MI16MD29M2I20MI24MD29MD40MD43MI51MI45MI90M2D18MI76MD15MD59MD18M2D49MD27MD18MI37MD16M	m120308_025142_00122_c100303982550000001523012208061292_s1_p0/5604/ccs	m120308_025142_00122_c100303982550000001523012208061292_s1_p0/67/ccs
H	0	1585	99.2	+	0	0	94MD54MD61MD130MI35MI123MD53MI68MD129MI43M2D38MI44MD138MI92MI251MD200M23D	m120308_025142_00122_c100303982550000001523012208061292_s1_p0/5629/ccs	m120308_025142_00122_c100303982550000001523012208061292_s1_p0/42/ccs
H	11	1567	99.6	+	0	0	110MI81MI276M2I94MD164MI22MD30MI687MD15MI39MD45M14I	m120308_025142_00122_c100303982550000001523012208061292_s1_p0/5698/ccs	m120308_025142_00122_c100303982550000001523012208061292_s1_p0/195/ccs
H	13	1525	92.7	+	0	0	16MI17MI11MI14M2I18M3I39MI4MI74MI13M2I13MI47MI31MI21MI97MD56MI17MI27MI34M3I47MI45MD11MD36MI70MI28MI26M2I13MD13MD13MD20MD21MI10MI9MI24MI20MD68MI71MI33MI17MI35MD11MI11MI10M2I16MI72M2I12MI53MI42MD14MI19MI46MI24MI6MI	m120308_025142_00122_c100303982550000001523012208061292_s1_p0/5713/ccs	m120308_025142_00122_c100303982550000001523012208061292_s1_p0/280/ccs
H	17	1623	96.5	+	0	0	30MD127MD13MD41M2D17MD74MD44M2D13MD13MD11MD17M2D14MD18M2I34MD45MD31MD25MD19MD8M2D19MD18MD61MD47MD51MI69M3D8MD11MD26MD83MD81MD16MD35M3I45MD6MD56MD24MD49MD16MD37M2D22MD41MD42MD48M2D14MD55M	m120308_025142_00122_c100303982550000001523012208061292_s1_p0/5719/ccs	m120308_025142_00122_c100303982550000001523012208061292_s1_p0/612/ccs
H	19	1570	92.2	+	0	0	17MD64MI36MD64MI88MI71MI19MI60MI22MI20M2I158MD15MI39M3D15MD33MI22MI28MD11MI19MI46MD54MD7M3D18M2D39MD44MD38MD17MD11M2I36MD71MI15M2I9MD15MI29MI10MI67MI21MI33MD18MI109MD37M2D	m120308_025142_00122_c100303982550000001523012208061292_s1_p0/5724/ccs	m120308_025142_00122_c100303982550000001523012208061292_s1_p0/2781/ccs
H	3	1582	94.7	+	0	0	D115MD31MD28MD64MI80MD6MD99MD179MD57MD21M2D63MD98M2D29MD193MI88MI14MD69MI277MD35MI19M	m120308_025142_00122_c100303982550000001523012208061292_s1_p0/5726/ccs	m120308_025142_00122_c100303982550000001523012208061292_s1_p0/93/ccs
H	8	1584	93.2	+	0	0	38MI334MD18MI14MI196M2D72M2D35MI39MI49MI12MI20MD12MD33MD66M3I113MD77MD55MD87MD106MD13MD62MI104MD14M	m120308_025142_00122_c100303982550000001523012208061292_s1_p0/5741/ccs	m120308_025142_00122_c100303982550000001523012208061292_s1_p0/157/ccs
H	17	1585	98.6	+	0	0	111MI235M2D12MD13MD11MD52MD78MD97MI181MI61MD9MD44MD215M3I10MI185MD59MD55MI27MD62MD38MI16M	m120308_025142_00122_c100303982550000001523012208061292_s1_p0/5742/ccs	m120308_025142_00122_c100303982550000001523012208061292_s1_p0/612/ccs
H	13	1573	94.3	+	0	0	6I73MI103M2D189MD26M2D13MI21MD101MI130MD11MD19MD159MD13MD11M2D22MD42MI26MI19MD40MD22MD178MI138MD84M2D37MD75M2I	m120308_025142_00122_c100303982550000001523012208061292_s1_p0/5747/ccs	m120308_025142_00122_c100303982550000001523012208061292_s1_p0/280/ccs
H	11	1593	99.2	+	0	0	49MI20MD86MD122MI82MD193MD8MD59MD37MD7MD55MI8MI22MD169MD88MD126MD127MD128MD95MI31MD47MI19M	m120308_025142_00122_c100303982550000001523012208061292_s1_p0/5802/ccs	m120308_025142_00122_c100303982550000001523012208061292_s1_p0/195/ccs
H	8	1593	92.5	+	0	0	16MI35MI59MD96MD130MD31MD22MI11MD67MD25MI109M3D21MD49M3D11MD64MI23MD26MI12MI20MD111M3I113MD27MD50MD55MD87MD38MD68MD18MI24MI31MI86MD18M2D14M	m120308_025142_00122_c100303982550000001523012208061292_s1_p0/5826/ccs	m120308_025142_00122_c100303982550000001523012208061292_s1_p0/157/ccs
H	2	1583	99.1	+	0	0	I7MD74MD29MI90MD111MD392MI137MI59M2I27MD126MI63M2D9MI73MI38MD144MI86MI78MD16MI15M	m120308_025142_00122_c100303982550000001523012208061292_s1_p0/5833/ccs	m120308_025142_00122_c100303982550000001523012208061292_s1_p0/67/ccs
H	12	1577	99.0	+	0	0	16MD32M2I94MI120MD103MI87MD45MD34MI298MI174MI26MI30MI130MI36MD56MI81MD98MI39MD64MI7M	m120308_025142_00122_c100303982550000001523012208061292_s1_p0/5834/ccs	m120308_025142_00122_c100303982550000001523012208061292_s1_p0/205/ccs
H	13	1561	91.2	+	0	0	D183M2D34MI158MD39MD17MD103MI33M3I104MD62MI12MI11MI13MI20MI10MI16MI47M3D51MD17MI24MI8MI11MD63MD23MI29MI113MI8MI100MI18MI20MD84M2D38MD43MI32M	m120308_025142_00122_c100303982550000001523012208061292_s1_p0/5873/ccs	m120308_025142_00122_c100303982550000001523012208061292_s1_p0/280/ccs
H	13	1573	92.5	+	0	0	181MD195MD39MD17MD53MD50MI33M3I94MD10MD107MI59MI10MD13MD11M2D12MI11M2D28M3I9MI30MI14MD14MD27MD22MD26MD29M2I14MD13MD81MD11MI109MI30MD52MI31M2D114M	m120308_025142_00122_c100303982550000001523012208061292_s1_p0/5887/ccs	m120308_025142_00122_c100303982550000001523012208061292_s1_p0/280/ccs
H	3	1582	96.5	+	0	0	D115MD59MD64MI32MD20MD28MD116MD9MD146MD17MI17M2I33MD21M2D63MD127MD165MI50MD86MI15MI114MD207M2D13M2D36MI9M	m120308_025142_00122_c100303982550000001523012208061292_s1_p0/5890/ccs	m120308_025142_00122_c100303982550000001523012208061292_s1_p0/93/ccs
H	11	1587	99.7	+	0	0	100MD219MD50MD103MI89MD53MD114MI22MD159MD494MI79MI98M	m120308_025142_00122_c100303982550000001523012208061292_s1_p0/5909/ccs	m120308_025142_00122_c100303982550000001523012208061292_s1_p0/195/ccs
H	11	1587	93.6	+	0	0	156MI355MD50MD167MI22MD66MI61MD21MD15MD81MI36MD71MI16M2D31MI127MD9MD78MI116MI98M	m120308_025142_00122_c100303982550000001523012208061292_s1_p0/5911/ccs	m120308_025142_00122_c100303982550000001523012208061292_s1_p0/195/ccs
H	14	1542	98.3	+	0	0	2D18M3I14MI55MI19MI19MI38MI10MI98MI11MI20MD10MI10M3I112MI41M2I73MI57MI12MI86MI73MI6MI84MD30MI103MI58M2I39MD40M3I195M2I15MI17MI31MI21MI9MI27MI26MI12MI43MI5M	m120308_025142_00122_c100303982550000001523012208061292_s1_p0/5932/ccs	m120308_025142_00122_c100303982550000001523012208061292_s1_p0/299/ccs
H	11	1477	99.3	+	0	0	292MD54MD92MD96MD28MD86MD81MI22M2D149MD478MD89M116I	m120308_025142_00122_c100303982550000001523012208061292_s1_p0/5933/ccs	m120308_025142_00122_c100303982550000001523012208061292_s1_p0/195/ccs
H	6	1610	97.6	+	0	0	16MI118MD22MD29MD82MD11MI52MD24MI103MI128MI42M2D56MD32MI5MI24M2I38MI12MI76MI16MI71MI74MI97MD32MI10MI17MI17MD30M2D133MD25MD33MD6MD8MD24MD59MI60MI10M	m120308_025142_00122_c100303982550000001523012208061292_s1_p0/5934/ccs	m120308_025142_00122_c100303982550000001523012208061292_s1_p0/124/ccs
H	2	1601	99.9	+	0	0	4MD90MD119MD127MD150MD307MD89MD136MI27MD18MD105M2D56MD125MD81MD125MD7MD19M	m120308_025142_00122_c100303982550000001523012208061292_s1_p0/5958/ccs	m120308_025142_00122_c100303982550000001523012208061292_s1_p0/67/ccs
H	11	1591	99.6	+	0	0	16MI370MD86MD92MD164MI27MD368MI63MD44MD157MD28MD8M2D59MI69MD29M	m120308_025142_00122_c100303982550000001523012208061292_s1_p0/5966/ccs	m120308_025142_00122_c100303982550000001523012208061292_s1_p0/195/ccs
H	5	1580	94.5	+	0	0	12MI167MD10MD170MD9M2D15MD9MD39MI15M2D14MD14M2D30MD15MD9MD13MD80MD23MD33M2D19MD25MD35MI40MD8MD28MD9MD7MD23MI24MD64MD46MI47MD77MD78MD23MD51MD42MI38MD24MD76MD61MI21M	m120308_025142_00122_c100303982550000001523012208061292_s1_p0/5971/ccs	m120308_025142_00122_c100303982550000001523012208061292_s1_p0/117/ccs
H	14	1582	99.1	+	0	0	2D14MD168MI130MD10MI10MI159MD42MI564MI19M2D15MD14MD15MD119MD77MI35MI175MI5M	m120308_025142_00122_c100303982550000001523012208061292_s1_p0/5986/ccs	m120308_025142_00122_c100303982550000001523012208061292_s1_p0/299/ccs
H	16	1576	96.3	+	0	0	D25MD22MI36MD52MD27MI54MI6MI86MD8MD343MD93MI7M2I132MI102MD94MI10MD66MI78MD22MD89MD18MD54MI9MD22MI53MI11MI33MD9M	m120308_025142_00122_c100303982550000001523012208061292_s1_p0/5997/ccs	m120308_025142_00122_c100303982550000001523012208061292_s1_p0/377/ccs
H	11	1578	99.4	+	0	0	131MI241MI93MI135MI148MD195MD248MI9MI279MI83MI14M	m120308_025142_00122_c100303982550000001523012208061292_s1_p0/6007/ccs	m120308_025142_00122_c100303982550000001523012208061292_s1_p0/195/ccs
H	1	1577	96.1	+	0	0	91MD46MD16MI19MI70MI14MI62MD25MI74M2D11MD13MI21MD63MD34MD63MI53MI56MI12MD19MD153MD71MD13MD43MD24M2D118M2D97MD66MD12M2D8M2D50MD45MD21MD32MD33M	m120308_025142_00122_c100303982550000001523012208061292_s1_p0/6013/ccs	m120308_025142_00122_c100303982550000001523012208061292_s1_p0/58/ccs
H	8	1582	92.2	+	0	0	278MD37MI53MD22MI155MI52M2D75M2D42MI32MI11MD38MI12MI20MD111M3I190MD53M2D89MD106MD77M2I115MD	m120308_025142_00122_c100303982550000001523012208061292_s1_p0/6034/ccs	m120308_025142_00122_c100303982550000001523012208061292_s1_p0/157/ccs
H	11	1568	98.8	+	0	0	16MI114MI150MI18MI19MI47MD55MI140MD164MI22MD194MI31MI21MD40MD57M2I21MI38M2I18MI77MI206M2I19MI22MI60MI14M	m120308_025142_00122_c100303982550000001523012208061292_s1_p0/6043/ccs	m120308_025142_00122_c100303982550000001523012208061292_s1_p0/195/ccs
H	7	1585	97.8	+	0	0	D154MD11MI105MI59MI18MI101MD59MI90M2D44MI105M2D33MD62MI155MI92MD14MI97MD35MI322MI19M	m120308_025142_00122_c100303982550000001523012208061292_s1_p0/6056/ccs	m120308_025142_00122_c100303982550000001523012208061292_s1_p0/134/ccs
H	0	1594	97.6	+	0	0	94MD54MD63MD42MI85MI26MD14MD27MD92MD54M2I66MD65MD63MI44MD38MI44MD62MI32MD25MD18MI15MD8MD19MD15MI16MD98MD50M4D33MI165MI122M23D	m120308_025142_00122_c100303982550000001523012208061292_s1_p0/6063/ccs	m120308_025142_00122_c100303982550000001523012208061292_s1_p0/42/ccs
H	1	1557	95.3	+	0	0	61MD28MD46MD41M2I41MD106MI9MI98MD22MD19MI28MI24MD15MI20MD73MI34MI105MI61MI28MI20MI32MD53MI17MD80M2D33MI53MI26MD30MD87MI40MI20M2D6MD26MI93MI26M2D19MD17M	m120308_025142_00122_c100303982550000001523012208061292_s1_p0/6091/ccs	m120308_025142_00122_c100303982550000001523012208061292_s1_p0/58/ccs
H	16	1598	96.9	+	0	0	D25MD34MD25MD38MD14MD27MI54MI93MD8MD42MD301MD58MD25MD20MI103MI27MI96MD6MD17MD42M3D46MD59MI37MD25MD10MI34MD63MD26MD18MD110MD14MD16MI32M5D21MI	m120308_025142_00122_c100303982550000001523012208061292_s1_p0/6099/ccs	m120308_025142_00122_c100303982550000001523012208061292_s1_p0/377/ccs
H	16	1590	97.9	+	0	0	D25MD34MD25MD52MD27MI54MI93MD8MD343MD41MD17MD17MI27MI21MD110MI102MD15M2D91MD96MD25MI9MI34MD89MD18MD64MD46MD76MD9M	m120308_025142_00122_c100303982550000001523012208061292_s1_p0/6131/ccs	m120308_025142_00122_c100303982550000001523012208061292_s1_p0/377/ccs
H	17	1578	97.9	+	0	0	I11MI295MI20MD17M2D13MD13MD11MD65M2I160MI9MI171MI58M2D12MD44MD66MI125MI22M3I10MI72MD113MD115M2I25MD62MD55M	m120308_025142_00122_c100303982550000001523012208061292_s1_p0/6143/ccs	m120308_025142_00122_c100303982550000001523012208061292_s1_p0/612/ccs
H	16	1590	92.1	+	0	0	4I21MD35MD26MD50MD27MI54MI50MD41MD10MD44MD299MD41MD17MD25MD20MI21MD106MI21MI86MD10MD94MD96M2D35MI36MD81MD24MD64M2D47MD75MD9M	m120308_025142_00122_c100303982550000001523012208061292_s1_p0/6149/ccs	m120308_025142_00122_c100303982550000001523012208061292_s1_p0/377/ccs
H	0	1583	96.2	+	0	0	94MD54MD61MD151MI111MD23MD47MI10M2I47MD19MD128MI82MI182MI51M2I162M3D319MI9M23D	m120308_025142_00122_c100303982550000001523012208061292_s1_p0/6163/ccs	m120308_025142_00122_c100303982550000001523012208061292_s1_p0/42/ccs
H	9	1578	97.1	+	0	0	64MI68MD227MD43MI10MI100M2I102MI27MD43MD217MI14MD59MI14M2I23MI20M2D8M2D24MI9MI26MI19M2D5MD49MI91MD73M2I80MI31MI10MI13MD21MI24MI13MD15MD20MI	m120308_025142_00122_c100303982550000001523012208061292_s1_p0/6183/ccs	m120308_025142_00122_c100303982550000001523012208061292_s1_p0/175/ccs
H	10	1582	99.1	+	0	0	2I288MI112MD13MI12MD100MD31MD115MD161MD43MI51MI22MI321MD30MI93MD100MD73M8D	m120308_025142_00122_c100303982550000001523012208061292_s1_p0/6233/ccs	m120308_025142_00122_c100303982550000001523012208061292_s1_p0/181/ccs
H	1	1534	96.7	+	0	0	38MI21MD25MI46MD29MI26M2I11MI103MI39MI36M2I45MI21M2I9MI20MI9MI57MI6MI16MI28MI15MI39MI12MI19MI20M2I96MI29MI11MI69MD26M2I43MD56MD28MD29MI36MI47M2D30MI30MD6MD26MI12MI18MI37MD12M2D6MD35MI16MI14MI29MD21MD16MI15MD11MD22M	m120308_025142_00122_c100303982550000001523012208061292_s1_p0/6243/ccs	m120308_025142_00122_c100303982550000001523012208061292_s1_p0/58/ccs
H	10	1580	91.8	+	0	0	273MI79MI49MD16MI9MD24MI58MD40MD8MD87MD20M4D30MD46MD8MD125M2I32M2I19MI20MI109MI36M3I59MI114MD30MI93MD21MI15MI135M10D	m120308_025142_00122_c100303982550000001523012208061292_s1_p0/6260/ccs	m120308_025142_00122_c100303982550000001523012208061292_s1_p0/181/ccs
H	1	1586	98.0	+	0	0	59MD18MD12MD43M2D87MD209MD5MD74MD22MD20MD16MD360MD70MD56MD24M2D118M2D163MD12M2D8M2D95MD21MD32MD17M2D16M	m120308_025142_00122_c100303982550000001523012208061292_s1_p0/6304/ccs	m120308_025142_00122_c100303982550000001523012208061292_s1_p0/58/ccs
H	5	1608	95.6	+	0	0	38MI22MI68MD50MD10MD11MD25MI22MD35MD51MI17MD16M2D15MD37MI26MD12M2D18MD28MD15MD9MD13MD17M2I24MI22MD12MD25MD7MD6MD20M2D19MD10MD15MD26M2D22MD28MD8MD25M2D12MD7MD36MD12MD6MD10MD17MD8MD27MD54MD17MD19MD38MD19MD14MD6MD10MD10MD40MD39M3D11M2D42M2D47MI19M2D38M2D15M2D20M2D13MI10MD31M2I67M	m120308_025142_00122_c100303982550000001523012208061292_s1_p0/6326/ccs	m120308_025142_00122_c100303982550000001523012208061292_s1_p0/117/ccs
H	4	1576	94.3	+	0	0	6MD36MD26MD11M2D99M2D34MD45MD13MD24M3D33MD61MD8M2D13M3D15M2D25MD12MD21MD22M2D18MD13M2D27M2D31MD14MD10M2D19MD35M2D15MD9MD36MD22MD68MI15MI44MD19MD42MD10MI30MI10MD8MD26M4D25MD18M5D18M3D14MI33MD21MD11M4I53MD10MD69MD8MD28MD33M2D33M2D50MD22M32D	m120308_025142_00122_c100303982550000001523012208061292_s1_p0/6344/ccs	m120308_025142_00122_c100303982550000001523012208061292_s1_p0/95/ccs
H	0	1589	98.2	+	0	0	94MD54MD63MD56MD66MD107MI58MD54M2I47MD19MD162MD11MD38MI44MD138MI324MD20MI80MI37MD81M23D	m120308_025142_00122_c100303982550000001523012208061292_s1_p0/6355/ccs	m120308_025142_00122_c100303982550000001523012208061292_s1_p0/42/ccs
H	9	1514	97.3	+	0	0	40MI6MI11MI10MI35M3I31MI116MI56MI26M2I22M5I45M3I17MI18M3I11MD16MI29MI79M2I19MI82MD19M2I78MI46MI12M2I40M2I18MI9M2I10MI48MI19MI17M2I44MI18MI6M2I10M2I25MD56MI5MI27MI7M2I11MI26MI9MI67MI40M2I54MI7M2I13MI13MD18M3I13MI11MI16MI13M2I16MI	m120308_025142_00122_c100303982550000001523012208061292_s1_p0/6362/ccs	m120308_025142_00122_c100303982550000001523012208061292_s1_p0/175/ccs
H	8	1574	93.0	+	0	0	I216MI173MI91MD117M2D72MD30MI47MI49M2I11MI20MD45MI29MD36M3I113MD26MI65MD40MD87MD68MI9MI10MI16MD77MI54MI47MD14M	m120308_025142_00122_c100303982550000001523012208061292_s1_p0/6374/ccs	m120308_025142_00122_c100303982550000001523012208061292_s1_p0/157/ccs
H	4	1602	95.8	+	0	0	6MD36MD26MD11M2D99M2D10MD24MD45M2D13MD24M2D43M3D50MD15M3D10M2D12M3D25MD12MD40M3D21MD13M2D25M4D33MD14MD10M2D19MD11MD10MD11MD9MD12MD42MD22MD118MD11MD18MD43MD51MD9MD20MI12MD18MD17M3D14M2D24MD29MD22MI11MI27MI26MD22MD41M3D13M2D11MD18M3D13M2D15MD15M2D20MD8MD39MI13M3D24M41D	m120308_025142_00122_c100303982550000001523012208061292_s1_p0/6380/ccs	m120308_025142_00122_c100303982550000001523012208061292_s1_p0/95/ccs
H	12	1580	96.6	+	0	0	16MD35MI175MI34MD216MI17MD33MI25MD23MD94MD106MD227MI30MI30MI18MI10MI156M2I35MI16MD62MD42M2D22MD32MI96MI11MI7M	m120308_025142_00122_c100303982550000001523012208061292_s1_p0/6390/ccs	m120308_025142_00122_c100303982550000001523012208061292_s1_p0/205/ccs
H	13	1561	93.6	+	0	0	33M2I29MI118M2D34MI42MI118MD109MI46MI17MI13M4I82MI11MD11MD53MI53MI70MD24M2D22MD42MI24MI20MD19MI19M2D24MD71MD94MD11MI19MI120MD84MD81MI24MI7M	m120308_025142_00122_c100303982550000001523012208061292_s1_p0/6413/ccs	m120308_025142_00122_c100303982550000001523012208061292_s1_p0/280/ccs
H	5	1583	98.0	+	0	0	62MI58MD56MD13MD133MI11MI33M2D15MD38MI25MD12M2D16M2D14MD16MD15MD9MD13MD36MI41MD25MD13MD20M2D19M2D24M2D77MD8MD28MD9MD7MD36MD174MD35M2D38MD10MD35M2I31MD23MD15MI24MD11MD67MI37MD140MD19M	m120308_025142_00122_c100303982550000001523012208061292_s1_p0/6422/ccs	m120308_025142_00122_c100303982550000001523012208061292_s1_p0/117/ccs
H	17	1582	93.9	+	0	0	347M2D12MD13MD11MD227M2I192MI57M3D142MI7MI109M3I10MI79MD106MD114MI27MD62MD55M	m120308_025142_00122_c100303982550000001523012208061292_s1_p0/6424/ccs	m120308_025142_00122_c100303982550000001523012208061292_s1_p0/612/ccs
H	10	1548	98.4	+	0	0	38MI17MI21MI37MI29MI125M2I77MI51MD13MI12MD24MI44MI62MD16MI46MI53M2I33MI62MI4MI17M2I31MI29MI13M2I22MI30MI22MI158MI50M2I39MI35MI64MI70MI120M2I73M8D	m120308_025142_00122_c100303982550000001523012208061292_s1_p0/6430/ccs	m120308_025142_00122_c100303982550000001523012208061292_s1_p0/181/ccs
H	16	1597	97.5	+	0	0	D25MD32M2D27MD52MD27MI54MI93MD8MD36MD74MD19MD205MD9MD20MD21MD17MD45MI21M2D15MI49MD45MI102MD17MD89MD24MI71MD70MD89MD18MD47MI16MD46MD76MD9M	m120308_025142_00122_c100303982550000001523012208061292_s1_p0/6457/ccs	m120308_025142_00122_c100303982550000001523012208061292_s1_p0/377/ccs
H	16	1593	97.3	+	0	0	D25MD34MD25MD52MD27MI54MI93MD8MD59MD70MI41MD172MD41MD17MD25MD20MI21MD110MI83MI18MD50MD28MI34MD91MD23MD45MD48MD59MD64MD46MD76MD9M	m120308_025142_00122_c100303982550000001523012208061292_s1_p0/6458/ccs	m120308_025142_00122_c100303982550000001523012208061292_s1_p0/377/ccs
H	1	1576	97.4	+	0	0	60MD29MD43MD5MD81MD216MD74MI20MD36MD30MI403MD50MD21MD123M2D39MD124MD12M2D8M2D95MD21MD32MD13MI19M	m120308_025142_00122_c100303982550000001523012208061292_s1_p0/6484/ccs	m120308_025142_00122_c100303982550000001523012208061292_s1_p0/58/ccs
H	0	1589	95.6	+	0	0	94MD25MI28MD61MD64MI21MD204MD53MI49MD19MD65MD63MI44MD21MI16MI182MI170MI45M3D235M2D35MD32MI25M23D	m120308_025142_00122_c100303982550000001523012208061292_s1_p0/6495/ccs	m120308_025142_00122_c100303982550000001523012208061292_s1_p0/42/ccs
H	8	1559	94.0	+	0	0	19M2I39MI108MI15MI91MI61MI15MI13MD22MI77M3I20MI25MI21M2I19M2I34MD52M2I24M2D75MI18MI30MI12MI131M3I113MD66MI10MD55MD87MD106MD77M2I40MI62MD12M	m120308_025142_00122_c100303982550000001523012208061292_s1_p0/6497/ccs	m120308_025142_00122_c100303982550000001523012208061292_s1_p0/157/ccs
H	7	1562	98.5	+	0	0	D40MI18MD26MI24MI37M2I26MI95MI54MI22MI11MI82MI68M2I47MI82MI101MI212MI103MI10MI43MI157MI118MI28MI11MI55MI81MI9M	m120308_025142_00122_c100303982550000001523012208061292_s1_p0/6522/ccs	m120308_025142_00122_c100303982550000001523012208061292_s1_p0/134/ccs
H	17	1579	97.8	+	0	0	111MI120MI75MI37M2D13MD8MD16MD108MD18M2I67MI31MI181MI61MD9MD44MD215M3I10MI22MD163MD115M2I25MD62MD55M	m120308_025142_00122_c100303982550000001523012208061292_s1_p0/6529/ccs	m120308_025142_00122_c100303982550000001523012208061292_s1_p0/612/ccs
H	3	1558	96.7	+	0	0	D57MI35MI16MD36MD92MI48MI28MI92MD26MD178MD22MI13MD11MD21M2D20MI21MI20MD43MI46MI18M2I16MD20MI18MI8MI132MI45MI24MI22MI52MI28MI121M2I107MI26MD29MD27M2I26M	m120308_025142_00122_c100303982550000001523012208061292_s1_p0/6531/ccs	m120308_025142_00122_c100303982550000001523012208061292_s1_p0/93/ccs
H	5	1588	98.1	+	0	0	72MD27MI71MD6MD13MD71MD46MI63M3D13MD38MI14MD11MD14MD14M2D30MD15MD9MD13MD50M2D6MD22MD25MD13MD20M2D19MD25MD76MD8MD28MD9MD7MD36MD12MD110MI47MD77MD20MD81MD40MD11MD105MD29MD108MI21M	m120308_025142_00122_c100303982550000001523012208061292_s1_p0/6558/ccs	m120308_025142_00122_c100303982550000001523012208061292_s1_p0/117/ccs
H	9	1574	98.9	+	0	0	133MD227MD87MI67MI25MI100MI47MD8MD20MI35MD141MI178MI61MD169M2I48MI93MI10M2I13MI12MD22MI24MI16MI31MI	m120308_025142_00122_c100303982550000001523012208061292_s1_p0/6559/ccs	m120308_025142_00122_c100303982550000001523012208061292_s1_p0/175/ccs
H	5	1578	94.8	+	0	0	155MD22MD13MD147MI31M2D15MD18MD19MI15MD11MD14MD12MD55M3D14MD27MI20MI33M2D21MD13MD20M2D80MD39MD9MD12MI16M2D51M2D48MI102MI18MD77MD78MD23MD40MD11MD105MD159M	m120308_025142_00122_c100303982550000001523012208061292_s1_p0/6579/ccs	m120308_025142_00122_c100303982550000001523012208061292_s1_p0/117/ccs
H	15	1580	95.6	+	0	0	32MI79M2D24MD22MI45M2D17MI16MD32MD41MD30M4I76MI11MI20MD124MI20MD90M2D24MD59MD7MD31M2I88MI52MI26MD6MD26MI37MD37MI17MI36M2I12M2I15MD41MI16MD24MD115M2I100MI18MI75MI9MI9M	m120308_025142_00122_c100303982550000001523012208061292_s1_p0/6582/ccs	m120308_025142_00122_c100303982550000001523012208061292_s1_p0/371/ccs
H	6	1597	98.6	+	0	0	8MI126MD61MI84MI74MI103MI115MD10MI18MI82M2D32MI5MI24M2I38MI89MI16MI13MI47MI9MI40MI33MI78M2D51MI10MI17MI17MD188MD84MD39MD68MI8M2I	m120308_025142_00122_c100303982550000001523012208061292_s1_p0/6588/ccs	m120308_025142_00122_c100303982550000001523012208061292_s1_p0/124/ccs
H	3	1573	95.6	+	0	0	D29MI132MI11MD27MD37MI80MD116MD185MI7MI31MD21M2D66M2D22MI53MD48MD69MI157MI98MD175MI177MI19M	m120308_025142_00122_c100303982550000001523012208061292_s1_p0/6608/ccs	m120308_025142_00122_c100303982550000001523012208061292_s1_p0/93/ccs
H	6	1608	98.1	+	0	0	8MI16MD47MD63MD22MD39MI50MD92MD121MI144MI40MI41MD32MI5MI24M2I128MI16MI13MD58MI74MI50MD79MI10MI17MI62MD143MD129MD39MD23MI10M	m120308_025142_00122_c100303982550000001523012208061292_s1_p0/6625/ccs	m120308_025142_00122_c100303982550000001523012208061292_s1_p0/124/ccs
H	9	1587	98.3	+	0	0	133MD26MD26MD33MI140MD59MD52MD123MD85MD12MD385MI60M2D220MI102MI15MI13MD21MI24MI15MI31M2I	m120308_025142_00122_c100303982550000001523012208061292_s1_p0/6634/ccs	m120308_025142_00122_c100303982550000001523012208061292_s1_p0/175/ccs
H	17	1585	94.5	+	0	0	333MI12M2D13MD13MD11MD227MI62MD21MD77MI20MI61MD9MD44MD215M3I10MI58MD127MD114MI27MD62MD55M	m120308_025142_00122_c100303982550000001523012208061292_s1_p0/6640/ccs	m120308_025142_00122_c100303982550000001523012208061292_s1_p0/612/ccs
H	13	1538	92.3	+	0	0	18I11MI153M2D29MI322MI33M3I94MD10MD11MI24MI8MI61MI94M2D9MD13MD32MI9MI25M2I18MD13MI5MI14MI51MI31MI21MI19MI67MD11MI26MI113MD84M2D114M	m120308_025142_00122_c100303982550000001523012208061292_s1_p0/6653/ccs	m120308_025142_00122_c100303982550000001523012208061292_s1_p0/280/ccs
H	7	1570	94.3	+	0	0	D93MI16MI24M2I75MI24MI33MI57MD20M3I78MI23MI22MD37M2I27MD31MI73MI53M2I77MI27MI112MD63MI105MD15MI101MD24MI353M	m120308_025142_00122_c100303982550000001523012208061292_s1_p0/6695/ccs	m120308_025142_00122_c100303982550000001523012208061292_s1_p0/134/ccs
H	3	1597	97.0	+	0	0	D85MD25MD36MD28MD64MI96MD100MD169MD56MD21M2D17MD46MD68MI28MD31M2D21MD17MI29MD21MD26MD42MD49M3D24MD34MI16MI169MD31MI27MD97MD39M2D20MD12MD10MD10M	m120308_025142_00122_c100303982550000001523012208061292_s1_p0/6750/ccs	m120308_025142_00122_c100303982550000001523012208061292_s1_p0/93/ccs
H	5	1583	97.5	+	0	0	36MD58MI16MI68MD10MD36MI142M2D13M2D40MI14MD11MD12M2D18MD43MD10M2D11M2D65M2D14MD25MD13MD12MD8M2D19MD25MD76MD8MD28MD9MD9M2D46MD27MI134MD73MD78MD23MD40MD58MI57MD127MI31M	m120308_025142_00122_c100303982550000001523012208061292_s1_p0/6784/ccs	m120308_025142_00122_c100303982550000001523012208061292_s1_p0/117/ccs
H	5	1586	97.4	+	0	0	177MD13MD134MD13M2I30M2D15MD15MI21MI15MD11MD12M2D18M3D28MD15MD9M2D56MI34M2D25MD13MD20M2D19MD48MI36MD16MD8M2D28MD9MD7MD36MD12MD64MD60MD37MD16MI112MD23MD23MD40MD11MD105MD140MD19M	m120308_025142_00122_c100303982550000001523012208061292_s1_p0/6815/ccs	m120308_025142_00122_c100303982550000001523012208061292_s1_p0/117/ccs
H	6	1569	99.3	+	0	0	16M3I12MI44MI9MI12MI21MI62MI11MI84MI25MI48MI21MD31MI31MI18MI128MI15MI23MI16MI41MD32MI5MI24M2I38MI81MI7MI16MI71MI47MI28M2I20M3I103MI10MI17MI57MI155MI50MI48MI33MI25MI22MI10M	m120308_025142_00122_c100303982550000001523012208061292_s1_p0/6829/ccs	m120308_025142_00122_c100303982550000001523012208061292_s1_p0/124/ccs
H	2	1585	99.5	+	0	0	288MD190MD228MD10MI67MI168MI68MI452MI56MI30M2D23M	m120308_025142_00122_c100303982550000001523012208061292_s1_p0/6833/ccs	m120308_025142_00122_c100303982550000001523012208061292_s1_p0/67/ccs
H	6	1590	98.7	+	0	0	7M2I120M2D67MI70MI11MI76MI103MI128MI15MI40MI41MD32MI5MI24M2I38M2I80MI7MI16MI71MI42MD32MI61MI67MI10MI17MI29MD232MD44MI21M2I21MD46MI10M	m120308_025142_00122_c100303982550000001523012208061292_s1_p0/6836/ccs	m120308_025142_00122_c100303982550000001523012208061292_s1_p0/124/ccs
H	17	1598	98.2	+	0	0	189MD16MI141M2D12MD26M2D34MD54MD40MI61MD35MI134M2D8MD110MD44MD92MD13MD93MD17M3I10MI79MD13MD54MD39MD16MD101MI24MD31MD27M2D59M	m120308_025142_00122_c100303982550000001523012208061292_s1_p0/6838/ccs	m120308_025142_00122_c100303982550000001523012208061292_s1_p0/612/ccs
H	11	1586	96.7	+	0	0	44MD153MI58MD17MD18MD21MD186MI60M2D154MI15MI22MD180MD14M2D45MI18MD11MD41MI27MI8MI30MD7MI76MD38MI19MI69MD145M2I94MI	m120308_025142_00122_c100303982550000001523012208061292_s1_p0/6843/ccs	m120308_025142_00122_c100303982550000001523012208061292_s1_p0/195/ccs
H	10	1574	98.5	+	0	0	17MD209MI124MI51MD26MD24MI34MD72MD115MD205MI50MI22MI60MI193MI14MI16MI34MD16MI13MI11MI191MI52MI9M9D	m120308_025142_00122_c100303982550000001523012208061292_s1_p0/6844/ccs	m120308_025142_00122_c100303982550000001523012208061292_s1_p0/181/ccs
H	18	1594	94.3	+	0	0	62M2D122MD111MD13MD42MI41MD6MD100MD92MD44M3D106MD9MD14MI9MD25M3D56MD87MI54MD32MD100MI60MD81M3D25MI26MI34MD65MI85MD66M	m120308_025142_00122_c100303982550000001523012208061292_s1_p0/6850/ccs	m120308_025142_00122_c100303982550000001523012208061292_s1_p0/713/ccs
H	5	1572	97.4	+	0	0	14I51MD115MD10MD16MI130MI12MD19M2D15MD38MI14MD11MD12M2D16M2D30MD15MD9MD13MD20MD62MD21MD13MD20M2D19MD25MD53MI22MD8MD28MD9MD7MD29M3D19MD176MI58MD78MD23MD131MD28M2D119MD37M	m120308_025142_00122_c100303982550000001523012208061292_s1_p0/6860/ccs	m120308_025142_00122_c100303982550000001523012208061292_s1_p0/117/ccs
H	0	1547	93.3	+	0	0	3I91MD54MD63MD258MI8MI73MI49MD19MD64MI6MI26MI30M2I78MI48MD64M2I47MI6MI14M3I31MI91MD22MI68M3D110MI92MI39MI85MD	m120308_025142_00122_c100303982550000001523012208061292_s1_p0/6882/ccs	m120308_025142_00122_c100303982550000001523012208061292_s1_p0/42/ccs
H	17	1563	93.3	+	0	0	184MD21MI112MI28MD9M2D16MD11MD18M3I34MI28MI142MI30MI49M2I19MI28MI22M2I26MI12MI48MD9MD106MI60MI68MI22M3I10MI23MD74MI13MI73MD114MI27MD35MI9MI16MD55M	m120308_025142_00122_c100303982550000001523012208061292_s1_p0/6883/ccs	m120308_025142_00122_c100303982550000001523012208061292_s1_p0/612/ccs
H	10	1588	99.0	+	0	0	116MI100MD136MI49MD26MD42MI88MD17MD98MD204MI40MI10MI22MI90MD146MD85MD124MD167MD6M11D	m120308_025142_00122_c100303982550000001523012208061292_s1_p0/6910/ccs	m120308_025142_00122_c100303982550000001523012208061292_s1_p0/181/ccs
H	11	1497	90.2	+	0	0	181MI62MI70MI16M2I112MI115MD117MD50MI22MD499MI119MI61MI38MI12MI20M78I	m120308_025142_00122_c100303982550000001523012208061292_s1_p0/6916/ccs	m120308_025142_00122_c100303982550000001523012208061292_s1_p0/195/ccs
H	16	1594	96.1	+	0	0	D4MD21MD34MD25MD52MD27MI54MI66MD25MD10MD43MD19MI19MD68MD43MD150MD41MD17MD25MD20MI21MD110MI64MI37MD17MD80MD8MD41MI55MD70MD13MI69M2D57MI41MD31MD8MD22MI58M	m120308_025142_00122_c100303982550000001523012208061292_s1_p0/6934/ccs	m120308_025142_00122_c100303982550000001523012208061292_s1_p0/377/ccs
H	17	1581	98.1	+	0	0	111M2I150MD83M2D13MD13MD11MD227MI116MD65MI61MD53MD103MI111M3I78MD25MI92MD115M2I25MD40MI21MD55M	m120308_025142_00122_c100303982550000001523012208061292_s1_p0/6937/ccs	m120308_025142_00122_c100303982550000001523012208061292_s1_p0/612/ccs
H	12	1571	99.4	+	0	0	17MD34MI213MD61MI169MD174MI313MI51MI30MI16MI34MD79MI44MI47MI89MI84MI112M4I	m120308_025142_00122_c100303982550000001523012208061292_s1_p0/6964/ccs	m120308_025142_00122_c100303982550000001523012208061292_s1_p0/205/ccs
H	14	1577	98.5	+	0	0	2D14MD158MD10M2I9MI31MI48MI38MD10MI10MI82MI33MD36MD319MI110MI27MD133MI42M2D216MD13MI10MI99M2D39MI72MI5M	m120308_025142_00122_c100303982550000001523012208061292_s1_p0/6970/ccs	m120308_025142_00122_c100303982550000001523012208061292_s1_p0/299/ccs
H	0	1589	98.6	+	0	0	94MD54MD63MD29MI144MI77MI31MD57MI49MD19MD96MD81MD34MI44MD72MD35MD31MI85MD97MI267MD94M23D	m120308_025142_00122_c100303982550000001523012208061292_s1_p0/6977/ccs	m120308_025142_00122_c100303982550000001523012208061292_s1_p0/42/ccs
H	15	1580	95.6	+	0	0	41MI70MD24MD22MI17MD28M2D109MD28M4I76MI11MI20MD12MD114M2I17MD77MI12M2D24MD59MD7MD31M2I88MI79MD32MI77MI14MI32MI17M2I97MD53MD59MI33MI70MI18MI95M	m120308_025142_00122_c100303982550000001523012208061292_s1_p0/7011/ccs	m120308_025142_00122_c100303982550000001523012208061292_s1_p0/371/ccs
H	3	1638	96.4	+	0	0	2D70M2D15MD8MD22M2D10MD12MD9MD22MD6MD25MD39MI26MD44MD10MD70MD46MD14MD56MD71M2D41MD12M2D30M2D22M2D27MD11MD25MD25M2D16MD14MD21MD30MD22M2D14MD24MD30MD41MD22MD37M3D34M2D24M3D24M2D90MD10MD66MD38MD8MD13MD35MD16M2D91M2D26M2D55M	m120308_025142_00122_c100303982550000001523012208061292_s1_p0/7020/ccs	m120308_025142_00122_c100303982550000001523012208061292_s1_p0/93/ccs
H	8	1582	90.6	+	0	0	148MD108M2I15MI32MI14MD41MD241M2D72M2D75MI18MI30MI12MI20MD111M3I113MD77MD55MD87MD106MD61MI13MI86MD18MD14M	m120308_025142_00122_c100303982550000001523012208061292_s1_p0/7027/ccs	m120308_025142_00122_c100303982550000001523012208061292_s1_p0/157/ccs
H	16	1576	95.6	+	0	0	D25MD34MD25MD52MD27MI54MI93MD8MD32MI17MI102MI39MI79MI110MD17MD47M2I18MD9MD101MI102MD17MD77MI10MD29MI102MI34MD24MI64MD71M2I9MD13MI32MD85M	m120308_025142_00122_c100303982550000001523012208061292_s1_p0/7033/ccs	m120308_025142_00122_c100303982550000001523012208061292_s1_p0/377/ccs
H	17	1589	98.4	+	0	0	26MD85MI235MD12MD13MD11MD12MD115MD100MI62MI82MD95M2D12MD31MI112MI87MD27M3I10MI67MI112M2D101MD18MI27MD62MD11MD21MD23MD	m120308_025142_00122_c100303982550000001523012208061292_s1_p0/7040/ccs	m120308_025142_00122_c100303982550000001523012208061292_s1_p0/612/ccs
H	14	1587	96.8	+	0	0	2D14MD168MI130MD14M2I148MD270MI249MD13MD47MD29MI35M2D98M3D64MD77MI154MD57MI5M	m120308_025142_00122_c100303982550000001523012208061292_s1_p0/7047/ccs	m120308_025142_00122_c100303982550000001523012208061292_s1_p0/299/ccs
H	9	1587	98.9	+	0	0	133MD107MD21MD98MD111MD44MI43MI51MD80MD8MD376MI46MD15M2D219MI103MI15MI13MD21MI24MI16MI31MI	m120308_025142_00122_c100303982550000001523012208061292_s1_p0/7052/ccs	m120308_025142_00122_c100303982550000001523012208061292_s1_p0/175/ccs
H	12	1553	98.8	+	0	0	39MI11MI18MI102MI21MI15MI14MI35MD65MI46MI96M2I51MI21MI19MI33MI65MI24MD31MI26M2I61MI21MI41MI36M2I20MI100MI30MI13M2I54MD61MI92MI232MI19MI38M	m120308_025142_00122_c100303982550000001523012208061292_s1_p0/7057/ccs	m120308_025142_00122_c100303982550000001523012208061292_s1_p0/205/ccs
H	11	1587	94.1	+	0	0	46MI167MD308MD43M2D100MI13MD26MI23MI22MD80M2D115MD41M2D111MI128M3I61MI144MD48MI35MD63M	m120308_025142_00122_c100303982550000001523012208061292_s1_p0/7072/ccs	m120308_025142_00122_c100303982550000001523012208061292_s1_p0/195/ccs
H	9	1572	98.2	+	0	0	16MI116MD44MD17MI275MD45M2I43MI103MD26MD8MD107MD20MI28MI19MI44MI95MI58MI61M2D10MI23MI184MI67MI35MI15MI13MD21MI24MI16MI29M3I	m120308_025142_00122_c100303982550000001523012208061292_s1_p0/7089/ccs	m120308_025142_00122_c100303982550000001523012208061292_s1_p0/175/ccs
H	2	1520	98.2	+	0	0	26MI29MI59MI48MI11MI50MI118MI167MI66MI5MI58MI5MI23MI20MI85M2I12MI9MI20MI23M2I10MI6MI7MI15MI24M2I39MI6MI11MI64M2I17M2I61M3I36M2I10MI10M2I13MI8MI16M2I37MI10MI22MI23MI14M2I15M2I16MI18M2I19M2I37MI40MI6MI14MI11MI43MI8MI	m120308_025142_00122_c100303982550000001523012208061292_s1_p0/7090/ccs	m120308_025142_00122_c100303982550000001523012208061292_s1_p0/67/ccs
H	6	1593	97.7	+	0	0	7M2I123MD37MI16MI9MI84MI34MD40MI103MI128MI15MI40MI41MD32MI5MI24M2I91MI36MI16MI71MI74MI129MI10MI17MI24MD181MD191MI10M	m120308_025142_00122_c100303982550000001523012208061292_s1_p0/7109/ccs	m120308_025142_00122_c100303982550000001523012208061292_s1_p0/124/ccs
H	5	1579	98.5	+	0	0	12MI141MI22MD13MD36MI110MI31M2D17MD35MI15MD11MD12M2D16M2D30MD15MD9MD13MD82MD21MD13MD20M2D44MD23MI8MI14MD18MD11MD8MD28MD9MD7MD36MD12MD162MD25MI47MD78MD23MD40MD11MD105MD159M	m120308_025142_00122_c100303982550000001523012208061292_s1_p0/7113/ccs	m120308_025142_00122_c100303982550000001523012208061292_s1_p0/117/ccs
H	10	1573	94.1	+	0	0	I62MI147MI158M2I31MD48M2I57MI147MD17M2D14MD59M2I26MD17MD12MI21MD11MI10MI29MI51MI22M2I59MI85MD108MI66MD30MI93MD96MI76M10D	m120308_025142_00122_c100303982550000001523012208061292_s1_p0/7122/ccs	m120308_025142_00122_c100303982550000001523012208061292_s1_p0/181/ccs
H	13	1585	93.9	+	0	0	183M2D60MI132MD56MD53MD84M3I48MD45MD11MD178MD13MD11M2D22MD25MD17MI24MI20MD41MD22MD60MD11MD15MD79MD11MI127MD13M2D39MD45MD114M	m120308_025142_00122_c100303982550000001523012208061292_s1_p0/7154/ccs	m120308_025142_00122_c100303982550000001523012208061292_s1_p0/280/ccs
H	14	1587	95.3	+	0	0	2D14MD116MI50MI34M2I95MD26MD32M2D12MD10M2D17MD17MD18MD9M2I10M3I12MD17MD12MD18MI20MD37MD17MI68M2I16MI12M2D102MD26MI56MD9MD114MD51MD62MD12MI147MD10MD67MI74MI14MI121MI5M	m120308_025142_00122_c100303982550000001523012208061292_s1_p0/7157/ccs	m120308_025142_00122_c100303982550000001523012208061292_s1_p0/299/ccs
H	6	1591	97.1	+	0	0	8MI126MD61MI84MI25MI48MI104MI30MI77MI15MI18MI40MI41MD32MI5MI20M3I41MI81MI7MI16MI71MI74MI79MI49MI10MI17MI204M3D104MD88MI10M	m120308_025142_00122_c100303982550000001523012208061292_s1_p0/7198/ccs	m120308_025142_00122_c100303982550000001523012208061292_s1_p0/124/ccs
H	11	1597	96.9	+	0	0	121MD40MD344MD57MD12MD18MD14MI145M2D128MI20MI64MD55MD24MD33MD10MI36M3D27M2D62MD136MD22MD43MI12MI12MD25MI18MI98M	m120308_025142_00122_c100303982550000001523012208061292_s1_p0/7205/ccs	m120308_025142_00122_c100303982550000001523012208061292_s1_p0/195/ccs
H	0	1585	98.8	+	0	0	5I76MI11MD57MD16MD45MD48MI143MI16MD79MD53MI49MD19MD94MD4MD30MI44MD38MI44MD138MI14MD111MI75MD143MD200M23D	m120308_025142_00122_c100303982550000001523012208061292_s1_p0/7224/ccs	m120308_025142_00122_c100303982550000001523012208061292_s1_p0/42/ccs
H	10	1579	98.9	+	0	0	58MI9MI284MI49MD26MD132MD49MI64MD205MI13MI13MI22MI22MI114MI171MD14MI20MD30MI93MD13MI125MD22MD12M10D	m120308_025142_00122_c100303982550000001523012208061292_s1_p0/7226/ccs	m120308_025142_00122_c100303982550000001523012208061292_s1_p0/181/ccs
H	9	1581	98.2	+	0	0	I28MI100MD230MD108MD47MI174MD25MI165MD30M2I100MI122M2D323MI15MI13MD21MI24MI16MI32M	m120308_025142_00122_c100303982550000001523012208061292_s1_p0/7240/ccs	m120308_025142_00122_c100303982550000001523012208061292_s1_p0/175/ccs
H	5	1585	94.1	+	0	0	23MI143MI9MD13MD41MD17MD66MD21MI33M2D15MD38MI25M3D12M2D16M2D30MD15MD9MD13MD60MI17MD25MD13MD20M2D19MD25MD58MD7MD11MD8MD37MD7MD36MD12MD53MD34MI33MD109M2D67MI17MD21MD32MD19MD105MD76MI82M	m120308_025142_00122_c100303982550000001523012208061292_s1_p0/7255/ccs	m120308_025142_00122_c100303982550000001523012208061292_s1_p0/117/ccs
H	5	1596	97.1	+	0	0	180MD10MD16MI162M2D12M2D18MI21MI15MD11MD12M2D16M2D31M2D14MD9MD13MD82M2D21MD33M2D44MD76MD8MD28MD9MD7MD36MD12MD16MI19MI102MI18MD77MD29MD34MI37MD20MD31MD32M2D76M2D43M2D32M2D17M4D18M3D5M2D41M	m120308_025142_00122_c100303982550000001523012208061292_s1_p0/7260/ccs	m120308_025142_00122_c100303982550000001523012208061292_s1_p0/117/ccs
H	16	1614	97.1	+	0	0	D25MD34MD25M2D23MI14MD14MD27MI54MI41MD50MD11M2D65MD165MD31MD81MD41MD17MD25MD31MI10M2D9MD47MD54MI102MD20M2D69MD17M2D38MD25MD33M2D70MD71MD18M2D18M2D23M2D41M2D9MI26MD10MD76MD9M	m120308_025142_00122_c100303982550000001523012208061292_s1_p0/7263/ccs	m120308_025142_00122_c100303982550000001523012208061292_s1_p0/377/ccs
H	17	1559	96.1	+	0	0	143MI22MI101MI77M2D26MD10MD67MI65MI10MI19MI63MI83MD47MI20MI29MI61MD9MD110MI20MI64MI27MI34M3I10M2I29MI41MI8MI10MI34MI57MD76MI36M2I27MD65MI31MI19M	m120308_025142_00122_c100303982550000001523012208061292_s1_p0/7275/ccs	m120308_025142_00122_c100303982550000001523012208061292_s1_p0/612/ccs
H	8	1592	93.0	+	0	0	152MD40MI12MI185MI211M3D72M2D31MD44MI49MI12MI20MD28MD83M3I47MD41MD25MD77MD8MD47MD18MD69MD106MD75MI26MD45MD35MD12MD	m120308_025142_00122_c100303982550000001523012208061292_s1_p0/7281/ccs	m120308_025142_00122_c100303982550000001523012208061292_s1_p0/157/ccs
H	3	1569	97.1	+	0	0	D25MI89MD31MD28MD64MI80MD116MD198M2I36MD10M2D63MD43MI83MD75MI131MI44MI142MI152MI39MI109MI	m120308_025142_00122_c100303982550000001523012208061292_s1_p0/7283/ccs	m120308_025142_00122_c100303982550000001523012208061292_s1_p0/93/ccs
H	16	1584	91.7	+	0	0	D25MD34MD25MD23MI28MD27MI54MI51MI39M2D10MD26M2I41MD38M2D61MI59MI29MD53M2I34M7I47MD47M2I18MD53MD56M2I44MD49MD9MD8MD8MD67MI24M4D94MD104MD73MD114M2D60MD12MD9M	m120308_025142_00122_c100303982550000001523012208061292_s1_p0/7286/ccs	m120308_025142_00122_c100303982550000001523012208061292_s1_p0/377/ccs
H	5	1587	97.3	+	0	0	I110MI45MI12MD7MD13MD13MI32MI72MI17MI7MI33M2D15MD7M2D29M2I18M3D20M2D16M2D51M2D16MD25MD53MD25MD13MD20M2D19MD25MD11MD65MD8MD36M3D8MD36MD12MD45MD117MD73MD44MD34MD23MD10MD30MD11MD105MD38MD87MD34M	m120308_025142_00122_c100303982550000001523012208061292_s1_p0/7312/ccs	m120308_025142_00122_c100303982550000001523012208061292_s1_p0/117/ccs
H	11	1576	98.9	+	0	0	79MI196MI35M2I18MD56MI67MI6M3I99MD56MD52MD21MI34MI22MD261MI91MI19MI27MI248MI57M5D25MI69MI28M	m120308_025142_00122_c100303982550000001523012208061292_s1_p0/7333/ccs	m120308_025142_00122_c100303982550000001523012208061292_s1_p0/195/ccs
H	14	1539	95.8	+	0	0	2D15MD13M2I9MI18M3I121M3I56MI18MI55MD7MI22M3I44M3I46MI26MI19MI31MI32MI9MI18MI87MI6M2I29MI11MI20MD56MI33M2I13MI53MI33MI46MI26MI14MI45MI12M2I36M2D70MI28M3D42MI48MI49MI21MI27MI17MI19MI18MD21MI64MI11MD13M	m120308_025142_00122_c100303982550000001523012208061292_s1_p0/7378/ccs	m120308_025142_00122_c100303982550000001523012208061292_s1_p0/299/ccs
H	9	1569	98.1	+	0	0	130MD230MD108MD16MI29MI177MD6MD376MI61M2D220MI102MI15MI13MD21MI24MI16MI17M15I	m120308_025142_00122_c100303982550000001523012208061292_s1_p0/7388/ccs	m120308_025142_00122_c100303982550000001523012208061292_s1_p0/175/ccs
H	4	1550	94.4	+	0	0	41MD50MI25MI60M3D10MI23MD58MD24MD33MD12MD48MD9MD10M2D17MD30MD8MD39M3D22MD35M7I25MI27M2D19MD37MD13MD9MD16MD12MI29MD32MI49MI10MI12MD12MD11MD18MD16MI26MD51MD9MD11MI39MD17M3D14MD53MD22M2D12MI54MD65MD22MD28MD33M2D28MD77M38D	m120308_025142_00122_c100303982550000001523012208061292_s1_p0/7453/ccs	m120308_025142_00122_c100303982550000001523012208061292_s1_p0/95/ccs
H	17	1583	98.7	+	0	0	111MI235M2D12MD13MD11MD227MI181MI61MD9MD44MD215M3I10MI185MD114MI27MD62MD55M	m120308_025142_00122_c100303982550000001523012208061292_s1_p0/7455/ccs	m120308_025142_00122_c100303982550000001523012208061292_s1_p0/612/ccs
H	11	1568	99.4	+	0	0	82MI66MI64MD27MD149MD68MD20MI86MD50MI5MI39MI32MI10MI23MI22MD30MI35MI20MI7MI15MI7MI241MI8MI30MI120MI191MI18MI78MI19M	m120308_025142_00122_c100303982550000001523012208061292_s1_p0/7470/ccs	m120308_025142_00122_c100303982550000001523012208061292_s1_p0/195/ccs
H	13	1572	93.6	+	0	0	186MD148MI80MD17MD53MD28MI20MI34M3I63MD148MI70MD13MD11M2D64MI45MD116MD18MD94MD11MI102MI16MD21MD68MI15MD38MD76M	m120308_025142_00122_c100303982550000001523012208061292_s1_p0/7475/ccs	m120308_025142_00122_c100303982550000001523012208061292_s1_p0/280/ccs
H	5	1507	93.2	+	0	0	15M2I37MI47MI8M3I16MI7MI27MI49MI21MI6M2I39MI38MI9M2I7MI24M2D24MI13M2I12MI26MD40MI32MD9MD13MD33MI47M2I33MD18MD10M2I9MD51MI7M2I15M2I40MI34MD54MI26MI56MI37MI10M2I46M2I162MI36M2D39MI8M2I9M2I13M2I11MI26M2I17MI44M2I71M2D12M	m120308_025142_00122_c100303982550000001523012208061292_s1_p0/7481/ccs	m120308_025142_00122_c100303982550000001523012208061292_s1_p0/117/ccs
H	10	1585	96.2	+	0	0	177MI168MI22MD34MD26MD131MD22MD72MD56MD71MI97MI23MD28MI22MI111M2D40M2I28MI51MD118MI37MD56MD59MI113M10D	m120308_025142_00122_c100303982550000001523012208061292_s1_p0/7483/ccs	m120308_025142_00122_c100303982550000001523012208061292_s1_p0/181/ccs
H	10	1431	98.0	+	0	0	110MD35MD27MD60MI37MD83MI49MD26MD75MD56MD60MD23MD32MD75MI66MD29MD33MI51MI22MI34MI286MD27M2I61MD14MD20MD23M150I	m120308_025142_00122_c100303982550000001523012208061292_s1_p0/7513/ccs	m120308_025142_00122_c100303982550000001523012208061292_s1_p0/181/ccs
H	6	1603	96.6	+	0	0	8MI126MD61MI84MI47MD46MD34MI82MD25MI71MI15MI40MI42M3D31MI5MI24M2I38MI23MD66MI16MI24MI13MD32M2I13MD61MI23MI18MI47M3D39MI28MI132MI34MI37MD20MI54MI39MD10M3D14MI12MD20MD19MI10M	m120308_025142_00122_c100303982550000001523012208061292_s1_p0/7577/ccs	m120308_025142_00122_c100303982550000001523012208061292_s1_p0/124/ccs
H	3	1650	96.7	+	0	0	2D20MD5MD33MD12M2D45MD17MD14M2D8MD20MD13MD8M2D24M2D5MD19MD22M2D12M2D42M2D22MD30M2D11MD54M3D17M3D44M2D22MD7MD20M2D36M3D29M3D29MD20M2D21M2D9MD47M2D7M2D99M2D29M2D14M2D73MD41M2D20MD26MI12MD37M2D27MD60M2D45MD71MD39MD34MD15MD8MD24MD22MD48MI8MI16MD55M	m120308_025142_00122_c100303982550000001523012208061292_s1_p0/7599/ccs	m120308_025142_00122_c100303982550000001523012208061292_s1_p0/93/ccs
H	3	1566	94.6	+	0	0	D11MI134MD28MD33MI30MI58MI7MI13MD82MI33MD18MI124MI16MD54MI12MD19M2D9MI43MI20MI7MI16MD13M2I39MI37M4D14MD205MI136MI166MI63MI55MD55M	m120308_025142_00122_c100303982550000001523012208061292_s1_p0/7605/ccs	m120308_025142_00122_c100303982550000001523012208061292_s1_p0/93/ccs
H	10	1583	98.5	+	0	0	353MI49MD13MI12MD129M2D117MD204MI51MI22MI71MD128MI121MD49MI74MD18MI108MD36MI9M10D	m120308_025142_00122_c100303982550000001523012208061292_s1_p0/7625/ccs	m120308_025142_00122_c100303982550000001523012208061292_s1_p0/181/ccs
H	8	1618	92.0	+	0	0	29MD18MI39M2D13MD20M2D40MD25MD76MD21MD19MI71MD18MI152MD22MD34M3D23M2D54MD13MD50M2D10MI49MI12MI20MD12MD54M2D14MD31MI21MD37MD46MD11MD114MD23MD35M2D8MI24MD14MD13MD46MD19MD28MD34MD19MI29M2I61MD22M4D14M2D12M	m120308_025142_00122_c100303982550000001523012208061292_s1_p0/7680/ccs	m120308_025142_00122_c100303982550000001523012208061292_s1_p0/157/ccs
H	15	1576	95.2	+	0	0	41MI70M2D24MD22MI45M2D17MI91MD16MI11M4I67M2I19MI20MD17MI127MD90M2D14MI9MD47MI11MD7MD9MD22M2I33MI33MI20MI55MD24MD32MI76M2I14M2I49M2I97MD112MI104MI18MI13MD82M	m120308_025142_00122_c100303982550000001523012208061292_s1_p0/7728/ccs	m120308_025142_00122_c100303982550000001523012208061292_s1_p0/371/ccs
H	0	1616	98.5	+	0	0	5MD11MD31MD47MD54MD63MD42MD92MD35MD77MD5MD33M2D22MD35MI49MD19MD89MD27MI56MD21MD17MI44MD14MD26MD14MD14MD23MD47MI32MD41MD13MD39MD45MD10MD16M2D21MI58MD24MD40MI45MD16M2D48MI57MD36M24D	m120308_025142_00122_c100303982550000001523012208061292_s1_p0/7748/ccs	m120308_025142_00122_c100303982550000001523012208061292_s1_p0/42/ccs
H	16	1585	94.5	+	0	0	D25MD33MD26MD52MD8MD74MI51MD15MD25MD10MD50MI105MI82MI47MI55MD20MI27MD33M2D24M2I20MD123M2I31M3D14MI57MD47MD26MI47MI63MD71MD23MI53MI60MD18MI99MD26MD10MD9M	m120308_025142_00122_c100303982550000001523012208061292_s1_p0/7750/ccs	m120308_025142_00122_c100303982550000001523012208061292_s1_p0/377/ccs
H	4	1583	97.2	+	0	0	6MD33MD11MD19MD10M2D21MD78M2D34MD45MD13MD24M2D33MD12MD57MD16M2D12M2D25MD12MD39M3D22MD12MD28M2D31MD14MD10M2D19MD11MD24M2D15M2D9MD36MD22MD118MD11MD18M2D43MD51MD9MD33MD18MD17M3D14M2D53MD22M2D12MI54MD65MD50MD33M2D28MD77M38D	m120308_025142_00122_c100303982550000001523012208061292_s1_p0/7776/ccs	m120308_025142_00122_c100303982550000001523012208061292_s1_p0/95/ccs
H	0	1576	96.5	+	0	0	74MD19MD56M3D33MI26MD32MD59M3I30M2I42M2D8MI55MD112MI7M2I37M2D8MD13M2D49MI24M4I24MI25MI44MD38MI49MD22M2I109MI16MD5MD52MI203MD216M2I39MI9M21D	m120308_025142_00122_c100303982550000001523012208061292_s1_p0/7777/ccs	m120308_025142_00122_c100303982550000001523012208061292_s1_p0/42/ccs
H	17	1550	96.2	+	0	0	111MI68MI11M3I120MI30M2D26MD11MD43MI12M2I66MI49MI35MD17MI38MI48M2I17MI23MI11MI8MI29MI12MI19MI28MD9MD18MI31M2I58MI148M3I10MI72MI30MI7MI63MD27MI19MI16M3I53M2I30MD62MD55M	m120308_025142_00122_c100303982550000001523012208061292_s1_p0/7780/ccs	m120308_025142_00122_c100303982550000001523012208061292_s1_p0/612/ccs
H	12	1572	91.5	+	0	0	17MD38M2I90MI47MD70MD13MI81MI24MI56MI226M2D22MI19MD41MD15M2I23MI19MI8MI69MD51M3D31MI38M2D24MI30MI22MI36MI125MI37MI52MI57MI63MI54MI61M	m120308_025142_00122_c100303982550000001523012208061292_s1_p0/7805/ccs	m120308_025142_00122_c100303982550000001523012208061292_s1_p0/205/ccs
H	3	1575	95.0	+	0	0	D132MI11MD18MI11MD27MI22MI94MD20MD8MD6MD104M2I121MI12MI5MI31MD18MI20MI10M2D84MI84MD21MD62MD58MD24MD27MI110MD284MD78MD55M	m120308_025142_00122_c100303982550000001523012208061292_s1_p0/7819/ccs	m120308_025142_00122_c100303982550000001523012208061292_s1_p0/93/ccs
H	4	1564	94.5	+	0	0	6MD62MD8MD62M2I38M2D34MD45MD13MD24M2D33MD61MD8MD13M3D20MD20MD12MD39M3D35M2D15MI11MD31MD14MD11MD17MD36M2D15MD9MD36MD22MD85MI43MD34MI26MD51MD9MD11MI28MD11MD17M3D14M2D53MD22M2D14M2I19MI31MD7MI27MI29MD22MD28MD33M2D28MD53MD24M38D	m120308_025142_00122_c100303982550000001523012208061292_s1_p0/7821/ccs	m120308_025142_00122_c100303982550000001523012208061292_s1_p0/95/ccs
H	16	1587	94.8	+	0	0	D25MD34MD25MD79MI9MI21MI21MI94MD8MD53MD9MI64MD34MI26MD22MI116MD16MD41MD12MD5MD25M2D20MI11MI74MI44MI34MI67MD17MD89MD96MD24MI47MD39MI41MD24MD64MD47MD75MD9M	m120308_025142_00122_c100303982550000001523012208061292_s1_p0/7840/ccs	m120308_025142_00122_c100303982550000001523012208061292_s1_p0/377/ccs
H	11	1588	95.5	+	0	0	41MI13MI92MD158MI117MD42MD28M2D71MD108MI39MI15MI22MD21MD177MD33M2D35MD87MI14MI25MD30MI59MI113MD52MI39MD24MD19MI98M	m120308_025142_00122_c100303982550000001523012208061292_s1_p0/7859/ccs	m120308_025142_00122_c100303982550000001523012208061292_s1_p0/195/ccs
H	8	1581	94.1	+	0	0	373MD18MI211M2D72M2D75MI49MI12MI20MD111M3I70MI42MD77MD41MI13MD77MI9MD106MD77MI102MD14M	m120308_025142_00122_c100303982550000001523012208061292_s1_p0/7879/ccs	m120308_025142_00122_c100303982550000001523012208061292_s1_p0/157/ccs
H	12	1578	99.2	+	0	0	17MD34MI200MD10MD234MD380MI63MI95MI30MI11MI118MI92MI129MD17MI20MI6MI40MD76M	m120308_025142_00122_c100303982550000001523012208061292_s1_p0/7896/ccs	m120308_025142_00122_c100303982550000001523012208061292_s1_p0/205/ccs
H	19	1540	92.9	+	0	0	54MI44MI30MI23M2I6MI94M2I13M2I56MI23MD16M2I30MI52MI18MI47MI13MI37M3I51M3D31MI13MI10M2D47MI19MI25MD96MI25MI41MI73MD10MI29MI47MI25MD39MI44MI26MI108M2I79MI24MI54MI22MI36MD	m120308_025142_00122_c100303982550000001523012208061292_s1_p0/7925/ccs	m120308_025142_00122_c100303982550000001523012208061292_s1_p0/2781/ccs
H	10	1589	95.5	+	0	0	63MI158MI123M2I36MD19MD16M4D11M2D64MI101MD42M2D27MD10MD204MI51MI22MI113MI126MD81MD30MI18MI74MD116MD57M10D	m120308_025142_00122_c100303982550000001523012208061292_s1_p0/7935/ccs	m120308_025142_00122_c100303982550000001523012208061292_s1_p0/181/ccs
H	8	1572	92.5	+	0	0	6MI31MI238MI91MD22MI107MI100M2D20MI56MD73MI29MI19MI12MI20MD52MI58M3I113MD47MI29MD55MD87MD44MI17MI43MD77MI41MI19MD27MI13MD14M	m120308_025142_00122_c100303982550000001523012208061292_s1_p0/7936/ccs	m120308_025142_00122_c100303982550000001523012208061292_s1_p0/157/ccs
S	21	1562	*	*	*	*	*	m120308_025142_00122_c100303982550000001523012208061292_s1_p0/7938/ccs	*
H	6	1591	97.4	+	0	0	6M3I45MD81MD61MI71MD11MI77MI20MI81MI128MI15MI40MI41MD32MI5MI24M2I38M2I51MI36MI16MI56MD15MI74MI129MI10MI17MI157MD48MD34MI6MI97MD49M2I12M	m120308_025142_00122_c100303982550000001523012208061292_s1_p0/7977/ccs	m120308_025142_00122_c100303982550000001523012208061292_s1_p0/124/ccs
H	16	1579	95.2	+	0	0	D25MD34MD27MD48MD26MI56MI46MI47MD8MD119MI82MD56MI52M3I32M8I14MD16MD17MD25MD20MI21MD110MI102MD17MD88MD97MD70MD89MD18MD64MD46MD30MI45MD9M	m120308_025142_00122_c100303982550000001523012208061292_s1_p0/7978/ccs	m120308_025142_00122_c100303982550000001523012208061292_s1_p0/377/ccs
H	5	1571	95.4	+	0	0	138MI41MD10MD96MI48MI24MI8M2D15MD30MI25M3D36M2D45MD9MD13MD82MD21MD33M2D19MD25MD84MD28MD46MI17MD103MI58M2D25MI47MD78MD23MD40MD11MD264M	m120308_025142_00122_c100303982550000001523012208061292_s1_p0/7999/ccs	m120308_025142_00122_c100303982550000001523012208061292_s1_p0/117/ccs
H	13	1575	93.4	+	0	0	167MD14MD84M2I131M2D13MI21MD47MD20MI33MI84MI43MD15M2D105MI70MD13MD11M2D22MD43MI25MI19MD15MD25MD93MD107MI138MD32MI51MD37MD38MI30MD7MI	m120308_025142_00122_c100303982550000001523012208061292_s1_p0/8019/ccs	m120308_025142_00122_c100303982550000001523012208061292_s1_p0/280/ccs
H	4	1578	96.8	+	0	0	6MD36MD26MD11M2D99M2D34MD45MD13MD24M2D33MD12MD48MD9MD13M3D15M2D25MD12MD39M3D22MD13M2D27M2D31MD14MD10M2D19MD11MD24M2D15MD9MD36MD22MD118MD11MD18MD43MD51MD9MD33MD18MD17M3D14M2D53MD22MI66MD65MD22MD28MD33M2D19MI35MI49M38D	m120308_025142_00122_c100303982550000001523012208061292_s1_p0/8080/ccs	m120308_025142_00122_c100303982550000001523012208061292_s1_p0/95/ccs
H	8	1582	92.9	+	0	0	392MI139MI70M2D72M2D56MD19MI49MI12MI20MD111M3I113MD132MD87MD106MD75MI106MD12M	m120308_025142_00122_c100303982550000001523012208061292_s1_p0/8098/ccs	m120308_025142_00122_c100303982550000001523012208061292_s1_p0/157/ccs
H	10	1580	98.8	+	0	0	111MI241MI49MD26MD39MD30MI61MD115MD204MI51MI22MI78MI190MI36MI14MD30MI18MD9MD40MD11MI14MD39MI133M9D	m120308_025142_00122_c100303982550000001523012208061292_s1_p0/8109/ccs	m120308_025142_00122_c100303982550000001523012208061292_s1_p0/181/ccs
H	4	1593	97.4	+	0	0	6MD36MD26MD11M2D99M2D79MD13MD24M2D33MD12MD48MD9MD13M3D15M2D25MD12MD39M3D22MD13M2D18MD9M2D8MD23M2D14MD10M2D19MD11MD24M2D15MD9MD9MD27MD22MD14MD85MD19MD11MD18MD43MD51M2D42MD35M3D14M2D53MD22M2D12MI37MD17MD65M2D13M4D9MD28MD33M2D28MD53MD24M37D	m120308_025142_00122_c100303982550000001523012208061292_s1_p0/8114/ccs	m120308_025142_00122_c100303982550000001523012208061292_s1_p0/95/ccs
H	12	1612	98.9	+	0	0	17MD11MD23MI57MD46MD40MD70MD13MD53MD43MD105MD17MD17MD106MD47MD25MD18MD7MD31MD21M2D10MD24MD28MD9M2D37MD33MD22MD15MD53MD21MI15MI30MI29MI25MD48MD10MD17MI41MD38MD13MI231MD60M	m120308_025142_00122_c100303982550000001523012208061292_s1_p0/8115/ccs	m120308_025142_00122_c100303982550000001523012208061292_s1_p0/205/ccs
H	8	1600	92.2	+	0	0	29MD21M2D14MD24MD51M2D41MD56MD20MI22MI190M2D133M2D10MD13MD25MD21MD78MI49MI12MI18M2D113M3I113MD65M3D67MD39MD48MD74MD32MD75MI106MD12M	m120308_025142_00122_c100303982550000001523012208061292_s1_p0/8125/ccs	m120308_025142_00122_c100303982550000001523012208061292_s1_p0/157/ccs
H	8	1535	91.9	+	0	0	6MI31MI47MI30MI23MI14MI26M2I7MI54MI8MI25MI23MI19MI12MI8MI42MI60M2I15M2I37MI14MI41MI34M2D38MI36M2D23MI11MI33M4I24M2I12MD14MI12MI20MD25MI14MI15MD10MI11MI14MI11M5I24MI23MI29MI19MI18MD43MI33MD55MD11MI75MD35MI32MI20MI42MI48MI43MI60MD14M	m120308_025142_00122_c100303982550000001523012208061292_s1_p0/8172/ccs	m120308_025142_00122_c100303982550000001523012208061292_s1_p0/157/ccs
H	4	1593	97.6	+	0	0	5M2D37MD26MD11M2D99M2D34MD45MD13MD26M3D31MD13M2D47MD9MD13M3D15M2D25MD12MD39M3D22MD7MD6M2D27M2D22MD9MD14M2D10M2D19MD11MD24M2D15MD9MD36MD22MD118MD11MD18MD43MD48M2D12MD17MD16MD11MD7MD17M3D14M2D53MD22M2D12MI54MD65MD22MD28MD33M2D9MD72MD24M38D	m120308_025142_00122_c100303982550000001523012208061292_s1_p0/8177/ccs	m120308_025142_00122_c100303982550000001523012208061292_s1_p0/95/ccs
H	8	1593	92.4	+	0	0	125MD28MD24MD84MD12MD20MI12MD33MI33M2D230MD72M2D75MI49MI12MI20MD111M3I17MD90MD83MD55MD87MD74MD32MD13MI55MD18MI21MD56M2D29M	m120308_025142_00122_c100303982550000001523012208061292_s1_p0/8180/ccs	m120308_025142_00122_c100303982550000001523012208061292_s1_p0/157/ccs
H	11	1581	94.4	+	0	0	562MD143MD27MI19MD19MI108MI110MI5MI119MI40MD327MI98M	m120308_025142_00122_c100303982550000001523012208061292_s1_p0/8184/ccs	m120308_025142_00122_c100303982550000001523012208061292_s1_p0/195/ccs
H	0	1588	99.0	+	0	0	22MD72MD54MD61MD61MD229MD53MI49MD19MD129MI43MD38MI44MD138MI32MI511M23D	m120308_025142_00122_c100303982550000001523012208061292_s1_p0/8199/ccs	m120308_025142_00122_c100303982550000001523012208061292_s1_p0/42/ccs
H	11	1585	99.6	+	0	0	125MD254MD183MD167MI22MD455MI277MI98M	m120308_025142_00122_c100303982550000001523012208061292_s1_p0/8217/ccs	m120308_025142_00122_c100303982550000001523012208061292_s1_p0/195/ccs
H	12	1573	98.7	+	0	0	16MD35MI76MD137MD13MI33MI61MI67MI21MI64MI253MD14MI45MI192MI30MI35MI7MI86MI41MD51MI170MD36MD52MI24MI7M	m120308_025142_00122_c100303982550000001523012208061292_s1_p0/8218/ccs	m120308_025142_00122_c100303982550000001523012208061292_s1_p0/205/ccs
H	2	1595	99.2	+	0	0	82MD84MI32MD60MD119MD48MD23MI57MI258MI15M2D208M2D168MD86MD183MD70MD70MD18MI	m120308_025142_00122_c100303982550000001523012208061292_s1_p0/8245/ccs	m120308_025142_00122_c100303982550000001523012208061292_s1_p0/67/ccs
H	5	1568	97.9	+	0	0	15I165MD10MD98MI46MI33M2D15MD38MI14MD11MD12M2D18M3D28MD15MD9MD13MD82MD21MD13MD20M2D19MD25MD76MD8MD28MD9MD7MD36MD12MD162MD73MD78MD23MD50M3D106MD157M2I	m120308_025142_00122_c100303982550000001523012208061292_s1_p0/8250/ccs	m120308_025142_00122_c100303982550000001523012208061292_s1_p0/117/ccs
H	13	1591	94.5	+	0	0	54M2D44MD85M2D118MD114MD17MD53MD50MI33M3I94MD10MD55MD123MD13MD11M2D22MD28MD14MI24MI20MD41MD22MD71MD94MD11MI61MD18MD61MD33MD49M2D40MD11MD45MD20M	m120308_025142_00122_c100303982550000001523012208061292_s1_p0/8256/ccs	m120308_025142_00122_c100303982550000001523012208061292_s1_p0/280/ccs
H	8	1564	92.5	+	0	0	373MD18MI213M3D70M2D23MI51MI49MI12MI20MD111M3I79MD34MD77MD55MD87MD13MD93MD75MI21MI76M20I	m120308_025142_00122_c100303982550000001523012208061292_s1_p0/8284/ccs	m120308_025142_00122_c100303982550000001523012208061292_s1_p0/157/ccs
H	5	1579	92.2	+	0	0	39M2D17MD10M2D20MD15M2D11MD18MI33MD7M7D79MI20M2D11M3I37M3D10M12D28MI8M2D26MD26MI18M3D18MD63MD9MD13MD76MI7MI18MD33M2D19MD25MD14MI33MI27MD14MI21MD9MD7MD10MI11M2I12MD12MD53MI19MI22MI42MI77MI17MD87M2I12MD10MI40MD42MI22M2I12M2I121MI61M	m120308_025142_00122_c100303982550000001523012208061292_s1_p0/8316/ccs	m120308_025142_00122_c100303982550000001523012208061292_s1_p0/117/ccs
H	6	1494	98.7	+	0	0	16MI118MD47MI13MI84MI74MI15MI47MI39MI128MI15MI40MI41MD32MI5MI24M2I91MI36MI30MI57MI21MD53MI129MI10MI17MI205MD62MD40M100I	m120308_025142_00122_c100303982550000001523012208061292_s1_p0/8330/ccs	m120308_025142_00122_c100303982550000001523012208061292_s1_p0/124/ccs
H	21	1575	94.2	+	0	0	32MI28MI14MI9MI43MI19M2I21MI32MI8MI14MI84MI60MI19MI179MI67MI6MI94MI38MI127MI59MI24MI19MI17MI37MD51M2D96MD15MD86M34D19MI24MI29MD20MI145M	m120308_025142_00122_c100303982550000001523012208061292_s1_p0/8366/ccs	m120308_025142_00122_c100303982550000001523012208061292_s1_p0/7938/ccs
H	16	1565	94.8	+	0	0	D33MI69MI33MD15MI10MI15MI38MI101MD52MI9MI90MI39MI34M2I73MD40MD33M2I11MI36MD20MI99MI31MI34MI69M2D15MD89MD40MI55MD35MI34MD48MI40MD82MD91MI38MI	m120308_025142_00122_c100303982550000001523012208061292_s1_p0/8371/ccs	m120308_025142_00122_c100303982550000001523012208061292_s1_p0/377/ccs
H	10	1574	98.3	+	0	0	60M3I13MD10MI257MI6MI51MD26MD131MD110M3I207MI39MI10MI22MI195MI74MD51MD30MI93MD127MI45M10D	m120308_025142_00122_c100303982550000001523012208061292_s1_p0/8378/ccs	m120308_025142_00122_c100303982550000001523012208061292_s1_p0/181/ccs
H	10	1579	98.7	+	0	0	5MI199MI145MI51MD26M2D75MD56MD104MI193MI41MD31MI22MI220MI15MI13MI35MD35MD30MI93MD139MI23MI9M10D	m120308_025142_00122_c100303982550000001523012208061292_s1_p0/8416/ccs	m120308_025142_00122_c100303982550000001523012208061292_s1_p0/181/ccs
H	5	1555	96.8	+	0	0	128MI14MI33MD13MD98MI46MI33M2D15MD38MI14MD21MD16MD48MD8MD13MD18MI41MI5MI11MD25MD33M2D58MI61MD8MD28MD9MD7MD10MI25MD56MI47MI143MD46MI53MD51MD67MI9MI103MI26MI14MI17MI22M	m120308_025142_00122_c100303982550000001523012208061292_s1_p0/8419/ccs	m120308_025142_00122_c100303982550000001523012208061292_s1_p0/117/ccs
H	10	1585	98.9	+	0	0	12MI152MD188MI49MD16MD10MD74MI8MD48MD115MD38MD95MI70MI51MI22MI206MD80MI34MD30MI59MI32M2D54MI40MD79M10D	m120308_025142_00122_c100303982550000001523012208061292_s1_p0/8425/ccs	m120308_025142_00122_c100303982550000001523012208061292_s1_p0/181/ccs
H	6	1583	99.7	+	0	0	7M2I123MD64MI70MI11MI77MI62MI23MI15MI128MI15MI40MI41MD32MI5MI24M2I38M2I88MI16MI19MI51MI74MI104MI24MI10MI17MI205MD41MI10MI31M2I105MI10M	m120308_025142_00122_c100303982550000001523012208061292_s1_p0/8433/ccs	m120308_025142_00122_c100303982550000001523012208061292_s1_p0/124/ccs
H	15	1597	96.3	+	0	0	41MI18MD56M2D20MD22MI45M2D17MI91M2D28M4I76MI11MI20MD50MD58MD16MI20MD41MD49M2D24MD59MD7MD31M2I25MD63MI12M2D67MD71MD36MI17MI32MI17M2I19MD78MD61MD51MI18MD71M2D14MD20MI95M	m120308_025142_00122_c100303982550000001523012208061292_s1_p0/8470/ccs	m120308_025142_00122_c100303982550000001523012208061292_s1_p0/371/ccs
H	3	1566	96.6	+	0	0	D25MI21MI11MI36MI35MI32MI5MI29MD37MI9MD71MD35MI98MI9MI30MI20MI30MI10MI73MD29MD21M2D17MD17MI28MD24MI102MD27MI26MD73MD517MD55M	m120308_025142_00122_c100303982550000001523012208061292_s1_p0/8473/ccs	m120308_025142_00122_c100303982550000001523012208061292_s1_p0/93/ccs
H	15	1588	94.5	+	0	0	41MI15MI54M3D24MD5MD17MI45M3D17MI56MD33MD30M4I40MI34MI12MI52MD92MI20MD90M2D24MD12MD47MD22MD16M2I18MD57MD13MI43MD36MD32MI27MI46MI17MI32MI17M2I47MD48M2D172MI29MD36MI85MI9M	m120308_025142_00122_c100303982550000001523012208061292_s1_p0/8488/ccs	m120308_025142_00122_c100303982550000001523012208061292_s1_p0/371/ccs
H	3	1586	97.7	+	0	0	D57M2I56MD31MD28MD64MI80MD14MD102MD172MD46MD7MD21M2D27MD36MD127MD188MD23MD20MD413MD55M	m120308_025142_00122_c100303982550000001523012208061292_s1_p0/8515/ccs	m120308_025142_00122_c100303982550000001523012208061292_s1_p0/93/ccs
H	12	1576	95.8	+	0	0	16MD35MI210MD118MI132MD234MI161MI30MI95MI26MI134MI22M3I67MI18MD40MD233M	m120308_025142_00122_c100303982550000001523012208061292_s1_p0/8549/ccs	m120308_025142_00122_c100303982550000001523012208061292_s1_p0/205/ccs
H	4	1594	96.7	+	0	0	D6MD9MD22M2D31MD11M2D20M3D19MD60M2D95MD21MD33MD12MD48MD15M3D12MD10M2D14MD11MD12MD39M3D22MD13M2D27M2D31MD14MD10M2D19MD11MD24M2D15MD9MD36MD22MD118MD11MD9MD9MD43MD51MD9MD33MD19MD16M3D14M2D53MD25MD9MI54MD65MD22MD28MD33M2D28MD21M2D32MD24M41D	m120308_025142_00122_c100303982550000001523012208061292_s1_p0/8577/ccs	m120308_025142_00122_c100303982550000001523012208061292_s1_p0/95/ccs
H	16	1584	96.8	+	0	0	D25MD59MD52MD27MI40MI12MI7MI45MI38MD10MD20MD136MD57MD130MD20MI24M2D16MD22MD20MI21MD50MI47MI95MI18MD17MD52MI35MD78M3I16M2D70MD89MD18MD54MI55MD85M	m120308_025142_00122_c100303982550000001523012208061292_s1_p0/8585/ccs	m120308_025142_00122_c100303982550000001523012208061292_s1_p0/377/ccs
H	8	1579	92.8	+	0	0	I372MD18MI129M2I77M2D75M2D75MI49MI12MI20MD111M3I113MD77MD38MI16MD87MD104M2D39MI39M2I103MD12M	m120308_025142_00122_c100303982550000001523012208061292_s1_p0/8589/ccs	m120308_025142_00122_c100303982550000001523012208061292_s1_p0/157/ccs
H	18	1580	94.0	+	0	0	I152MD113MD42MD42MI48MD58MI31MI71MI72M3D139MD26M2D231MD240M2D25MI26MI34MD18MI46MI85MD66M	m120308_025142_00122_c100303982550000001523012208061292_s1_p0/8606/ccs	m120308_025142_00122_c100303982550000001523012208061292_s1_p0/713/ccs
H	4	1583	97.8	+	0	0	6MD22MI12MD27MD11M2D99M2D34MD45MD13MD24M2D33MD12MD48MD9MD13M3D15M2D25MD12MD39M3D22MD13M2D27M2D31MD14MD10M2D19MD11MD24M2D15MD9MD36MD22MD118MD11MD18MD43MD51MD9MD33MD18MD17M3D14M2D53MD22M2D12MI54MD65MD22MD28MD33M2D28MD53MD24M38D	m120308_025142_00122_c100303982550000001523012208061292_s1_p0/8627/ccs	m120308_025142_00122_c100303982550000001523012208061292_s1_p0/95/ccs
H	0	1578	98.3	+	0	0	35MI16MI40MD55MD59M2D46MI136MD105MD58M2I68MD49MI76MI82MI44MD111MI26MI32MI92MI418M22D	m120308_025142_00122_c100303982550000001523012208061292_s1_p0/8646/ccs	m120308_025142_00122_c100303982550000001523012208061292_s1_p0/42/ccs
H	17	1594	91.6	+	0	0	215MD25MD62MD44M2D13MD13MD11MD37M3I32MD58MI32M2D14MD25M3I17M2D89MD98MI61MD9MD44MD112MD37MI63M2I13M2I24MI39M3D31M2D28MD14MI12MI15M2D22M2D42MD68MI27MD117M	m120308_025142_00122_c100303982550000001523012208061292_s1_p0/8649/ccs	m120308_025142_00122_c100303982550000001523012208061292_s1_p0/612/ccs
H	16	1584	95.9	+	0	0	D4MI20M2D19MD14MD63MI14MD16MI10MI54MI52MI20MD18MD8M2D30MD118MD22MI24MI32MD28MI90M3I36MD17MD25MD20MI21MD110MI102MD17MD89MD40MI26MI28MD70MD41MI65MD64MD46MD76MD9M	m120308_025142_00122_c100303982550000001523012208061292_s1_p0/8689/ccs	m120308_025142_00122_c100303982550000001523012208061292_s1_p0/377/ccs
H	13	1582	92.2	+	0	0	11MI171M2D47M2I45MI33MI64MD22M2D13MI21MD47MD54MI87MD11MD30MD15M2D56MD16MD10MD74MD20MD13MD11M2D22MD43MI25MI18M3D15MI47MD80MD33M2I61MI26MI82MI30MD84M2D17MD21MD76M	m120308_025142_00122_c100303982550000001523012208061292_s1_p0/8709/ccs	m120308_025142_00122_c100303982550000001523012208061292_s1_p0/280/ccs
H	2	1589	99.6	+	0	0	58MI9MI436M2D201MD149M2D195MI384MI114MD17MD19M	m120308_025142_00122_c100303982550000001523012208061292_s1_p0/8711/ccs	m120308_025142_00122_c100303982550000001523012208061292_s1_p0/67/ccs
H	1	1583	98.1	+	0	0	61MD28MD41M2D88MD219M2D9MD83MD36MD359MD71MD56MD26M3D116M2D39MD124MD12M2D8M2D95MD10MD11MD32MD31M2I	m120308_025142_00122_c100303982550000001523012208061292_s1_p0/8762/ccs	m120308_025142_00122_c100303982550000001523012208061292_s1_p0/58/ccs
H	4	1584	97.3	+	0	0	6MD33M2D40M2D43MI55M2D34M2D45MD13MD24M3D33MD12MD35MD13MD9MD13M3D15M2D25MD12MD39M3D22MD13M2D27M2D31MD14MD10M2D19MD11MD26MD13MD9MD36MD22MD118MD11MD18MD22M2I19MD51MD9MD33MD18MD17M3D14M2D53MD22M2D12MI54MD65MD22MD28MD33M2D28MD56M2D21M38D	m120308_025142_00122_c100303982550000001523012208061292_s1_p0/8766/ccs	m120308_025142_00122_c100303982550000001523012208061292_s1_p0/95/ccs
H	1	1556	96.9	+	0	0	24MI16MD31MI16MD15MI4MI27MD57MI24MD86MI16MI12MI34MI29MI36MD28MI31MD32MD15MI20MD42MI28MI56MI12MI72MI72MI71MD87MI39MD28MD66MD51MD20MI139MD12M2D8M2D24MI121M2D35M	m120308_025142_00122_c100303982550000001523012208061292_s1_p0/8768/ccs	m120308_025142_00122_c100303982550000001523012208061292_s1_p0/58/ccs
H	13	1567	93.2	+	0	0	39MI12MI130MD94MI154MD20MI32MD50MI33M3I93MD11MD63MI117M2D10MD11M2D22MD42MI14MI9MI20MD41MD22MD18MI23MI28MD94MD11MI184MI39M2D90MI23M	m120308_025142_00122_c100303982550000001523012208061292_s1_p0/8787/ccs	m120308_025142_00122_c100303982550000001523012208061292_s1_p0/280/ccs
H	16	1591	96.4	+	0	0	D25MD59MD39MD13MD27MI54MI13MD80MD8MD15MI69MI126MI16MD155MD17MD25MD20MI54MD56MD21MI19MI82MD17MD80MD9M2D58MI28MD9MD23MD47MD89MD18MD64MD82MI39MD8MI	m120308_025142_00122_c100303982550000001523012208061292_s1_p0/8790/ccs	m120308_025142_00122_c100303982550000001523012208061292_s1_p0/377/ccs
H	6	1565	98.8	+	0	0	10M4I26MI67MI75MI11MI17MI32MI16MI14MI65MI10MI17M2I44MI26MI12MI25MI36MI65MI15MI40MI41MD32MI5MI24M2I16MI21M2I51MD29MI24MI57MI13MI74MI25MI79MI23MI10MI19M2I54MI29M2I116MD20MI74MI66MI28MI9MI	m120308_025142_00122_c100303982550000001523012208061292_s1_p0/8792/ccs	m120308_025142_00122_c100303982550000001523012208061292_s1_p0/124/ccs
H	12	1643	98.8	+	0	0	6MD10MD12MD59MD65M4D16MD17MD77MD85M2D34M2D29M2D20MD12MD32MD22M3D17MD14M2D51M2D8MD37M2D43MD13MD26MD73M2D17MD20MD28MD16MD17MD21MD43MD13M2D31MD33M2D8MD11MI30MI35MD84MD45MD48MD70MD22MD9MD42MD67MD12MD10MD7MD14MD50M	m120308_025142_00122_c100303982550000001523012208061292_s1_p0/8822/ccs	m120308_025142_00122_c100303982550000001523012208061292_s1_p0/205/ccs
H	8	1592	92.7	+	0	0	50MD66MD25MI108MD23MD96M2D22MI20MD115MI72M2D75M2D75MI49MI12MI20MD45MI65M4I28MD84MD77MD54M3D40M2D9MI38M2D68MD31M2D84M2I35MI67M2D12M	m120308_025142_00122_c100303982550000001523012208061292_s1_p0/8842/ccs	m120308_025142_00122_c100303982550000001523012208061292_s1_p0/157/ccs
H	5	1589	91.0	+	0	0	17MD13MI146MD13MD145MI33M2D15MD49MD21MD17M2D35MD24M3D13MD42MD32MD6M4D24M4D7M2D25M2D19MD68MI6MI18MD7MD9MD8MD20M2D19MI16MI26MD140MD18MD77MD78MD23MD40MD11MD105MD159M	m120308_025142_00122_c100303982550000001523012208061292_s1_p0/8860/ccs	m120308_025142_00122_c100303982550000001523012208061292_s1_p0/117/ccs
H	5	1584	99.4	+	0	0	180MD10MD147MI31M2D15MD38MI14MD11MD12M2D16M2D30MD15MD9MD13MD82MD21MD13MD20M2D19MD25MD76MD8MD28MD9MD7MD36MD12MD162MD73MD78MD23MD40MD11MD105MD159M	m120308_025142_00122_c100303982550000001523012208061292_s1_p0/8880/ccs	m120308_025142_00122_c100303982550000001523012208061292_s1_p0/117/ccs
H	5	1551	93.7	+	0	0	116MI74MD21MI7MI18MD60MI7MI14MI12MI14MI18MD15MD24MI31MD23MI43M2D14MD9MD9MI63MI23MI25MI6MI18M2D44MD14MI8MI52MD10MD26MD9MD7MD10MI25MD12MD92MI33MI31MD77MD25MI52MD23MD10MI25M2D15MD42MI24MI13MI23MD35MI15MD21M2D55M2I20MI9M	m120308_025142_00122_c100303982550000001523012208061292_s1_p0/8885/ccs	m120308_025142_00122_c100303982550000001523012208061292_s1_p0/117/ccs
H	5	1582	95.3	+	0	0	180MD10MD117MD28MI33M2D15MD64M3D12M2D16M2D30MD15MD9MD13MD65MI12MD25MD13MD20M2D19MD25MD76MD8MD28MD9MD41M2D14MD53MD86MI18M2D27MI14MI44MI44MI22MD23MD32MD20M2D104MD76MI82M	m120308_025142_00122_c100303982550000001523012208061292_s1_p0/8888/ccs	m120308_025142_00122_c100303982550000001523012208061292_s1_p0/117/ccs
H	4	1592	97.1	+	0	0	6MD36MD23M2D14M2D99M2D34MD45MD13MD26M3D18MD13MD13M3D47MD9MD13M3D15M2D13MD12MD12MD35M4D15MD11MD13M2D15MD12M2D8MD23M2D14MD10M2D19MD11MD24M2D15M2D9MD36MD22MD118MD12M2D17MD43MD51MD9MD33MD18MD17M3D14M2D53MD22M2D12MI54MD41MD24MD22MD28MD33M2D28MD53M2D24M31D	m120308_025142_00122_c100303982550000001523012208061292_s1_p0/8895/ccs	m120308_025142_00122_c100303982550000001523012208061292_s1_p0/95/ccs
H	11	1598	96.5	+	0	0	6MI9MI12MI49MI75MD13MD88MI55MD40MI62MI24MD13M2D29MD19M2D10MD8MD43MD37MD20M2D42MD34M3D25MI8MI22MD32M2D17M2D10M3D25MD6MD7MD12M2D14MI49MI21MI18MD17MI66MI11MI108MI95MD148MI71M2I80MI14M	m120308_025142_00122_c100303982550000001523012208061292_s1_p0/8906/ccs	m120308_025142_00122_c100303982550000001523012208061292_s1_p0/195/ccs
H	11	1584	95.6	+	0	0	565MD129M2I15MI17MI25MD95MD37MD59MD44MD55MD76M2I19M2I128MD143MI50MI56MD12MD49M	m120308_025142_00122_c100303982550000001523012208061292_s1_p0/8912/ccs	m120308_025142_00122_c100303982550000001523012208061292_s1_p0/195/ccs
H	8	1581	93.0	+	0	0	16MI356MD18MI14MI57MI138M2D72M2D75MI49MI12MI20MD111M3I113MD77MD55MD87MD106MD75MI104MD14M	m120308_025142_00122_c100303982550000001523012208061292_s1_p0/8921/ccs	m120308_025142_00122_c100303982550000001523012208061292_s1_p0/157/ccs
H	5	1578	95.9	+	0	0	2I178MD10MD119MI25MI33M2D15MD36M2I15MD23M2D16M2D30MD15MD9MD13MD82M2D22M2D12MD20M2D19MD25MD14MI61MD8MD28MD9MD43MD12MD78MD10M2I49MI18MD29MI27MD75MI22MD24MD39M2D86MD30M2D74MD85M	m120308_025142_00122_c100303982550000001523012208061292_s1_p0/8935/ccs	m120308_025142_00122_c100303982550000001523012208061292_s1_p0/117/ccs
H	17	1578	98.9	+	0	0	62MI48MI235M2D12MD13MD11MD227MI62MI67MI50MI22MI38MD9MD44MD215M3I10MI185MD114MI27MD62MD38MI16M	m120308_025142_00122_c100303982550000001523012208061292_s1_p0/8942/ccs	m120308_025142_00122_c100303982550000001523012208061292_s1_p0/612/ccs
H	5	1571	97.2	+	0	0	2I178MD10MD141M2I36M2D15MD38MI14MD11MD10MD18M2D30MD15MD9MD13MD60MI17MD25MD13MD20M3D44MD28M2I46MD8MD12MI15MD9MD7MD36MD12MD92MI69MD4MD69MD101MD10MI29MD12MD41MI24MI37MD137MI21M	m120308_025142_00122_c100303982550000001523012208061292_s1_p0/8963/ccs	m120308_025142_00122_c100303982550000001523012208061292_s1_p0/117/ccs
H	5	1582	97.4	+	0	0	30MI149MD10MD123MI21MI33M2D15MD38MI25M3D12M2D16M2D30MD15MD9MD13MD82MD21MD13MD20M2D19M2D23M2D34MI43MD8MD27M2D10MD7MD36MD14M2D14MI10MD26MI59MD13MI31MD29MI47MD78MD13MI9MD36M2D120MD112MI46M	m120308_025142_00122_c100303982550000001523012208061292_s1_p0/8987/ccs	m120308_025142_00122_c100303982550000001523012208061292_s1_p0/117/ccs
H	11	1578	98.4	+	0	0	I126MD438MD164MI236MD52MD234MD214M2D19MI88M10I	m120308_025142_00122_c100303982550000001523012208061292_s1_p0/9016/ccs	m120308_025142_00122_c100303982550000001523012208061292_s1_p0/195/ccs
H	3	1577	97.9	+	0	0	D115MD31MD28MD64MI80MD116MD229MD17M2D38MI24MD25MI101MD22MD76MI98MI159MD77MI209MD45MI9M	m120308_025142_00122_c100303982550000001523012208061292_s1_p0/9073/ccs	m120308_025142_00122_c100303982550000001523012208061292_s1_p0/93/ccs
H	1	1577	98.7	+	0	0	60MD29MD43MD5MD82MD218MD92MD36MD75MD139MI144MD71MD56MD24M2D118M2D39MD16MI107MD12M2D8M2D95MD21MD32MD16MI14M2I	m120308_025142_00122_c100303982550000001523012208061292_s1_p0/9089/ccs	m120308_025142_00122_c100303982550000001523012208061292_s1_p0/58/ccs
H	5	1546	90.8	+	0	0	12MI45M2I26MI9MI83MD10MD21MD96MI27MI33M2D15MD15MI15M5I28MD21MD9MD43MD32MI16MI8MI43MD23MD31MD21MD25MD34M2I48M2D28MD9MD43MD12MD64MI9MI55MI56MI24MI22MD47MI31MD25M2D12MI24MI10MD45M2I63MI106MI46M	m120308_025142_00122_c100303982550000001523012208061292_s1_p0/9137/ccs	m120308_025142_00122_c100303982550000001523012208061292_s1_p0/117/ccs
H	17	1574	98.6	+	0	0	5MI309MI30M2D13MD13MD11MD227MI83MI97MI61MD9MD44MD152MI62M3I10MI72MI112MD42MI29MI27MI13MI27MD45MI71M	m120308_025142_00122_c100303982550000001523012208061292_s1_p0/9171/ccs	m120308_025142_00122_c100303982550000001523012208061292_s1_p0/612/ccs
H	3	1592	96.9	+	0	0	D35MD18MD57M2D13MD14MD9MD8MD20MD21MD43MI14MD66MD6MD13M2D88MI12MI19MD27M2I99MD16MD31MD15MI31M2D63MD34MD9MD84MD188MD39MI79MI172MI15MD5MD143MD45MD10M	m120308_025142_00122_c100303982550000001523012208061292_s1_p0/9195/ccs	m120308_025142_00122_c100303982550000001523012208061292_s1_p0/93/ccs
H	0	1584	91.4	+	0	0	94MD54MD61MD81MI208MD61MD39MD19MD60MI58MI17MI6MI33MD42MI40MD64M3I148MI123MD19M2D74MI248M23D	m120308_025142_00122_c100303982550000001523012208061292_s1_p0/9197/ccs	m120308_025142_00122_c100303982550000001523012208061292_s1_p0/42/ccs
H	16	1584	96.7	+	0	0	D36MI28MI18MD16MI62MI156MD73MD101MI35MI16MD116MD20MI37MD25MD20MI21MD34MD76MI88MI13MD17MD89MD53MI41M2D71MD89MD18MD64MD46MD85M	m120308_025142_00122_c100303982550000001523012208061292_s1_p0/9226/ccs	m120308_025142_00122_c100303982550000001523012208061292_s1_p0/377/ccs
H	5	1590	95.0	+	0	0	111MI68MD10MD180M3D14MD38MI14MD11MD12M2D16M2D30MD15MD9MD13MD9MD38MD16MD15MD14MD24MD20M2D19MD25MD76MD8MD28MD9MD7MD36MD12MD192MI18MD20M2D67MI11M2D82MD41M2D62M4D100MI55M	m120308_025142_00122_c100303982550000001523012208061292_s1_p0/9236/ccs	m120308_025142_00122_c100303982550000001523012208061292_s1_p0/117/ccs
H	12	1539	98.7	+	0	0	I54M2I98MI12MI14M2I35MI41MD60MD64M2I60MI31MI13MI166MI47MI78MI13MI9MI10MI15MI6MI9MI17M2I33MI25MI11MI5MI30MI29MI21MI10MI9MI7M2I32M2I97MI67MI24MI30MI18MI26MI26MD51MI13MI29MI53MI38M	m120308_025142_00122_c100303982550000001523012208061292_s1_p0/9287/ccs	m120308_025142_00122_c100303982550000001523012208061292_s1_p0/205/ccs
H	11	1549	95.7	+	0	0	38MI221MI71MI36MI102MI45MI46MD148MI15MI22MD62MI39MI25MI20MI15MI27MD21MI11MI30MI80MI13M3I123MI36MI82MI84MI6MI23M2I17MI88M10I	m120308_025142_00122_c100303982550000001523012208061292_s1_p0/9294/ccs	m120308_025142_00122_c100303982550000001523012208061292_s1_p0/195/ccs
H	5	1584	98.5	+	0	0	180MD10MD147MI31M2D15MD38MI17M3D20M2D16M2D30MD15MD9MD13MD82MD21MD13MD20M2D19MD25MD76MD8MD12MI15MD9MD7MD36MD12MD134MI23MD29MI47MD43MD35MD23MD40MD12M2D104MD159M	m120308_025142_00122_c100303982550000001523012208061292_s1_p0/9297/ccs	m120308_025142_00122_c100303982550000001523012208061292_s1_p0/117/ccs
H	13	1583	93.9	+	0	0	17MI101MD49MD15M2D20MD46MD26MI85MD8M2D46MD17MD53M2D50MI33M3I94MD10MD66MI74MD50MD11M2D64MI24MI20MD13MI27MD22M2D50MI20M2D15MD79MD11MI90MI24MI108M3D37MD77M	m120308_025142_00122_c100303982550000001523012208061292_s1_p0/9304/ccs	m120308_025142_00122_c100303982550000001523012208061292_s1_p0/280/ccs
H	6	1585	97.5	+	0	0	7M2I191MI78MI77MI20MI81MI109MI15MI18MI23MI16MI10MI30MD24MI7MI5MI24M2I38MI89MI16MI71MI74MI45MD85M2I8MI17MI53M3I191MD61MD88MI10M	m120308_025142_00122_c100303982550000001523012208061292_s1_p0/9309/ccs	m120308_025142_00122_c100303982550000001523012208061292_s1_p0/124/ccs
H	11	1531	97.8	+	0	0	I15MI32MI26MI16MI64MD27MI11M2I61MI18MI21MI16M2I49MI72MI9M2I18M2I13M2I87M2I9MI87M3I51MI27MI19M2I25M2I17MI7M2I17MI12MI43MI51MI47MI21MI69MI45MI172MI9MI21MI25MI75M2I31MI19M2I18MI58M	m120308_025142_00122_c100303982550000001523012208061292_s1_p0/9320/ccs	m120308_025142_00122_c100303982550000001523012208061292_s1_p0/195/ccs
H	13	1573	91.6	+	0	0	16MI166MD213M4D40MI34MD17MI22MI22MI18MD16M3I50MD20M2D23MD14MD25MD19M2I58MI73M2D10MD11M3D22MD42MI24MI20MD31MI31MD136MI14MD13M2I10MI57MD83MD52MI31M2D52MI61M	m120308_025142_00122_c100303982550000001523012208061292_s1_p0/9373/ccs	m120308_025142_00122_c100303982550000001523012208061292_s1_p0/280/ccs
H	16	1602	97.8	+	0	0	D25MD18M2D15MD26MD52MD13MD14MI54MI93MD8MD82MD101MD129MI30MD12MD29M2D17MD25MD20MI131MI38MD64MD17MD89MD62MD34MD70MD48MD15MD26MD18MD64MD46MD76MD9M	m120308_025142_00122_c100303982550000001523012208061292_s1_p0/9398/ccs	m120308_025142_00122_c100303982550000001523012208061292_s1_p0/377/ccs
H	13	1590	94.5	+	0	0	52MD131M2D20MI172MD39MD17MD28MD25MD15MD35MI33M3I94MD10MD39MD136M2D16MD11M2D22MD11MD14MD17MI24MI20MD41MD22MD31MD134MD11MI13MD127MD84M3D37M2D77M	m120308_025142_00122_c100303982550000001523012208061292_s1_p0/9402/ccs	m120308_025142_00122_c100303982550000001523012208061292_s1_p0/280/ccs
H	5	1587	99.0	+	0	0	180MD10MD147MI31M2D15MD38MI14MD11MD12M2D16M2D30MD15MD9MD7MD6MD82MD21MD13MD20M2D19MD25MD76MD8MD28MD9MD7MD36MD12MD162MD74M2D77MD23MD40MD11MD105MD42MD117M	m120308_025142_00122_c100303982550000001523012208061292_s1_p0/9407/ccs	m120308_025142_00122_c100303982550000001523012208061292_s1_p0/117/ccs
H	1	1551	97.5	+	0	0	23I37MD29MD20MI22MD5MD82MD74MI137M2D100MD34MD214MI58MD86MD71MD198M2D13MD63MD87MD12M2D6MD21MI53MI21MD21MD32MD11MI21M	m120308_025142_00122_c100303982550000001523012208061292_s1_p0/9452/ccs	m120308_025142_00122_c100303982550000001523012208061292_s1_p0/58/ccs
H	9	1579	90.4	+	0	0	130MD230MD107MD47MI54M3I33MI92MD125MI50MD33MI99MI71MI35MD21M2D98MD121MI103MI15MI13MD21MI24MI16MI31MI	m120308_025142_00122_c100303982550000001523012208061292_s1_p0/9453/ccs	m120308_025142_00122_c100303982550000001523012208061292_s1_p0/175/ccs
H	11	1584	98.1	+	0	0	159MI25MI379MD164MI22MD38MD187MD13MD20MD11MD109M2I332MI20MI98M	m120308_025142_00122_c100303982550000001523012208061292_s1_p0/9454/ccs	m120308_025142_00122_c100303982550000001523012208061292_s1_p0/195/ccs
H	0	1591	98.8	+	0	0	94MD54MD61MD124MI165MD7MD27MD69MD19M2D33MI94MI38MD6MD16MD5MD17MI44MD376MI178MD16MI17MI93M23D	m120308_025142_00122_c100303982550000001523012208061292_s1_p0/9458/ccs	m120308_025142_00122_c100303982550000001523012208061292_s1_p0/42/ccs
H	0	1580	98.9	+	0	0	16MI44MI31MD57MD43MI15MD31MD154MI83MI16MD16MI90MD19MD64MI63MI44MD38MI67MD46MI68MI19MD132MI200MI191M23D	m120308_025142_00122_c100303982550000001523012208061292_s1_p0/9468/ccs	m120308_025142_00122_c100303982550000001523012208061292_s1_p0/42/ccs
H	2	1582	99.6	+	0	0	221MD106MD28MD433MI122MI20MI272MI104MI124MI69MI80M	m120308_025142_00122_c100303982550000001523012208061292_s1_p0/9473/ccs	m120308_025142_00122_c100303982550000001523012208061292_s1_p0/67/ccs
H	3	1575	97.6	+	0	0	D37MI9MI25MI41MD17MI105MI80MD116MD199MD47M2D27MD36MD21MD106MD39MD110MI57MI226MI209MD55M	m120308_025142_00122_c100303982550000001523012208061292_s1_p0/9503/ccs	m120308_025142_00122_c100303982550000001523012208061292_s1_p0/93/ccs
H	13	1584	95.0	+	0	0	183M2D193MD22M2D13MI21MD47MD185MD11MD178MD13MD11M2D22MD43MI25MI19MD40MD22MD71MD85MD20MI140MD84M2D37MD27MI49M	m120308_025142_00122_c100303982550000001523012208061292_s1_p0/9520/ccs	m120308_025142_00122_c100303982550000001523012208061292_s1_p0/280/ccs
H	17	1571	98.3	+	0	0	125MI220M2D13MD13MD11MD227MI30MD89MD11MI7M9I34MI61MD9MD42M2D68MD34MI62MI49M2I13MI21M2I162MD114MI27MD62MD52M3I	m120308_025142_00122_c100303982550000001523012208061292_s1_p0/9552/ccs	m120308_025142_00122_c100303982550000001523012208061292_s1_p0/612/ccs
H	13	1587	92.0	+	0	0	83MD36MD64M2D81MD70M2I36M2D58MD58MD81M3I11MI47MD35M2D10MD45MD133MD13MD11M2D22MD42MI24MI20MD11MI29MD22MD47MI23MD94MD27MD21MD33MD16MD55MD29MD26MI28M2D38M2D63MI11MI	m120308_025142_00122_c100303982550000001523012208061292_s1_p0/9557/ccs	m120308_025142_00122_c100303982550000001523012208061292_s1_p0/280/ccs
H	2	1591	98.8	+	0	0	86MD254MD172MD100MI103MI29MD78MI34MD16MD67MI38MD23MD12MI84MD34MD49MI207MD15MD83MI95M	m120308_025142_00122_c100303982550000001523012208061292_s1_p0/9595/ccs	m120308_025142_00122_c100303982550000001523012208061292_s1_p0/67/ccs
H	8	1580	93.2	+	0	0	246MI122MD22MI124MD46MI37M2D75M2D75MI18MD31MI12MI20MD45MI20MD45M3I12MI7MI92MD77MD55MD37M2I9MI38MD106MD24MD41MD10MI60MI43MD14M	m120308_025142_00122_c100303982550000001523012208061292_s1_p0/9598/ccs	m120308_025142_00122_c100303982550000001523012208061292_s1_p0/157/ccs
H	16	1592	97.3	+	0	0	D4MI20MD22M4D11MD26MD52MD27MI54MI93MD8MD46MD27MI191MD73MI62MD25MD22M2I18MD81MD13MI15M2I33MI67M2D17MD78M2D10MD32M2I46MI16MD70MD41MD48MD18MD64MD46MD76MD9M	m120308_025142_00122_c100303982550000001523012208061292_s1_p0/9606/ccs	m120308_025142_00122_c100303982550000001523012208061292_s1_p0/377/ccs
H	8	1580	93.0	+	0	0	D373MD18MI77MI42MD50MI37M2D75M2D31MI43MI49MI12MI20MD45MI65M3I12MI100MD20MI56MD55MD87MD106MD75MI104MD14M	m120308_025142_00122_c100303982550000001523012208061292_s1_p0/9610/ccs	m120308_025142_00122_c100303982550000001523012208061292_s1_p0/157/ccs
H	1	1580	98.6	+	0	0	4I18MD39MD11MD17MD43MD5MD27MD55MD218MD17MI76MD34MD132MI18MD209MD70MD21MD19MD14MD26M2D118M2D39MD28MD96MD12M2D8M2D116MD11MI20MD33M	m120308_025142_00122_c100303982550000001523012208061292_s1_p0/9613/ccs	m120308_025142_00122_c100303982550000001523012208061292_s1_p0/58/ccs
H	17	1584	98.7	+	0	0	111MI235M2D12MD13M2D11MD216MI10MI181MI32MD29MD9MD44M2D46MD169M3I10MI185MD66MI33MI13MI27MD62MD55M	m120308_025142_00122_c100303982550000001523012208061292_s1_p0/9615/ccs	m120308_025142_00122_c100303982550000001523012208061292_s1_p0/612/ccs
H	5	1561	96.6	+	0	0	12MI164MD141MI6MI9MI33M2D15MD38MI14MD11MD14MD14M2D30MD15MD9MD13MD82MD21MD13MD18MD21MD25MD112MD9MD7MD36MD45MI128MD43M2I28MD31MI11MI34MD23MD96M2I73MI60MI20MI38MI22M	m120308_025142_00122_c100303982550000001523012208061292_s1_p0/9621/ccs	m120308_025142_00122_c100303982550000001523012208061292_s1_p0/117/ccs
H	8	1568	92.6	+	0	0	10I69MI67MI33MI191MD18MI211M2D35MI36M2D75MI18MI30MI12MI20MD111M3I113MD20MI56MD8MD47MD191M2D79M2I101MD14M	m120308_025142_00122_c100303982550000001523012208061292_s1_p0/9670/ccs	m120308_025142_00122_c100303982550000001523012208061292_s1_p0/157/ccs
H	5	1589	95.1	+	0	0	68MD17MD9MD44MI16MD22MD14M2D9MD11MD15MD21MD62MI25MI33M2D30MI37MD11MD28M2D45MD9MD91MD38MD20M2D19M2D25MD8M2D45MI21MD9MD28MD9MD7MD48MD92MI35MD30MD77MD10MD21MI41MD5MD23MD40MD11MD88MD20M2D156M	m120308_025142_00122_c100303982550000001523012208061292_s1_p0/9682/ccs	m120308_025142_00122_c100303982550000001523012208061292_s1_p0/117/ccs
H	0	1584	99.4	+	0	0	94MD54MD61MD290MD26MI26MI49MD19MD129MI43MD38MI128MI53MI544M23D	m120308_025142_00122_c100303982550000001523012208061292_s1_p0/9685/ccs	m120308_025142_00122_c100303982550000001523012208061292_s1_p0/42/ccs
H	15	1582	95.0	+	0	0	41MI27MD43M2D24MD19MI48M2D17MI89MD30M2I48MD42MI20MD126MI18MD90M2D24MD59MD7MD32MI56MI36MI10MI63MD32MI77MI14MI32MI17M2I15MI81MD115MI15MD65MI20MI18MI33MI61M	m120308_025142_00122_c100303982550000001523012208061292_s1_p0/9691/ccs	m120308_025142_00122_c100303982550000001523012208061292_s1_p0/371/ccs
H	13	1582	92.3	+	0	0	183M2D193MD22M2D13MI21MD47MD54MI130MD11MD36MI141MD13M2D11M2D20M3D70M2I81MD25MI45MD94MD11MI140MD84M2D38MD47MI28M	m120308_025142_00122_c100303982550000001523012208061292_s1_p0/9709/ccs	m120308_025142_00122_c100303982550000001523012208061292_s1_p0/280/ccs
H	11	1583	99.4	+	0	0	123MD442MD164MI22MD419MD295MI18MI10MI54MI32M	m120308_025142_00122_c100303982550000001523012208061292_s1_p0/9716/ccs	m120308_025142_00122_c100303982550000001523012208061292_s1_p0/195/ccs
H	12	1582	99.1	+	0	0	19MD32MI213MD70MI106MD38MD16MD359MD103MD78MI30MI130MI30MI61MI285MI5M	m120308_025142_00122_c100303982550000001523012208061292_s1_p0/9734/ccs	m120308_025142_00122_c100303982550000001523012208061292_s1_p0/205/ccs
H	10	1584	98.9	+	0	0	56MI296MI49MD26MD30MD102MD82MD32MD201M2I53MI22MI202MD18MD55MI45MD30MI93MD163MI9M10D	m120308_025142_00122_c100303982550000001523012208061292_s1_p0/9752/ccs	m120308_025142_00122_c100303982550000001523012208061292_s1_p0/181/ccs
H	16	1595	97.3	+	0	0	D25MD12MD21MD26MD23MI28MD27MI54MI93MD8MD58MD285MD20MI20MD17MD25MD20MI21MD14M2I133MD81MD46MI42M2D100M2D21MD24MD21MD24MD65MD18MD64MD46MD26MI49MD9M	m120308_025142_00122_c100303982550000001523012208061292_s1_p0/9788/ccs	m120308_025142_00122_c100303982550000001523012208061292_s1_p0/377/ccs
H	10	1578	98.5	+	0	0	I58MI293MI49MD26MD24MI106MD320MI50MI22M2I292MI27MD30MI93MD173M10D	m120308_025142_00122_c100303982550000001523012208061292_s1_p0/9848/ccs	m120308_025142_00122_c100303982550000001523012208061292_s1_p0/181/ccs
H	6	1605	97.9	+	0	0	7M2I40MD86MD61MI84MI74MI62MD41MI75MI49MI18MI82MD19M2D13MI5MI12M2I10M2I10MD28MI36MD53MI27M2D61MI74MI129MI10MI17MI48MD32MD125MD62MD10MD12MD107MI10M	m120308_025142_00122_c100303982550000001523012208061292_s1_p0/9854/ccs	m120308_025142_00122_c100303982550000001523012208061292_s1_p0/124/ccs
H	13	1549	90.2	+	0	0	56MI22MI103M2D34MI158MD23MI55M2I28MD50MI33M3I43MI95MI9MI72MI27MI5MI49M2D24MD40MI25M3I17MD19MI21MD42M2I142M2I10MI62MI46MI30MD44MD31MI8M2D101MI12M	m120308_025142_00122_c100303982550000001523012208061292_s1_p0/9863/ccs	m120308_025142_00122_c100303982550000001523012208061292_s1_p0/280/ccs
H	8	1588	91.8	+	0	0	79MI107MI10MI57MD135MI92M2D18MI79MD18M3D46MI15MI19M2D87MD31MI12MI19M2D53MI58M3I20MD51MD42M2D77MD45MD10MD87MD93MD13MD61MD16M2I77MI23MD14M	m120308_025142_00122_c100303982550000001523012208061292_s1_p0/9873/ccs	m120308_025142_00122_c100303982550000001523012208061292_s1_p0/157/ccs
H	15	1584	96.2	+	0	0	I40MI32MI41M2D20MD22MI5MI31MD10MD15MI91MD30MI76MI12MI20MD124MI20MD73MD17M2D24MD59MD7MD31M2I88MI79MD32MI37MD88MI17M2I97MD20MD50MD42MI104MI18MI93M2I	m120308_025142_00122_c100303982550000001523012208061292_s1_p0/9902/ccs	m120308_025142_00122_c100303982550000001523012208061292_s1_p0/371/ccs
H	1	1580	98.8	+	0	0	34MD80MI17MD5MD36MI45MD38MI34M2D22MI28MD90M2D98MD34MD108MD174MI76MD71MD56MD24M2D118M2D39MD124MD12M2D8M2D95MD21MD32MD33M	m120308_025142_00122_c100303982550000001523012208061292_s1_p0/9906/ccs	m120308_025142_00122_c100303982550000001523012208061292_s1_p0/58/ccs
H	0	1566	99.5	+	0	0	94MD54MD61MD290MD53MI49MD19MD65MD63MI44MD38MI44MD138MI544MD	m120308_025142_00122_c100303982550000001523012208061292_s1_p0/9915/ccs	m120308_025142_00122_c100303982550000001523012208061292_s1_p0/42/ccs
H	13	1573	93.7	+	0	0	29MI129MI23M2D193MD39MD17MD53MD50MI33M3I94MD10MD16MD29MI20MI111MD13MD11M2D22MD42MI14MI9MI20MD41MD22M2D166MI9MI140MD19MD33MI31MD20MI17MD76M	m120308_025142_00122_c100303982550000001523012208061292_s1_p0/9924/ccs	m120308_025142_00122_c100303982550000001523012208061292_s1_p0/280/ccs
H	0	1587	91.0	+	0	0	94MD35MI20MD59MD288MD55MI49MD19MD57MI70MI48MD17MI15MD48MD26MD74MI37M2I13MI56MI29MD21MD94MD141MD91MI55MD38M23D	m120308_025142_00122_c100303982550000001523012208061292_s1_p0/9929/ccs	m120308_025142_00122_c100303982550000001523012208061292_s1_p0/42/ccs
H	6	1589	99.1	+	0	0	7M2I75MI47MD64MI84MI74MI15MD88MI128MI15MI20MI8MI10MI55MI17MI5MI24M2I38MI23MI41MI23MI16MI71MI71M2I27MI90MD13MI10MI17MI17MD12MI89MD73MD13MD39MD45MI30MD47MI15MD13MI10M	m120308_025142_00122_c100303982550000001523012208061292_s1_p0/9940/ccs	m120308_025142_00122_c100303982550000001523012208061292_s1_p0/124/ccs
H	11	1578	99.2	+	0	0	442MI35MI27MD59MD34MI21MI107MI22MD38MD111MI179MI63MI106MD20MI193MI18MI98M	m120308_025142_00122_c100303982550000001523012208061292_s1_p0/9960/ccs	m120308_025142_00122_c100303982550000001523012208061292_s1_p0/195/ccs
H	17	1587	98.2	+	0	0	266MD80M2D13MD13MD11MD171MD56MI172MI8MI17MI43MD9MD44MD66MI148M3I10MI25MD86MD16MI45MD11M2D115MI27MD62MD22MD33M	m120308_025142_00122_c100303982550000001523012208061292_s1_p0/9980/ccs	m120308_025142_00122_c100303982550000001523012208061292_s1_p0/612/ccs
H	16	1576	96.8	+	0	0	D25MD22MI12MD26MD50MD27MI54MI93MD8MD86MI222MI91MD45MI131MI77MI24MD17MD46MI41MD13MI132MI20MD107MD38MI25MD76MI33MI11MD9M	m120308_025142_00122_c100303982550000001523012208061292_s1_p0/10011/ccs	m120308_025142_00122_c100303982550000001523012208061292_s1_p0/377/ccs
H	13	1537	91.6	+	0	0	19M2I22M2I18M2I27MI90M2D34MI70MI45MI37MD27M2I14MD50MI55M2I11MI32M5I22MI20MI11MI38M2D94MI22M2I69MD13MD11M2D25M2I37M2I24M2I18MD19MI13M2I6MD46MD37M4I100MD11MI26MI133MI35MI11MI15M2D18MI19MD76M	m120308_025142_00122_c100303982550000001523012208061292_s1_p0/10025/ccs	m120308_025142_00122_c100303982550000001523012208061292_s1_p0/280/ccs
H	11	1553	99.2	+	0	0	16MI32MI29MI13MI37MI305MI34M3I19MI33MI51MI18MI55MI73MI22MD50MI31MI28MI57MI25MI114MI36MI19M2I9M2I284MI16MI32MI18MI39MI25MI32M	m120308_025142_00122_c100303982550000001523012208061292_s1_p0/10083/ccs	m120308_025142_00122_c100303982550000001523012208061292_s1_p0/195/ccs
H	1	1571	92.4	+	0	0	59MD11MD19MD43MD5MD65MI15M2D15MD182MD19MD14MD33M2I21MI26M2D33MD11MD55M3I23M2I14MI15M2I32MI16MI51MI12MI19MI83MI15MD9MI61MD54MD26M2D55MD8MD55M2D39MD110MD14MD12M2D8M2D95MD21MD65M	m120308_025142_00122_c100303982550000001523012208061292_s1_p0/10097/ccs	m120308_025142_00122_c100303982550000001523012208061292_s1_p0/58/ccs
H	1	1545	96.3	+	0	0	17MD44MD9MI6MI7MI46MD5MD82MD91MI36MI127MI36MI33MI18MD18MI20MI43MI48M2I30MI96MI27MI12M2I29MI9MI86MD80M2D28MD239MI13MD12M2D124MD22MI31MI7M3I	m120308_025142_00122_c100303982550000001523012208061292_s1_p0/10113/ccs	m120308_025142_00122_c100303982550000001523012208061292_s1_p0/58/ccs
H	4	1583	97.6	+	0	0	6MD36MD26MD11M2D99M2D34MD45MD13MD24M2D15MI17MD12MD48MD9MD13M3D15M2D25MD12MD39M3D22MD13M2D27M2D8MI22MD14MD10M2D19MD11MD24M2D15MD9MD36MD22MD118MD11MD18MD35MD8MD51MD9MD33MD18MD17M3D14M2D53MD22M2D12MI54MD65MD22MD28MD33M2D28MD53MD24M38D	m120308_025142_00122_c100303982550000001523012208061292_s1_p0/10149/ccs	m120308_025142_00122_c100303982550000001523012208061292_s1_p0/95/ccs
H	7	1577	97.8	+	0	0	D40MD89MI221MI39MD120MI137MI102MI37MI74MI36MI267MI37MD16MI7MI87MI45M2I29MD189M	m120308_025142_00122_c100303982550000001523012208061292_s1_p0/10166/ccs	m120308_025142_00122_c100303982550000001523012208061292_s1_p0/134/ccs
H	8	1583	93.2	+	0	0	373MD18MI211M2D72M3D75MI49MI12MI20MD111M3I113MD77MD55MD87MD106MD77M2I55MI47MD12M	m120308_025142_00122_c100303982550000001523012208061292_s1_p0/10200/ccs	m120308_025142_00122_c100303982550000001523012208061292_s1_p0/157/ccs
H	3	1581	98.2	+	0	0	D34MD81MD31MD28MD64MI54MD26MD116MD207MI17MD21M2D63MD127MD357MI286MD55M	m120308_025142_00122_c100303982550000001523012208061292_s1_p0/10204/ccs	m120308_025142_00122_c100303982550000001523012208061292_s1_p0/93/ccs
H	3	1580	97.6	+	0	0	D115MD59MD64MI80MD116MD116MD109MD21M2D131MI58MD27MD12MD81MD237MI166MI119MD55M	m120308_025142_00122_c100303982550000001523012208061292_s1_p0/10278/ccs	m120308_025142_00122_c100303982550000001523012208061292_s1_p0/93/ccs
H	2	1580	98.9	+	0	0	116MI21MI34MI217MD87MI53MD215MD17MI32MI134MI181MI49MI175MI224MD21M	m120308_025142_00122_c100303982550000001523012208061292_s1_p0/10309/ccs	m120308_025142_00122_c100303982550000001523012208061292_s1_p0/67/ccs
H	10	1591	93.3	+	0	0	30MI80MI24MI23MD31MD37MD123MI51MD24MD23MI20MI89MD114M2D47MD9MD78MD52M2D18MI51MI22MI146MD79MD25MI70MD124MD116MD57M10D	m120308_025142_00122_c100303982550000001523012208061292_s1_p0/10370/ccs	m120308_025142_00122_c100303982550000001523012208061292_s1_p0/181/ccs
H	9	1586	98.9	+	0	0	130MD229MD99MD10MD47MI174MD8MD376MI20MD41M2D93MI99MD26MI104MI14MI13MD21MI24MI16MI31MI	m120308_025142_00122_c100303982550000001523012208061292_s1_p0/10425/ccs	m120308_025142_00122_c100303982550000001523012208061292_s1_p0/175/ccs
H	1	1545	96.2	+	0	0	I59MD54MI8MI13MD65MI17MI151MI21M2I55M2I84MI39MI82MI76MI41MI20MI13MI97MI11MD26MI44MD80M2D32MI85M2D89MI39MI19M2I24M2D8M2D116MD48MI16M	m120308_025142_00122_c100303982550000001523012208061292_s1_p0/10442/ccs	m120308_025142_00122_c100303982550000001523012208061292_s1_p0/58/ccs
H	2	1587	95.5	+	0	0	173MI51M2D14MD105M2D40MD79MD52MI42MI42MI63MI158MD37M2D13MD8MD17M6I31MI85MD288MI256MD19M	m120308_025142_00122_c100303982550000001523012208061292_s1_p0/10444/ccs	m120308_025142_00122_c100303982550000001523012208061292_s1_p0/67/ccs
H	17	1465	98.6	+	0	0	119I68MD23MI29MD107M2D12MD13MD11MD290MI180MD53MD183MI31M3I10MI185MD114MI27MD62MD55M	m120308_025142_00122_c100303982550000001523012208061292_s1_p0/10446/ccs	m120308_025142_00122_c100303982550000001523012208061292_s1_p0/612/ccs
H	13	1547	94.2	+	0	0	16MI166M2D193MD39MD70MD21MI27MI34M3I94MD10MD120MI70MD11M2D12MI9MD36MI5MI12M3I9MI20MD41MD22MD71MD94MD11MI140MD84MD92M22I	m120308_025142_00122_c100303982550000001523012208061292_s1_p0/10447/ccs	m120308_025142_00122_c100303982550000001523012208061292_s1_p0/280/ccs
H	10	1592	97.7	+	0	0	89M2D10MI25MD40M3D41MD16MI130MI8MD41MD13MI12MD40MD45MD46MD69MD74MD66MD80MI29MI51MI22MI60MI22MD157MD81MD30MI93MD163MI9M10D	m120308_025142_00122_c100303982550000001523012208061292_s1_p0/10511/ccs	m120308_025142_00122_c100303982550000001523012208061292_s1_p0/181/ccs
H	17	1562	94.4	+	0	0	22I255MD69M2D13MD13MD11MD227MI181MI61MD9MD44MD215M3I10MI185MD114MI27MD62MD38MI16M	m120308_025142_00122_c100303982550000001523012208061292_s1_p0/10537/ccs	m120308_025142_00122_c100303982550000001523012208061292_s1_p0/612/ccs
H	2	1583	99.0	+	0	0	2I32MI29MD168MI80MD356MI274MD37MI164MD194MI41M2D202M2I	m120308_025142_00122_c100303982550000001523012208061292_s1_p0/10567/ccs	m120308_025142_00122_c100303982550000001523012208061292_s1_p0/67/ccs
H	17	1547	96.3	+	0	0	62MI10MI16MI20MI26MI10M3I14MI44MI10MI21MI101M2D13MD13MD10MD92M2I134MI62MI41M2I24MI50MI70MD12MI60MI57MI64MI22MI39M3I10M2I66MI101MI14MI42MI31M2I38MI11MD101MI14MI15MI	m120308_025142_00122_c100303982550000001523012208061292_s1_p0/10617/ccs	m120308_025142_00122_c100303982550000001523012208061292_s1_p0/612/ccs
H	5	1588	98.6	+	0	0	12MI167MD10MD113MD32MI33M2D15MD38MI14MD11MD12M2D16M2D30MD15MD9MD13MD82MD21MD14M2D19M3D19MD25MD76MD8MD28MD9MD7MD36MD12MD110MI40MD7MD77MD78MD23MD44M2D7MD81MD24MD159M	m120308_025142_00122_c100303982550000001523012208061292_s1_p0/10644/ccs	m120308_025142_00122_c100303982550000001523012208061292_s1_p0/117/ccs
H	6	1590	99.4	+	0	0	16MI118MD14MI46MI84MI74MI103MI128MI15MI40MI17MI23MD32MI5MI24M2I38M2I51MD37MI16MI13MI15MI41MI74MI129MI10MI17MI205MD191MI10M	m120308_025142_00122_c100303982550000001523012208061292_s1_p0/10654/ccs	m120308_025142_00122_c100303982550000001523012208061292_s1_p0/124/ccs
H	2	1590	99.1	+	0	0	8MI24M2D43MI34MI80MD99MD81MD93MD70M2D14MI57MD91MI36MD17MI200MI214MI209MD189MD19M	m120308_025142_00122_c100303982550000001523012208061292_s1_p0/10656/ccs	m120308_025142_00122_c100303982550000001523012208061292_s1_p0/67/ccs
H	3	1593	97.1	+	0	0	D55MI59MD22MD9MD14MD14MD64MI80MD116MD154M2I26MD43MD21M2D51MI11M2D100MD27MD134MI30MD23MD13MD37MD114MD24MD17MD8MD61MD24MI61MD40MI22MI38M5D32MD17M	m120308_025142_00122_c100303982550000001523012208061292_s1_p0/10662/ccs	m120308_025142_00122_c100303982550000001523012208061292_s1_p0/93/ccs
H	5	1580	97.9	+	0	0	38MI22MI77MD41MD10MD51MD96MI33M3D13MD27M2I8MI15MD11MD12M2D16M2D30MD15MD9MD6MD7MD104MD12MD20M2D19MD25MD76MD8MD15MD13MD9M2D7MD36MD36MI116MD94MD78MD23MD36M2D15MD105MD72MI54MI8M2I21M	m120308_025142_00122_c100303982550000001523012208061292_s1_p0/10664/ccs	m120308_025142_00122_c100303982550000001523012208061292_s1_p0/117/ccs
H	17	1582	98.8	+	0	0	111MI139MD95M2D13MD13MD11MD227MI130MI17MI32MI61MD9MD44MD152MI62M3I10MI185MD114MI27MD62MD23MD32M	m120308_025142_00122_c100303982550000001523012208061292_s1_p0/10692/ccs	m120308_025142_00122_c100303982550000001523012208061292_s1_p0/612/ccs
H	5	1577	99.0	+	0	0	180MD10MD147MI31M2D15MD38MI14MD11MD12M2D16M2D30MD15MD9MD13MD36MI41MD25MD13MD18MD21MD25MD76MD8MD28MD16MD36MD12MD84MI77MD73MD78MD23MD40MD92MI23MD137MI21M	m120308_025142_00122_c100303982550000001523012208061292_s1_p0/10707/ccs	m120308_025142_00122_c100303982550000001523012208061292_s1_p0/117/ccs
H	1	1583	97.8	+	0	0	I60M2D6MD22MD20MI22MD5MD82MD218MD92MD36MD360MD70MD56MD24M2D118M2D39MD19MD121M5D99MD21MD22MD11MD32M	m120308_025142_00122_c100303982550000001523012208061292_s1_p0/10715/ccs	m120308_025142_00122_c100303982550000001523012208061292_s1_p0/58/ccs
H	10	1591	99.1	+	0	0	353MI49MD26MD85M2D46MD115MD205MI50MI22MD182MD140MD30MI95M3D171M10D	m120308_025142_00122_c100303982550000001523012208061292_s1_p0/10725/ccs	m120308_025142_00122_c100303982550000001523012208061292_s1_p0/181/ccs
H	11	1580	99.7	+	0	0	46MI109MD409MD164MI22MD30MI118MI89MI148MI346MI96M	m120308_025142_00122_c100303982550000001523012208061292_s1_p0/10735/ccs	m120308_025142_00122_c100303982550000001523012208061292_s1_p0/195/ccs
H	2	1577	98.9	+	0	0	22MD14MI330M4I45MI13MI6M2I119MI318MI15MD60MD41MD68MI105MI367MI30MD19M	m120308_025142_00122_c100303982550000001523012208061292_s1_p0/10753/ccs	m120308_025142_00122_c100303982550000001523012208061292_s1_p0/67/ccs
H	12	1563	99.6	+	0	0	51MI210MD234MD187MD301MI51MI30MI130MI5MI86MI275M16I	m120308_025142_00122_c100303982550000001523012208061292_s1_p0/10756/ccs	m120308_025142_00122_c100303982550000001523012208061292_s1_p0/205/ccs
H	4	1582	97.4	+	0	0	6MD36MD26MD11M2D99M2D34MD45MD13MD24M2D33MD12MD48MD9MD13M3D15M2D25MD12MD39M3D22MD13M2D27M2D45MD10M2D19MD11MD24M2D15MD9MD36MD22MD118MD11MD18MD43MD51MD9MD33MD18MD17M3D14M2D53MD22M2D12MI54MD65MD50MD33M2D28MD55MD22M38D	m120308_025142_00122_c100303982550000001523012208061292_s1_p0/10761/ccs	m120308_025142_00122_c100303982550000001523012208061292_s1_p0/95/ccs
H	6	1592	98.7	+	0	0	7M2I16MD63MI22MI20MD49MD15MI84MI56MD18MI89MI13MI128MI15MI13MD27MI41MD14MI17MI5MI24M2I38MI52MI36MI16MI57MI13MI74MI100MD29MI10MI17MI141MI63MD202M	m120308_025142_00122_c100303982550000001523012208061292_s1_p0/10790/ccs	m120308_025142_00122_c100303982550000001523012208061292_s1_p0/124/ccs
H	15	1515	94.3	+	0	0	7M5I26M2I19M5I22MI25M2I22MD18M2I45M2I16M2I31M2I9M2I12M3I14M4I31MI11M6I12MI8M5I28M2I17MI8M3I28MI19MI17MI33MI28M2I15MI20MD12MI15MI37MI22MD25MD25MI33MD38M2I19MI68MI18MI33MI58MI17MI19MD16MI18MD20M2I35M2I12M2I97MD42MD50MD20MI69MI34MI18MI13MI81M	m120308_025142_00122_c100303982550000001523012208061292_s1_p0/10824/ccs	m120308_025142_00122_c100303982550000001523012208061292_s1_p0/371/ccs
H	16	1593	97.5	+	0	0	D25MD34MD25MD52MD27MI54MI66MD25MD10MD343MD41MD17MD25MD20MI131MI102MD17MD89MD50MI19MD26MD70MD41MD48MD18MD64MD29MI16MD76MD9M	m120308_025142_00122_c100303982550000001523012208061292_s1_p0/10836/ccs	m120308_025142_00122_c100303982550000001523012208061292_s1_p0/377/ccs
H	10	1584	99.1	+	0	0	353MI49MD26MD132MD63MD51MD87MD117MI28MI22MI22MI324MD27MI266M10D	m120308_025142_00122_c100303982550000001523012208061292_s1_p0/10847/ccs	m120308_025142_00122_c100303982550000001523012208061292_s1_p0/181/ccs
H	11	1586	99.7	+	0	0	350MD215MD56MI107MI22MD182MD538MD13MI98M	m120308_025142_00122_c100303982550000001523012208061292_s1_p0/10859/ccs	m120308_025142_00122_c100303982550000001523012208061292_s1_p0/195/ccs
H	8	1582	92.5	+	0	0	10MD60MD58MD97MD104MD62MI77MI75MI54M2D26MI48M2D75MI49MI12MI20MD28MI37MI44M3I11M3I99MD77MD55M2D87MD106MD51MD24MI106MD12M	m120308_025142_00122_c100303982550000001523012208061292_s1_p0/10868/ccs	m120308_025142_00122_c100303982550000001523012208061292_s1_p0/157/ccs
H	8	1578	92.4	+	0	0	342MI26MD22MI20MD191M2D72M2D75MI49MI12MI20MD111M3I36MD28MI48MD77MD55MD14MD73MD106MD75MI112M6I	m120308_025142_00122_c100303982550000001523012208061292_s1_p0/10870/ccs	m120308_025142_00122_c100303982550000001523012208061292_s1_p0/157/ccs
H	2	1585	99.9	+	0	0	111MI248MD502MI429MI277MD16M	m120308_025142_00122_c100303982550000001523012208061292_s1_p0/10904/ccs	m120308_025142_00122_c100303982550000001523012208061292_s1_p0/67/ccs
H	10	1570	96.9	+	0	0	46MD102MI9MI60MD8MI25MD64MD12MD22MI13MD38MD50MI49MI13MI42MD59MI19MI73MI71MI52MI40MI51MI22MI102MI106M2I47MI62MD30MI11MI66MI14MD96MI76M10D	m120308_025142_00122_c100303982550000001523012208061292_s1_p0/10908/ccs	m120308_025142_00122_c100303982550000001523012208061292_s1_p0/181/ccs
H	12	1552	99.5	+	0	0	51MI100MD110MD118MI61MI286MI58MI87MI159MI30MI130MI92MI98MI170M22I	m120308_025142_00122_c100303982550000001523012208061292_s1_p0/10909/ccs	m120308_025142_00122_c100303982550000001523012208061292_s1_p0/205/ccs
H	5	1587	98.3	+	0	0	62MD86MI28MD13MD95MI49MI33M2D15MD38MI14MD11MD12M2D16M2D30MD15MD9MD13MD82MD21MD13MD20M2D19MD25MD76MD8MD29M2D8MD9M2D34MD12MD140MD18MD77MD47MD31MD23MD15MD25MD11MD105MD25MI133M	m120308_025142_00122_c100303982550000001523012208061292_s1_p0/10920/ccs	m120308_025142_00122_c100303982550000001523012208061292_s1_p0/117/ccs
H	1	1591	99.1	+	0	0	33MI26MD29MD11MD32MD5MD82MD137MD77M2D98MD34MD133MD126MD82MD18MD71MD44MD10MD30M2D24MD29MD64MD36MD20MD51M2D53MD12M5D22MD81MD21MD45MI19M	m120308_025142_00122_c100303982550000001523012208061292_s1_p0/10944/ccs	m120308_025142_00122_c100303982550000001523012208061292_s1_p0/58/ccs
H	6	1588	99.1	+	0	0	16M3I30MI82MD102MI29MI14MI76MI84MD19MI31MD90M2I21MI40MI41MD19MI12MI5MI24M2I38MI89MI16MI71MI74MI130M2I8MI17MI205MD76MD8MI96MI9MI10M	m120308_025142_00122_c100303982550000001523012208061292_s1_p0/10946/ccs	m120308_025142_00122_c100303982550000001523012208061292_s1_p0/124/ccs
H	3	1555	96.2	+	0	0	D16MI8MI89MD54MD5MD15MI19MI28MI6MI73MD20M3I93MD154MI70MD21M2D217MI109M3I67MI40MI62M2I44MI59MI63MI66MI17MI41MI90M	m120308_025142_00122_c100303982550000001523012208061292_s1_p0/11009/ccs	m120308_025142_00122_c100303982550000001523012208061292_s1_p0/93/ccs
H	17	1627	95.9	+	0	0	46MD49M2D16MI13MI12MI57MI20MD11MD65MD53M2D13MD5MD10M2D9MD17MI19M2D13MD22MD33MD36M3D84MD47MD47MD39MD26MD25M3I10MI48MD9MD30M3D14MD89M3D64MD35MI26M3I10MI48MD5MD9MD33MD10M2D12MD15MD47MD17M4D17MD38MI11MD13MD26MD20MD5MD6MD21MD27MD8M2D15MD9MD21MI9MD	m120308_025142_00122_c100303982550000001523012208061292_s1_p0/11029/ccs	m120308_025142_00122_c100303982550000001523012208061292_s1_p0/612/ccs
H	11	1588	99.4	+	0	0	565MD62MI81MD20MI22MD30MD119M2D29MD120MD18MI416MI98M	m120308_025142_00122_c100303982550000001523012208061292_s1_p0/11042/ccs	m120308_025142_00122_c100303982550000001523012208061292_s1_p0/195/ccs
H	12	1573	99.0	+	0	0	19MD36MI8MI87MD21MI7MI80MD148MI85MD33MI43MI80MI20M2I359MI30MI88MD42MI92MI258MI32M	m120308_025142_00122_c100303982550000001523012208061292_s1_p0/11045/ccs	m120308_025142_00122_c100303982550000001523012208061292_s1_p0/205/ccs
H	10	1577	97.8	+	0	0	116MI78MI157MI49MD158MD114MD26MI11MI25MI140MI50MI22M2I81MD16MI222MD30MI54MD212M10D	m120308_025142_00122_c100303982550000001523012208061292_s1_p0/11062/ccs	m120308_025142_00122_c100303982550000001523012208061292_s1_p0/181/ccs
H	6	1579	95.5	+	0	0	7M2I81MI41MD37MI26M2I62M2I17MI66MD10MI63MI39MI128MI15MI20MI19MI73MI5MI24M2I36MI108MI13MI18MI38MI44MI8M2I19MI9M2I31MI30MD16MI12MD16MI11M2I8MI223MD191MI10M	m120308_025142_00122_c100303982550000001523012208061292_s1_p0/11067/ccs	m120308_025142_00122_c100303982550000001523012208061292_s1_p0/124/ccs
H	6	1583	94.2	+	0	0	6M3I16MD56MI50MD64MI82MI76MI50MD53MI122M2I11MI27M2I20MI39M2I21M3D42M2I11MD27MI46M2I25MI15MI37M5I46MI74MI21MI107MI10MI17MI205MD41MI42MI106MI10M	m120308_025142_00122_c100303982550000001523012208061292_s1_p0/11092/ccs	m120308_025142_00122_c100303982550000001523012208061292_s1_p0/124/ccs
H	5	1573	97.2	+	0	0	17MI18MI19MI123MD10MD147MI31M2D15MD38MI17M3D20M2D16M2D30MD15MD9MD13MD12MI69MD21MD13MD20M2D19MD25MD76MD8MD37MD7MD48MD139MI64MI30MD101MD50M3D37MI68MD29MI62MI66M	m120308_025142_00122_c100303982550000001523012208061292_s1_p0/11101/ccs	m120308_025142_00122_c100303982550000001523012208061292_s1_p0/117/ccs
H	6	1595	98.6	+	0	0	15MI24MI43MI111MI84MI74MI9MD64MD30MI128MI19MD37MI41MD22MD10MI5MI24M2I38MI52MI36MI16MI20MI50MI71M2I42MD89MI10MI17MI24MD180M2D99MI92MI10M	m120308_025142_00122_c100303982550000001523012208061292_s1_p0/11110/ccs	m120308_025142_00122_c100303982550000001523012208061292_s1_p0/124/ccs
H	11	1573	94.8	+	0	0	6MI33MD39MI26MI38MD16MI33MI7MI108MD6MD17M2D40M7D15MI91MI81MI54MI109MI25M2D19M2I38M2I7MI39MI45MI56MI31MI10MI6MI51MI17MD130MI64MI108MI11MI82MI69MD29M	m120308_025142_00122_c100303982550000001523012208061292_s1_p0/11134/ccs	m120308_025142_00122_c100303982550000001523012208061292_s1_p0/195/ccs
H	21	1598	94.9	+	0	0	5MD21MD67MD18MD19MI73MD171MI20MI179MI32MD137MI101MD65MI59MI24MI19MI17MI40MD65MD79MD15MD88M34D92MI15MD119MD11M	m120308_025142_00122_c100303982550000001523012208061292_s1_p0/11136/ccs	m120308_025142_00122_c100303982550000001523012208061292_s1_p0/7938/ccs
H	12	1521	97.8	+	0	0	55M2I17M2I8MI32MI26MI10MI29MI14MI19MI146MI18M2I86MI21MD17MI10MI20M2I5MI20MI37MI7MI52MI18MI17MI24MI43MI33MI13M2I48MI20MI11MI23M2I14MI34MI40MI10MI28M2I36MI25M2I38MI28MI5MI35MI25MI24MI53MI22MI33MI10MI25M2I43M2I9MI6MI19M2I59M	m120308_025142_00122_c100303982550000001523012208061292_s1_p0/11154/ccs	m120308_025142_00122_c100303982550000001523012208061292_s1_p0/205/ccs
H	10	1586	99.4	+	0	0	71MD282MI49MD26MD75MD56MD115MD133MI70MI51MI22MI324MD27MI48MI44MD173M12D	m120308_025142_00122_c100303982550000001523012208061292_s1_p0/11237/ccs	m120308_025142_00122_c100303982550000001523012208061292_s1_p0/181/ccs
H	10	1586	99.4	+	0	0	353MI49MD26MD88MD43MD115MD205MI50MI22MI303MD18MD30MI93MD173M10D	m120308_025142_00122_c100303982550000001523012208061292_s1_p0/11294/ccs	m120308_025142_00122_c100303982550000001523012208061292_s1_p0/181/ccs
H	12	1483	98.1	+	0	0	78I56MD7MI13MI50MD56MD79MI37M3I23MI36MI53MD165MI35MI58MI55MD64MI32MD127MI30MI35MI87MI6MI20MI28MI21MI20MI52MI5MI30MI20MI10MI28MI23MI23MD54MI38M	m120308_025142_00122_c100303982550000001523012208061292_s1_p0/11303/ccs	m120308_025142_00122_c100303982550000001523012208061292_s1_p0/205/ccs
H	2	1583	99.2	+	0	0	129MI10MI6M3I27MI32MI17MD202MD121MD216MD129MI59MI24MD179MD54MI106MI216MD29MD19M	m120308_025142_00122_c100303982550000001523012208061292_s1_p0/11321/ccs	m120308_025142_00122_c100303982550000001523012208061292_s1_p0/67/ccs
H	11	1594	95.8	+	0	0	6MD52MD65MD154M2D79MD138MD71MD34MD130MI22MD226M2D40MD158MI308MI98M	m120308_025142_00122_c100303982550000001523012208061292_s1_p0/11347/ccs	m120308_025142_00122_c100303982550000001523012208061292_s1_p0/195/ccs
H	12	1581	99.3	+	0	0	17MD34MI213MD13MD170MD48MD318MI125MD96MI30MI130MI20MD61MI10MI152MI21MI116M	m120308_025142_00122_c100303982550000001523012208061292_s1_p0/11354/ccs	m120308_025142_00122_c100303982550000001523012208061292_s1_p0/205/ccs
H	13	1583	91.1	+	0	0	183M2D186M2D29M2D13MI21MD102MI19MI109MD11MD103MD75MD13MD11M2D22MD43MI26M2I17MD40MD22MD42MI21MD7MD47MI41MD126MD27M2D55MD33MD52MI61M	m120308_025142_00122_c100303982550000001523012208061292_s1_p0/11357/ccs	m120308_025142_00122_c100303982550000001523012208061292_s1_p0/280/ccs
H	15	1544	95.3	+	0	0	38M2I66M3D30MD21M2I63M2I30MI13MD15MI27M2D30M4I65MI9MI12MI20MD26MI17MI79MI32MI53MI24MD23MD25MI21MI11MD38M2I40MD16MI31MI43M4I18MI13MD22MI9M2I73MI17M2I31MI17M2I23M3I14M3I16MI24MI58MI29MI35MI73MI9MI20MI18MI94MI	m120308_025142_00122_c100303982550000001523012208061292_s1_p0/11365/ccs	m120308_025142_00122_c100303982550000001523012208061292_s1_p0/371/ccs
H	2	1598	99.4	+	0	0	5MD68MI179MD102MD368MD51MD78MD44MI161MD102MD84MD30MD20M2D27MD73MD135MD36MD19M2I	m120308_025142_00122_c100303982550000001523012208061292_s1_p0/11370/ccs	m120308_025142_00122_c100303982550000001523012208061292_s1_p0/67/ccs
H	11	1565	95.9	+	0	0	3I26MI113MI51MD70MI33MD16MI16MI13MI22MI81MD36MI30MI46MD34MI39MI39MI49MI41MI143MI42MI7MI30MI15MI93M2I29MI8M2D225MD59MI53MI74MD24M	m120308_025142_00122_c100303982550000001523012208061292_s1_p0/11381/ccs	m120308_025142_00122_c100303982550000001523012208061292_s1_p0/195/ccs
H	17	1638	97.2	+	0	0	76MD12M2D95MD50M2D16MD37M2D27M2D11MD20M3D15MD13M2D11MD43MD82M2D41MD41MD43MD8MD17MD36MD36MD8MD15MD56M2D16MD34M3D40M3D20MD25MD29M2D25MD32MD26MD37MD12M2D15M2I39MD21MD21MD29MD71M2D18MD76MD38MI27MD35MD27MD55M	m120308_025142_00122_c100303982550000001523012208061292_s1_p0/11402/ccs	m120308_025142_00122_c100303982550000001523012208061292_s1_p0/612/ccs
H	14	1582	98.0	+	0	0	2D140MI40MI134MD7MI10MI83MD51MD336MD81MI163MD10MD18MI36M3D169MD77MI99MI111MI5M	m120308_025142_00122_c100303982550000001523012208061292_s1_p0/11409/ccs	m120308_025142_00122_c100303982550000001523012208061292_s1_p0/299/ccs
H	1	1515	90.1	+	0	0	I11MI61M2I33MI22MD5MD16MI87MD41M2I23MI14MI16M3I35MI59MI22MI10M2I15M2I24MI14MD13MI44MI34MI6MI20MI9MI57MI20M2I29MI33M2I36MI20MI24MI36MI24MI20MI29M2D18M2I54M2D26MI19MI11M3I20M2I8M2I28MD20MI82MI74MD22M2I94MD32MD33M	m120308_025142_00122_c100303982550000001523012208061292_s1_p0/11541/ccs	m120308_025142_00122_c100303982550000001523012208061292_s1_p0/58/ccs
H	17	1584	99.1	+	0	0	233MD113M2D13MD13MD11MD227MI181MI61MD9MD44MD215M3I10MI169MI15MD114MI27MD62MD55M	m120308_025142_00122_c100303982550000001523012208061292_s1_p0/11550/ccs	m120308_025142_00122_c100303982550000001523012208061292_s1_p0/612/ccs
H	7	1582	98.9	+	0	0	D271M3I76MI162M2I131MI160MI78M2D25MD114MI186MD175MD55MD124MI9MI9M	m120308_025142_00122_c100303982550000001523012208061292_s1_p0/11593/ccs	m120308_025142_00122_c100303982550000001523012208061292_s1_p0/134/ccs
H	18	1581	92.0	+	0	0	155MI93MD60MD41MI239MD44M3D62MI66MD10MD26MD229MD242M2D25MI26MI34MD65MI151M	m120308_025142_00122_c100303982550000001523012208061292_s1_p0/11609/ccs	m120308_025142_00122_c100303982550000001523012208061292_s1_p0/713/ccs
H	16	1592	97.9	+	0	0	D16MD9MD34MD25MD52MD27MI54MI93MD8MD343MD41MD17MD45MI21MD110MI102MD17MD89MD96MD70MD24MI64MD18MD64MD46MD76MD9M	m120308_025142_00122_c100303982550000001523012208061292_s1_p0/11668/ccs	m120308_025142_00122_c100303982550000001523012208061292_s1_p0/377/ccs
S	22	1598	*	*	*	*	*	m120308_025142_00122_c100303982550000001523012208061292_s1_p0/11687/ccs	*
H	5	1566	97.6	+	0	0	2I138MI36MD13MD80MI66MI31M2D15MD37MI15MD11MD10MD18M2D30MD15MD9MD13MD82MD21MD31MD46MD26MI49MD8MD37MD7MD48MD126MI47MI60MD47MI30MD23MD51MD105MD76MI72MI9M	m120308_025142_00122_c100303982550000001523012208061292_s1_p0/11689/ccs	m120308_025142_00122_c100303982550000001523012208061292_s1_p0/117/ccs
H	10	1577	99.1	+	0	0	353MI49MD26MD24M2I39MI65MD115MD205MI19MI53M2I153MI145MI20M2D30MI30MI62MD173M9D	m120308_025142_00122_c100303982550000001523012208061292_s1_p0/11693/ccs	m120308_025142_00122_c100303982550000001523012208061292_s1_p0/181/ccs
H	17	1615	93.6	+	0	0	26MD79MD90MD151M2D13MD13MD11MD64MI19MD14MD32MD7MD10M2D58MD22MI70MD66MI22MD55M2D29MD9MD7MD8MD29MD22M2D97MD65M2D31M3I10MI81MD30MD56M2D18MD56MD14M2D30M2D14MI27MD31MI19MD11MD19MD13MD23M	m120308_025142_00122_c100303982550000001523012208061292_s1_p0/11700/ccs	m120308_025142_00122_c100303982550000001523012208061292_s1_p0/612/ccs
H	10	1578	97.6	+	0	0	59MI249MI33MI7MI51MD26MD75MD36MI19MD136MD183MI44MI6MI22MI17MD90MI28MI96MD88MD30MI93MD100MI62MI9M10D	m120308_025142_00122_c100303982550000001523012208061292_s1_p0/11742/ccs	m120308_025142_00122_c100303982550000001523012208061292_s1_p0/181/ccs
H	15	1577	90.2	+	0	0	41MI70M2D24MD22MI45M2D17MI91MD28M4I76MI11MI20MD126MI18MD90M2D24MD59MD7MD31M2I88MI79MD32MI37MD37MI24MI21MD10M2I12M2I26M5I13MD51MD110MI106MI18MI95M	m120308_025142_00122_c100303982550000001523012208061292_s1_p0/11743/ccs	m120308_025142_00122_c100303982550000001523012208061292_s1_p0/371/ccs
H	8	1580	92.8	+	0	0	373MD18MI211M2D72M2D75MI49MI12MI20MD111M3I20MI92MD77MD55MD87MD106MD75MI106MD9M3I	m120308_025142_00122_c100303982550000001523012208061292_s1_p0/11810/ccs	m120308_025142_00122_c100303982550000001523012208061292_s1_p0/157/ccs
H	0	1589	99.4	+	0	0	94MD54MD63MD45MD62MD130MD47MD38MI18MI49MD19MD129MI43MD37M2I44MD138MI28MD183MD26MI119MD52MI134M23D	m120308_025142_00122_c100303982550000001523012208061292_s1_p0/11816/ccs	m120308_025142_00122_c100303982550000001523012208061292_s1_p0/42/ccs
H	5	1589	98.6	+	0	0	133MD44MD13MD147MI31M2D12M2D41MI14MD11MD12M2D16M2D20MD10MD15MD9MD13MD82MD21MD13MD20M2D19MD25MD76MD8MD28MD9MD43MD12MD162M2D20MD53MD66MD12MD23MD40MD11MD105MD92MD17MI49M	m120308_025142_00122_c100303982550000001523012208061292_s1_p0/11853/ccs	m120308_025142_00122_c100303982550000001523012208061292_s1_p0/117/ccs
H	16	1594	97.5	+	0	0	D25MD34MD25MD52MD27MI54MI93MD8MD129MD83MI130MD41MD17MD45MI131MI102MD17MD89MD21MD75MD61MI8MD89MD18MD64M2D46MD36MD40M2D9M	m120308_025142_00122_c100303982550000001523012208061292_s1_p0/11881/ccs	m120308_025142_00122_c100303982550000001523012208061292_s1_p0/377/ccs
H	10	1589	99.0	+	0	0	111MD129MD111MI24MD12MD15MD26MD42MI88MD72MD43MD38MD118MD48MI14MD37MI22MI107MI28MI132MD52MD30MI30MD63MD39MI42MI90M10D	m120308_025142_00122_c100303982550000001523012208061292_s1_p0/11888/ccs	m120308_025142_00122_c100303982550000001523012208061292_s1_p0/181/ccs
H	13	1603	92.9	+	0	0	160MD23M3D33MD95MD65MD39M3D17MD53MD84M2I62MD32MD11MD49MI16MD21M2D20MD33MD22MD17MD12MD11M2D22M2D14MD28MI24MI20M2D41MD10MD12MD32MI35M2D18MD43MD36MD11MI140MD20MD21MD43M2D38MD33MD42MI	m120308_025142_00122_c100303982550000001523012208061292_s1_p0/11889/ccs	m120308_025142_00122_c100303982550000001523012208061292_s1_p0/280/ccs
H	6	1594	99.0	+	0	0	7M2I88MI102MI78MI65MI10MI103MI109MI15MI18MI18MD22MI30MD11MD32MI5MI24M2I83MI44MI88MI74MI129MI10MI17MI205MD77MD62MD52MI10M	m120308_025142_00122_c100303982550000001523012208061292_s1_p0/11890/ccs	m120308_025142_00122_c100303982550000001523012208061292_s1_p0/124/ccs
H	11	1584	99.6	+	0	0	350MD180MD32MD132MI34MI22MD53MI50MD24MI606MI96M	m120308_025142_00122_c100303982550000001523012208061292_s1_p0/11899/ccs	m120308_025142_00122_c100303982550000001523012208061292_s1_p0/195/ccs
H	17	1569	97.3	+	0	0	7I6MD48MI149MD17MI42MI87M4D13MD11MD48MD80MI21MI17MI50MI7MI78MI102M2I60M2D9MD31M2I11MD93MI63MD58M3I10MI33MD26MI37MI10MI40MD36MD114MI89MD55M	m120308_025142_00122_c100303982550000001523012208061292_s1_p0/11904/ccs	m120308_025142_00122_c100303982550000001523012208061292_s1_p0/612/ccs
S	23	1470	*	*	*	*	*	m120308_025142_00122_c100303982550000001523012208061292_s1_p0/11936/ccs	*
H	10	1575	98.2	+	0	0	4I32MI74MI132MI108MI49MD53MI104MD59MD12MI42MD205MI50MI22MI240MD81MD30MI93MD163MI9M10D	m120308_025142_00122_c100303982550000001523012208061292_s1_p0/11961/ccs	m120308_025142_00122_c100303982550000001523012208061292_s1_p0/181/ccs
H	4	1596	97.5	+	0	0	6MD36MD26MD11M2D99M2D10MD24MD45MD13M2D24M2D33MD13M2D48M2D8MD13M3D15M2D25MD12MD37M4D24MD13M2D27M2D31MD14M2D10M2D19MD11M2D24M2D15MD9MD36MD22MD118MD11MD18MD43MD51MD9MD33MD18MD17M3D14M2D24MD29MD22M2D12MI54MD63M2D21M2D31MD33M2D28MD45MD8M2D24M38D	m120308_025142_00122_c100303982550000001523012208061292_s1_p0/11962/ccs	m120308_025142_00122_c100303982550000001523012208061292_s1_p0/95/ccs
H	1	1586	98.4	+	0	0	60MD29MD43MD5MD82MD80MD122MD12MD98MD18MD16MD360MD25MI75MD23MD26M2D118M2D55MI83MD24MD12M2D8M3D49MD14MD21MD11MD21MD32MD33M	m120308_025142_00122_c100303982550000001523012208061292_s1_p0/11974/ccs	m120308_025142_00122_c100303982550000001523012208061292_s1_p0/58/ccs
H	3	1418	97.2	+	0	0	D29MD86MD31MD28MD64MI80MD116MD229MD17M2D63MD84MD43MD220MI92MI191MD31M163I	m120308_025142_00122_c100303982550000001523012208061292_s1_p0/11992/ccs	m120308_025142_00122_c100303982550000001523012208061292_s1_p0/93/ccs
H	10	1584	98.7	+	0	0	62MI27MI240MD12MI7MI43MD8MD26MD132MD65MD75MI96MD81MI51M2I21M2I249MD71MD30MI29MD64MD49MD124M10D	m120308_025142_00122_c100303982550000001523012208061292_s1_p0/12024/ccs	m120308_025142_00122_c100303982550000001523012208061292_s1_p0/181/ccs
H	2	1579	99.4	+	0	0	122MD106MI231MI29MI121MI64MI242MI60MI54MD58MI25MI123MI59MD282M	m120308_025142_00122_c100303982550000001523012208061292_s1_p0/12076/ccs	m120308_025142_00122_c100303982550000001523012208061292_s1_p0/67/ccs
H	5	1561	97.2	+	0	0	22I155MD13MD10MD19MI100M2I13MI34M3D14MD9MD28MI15MD11MD12M2D16M2D30MD15MD9MD13MD82MD21MD13MD20M2D19MD25MD76MD8MD28MD9MD7MD36MD12MD74MI17MI61M2D33MI24MI22MD78MD23MD40MD11MD105MD39MD108MD12M	m120308_025142_00122_c100303982550000001523012208061292_s1_p0/12088/ccs	m120308_025142_00122_c100303982550000001523012208061292_s1_p0/117/ccs
H	10	1582	91.2	+	0	0	111MI241MI49MD26MD42MI88MD115MD186MI9M2I58MI80MI18MD16MD63MI58MD26MI49MI32MD122MD45MD128M10D	m120308_025142_00122_c100303982550000001523012208061292_s1_p0/12123/ccs	m120308_025142_00122_c100303982550000001523012208061292_s1_p0/181/ccs
H	8	1586	93.2	+	0	0	159MI32MI180MD76MD55MD99M2D72M2D75MI49MI12MI20MD111M3I83MD30MD77MD55MD87MD106MD75MI106MD12M	m120308_025142_00122_c100303982550000001523012208061292_s1_p0/12139/ccs	m120308_025142_00122_c100303982550000001523012208061292_s1_p0/157/ccs
H	8	1581	92.8	+	0	0	141MI220MD7MD9MD13MI155MI28MI23M2D20MI54M2D75MI49MI12MI20MD111M3I113MD77MD55MD77MD10MD106MD53MI23M2I101MD14M	m120308_025142_00122_c100303982550000001523012208061292_s1_p0/12140/ccs	m120308_025142_00122_c100303982550000001523012208061292_s1_p0/157/ccs
H	15	1628	94.0	+	0	0	12MD12MD16MI33MD26MD12M2D24MD28MD40M3D17MI46MD8MD35M2D8M2D24MI12M2I14MD13MD69MD11MD39M2D54M3D20MI20MD52MD38M2D24MD39MD20MD7MD31M2I14MD92MD61M2D14MD19MI31M2D43MI17MI19MD31M2I19MD28MD24MD13MD13MD10MD102MI32M2D14MD11MD36MD44MD33MD13MI11MD24M	m120308_025142_00122_c100303982550000001523012208061292_s1_p0/12154/ccs	m120308_025142_00122_c100303982550000001523012208061292_s1_p0/371/ccs
H	16	1584	97.5	+	0	0	2I14MI42MD25MD52MD27MI54MI93MD8MD343MD41MD17MD25MD20MI21MD110MI64MI23MI13MD17MD33MI54MD97MD70MD89MD18MD64MD46MD54MI21MD9M	m120308_025142_00122_c100303982550000001523012208061292_s1_p0/12162/ccs	m120308_025142_00122_c100303982550000001523012208061292_s1_p0/377/ccs
H	3	1577	97.1	+	0	0	D69MI45MD31MD28MD64MI80MD116MD199MD47M3D63MD127MD15MI42MI10MI50MI197MI178MD147MD55M	m120308_025142_00122_c100303982550000001523012208061292_s1_p0/12176/ccs	m120308_025142_00122_c100303982550000001523012208061292_s1_p0/93/ccs
H	21	1592	94.4	+	0	0	130MI51MD24MI112MD9MD48MI19MI55MD124MI62MI39MD234MI59MI44MI17MI37MD99MD48MD103M33D92MI145M	m120308_025142_00122_c100303982550000001523012208061292_s1_p0/12177/ccs	m120308_025142_00122_c100303982550000001523012208061292_s1_p0/7938/ccs
H	12	1587	94.6	+	0	0	6MI44MI100MD39MD71MD239MD55MD17MD81MD238M4I11MI35M2D8M2D36MD19MD19MI10MI26MI22MD21MD29MD62MI92MI20MD29MD19MI59MD22MI51MI88M	m120308_025142_00122_c100303982550000001523012208061292_s1_p0/12186/ccs	m120308_025142_00122_c100303982550000001523012208061292_s1_p0/205/ccs
H	8	1584	92.4	+	0	0	95MD65MD159MD29MD21MD22MI211M2D12MD60M2D75MI29MI19MI12MI20MD45MI65M2I32MI158MD55MD87MD106MD53MI21MI118M	m120308_025142_00122_c100303982550000001523012208061292_s1_p0/12193/ccs	m120308_025142_00122_c100303982550000001523012208061292_s1_p0/157/ccs
H	13	1580	93.0	+	0	0	181MD191MD35M3D23M2D19MI10MD40MI14MD19MI18MD41MI58MI11MD11MD178MD13MD11M2D22MD21MI20MI24MI20MD41MD22MD42MI28MD94MD11MI13MI95MI30MD84MD14MD24MD76M	m120308_025142_00122_c100303982550000001523012208061292_s1_p0/12196/ccs	m120308_025142_00122_c100303982550000001523012208061292_s1_p0/280/ccs
H	5	1583	98.3	+	0	0	63MD117MD10MD179M2D15MD38MI14MD11MD12M2D16M2D45MD9MD13MD60MI21M2D21MD13MD20M2D19MD25MD58MI17MD8MD37MD7MD36MD12MD33MI98MD26MD155MD23MD40MD11MD105MD92MD67M	m120308_025142_00122_c100303982550000001523012208061292_s1_p0/12241/ccs	m120308_025142_00122_c100303982550000001523012208061292_s1_p0/117/ccs
H	13	1584	93.5	+	0	0	183M2D193MD22M2D13MI21MD47MD54MI130MD11MD178MD13MD11M2D22MD21MI20MI25M2I20M2D16MD23MD22MD118MI57MI136M2D79MI8M2D27MD14M3D73M	m120308_025142_00122_c100303982550000001523012208061292_s1_p0/12244/ccs	m120308_025142_00122_c100303982550000001523012208061292_s1_p0/280/ccs
H	17	1586	98.9	+	0	0	347M2D12MD13MD11MD14MI212MI181MI61MD9MD17MD27MD215M3I10MI58MD127MD114MI27MD51MD11MD55M	m120308_025142_00122_c100303982550000001523012208061292_s1_p0/12249/ccs	m120308_025142_00122_c100303982550000001523012208061292_s1_p0/612/ccs
H	16	1593	95.6	+	0	0	D11MI47M2D62MD15MD25M2I10MI44MI6MI12MI71MD10MD23MI34MD92MI233MD17MD45MI21MD47M14D62M2I102MD17MD89MD96MD49MI20MD30MI10MI65MD64MD122MD9M	m120308_025142_00122_c100303982550000001523012208061292_s1_p0/12262/ccs	m120308_025142_00122_c100303982550000001523012208061292_s1_p0/377/ccs
H	12	1552	98.8	+	0	0	19MD32MI63MI27M3I9MI173MI5MI38MD149MD38MD36MD104MI14MI10MI8MI51MI34MI22MI50MI55MI36MI20MI24MI14M3I13M2I7MI8M2I111MI10MI55MI136MI20MI42MI73MI29MI12M	m120308_025142_00122_c100303982550000001523012208061292_s1_p0/12264/ccs	m120308_025142_00122_c100303982550000001523012208061292_s1_p0/205/ccs
H	0	1576	97.9	+	0	0	42MI50MD55MD321MI25MD57MI49MD148MI43MD38MI44MD23MI114MI55MI53MD99MI42MI82MD84MI31MI40MI12MI12MI26M23D	m120308_025142_00122_c100303982550000001523012208061292_s1_p0/12265/ccs	m120308_025142_00122_c100303982550000001523012208061292_s1_p0/42/ccs
H	5	1569	97.4	+	0	0	75MI18MI16MI26MI41MD10MD123MI21MI33M2D53MI14MD11MD10MD18M2D30MD15MD9MD13MD104MD12MD20M2D19MD25MD26MI49MD8MD28MD9MD7MD36MD12MD282MI30MD23MD40MD234MI40M	m120308_025142_00122_c100303982550000001523012208061292_s1_p0/12272/ccs	m120308_025142_00122_c100303982550000001523012208061292_s1_p0/117/ccs
H	21	1586	94.8	+	0	0	130MI77MI167MI19MI47MD132MI62MI106MI112MD54MI40MD19MI24MI19MI17MI11MD26MD51MI95MD103M32D59MD33MI122MI22M	m120308_025142_00122_c100303982550000001523012208061292_s1_p0/12292/ccs	m120308_025142_00122_c100303982550000001523012208061292_s1_p0/7938/ccs
H	16	1595	97.5	+	0	0	D25MD34M2D25M2D23MD45MI10MI54MI93MD8MD343MD41MD17MD25MD20MI21MD110MI102MD17MD89MD96MD70MD89MD18MD64MD46MD64MD12MD9M	m120308_025142_00122_c100303982550000001523012208061292_s1_p0/12295/ccs	m120308_025142_00122_c100303982550000001523012208061292_s1_p0/377/ccs
H	8	1530	92.8	+	0	0	48I325MD18MI72MI138M2D69MD78MI27MI21M2I11MI20MD111M3I113MD77MD66MI75MD106MD75MI104MD14M	m120308_025142_00122_c100303982550000001523012208061292_s1_p0/12318/ccs	m120308_025142_00122_c100303982550000001523012208061292_s1_p0/157/ccs
H	10	1561	97.6	+	0	0	9I64MI167MI11MI99MI49MD16MD10MD132MD98MI15MD22MI87MI68MI25M2I47M2I23MI194MD26MI41MI58MD14MI15MI54MI106MI104M9D	m120308_025142_00122_c100303982550000001523012208061292_s1_p0/12324/ccs	m120308_025142_00122_c100303982550000001523012208061292_s1_p0/181/ccs
H	6	1586	99.2	+	0	0	7M2I126MD61MI84MI57MI16MI103MI29MD59MD37MI18MI40MI41MD32MI5MI24M2I38MI52MI37M2I14MI50MI20MI74MI47M2I40MI39MI10MI17MI205MD84MI106MI9MI	m120308_025142_00122_c100303982550000001523012208061292_s1_p0/12326/ccs	m120308_025142_00122_c100303982550000001523012208061292_s1_p0/124/ccs
H	1	1576	98.6	+	0	0	8MI51MD29MD43MD5MD69MD13MD218MD9MI84MD34MD95MI206MI56MD39MD45MI42MD24M2D67MD51M2D39MD67MI32MI9MI13MD12M2D8M2D6MD89MD21MD32M2D16MI16M	m120308_025142_00122_c100303982550000001523012208061292_s1_p0/12329/ccs	m120308_025142_00122_c100303982550000001523012208061292_s1_p0/58/ccs
H	16	1548	95.5	+	0	0	D25MD34MD25MD52MD27MI31MI21MI48M2I17MI24MD10MD7MD104MI7M2I22MI17MI9MD21M2I18M2I26MI19MI51M2I24MI21M4I37MD28MD17MI21MD22MI51MI25M2I8MI83MI18MD12MI30MI46MI24M2I17MI15MI8MI42MD141MI17MD18MD35MI28MD79M2I41MI8M	m120308_025142_00122_c100303982550000001523012208061292_s1_p0/12341/ccs	m120308_025142_00122_c100303982550000001523012208061292_s1_p0/377/ccs
H	17	1599	98.5	+	0	0	93MD18MI72MD106MI55M2D13MD13MD9M3D45MD27MI156MI139MD9MD33MI69M3D13MD32MD83MD132M3I10MI41MD26MD74MD26M2D18MD83MI16MD14MI27M2D62MD29MD6MD20M	m120308_025142_00122_c100303982550000001523012208061292_s1_p0/12356/ccs	m120308_025142_00122_c100303982550000001523012208061292_s1_p0/612/ccs
H	17	1639	97.6	+	0	0	111MI143MD91M2D13MD13MD11MD63M48D23MD34MD56MI15MD35MI243MD9MD42M2D217M3I10MI160MD25MD114MI27MD62MD31MD14MD10M	m120308_025142_00122_c100303982550000001523012208061292_s1_p0/12360/ccs	m120308_025142_00122_c100303982550000001523012208061292_s1_p0/612/ccs
H	5	1583	94.6	+	0	0	I176MD112MD46MI33M2D15MD38MI14MD11MD14MD14M2D45MD9MD13MD56MD36MD11MD13MD20M2D19MD25MD76MD8MD28MD9MD7MD36MD12MD53MD109MD73MD78MD23MD40MD11MD105MD159M	m120308_025142_00122_c100303982550000001523012208061292_s1_p0/12378/ccs	m120308_025142_00122_c100303982550000001523012208061292_s1_p0/117/ccs
H	1	1594	98.1	+	0	0	39MD21MD29MD38M2D10MD82MD151MD63MD67MD31M2D34MD50MI72MD57MD157MD23M3D19MI50M2D54MD26M3D84MI33M3D39MD136M2D8M2D89M2D6MD29MD23MD21M2D13M	m120308_025142_00122_c100303982550000001523012208061292_s1_p0/12400/ccs	m120308_025142_00122_c100303982550000001523012208061292_s1_p0/58/ccs
H	17	1598	98.6	+	0	0	111MI145MD49M2D41M2D12MD13MD11MD43MD27MI106MD50MI53MI37MD90MI66M4D48M2D116MD68MD29M2I13MI43MD29M2D24MD89MD114MI27M2D45MD17MD35MI19M	m120308_025142_00122_c100303982550000001523012208061292_s1_p0/12415/ccs	m120308_025142_00122_c100303982550000001523012208061292_s1_p0/612/ccs
H	0	1584	99.2	+	0	0	I93MD54MD61MD18MI12MD313MI44MD23MD129MI43MD36MI46MD138MI16MI527M23D	m120308_025142_00122_c100303982550000001523012208061292_s1_p0/12418/ccs	m120308_025142_00122_c100303982550000001523012208061292_s1_p0/42/ccs
H	17	1580	98.2	+	0	0	232MI113M2D13MD13MD11MD106MI36MI83MI80M3I98MI61MD9MD28M2D16MD193MD21M4I10MI142MD43MD114MI27MD117M	m120308_025142_00122_c100303982550000001523012208061292_s1_p0/12419/ccs	m120308_025142_00122_c100303982550000001523012208061292_s1_p0/612/ccs
H	5	1577	97.5	+	0	0	70MI40MI68MD10MD116MD29MI33M2D15MD38MI14MD10MI12M2D16M2D30MD15MD9MD13MD82MD21MD33M2D19MD13MD88MD8MD12MI15MD13M3D37M2D14MD74MI53MI29MD62MD15MD78MD23MD40MD145MI34MD73MI21M	m120308_025142_00122_c100303982550000001523012208061292_s1_p0/12444/ccs	m120308_025142_00122_c100303982550000001523012208061292_s1_p0/117/ccs
S	24	1664	*	*	*	*	*	m120308_025142_00122_c100303982550000001523012208061292_s1_p0/12449/ccs	*
H	10	1592	99.0	+	0	0	56MI138MD158MI21MD24M2D30MD15MD117MD114MD129MD75MI20MI30MI22MI34MI289MD27MI179MI86M18D	m120308_025142_00122_c100303982550000001523012208061292_s1_p0/12458/ccs	m120308_025142_00122_c100303982550000001523012208061292_s1_p0/181/ccs
H	12	1572	96.9	+	0	0	19MD32MI181MD29MD234MD198MI159MI68MI29MI82MI26MI20MI65MI23MI23MI20MI71MI121MD29MI23MI54MI61M	m120308_025142_00122_c100303982550000001523012208061292_s1_p0/12478/ccs	m120308_025142_00122_c100303982550000001523012208061292_s1_p0/205/ccs
H	13	1574	93.4	+	0	0	183M2D42MI10MI40M2I73M2D11MI34MD13M3I20M2D46MD26MD28MI71MD92M2I21MD62M2I32MI27MD9MD13MD9MD67MI25MI19MD40MD200MI23MD115MD84M2D17MD20MD18MD59MD	m120308_025142_00122_c100303982550000001523012208061292_s1_p0/12508/ccs	m120308_025142_00122_c100303982550000001523012208061292_s1_p0/280/ccs
H	1	1582	99.2	+	0	0	60MD29MD20MI22MD5MD82MD218MD92MD36MD177MD183MD70MD56MD24M2D35MD83M2D39MD124MD12M2D8M2D95MD21MD32MD33M	m120308_025142_00122_c100303982550000001523012208061292_s1_p0/12548/ccs	m120308_025142_00122_c100303982550000001523012208061292_s1_p0/58/ccs
H	3	1579	98.1	+	0	0	D115MD31MD28MD64MI80MD116MD247M2D62MD127MD318MI325MD55M	m120308_025142_00122_c100303982550000001523012208061292_s1_p0/12553/ccs	m120308_025142_00122_c100303982550000001523012208061292_s1_p0/93/ccs
H	16	1582	96.7	+	0	0	D25MD34MD25MD23MI14MD14MD27MI54MI91MD54MD46MD38MI148MD66MD41MD17MD14MI10MD20MI36MI100M2I30M2D15MI49MD17MD46MI41MD97MD70MD89MD18MD64MD79M2I46M4I	m120308_025142_00122_c100303982550000001523012208061292_s1_p0/12556/ccs	m120308_025142_00122_c100303982550000001523012208061292_s1_p0/377/ccs
H	5	1585	99.0	+	0	0	111MI68MD10MD147MI31M2D15MD38MI14MD11MD12M2D16M2D30MD15MD9MD13MD82MD21MD13MD20M2D19MD25MD76M2D8MD28MD9MD7MD36MD12MD162MD73MD78MD23MD50M3D106MD159M	m120308_025142_00122_c100303982550000001523012208061292_s1_p0/12559/ccs	m120308_025142_00122_c100303982550000001523012208061292_s1_p0/117/ccs
H	13	1571	92.5	+	0	0	6MI9MI166M2D63MD29MI100MD39MD17MD81MI20MI5MI28M3I33MD61MD10MD43MD11MD12MD66MD46MD24M2D27MI36MI24MI20MD34MD7MD22MD42MI122MD11MI20MD42MI39MI6MI52MD34MI31M2D61MD20MI15M2I11M	m120308_025142_00122_c100303982550000001523012208061292_s1_p0/12562/ccs	m120308_025142_00122_c100303982550000001523012208061292_s1_p0/280/ccs
H	2	1587	98.9	+	0	0	364MD218MD440MI91MI452MD19M	m120308_025142_00122_c100303982550000001523012208061292_s1_p0/12578/ccs	m120308_025142_00122_c100303982550000001523012208061292_s1_p0/67/ccs
H	3	1583	97.6	+	0	0	D29MI67MD13MD27M3D37MD145MD116MD225MD21M2D63MD127MD405MI238MD55M	m120308_025142_00122_c100303982550000001523012208061292_s1_p0/12580/ccs	m120308_025142_00122_c100303982550000001523012208061292_s1_p0/93/ccs
H	11	1523	96.5	+	0	0	23MI62MI44MI11M2I10M2I24MI17MI17M2I8MI17MI16MI43MI8MI90MI9M2I26MI13MI14MI54MI74MI23MI45MI20MI34MI17MI57MI74M2I35M2I27MI19M2I39MI62MI34MI19MI14MI12MI10MI18MI13MI10MI11MI15MD36M2I7MI35MI20MI17MI26M2I40MI16MI23M2I17MI90MI7M	m120308_025142_00122_c100303982550000001523012208061292_s1_p0/12590/ccs	m120308_025142_00122_c100303982550000001523012208061292_s1_p0/195/ccs
H	4	1598	97.4	+	0	0	6MD36MD12M2D14MD11M2D99M2D34MD45MD16M2D21M2D33MD12MD48MD9MD13M3D15M2D25MD12MD39M3D24M3D11M2D27M2D31MD14M2D10M2D19MD11MD24M3D7MD8MD9MD20MD16MD102MD38MD11MD18MD43MD51MD9MD33MD18MD17M3D14M2D53MD22M2D12MI54MD65MD22M2D16MD12MD33M2D81M3D24M40D	m120308_025142_00122_c100303982550000001523012208061292_s1_p0/12626/ccs	m120308_025142_00122_c100303982550000001523012208061292_s1_p0/95/ccs
H	0	1532	94.4	+	0	0	9M2I83MD14MI102MD29MI84MI7MI49MI23MI48MI76MI19M2I32MI10MD23MD23MD60MI7MI29MI6MI7MI42MI31MI12MI59MI25MI7MI21MI44MI10M2I48M2I61MI32MI42MI29MI20MI15MI7MI10MI9MI25MD43MI9MI20MI20MI8M3I19MI11M2I16MI7M6D22M6D7M3D39MD	m120308_025142_00122_c100303982550000001523012208061292_s1_p0/12676/ccs	m120308_025142_00122_c100303982550000001523012208061292_s1_p0/42/ccs
H	16	1587	97.2	+	0	0	D25MD34MD25MD52MD27MI54MI91MD10MD115MI227MD41MD42MD20MI21MD110M2I101MD106MD96MD35MD35MD89MD18MD114MD10M3I37MD22MD9M	m120308_025142_00122_c100303982550000001523012208061292_s1_p0/12713/ccs	m120308_025142_00122_c100303982550000001523012208061292_s1_p0/377/ccs
H	1	1545	93.5	+	0	0	5MI32MI21MD15M3I11MD20MI22MD44MI32MI83MD144M2D17MI76MD13MI20MD29MI9MI52MI30MI128MI52MI25MI36MI16MI86MI11MI62MI12MI12MI11MI8MI36MD20MI69MI85M5D96MD24MD33MD12MI19M	m120308_025142_00122_c100303982550000001523012208061292_s1_p0/12721/ccs	m120308_025142_00122_c100303982550000001523012208061292_s1_p0/58/ccs
H	12	1589	99.2	+	0	0	16MD35MI57MD13MD26MD89MD25MD241M3D156MD281MD96MI30MI130MI12MD80MI179MI111M	m120308_025142_00122_c100303982550000001523012208061292_s1_p0/12726/ccs	m120308_025142_00122_c100303982550000001523012208061292_s1_p0/205/ccs
H	16	1588	97.0	+	0	0	D25MD34MD25MD79MI54MI91MD10MD343MD20MI37MD25MD20MI21MD110MI102MD17MD89MD96MD35MI34MD89MD18M2D64MD131M	m120308_025142_00122_c100303982550000001523012208061292_s1_p0/12745/ccs	m120308_025142_00122_c100303982550000001523012208061292_s1_p0/377/ccs
H	5	1586	99.1	+	0	0	56MI123MD10MD147MI31M2D15MD38MI14MD11MD12M2D15M3D31MD15MD9MD13MD14MD68MD21MD13MD20M2D19MD25MD76MD8MD28MD9MD7MD36MD12MD162MD73MD78MD23MD14MD26MD11MD105MD159M	m120308_025142_00122_c100303982550000001523012208061292_s1_p0/12764/ccs	m120308_025142_00122_c100303982550000001523012208061292_s1_p0/117/ccs
H	10	1573	98.2	+	0	0	26MD98MI20MI205MI51MD13MI12MD132MD71MI42MD205MI50MI22MI206M2D115MD30MI93MD163MI9MD	m120308_025142_00122_c100303982550000001523012208061292_s1_p0/12767/ccs	m120308_025142_00122_c100303982550000001523012208061292_s1_p0/181/ccs
H	3	1579	98.2	+	0	0	D115MD28MD19MI11MD64MI80MD116MD95MI133MD17M2D63MD127MD89MD118MI436MD55M	m120308_025142_00122_c100303982550000001523012208061292_s1_p0/12773/ccs	m120308_025142_00122_c100303982550000001523012208061292_s1_p0/93/ccs
H	6	1580	97.2	+	0	0	2I5M2I126MD25M2I34MI70MI11MI77MI62MI39MI109MI15MI18MI40MI27MI13MD34M3I26M2I38MI81MI7MI16MI71MI55MI15M2I131MI10MI17MI205MD34MI11MI48MD96MI10M	m120308_025142_00122_c100303982550000001523012208061292_s1_p0/12777/ccs	m120308_025142_00122_c100303982550000001523012208061292_s1_p0/124/ccs
H	1	1576	98.4	+	0	0	60MD29MD43MD5MD82MD40MD93MI61MD19MD96MD113MI45MI158MI73M2D23MD107MD24M2D46MI71M2D39MD67MI18MD40MD10M2D8M2D73MI42MD32MD33M	m120308_025142_00122_c100303982550000001523012208061292_s1_p0/12780/ccs	m120308_025142_00122_c100303982550000001523012208061292_s1_p0/58/ccs
H	10	1582	98.6	+	0	0	203MD97MD53MI49MD26MD48MI26MD57MD55MD16MI42MD22MD183MI50MI22M2I159MD104MI26MD33M2D27MI54MI38MD112M2I19MI39M8D	m120308_025142_00122_c100303982550000001523012208061292_s1_p0/12784/ccs	m120308_025142_00122_c100303982550000001523012208061292_s1_p0/181/ccs
H	10	1554	97.9	+	0	0	22I8MD47MI12MI20MI241MI76MD31MD42MI56MD115MD38MI71MI93MI28MI22MI27M2I117MI87MD45MI64MD30MI93MD173M10D	m120308_025142_00122_c100303982550000001523012208061292_s1_p0/12790/ccs	m120308_025142_00122_c100303982550000001523012208061292_s1_p0/181/ccs
H	3	1565	97.1	+	0	0	57MI15MI100MD54MI32MD24MI33MD63MI52MD18MI60MI36MI119MI9M2D63MD13MD101MI12MD165MI27MI163MI143MI35MI106MD55M	m120308_025142_00122_c100303982550000001523012208061292_s1_p0/12794/ccs	m120308_025142_00122_c100303982550000001523012208061292_s1_p0/93/ccs
H	1	1579	99.0	+	0	0	89MD43MD5MD82MD218MD94MD34MD39MI320MD19MD51MD56MD24M2D18MI99M2D39MD124MD12M2D8M2D12MI30MD52MD21MD32MD33M	m120308_025142_00122_c100303982550000001523012208061292_s1_p0/12798/ccs	m120308_025142_00122_c100303982550000001523012208061292_s1_p0/58/ccs
H	8	1574	93.2	+	0	0	156MI216MD18MI77MI10MI37MI43MI37M2D75M2D16MI58MI18MI30MI15M2I16MD107M5I49M2D44MD22MD219MD106MD77MI24MI77MD14M	m120308_025142_00122_c100303982550000001523012208061292_s1_p0/12852/ccs	m120308_025142_00122_c100303982550000001523012208061292_s1_p0/157/ccs
H	0	1592	98.5	+	0	0	34MI59MD14MI39MD107M2I218MD20MD14MD43MI70MD24MI91MD10MI14MD18MD16M2D17MD17MI83MD99MI23MD211MD100MD116MD45MD49M23D	m120308_025142_00122_c100303982550000001523012208061292_s1_p0/12863/ccs	m120308_025142_00122_c100303982550000001523012208061292_s1_p0/42/ccs
H	8	1583	92.8	+	0	0	41MD198MD130MD22MI211M2D23MI48M2D75MI49MI12MI20MD111M3I98MI14MD77MD55MD87MD68MI37MD77MI102MD14M	m120308_025142_00122_c100303982550000001523012208061292_s1_p0/12896/ccs	m120308_025142_00122_c100303982550000001523012208061292_s1_p0/157/ccs
H	2	1590	99.1	+	0	0	116MI50MD32MI237MD579MD157MD71MD321MD21M	m120308_025142_00122_c100303982550000001523012208061292_s1_p0/12920/ccs	m120308_025142_00122_c100303982550000001523012208061292_s1_p0/67/ccs
H	3	1590	97.4	+	0	0	D115MD31MD28MD35MI28MI30MD49M2D103MD14MD20M2I11M2D31MD14MI146M2D21M2D7MD56MD127M2D22MD26MI42MD37M2I58MD37MI78MD211MD72MD21MD19MD17MD55M	m120308_025142_00122_c100303982550000001523012208061292_s1_p0/12927/ccs	m120308_025142_00122_c100303982550000001523012208061292_s1_p0/93/ccs
H	7	1582	99.7	+	0	0	D110MI161MI77MI163MI131MI448MI116MD374M	m120308_025142_00122_c100303982550000001523012208061292_s1_p0/12964/ccs	m120308_025142_00122_c100303982550000001523012208061292_s1_p0/134/ccs
H	4	1589	97.9	+	0	0	6MD62MD11M2D99M2D34MD45MD13MD24M2D33MD12MD21MD27MD9MD13M3D15M2D25MD12MD39M3D22MD13M2D27M2D24MD7MD14MD10M2D19MD11MD24M2D15MD9MD36MD22MD85MD21MD12MD11MD18MD43M2D51MD9MD33MD18MD17M3D14M2D20MD33MD22M2D12MI54MD65MD22MD28MD15MD22MD8MI15MD53MD24M39D	m120308_025142_00122_c100303982550000001523012208061292_s1_p0/12985/ccs	m120308_025142_00122_c100303982550000001523012208061292_s1_p0/95/ccs
H	3	1580	98.2	+	0	0	D115MD31MD11MD17MD64MI80MD116MD229MD17M2D9MI53MD34MI92MD644MD55M	m120308_025142_00122_c100303982550000001523012208061292_s1_p0/13027/ccs	m120308_025142_00122_c100303982550000001523012208061292_s1_p0/93/ccs
H	14	1578	99.0	+	0	0	2D14MD126MI40MI98MI53MI32MI331MI85MD277MI58M2D145MD18MD77MI211MI5M	m120308_025142_00122_c100303982550000001523012208061292_s1_p0/13061/ccs	m120308_025142_00122_c100303982550000001523012208061292_s1_p0/299/ccs
H	5	1586	94.4	+	0	0	142M2D35MD13MD145MI33M2D15MD64M2D14MD14M2D30MD16M2D8MD13MD80MD23MD13MD20M2D44MD76MD8M2D28MD9MD7MD36MD12MD158MD29MI40MD7MD63MI14MD23MD50M3D106MD158MI	m120308_025142_00122_c100303982550000001523012208061292_s1_p0/13082/ccs	m120308_025142_00122_c100303982550000001523012208061292_s1_p0/117/ccs
H	7	1592	99.4	+	0	0	D12MD93MD109MD13MI43MI78MI145MD15MI44MD66MD24MI24MI45MD107MD55MD154MD175MD378M	m120308_025142_00122_c100303982550000001523012208061292_s1_p0/13100/ccs	m120308_025142_00122_c100303982550000001523012208061292_s1_p0/134/ccs
H	14	1576	98.6	+	0	0	2D15MD147MI18MI134M2D7MI10MI82MI18MI112MI7MI24MD21MD53MD26MI25MD36MI138MD52MI185M2D103MI34MI24MD119MI7MI39MD38MI83MI5M	m120308_025142_00122_c100303982550000001523012208061292_s1_p0/13131/ccs	m120308_025142_00122_c100303982550000001523012208061292_s1_p0/299/ccs
H	8	1585	92.0	+	0	0	16MD43MD86MD47MI41MD58MD14MI18MD25M2D41MI31MI179M2D72M2D75MI49MI12MI20MD100MI8M2I41MD36MI8MI12MD17MD26MI47MD19M2D39MD39M3I45MD106MD26MI50MI104MD12M	m120308_025142_00122_c100303982550000001523012208061292_s1_p0/13140/ccs	m120308_025142_00122_c100303982550000001523012208061292_s1_p0/157/ccs
S	25	1577	*	*	*	*	*	m120308_025142_00122_c100303982550000001523012208061292_s1_p0/13143/ccs	*
H	9	1574	94.5	+	0	0	52MI77MD242MI41MI55MD44MI132MI42MD8MD152MD22M2I59MD141MI22MI17MI25M3D26MI14MD36M3I129M2I107MI15MI13MD21MI24MI15MI32MI	m120308_025142_00122_c100303982550000001523012208061292_s1_p0/13167/ccs	m120308_025142_00122_c100303982550000001523012208061292_s1_p0/175/ccs
H	0	1572	98.0	+	0	0	12MI59MI6MI13MD37MI17MD61MD84MI205MD18MI34MI23MI173MI81MI44MD57MI34MI45MI86MI189MI83MI11MI19MD45MI90MD16M23D	m120308_025142_00122_c100303982550000001523012208061292_s1_p0/13218/ccs	m120308_025142_00122_c100303982550000001523012208061292_s1_p0/42/ccs
H	11	1519	92.8	+	0	0	86MI40MI16M2I58M4I43MI10MI20MI21MI13MI5MI8M3I10MD15MI13M4I65M2I29M3I42M2I24M2I16MI33MI27MI20MI6MI44MI22M2I4MI41M2I9MI19MI8MI22MI25MI40M2I43MI19MI49MI45MI42MI13MI52M2I31MI6MI28MD109MI17MI12MI20MI82MI67M2I21MI7M	m120308_025142_00122_c100303982550000001523012208061292_s1_p0/13235/ccs	m120308_025142_00122_c100303982550000001523012208061292_s1_p0/195/ccs
H	5	1586	92.6	+	0	0	123M2D54MD13MD109MI35MI33M2D48MI22M3D20M3D18MD28MD21M2D16MD80M3D23MD14M2D19M2D19MD25M2D26M2D22MI26MD9MD29M2D15MD36MD12MD21MI140MD73MD101MD23MI16MD11MD67MI146MD50M	m120308_025142_00122_c100303982550000001523012208061292_s1_p0/13259/ccs	m120308_025142_00122_c100303982550000001523012208061292_s1_p0/117/ccs
H	6	1596	98.3	+	0	0	7M2I187MI84MI74MI27M2D76MI128MI15MI40MI5MI35MD32MI5MI24M2I128MI16MI71MI47MD14MI12MI25MD115MI17MI186MD19MD84MI106MI10M	m120308_025142_00122_c100303982550000001523012208061292_s1_p0/13281/ccs	m120308_025142_00122_c100303982550000001523012208061292_s1_p0/124/ccs
H	18	1585	93.6	+	0	0	235MD74MD11MD189MI27MD53MD44M3D165M2D55MI159MI13MD47MI128MD18MD48M2D25MI26MI34MD65MI17MD68MD66M	m120308_025142_00122_c100303982550000001523012208061292_s1_p0/13295/ccs	m120308_025142_00122_c100303982550000001523012208061292_s1_p0/713/ccs
H	6	1593	99.2	+	0	0	7M2I126MD61MI84MI57MI16MI103MI128MI15MI82MD32MI5MI24M2I38MI89MI16MI71MI74MI129MI10MI17MI170MD35MD84MI106MI10M	m120308_025142_00122_c100303982550000001523012208061292_s1_p0/13303/ccs	m120308_025142_00122_c100303982550000001523012208061292_s1_p0/124/ccs
H	11	1586	98.8	+	0	0	163MD102MI49MI249MD164MI217MD212MD190MD101MD16MI18MI13MD85M	m120308_025142_00122_c100303982550000001523012208061292_s1_p0/13322/ccs	m120308_025142_00122_c100303982550000001523012208061292_s1_p0/195/ccs
H	11	1550	94.8	+	0	0	6MI34M2I34M2I104MI21MI59MI56M2I8MI41MI44M2I19MI32MI188MD11MI39MI15MI22MD15MI8MI206MI13MI26MI45MI10MI38MI38MI16MI35MI128MI81MI28M2I31MI35MI62M	m120308_025142_00122_c100303982550000001523012208061292_s1_p0/13327/ccs	m120308_025142_00122_c100303982550000001523012208061292_s1_p0/195/ccs
H	12	1588	98.9	+	0	0	17M2D87MD161MD76MD26MD7MD122MD126MI21MD50M2I127MD213MI30MI98MD32MI92MI247MD44M	m120308_025142_00122_c100303982550000001523012208061292_s1_p0/13329/ccs	m120308_025142_00122_c100303982550000001523012208061292_s1_p0/205/ccs
H	10	1562	96.9	+	0	0	59MI34MD16M2D14MI15MI9M3D27MI26MI96MI49M2I84MD13MI46M2I23MI10M2I25MD76MI85MD59MI97MI51MI22M2I22MD104MI8MI14MI111MI57MD27M2I61MI33MD96MI15M2I10M3I46M10D	m120308_025142_00122_c100303982550000001523012208061292_s1_p0/13350/ccs	m120308_025142_00122_c100303982550000001523012208061292_s1_p0/181/ccs
H	6	1565	99.0	+	0	0	7M2I126MD61MI84MI74MI104MI66MI31MI25MI18MI40MI41MD34M3I26M2I38MI44MI44MI16MI13MI57MI74MI140MI17MI90MD29MI87M2D12MI40MD13MI15MD21MI17M2I54M23I	m120308_025142_00122_c100303982550000001523012208061292_s1_p0/13374/ccs	m120308_025142_00122_c100303982550000001523012208061292_s1_p0/124/ccs
H	16	1595	96.4	+	0	0	D27M2D17MD14MD23MD55MD27MI31MD22MI30MD20MD42M2D11M2D46MD79MD111MI49MI21MI33MD17MI23M2D17MD25MD20MI21MD110MI83MI35MD35MI52MD60MD37MD25MI44MD60MD27MD20MD28MI35MD76MI14MD31MD9M	m120308_025142_00122_c100303982550000001523012208061292_s1_p0/13405/ccs	m120308_025142_00122_c100303982550000001523012208061292_s1_p0/377/ccs
H	25	1585	92.9	+	0	0	86MD30MI31MD60MI10MI46M3D73MD12M2I13MD87MD7MD30MD30MD28MI13MD30MD22MI32MD12M2D34M3D14M2D19MI12MD26M2D19MD54MI26MD23M3I38MI11MI13MD51MD11MI63MI47MI10MD9MD16MD11M2I52MI43MI47MD159MD48M4I44M	m120308_025142_00122_c100303982550000001523012208061292_s1_p0/13419/ccs	m120308_025142_00122_c100303982550000001523012208061292_s1_p0/13143/ccs
H	11	1572	99.7	+	0	0	70MI612MI45MI22MD30MI156MI159MI22MI30MI101MI125MI84MI18MI90MI7M	m120308_025142_00122_c100303982550000001523012208061292_s1_p0/13426/ccs	m120308_025142_00122_c100303982550000001523012208061292_s1_p0/195/ccs
H	11	1581	99.6	+	0	0	2I563MD164MI22MD316MI162MI144MD109MI98M	m120308_025142_00122_c100303982550000001523012208061292_s1_p0/13432/ccs	m120308_025142_00122_c100303982550000001523012208061292_s1_p0/195/ccs
H	17	1593	98.3	+	0	0	210MD52MD18MD17MD50M2D12MD13MD11MD179MD48MI18MD163MI45MI15MD9MD44MD215M3I10MI185MD17MD29MD68MI27MD14MD7MD41MD55M	m120308_025142_00122_c100303982550000001523012208061292_s1_p0/13482/ccs	m120308_025142_00122_c100303982550000001523012208061292_s1_p0/612/ccs
H	11	1576	99.0	+	0	0	49MI29MI324MI11MD149MD164MI10MI11MD125MI203MI351MI8MI13MI28MI98M	m120308_025142_00122_c100303982550000001523012208061292_s1_p0/13491/ccs	m120308_025142_00122_c100303982550000001523012208061292_s1_p0/195/ccs
H	5	1583	99.0	+	0	0	180MD10MD147MI31M2D15MD38MI14MD11MD12M2D16M2D30MD15MD9MD13MD12MI69MD21MD13MD20M2D19MD25MD76MD8MD28MD9MD7MD36MD12MD162MD23MI49MD78MD23MD40MD11MD22MD83MD159M	m120308_025142_00122_c100303982550000001523012208061292_s1_p0/13496/ccs	m120308_025142_00122_c100303982550000001523012208061292_s1_p0/117/ccs
H	3	1582	96.1	+	0	0	D11MI47MI55MD32M2D15MI11MD64MI80MD121MI25MD101MD65M3D49M2D63MD25MI101MD75MI58MD73MI327MD28MD35MI28MD17MD43MD12M	m120308_025142_00122_c100303982550000001523012208061292_s1_p0/13553/ccs	m120308_025142_00122_c100303982550000001523012208061292_s1_p0/93/ccs
H	5	1543	96.2	+	0	0	5MI55MI118MD43MI112M3I30M2D15MD9MI26M2I15MD21MD18M2D30MD15MD9MD13MD23MI58MD21MD31MD25MI20MD40MI12MI30MD12MI15MD9MD43MD12MD24MI28M2I29MI7MI27M2I25MI10MD29MI128MD20MD15MI66MI10MI24MI54M2I10MI56MI72M	m120308_025142_00122_c100303982550000001523012208061292_s1_p0/13555/ccs	m120308_025142_00122_c100303982550000001523012208061292_s1_p0/117/ccs
H	10	1580	95.2	+	0	0	310MI31MD61MD44M3I39MD71MD24MD14M2I22MD25MD73MI159MI13MI36MI22MI78MI124MD118MD30MI11MI81MD31MD142M10D	m120308_025142_00122_c100303982550000001523012208061292_s1_p0/13564/ccs	m120308_025142_00122_c100303982550000001523012208061292_s1_p0/181/ccs
H	0	1586	98.2	+	0	0	94MD54MD351MD53MI49MD19MD105MI22MI21MI22MD38MI44MD23MD115MI49MD220MD75MI10MD42MD28MI78MI39M23D	m120308_025142_00122_c100303982550000001523012208061292_s1_p0/13578/ccs	m120308_025142_00122_c100303982550000001523012208061292_s1_p0/42/ccs
H	11	1583	99.5	+	0	0	373MI188MD167MI22MD187MD27MI520MI96M	m120308_025142_00122_c100303982550000001523012208061292_s1_p0/13582/ccs	m120308_025142_00122_c100303982550000001523012208061292_s1_p0/195/ccs
H	10	1584	98.0	+	0	0	98MD101MD154MI49MD26MD131MD38M2I75MD205MI27MI22MI22MI324MD121MD173M10D	m120308_025142_00122_c100303982550000001523012208061292_s1_p0/13602/ccs	m120308_025142_00122_c100303982550000001523012208061292_s1_p0/181/ccs
H	10	1570	95.2	+	0	0	I151MI115MI82MI51MD91MI15MI23MI37MI14MI22MI23M2D35MD187MD23MI35MI15MI10MI11MI24MI296MD27M2I32MI62MD96MI76M10D	m120308_025142_00122_c100303982550000001523012208061292_s1_p0/13615/ccs	m120308_025142_00122_c100303982550000001523012208061292_s1_p0/181/ccs
H	11	1599	98.9	+	0	0	16MI177MD85MD20MI74MD39MI151MD123MD64MD86M2D27MD7MD79MD32MD41MD9MD78MD315M2D59MI57MD12MD29M	m120308_025142_00122_c100303982550000001523012208061292_s1_p0/13656/ccs	m120308_025142_00122_c100303982550000001523012208061292_s1_p0/195/ccs
H	16	1554	94.1	+	0	0	D36MI47MD22MI29MD14MI12MI25MI32MI51MI5MI58M2I23MI5MI11MI66MI63MI45MI79MI23MD17MI23MD17MD25MD20MI21MD9MD41MI59MI27MI36MI42MI13M3I33M2I33MI23MI10MI8MI48MI18MD35M2D71MD53MD18MD105MD39M3I17MI21MD9M	m120308_025142_00122_c100303982550000001523012208061292_s1_p0/13670/ccs	m120308_025142_00122_c100303982550000001523012208061292_s1_p0/377/ccs
H	0	1581	99.2	+	0	0	16MI77MD54MD61MD109MI163MI34MI34MI49MD58MD89MI82MI44MD138MI168MD250MI125M23D	m120308_025142_00122_c100303982550000001523012208061292_s1_p0/13673/ccs	m120308_025142_00122_c100303982550000001523012208061292_s1_p0/42/ccs
H	10	1581	97.9	+	0	0	36MD141MI173MI51MD26MD10MD64MI10MI45MD42MD57MI15MI153MD50MI20MI30MI28MI315MD30MI93MD64MI31MD77M10D	m120308_025142_00122_c100303982550000001523012208061292_s1_p0/13717/ccs	m120308_025142_00122_c100303982550000001523012208061292_s1_p0/181/ccs
H	24	1578	95.7	+	0	0	16M3I39MI32M13I29M2I13M3I21M7I14MI11MD26MI9M2I14MI14M2I16M3I20MI10MI29MD23MD17MI13MI22MI39MI20M3I28MI17MI29MD18MI37M2I35MI11MI17M5I12MI18M6I15MI9MI6M2I21M2I14MI21MI21MI38M2D19MI23MI68M4I38M2I75MI51MI24MI61MI134MI7MI57MD20MI70MI67MI43M	m120308_025142_00122_c100303982550000001523012208061292_s1_p0/13722/ccs	m120308_025142_00122_c100303982550000001523012208061292_s1_p0/12449/ccs
H	13	1581	95.0	+	0	0	183M2D232MD17MD53MD50MI33M3I94MD10MD178MD13MD11M2D22MD42MI24MI20MD41MD22MD71MD94MD11MI26MD114MD84M2D38MD76M	m120308_025142_00122_c100303982550000001523012208061292_s1_p0/13749/ccs	m120308_025142_00122_c100303982550000001523012208061292_s1_p0/280/ccs
H	4	1578	97.8	+	0	0	6MD36MD26MD11M2D99M2D34MD45MD13MD24M2D33MD12MD48MD9MD13M3D15M2D25MD12MD39M3D22MD12MD28M2D45MD10M2D19MD11MD24M2D15MD9MD36MD22MD68MI60MD18MD43MD51MD9MD33MD18MD17M3D14M2D75M2D12MI54MD65MD22MD28MD33M2D28MD40MI12MD24M38D	m120308_025142_00122_c100303982550000001523012208061292_s1_p0/13783/ccs	m120308_025142_00122_c100303982550000001523012208061292_s1_p0/95/ccs
H	16	1597	95.7	+	0	0	D25MD34MD25MD23MI28M2D27MI31MD22MI52MD50MD147MD41MD25MD36M2D98M2D37MD17MD25MD20MI21MD9MD101MI102MD17MD70MI16M2D60MI37MD70MD74MI14MD16MD49MI19MD43MD85M	m120308_025142_00122_c100303982550000001523012208061292_s1_p0/13800/ccs	m120308_025142_00122_c100303982550000001523012208061292_s1_p0/377/ccs
H	5	1587	98.7	+	0	0	26MI45MD39MI68MD11M3D146MI31M2D15MD38MI14MD11MD12M2D16M2D30MD15MD9MD13MD82MD21MD13MD20M2D19MD25MD76MD10MD26MD9MD7MD36MD12MD92MI69MD71M2D20MD45MD15MD23MD42MD9MD105MD159M	m120308_025142_00122_c100303982550000001523012208061292_s1_p0/13808/ccs	m120308_025142_00122_c100303982550000001523012208061292_s1_p0/117/ccs
H	17	1589	97.5	+	0	0	331MD15M2D13MD13MD11MD64MI98MD42MD22MI34MI146MI61MD9MD44MD105MD78MI15M2D16M3I10M2I34MD45MD22MI36MI29MD16MD95MD19MI16MD11MD62MD55M	m120308_025142_00122_c100303982550000001523012208061292_s1_p0/13818/ccs	m120308_025142_00122_c100303982550000001523012208061292_s1_p0/612/ccs
H	2	1586	99.1	+	0	0	158MD150MI713MI544MD19M	m120308_025142_00122_c100303982550000001523012208061292_s1_p0/13840/ccs	m120308_025142_00122_c100303982550000001523012208061292_s1_p0/67/ccs
H	15	1583	94.8	+	0	0	40MI71MD24MD22MI45M2D17MI89MD30M4I67MI7MI12MI20MD17MI127MD40M2D50M2D24MD41MD18MD7MD31M2I67MD21MI79MD32MI37MD37MI17MI32MI17M2I97MD112MI104MI18MI95M	m120308_025142_00122_c100303982550000001523012208061292_s1_p0/13861/ccs	m120308_025142_00122_c100303982550000001523012208061292_s1_p0/371/ccs
H	2	1587	99.6	+	0	0	410MD122MD14MD245MD81MD24MI217MI129MI76MI56MI186MD21M	m120308_025142_00122_c100303982550000001523012208061292_s1_p0/13884/ccs	m120308_025142_00122_c100303982550000001523012208061292_s1_p0/67/ccs
H	3	1579	97.4	+	0	0	D93MD17MD36M2D28MD64MI80MD116MD176MD49MD21M2D63MD127MD39MI125MI298MI55MD7MD39MI77MD14MI38M2I	m120308_025142_00122_c100303982550000001523012208061292_s1_p0/13905/ccs	m120308_025142_00122_c100303982550000001523012208061292_s1_p0/93/ccs
H	3	1581	98.2	+	0	0	D115MD31MD28MD64MI80MD45MD71MD229MD17M2D63MD21MI49MI55MD252MI391MD17MD10MD28M	m120308_025142_00122_c100303982550000001523012208061292_s1_p0/13908/ccs	m120308_025142_00122_c100303982550000001523012208061292_s1_p0/93/ccs
H	12	1576	99.4	+	0	0	51MI213MD70MD166MD45MI489MI30MI16MI26MI11MI67MI6MI92MI24MD155MI111M	m120308_025142_00122_c100303982550000001523012208061292_s1_p0/13939/ccs	m120308_025142_00122_c100303982550000001523012208061292_s1_p0/205/ccs
H	24	1580	93.4	+	0	0	9M7D49MI31M14I31M6I31M7I14MI37MI9M2I14MI14M2I16M3I14MI16MI29MD40MI37M2I15MI7MI13MI20M3I22MI5MI17MI25M2D60M2I35MI11M2I16M5I12MI19M5I25MI6M2I21M2I14MI12MI8MI21MI37MD20MI92M4I39MI127MI26MI43MI15MI10MI123MI7MI148MI12MI16MI37MI35MI7M	m120308_025142_00122_c100303982550000001523012208061292_s1_p0/13966/ccs	m120308_025142_00122_c100303982550000001523012208061292_s1_p0/12449/ccs
H	16	1607	97.8	+	0	0	D25MD34MD25MD18MD26MD8MD27MI54MI22MD71MD8MD33MD153M3D34MD43MD52MD28MD41MD17MD25MD20MI21MD46MD167MD17MD70MI17MD97MD70MD89M2D8MD10MD64MD13MD33MD76MD9M	m120308_025142_00122_c100303982550000001523012208061292_s1_p0/13981/ccs	m120308_025142_00122_c100303982550000001523012208061292_s1_p0/377/ccs
H	3	1573	97.2	+	0	0	3I22MI106MI13MD28MD64MI80MD116MD82MD96MD47MD21M2D63MD63MD65M2D101MI46MI83MI90M2I318MD55M	m120308_025142_00122_c100303982550000001523012208061292_s1_p0/14002/ccs	m120308_025142_00122_c100303982550000001523012208061292_s1_p0/93/ccs
H	15	1503	93.5	+	0	0	56I60M2D31MD11MI17MI27M2D109MD19MD9M4I40MD15MD16M2I15MI146MI18MD34MD57MD70MI11MD7MD31M2I8MI10MI47MI15M3I100M3I11MI76M2I14MI36M2I12M2I8MI36MI23MD38M2I50MD30MD20MI18MI22M2I61MI20M2I10M2I34MI9MI35M	m120308_025142_00122_c100303982550000001523012208061292_s1_p0/14039/ccs	m120308_025142_00122_c100303982550000001523012208061292_s1_p0/371/ccs
H	6	1603	98.8	+	0	0	8MI57MD69MD61MI24MD125MD10MI103MI128MI15MI40MI41M2D32MI5MI24M2I38MI89MI16MI71MI74MI158MI91MD114MD20MD171MI10M	m120308_025142_00122_c100303982550000001523012208061292_s1_p0/14045/ccs	m120308_025142_00122_c100303982550000001523012208061292_s1_p0/124/ccs
H	12	1587	99.1	+	0	0	16MD35MI207M2D242MD53MD19MD494MI130MI92MI77MD7MD37MI153MD16M	m120308_025142_00122_c100303982550000001523012208061292_s1_p0/14050/ccs	m120308_025142_00122_c100303982550000001523012208061292_s1_p0/205/ccs
H	0	1589	99.3	+	0	0	94MD54MD61MD290MD53MI49MD19MD94MD34MI44MD38MI44MD138MI49MI96MD46MD352M23D	m120308_025142_00122_c100303982550000001523012208061292_s1_p0/14085/ccs	m120308_025142_00122_c100303982550000001523012208061292_s1_p0/42/ccs
H	14	1577	98.9	+	0	0	2D14MD32MI135MI130MD10MI10MI439MI303MI42M2D41MI121MD77MI211MI5M	m120308_025142_00122_c100303982550000001523012208061292_s1_p0/14095/ccs	m120308_025142_00122_c100303982550000001523012208061292_s1_p0/299/ccs
H	5	1561	96.6	+	0	0	12MI67MI110MD12MI167M2D13MD38MI14MD11MD12M2D18MD23MI19MD9MD13MD82MD21MD13MD20M2D19MD60MI48MD28MD9MD43MD12MD33MI111M2I11MD16MI12MI12MI34MD101MD40MD11MD56MI10MI37MD142MI13M3I	m120308_025142_00122_c100303982550000001523012208061292_s1_p0/14113/ccs	m120308_025142_00122_c100303982550000001523012208061292_s1_p0/117/ccs
H	17	1580	96.3	+	0	0	238MD109M2D12MD13MD11MD28MD33M3I37MI119M4I39MD145MI61MD9MD44MD46MD169M3I10MI67MI117MD114MI27MD62MD55M	m120308_025142_00122_c100303982550000001523012208061292_s1_p0/14128/ccs	m120308_025142_00122_c100303982550000001523012208061292_s1_p0/612/ccs
H	11	1568	99.5	+	0	0	2I4MI136MI51MI18MI516MI20MD314MI173MI28M2I79MI72MI33M2I26MI39MI58M	m120308_025142_00122_c100303982550000001523012208061292_s1_p0/14139/ccs	m120308_025142_00122_c100303982550000001523012208061292_s1_p0/195/ccs
H	16	1571	96.6	+	0	0	D25MD34MD25MD52MD27MI54MI93MD8MD26MI116MI8M2I189MD36MI21MD36MI8MI21MD110M2I101MD17MD77MI10MD88MI43MI34MD89MD82MD14MI31MD45MI34M5I	m120308_025142_00122_c100303982550000001523012208061292_s1_p0/14166/ccs	m120308_025142_00122_c100303982550000001523012208061292_s1_p0/377/ccs
H	16	1595	97.5	+	0	0	D25MD34MD25MD52MD27MI54MI93MD8MD33MD85MI10MD54MD160MD58MD23M2D22MI21MD110MI27MD75MD17MD17MI15MD55MD97MD70M2D107MD64MD46MD42MI33MD9M	m120308_025142_00122_c100303982550000001523012208061292_s1_p0/14196/ccs	m120308_025142_00122_c100303982550000001523012208061292_s1_p0/377/ccs
H	0	1557	98.6	+	0	0	94MD54MD13MD223M3I26MI32MD32MI16MD57MI49MD19MD129M2I19MI57M2I55MD14MI15MD26MI72MI44MD74MI32MD165MD180MI47MD	m120308_025142_00122_c100303982550000001523012208061292_s1_p0/14207/ccs	m120308_025142_00122_c100303982550000001523012208061292_s1_p0/42/ccs
H	7	1584	96.6	+	0	0	D4MD248MD19MI79MI15MD9MI39M2D72MD67MI45MD45MI155MD32MI12MI269MD100MI89MD20MI59MI50MI65MI71MI9M	m120308_025142_00122_c100303982550000001523012208061292_s1_p0/14264/ccs	m120308_025142_00122_c100303982550000001523012208061292_s1_p0/134/ccs
H	13	1578	94.4	+	0	0	16MI166MD34MD159MD23M2D33MD85MI16MI25MI8M3I56MI16MI19MD11MD178MD13MD11M2D22MD42MI24MI20MD15MD26MD22MD71MD94MD11MI109MD31MD84M2D38MD76M	m120308_025142_00122_c100303982550000001523012208061292_s1_p0/14268/ccs	m120308_025142_00122_c100303982550000001523012208061292_s1_p0/280/ccs
H	18	1591	92.9	+	0	0	5MI70MI231MD18MD167MD76MI20MD44M3D13MD16MD25MD84M2D26M3D56MD22MD29MD19MI103M2D176MD66M2D25MI12MD14MI62MD103MI63MI21M	m120308_025142_00122_c100303982550000001523012208061292_s1_p0/14270/ccs	m120308_025142_00122_c100303982550000001523012208061292_s1_p0/713/ccs
H	3	1579	98.2	+	0	0	D146MD28MD64MI80MD116MD14MI214MD17M2D63MD127MD644MD55M	m120308_025142_00122_c100303982550000001523012208061292_s1_p0/14279/ccs	m120308_025142_00122_c100303982550000001523012208061292_s1_p0/93/ccs
H	5	1583	98.8	+	0	0	180MD10MD147MI31M2D15MD38MI14MD11MD12M2D16M2D30MD15MD9MD13MD82MD21MD13MD20M2D19MD48MI52MD8MD28MD13M3D39MD12MD162MD73MD78MD23MD40MD11MD105MD159M	m120308_025142_00122_c100303982550000001523012208061292_s1_p0/14315/ccs	m120308_025142_00122_c100303982550000001523012208061292_s1_p0/117/ccs
H	7	1584	99.0	+	0	0	D271MI78MI163MI75MD56MI418MI10MI121MD7MD51MI283MD46M	m120308_025142_00122_c100303982550000001523012208061292_s1_p0/14352/ccs	m120308_025142_00122_c100303982550000001523012208061292_s1_p0/134/ccs
H	17	1585	96.6	+	0	0	36MI171MD138M2D13MD13MD11MD25MD41MD104MI12MD44MI26MD64MD70MI20MI66M3D22MI25MD215M3I57MD21MI24MI24MI38MD13MI39MD86M3I29MD67M2D50M	m120308_025142_00122_c100303982550000001523012208061292_s1_p0/14360/ccs	m120308_025142_00122_c100303982550000001523012208061292_s1_p0/612/ccs
H	5	1586	95.4	+	0	0	8M2D42MD104MD12MI10MD13MD28MD75MD13MD21MI7MI21MI11M2D45MI45M3D16MI4M4D27MI13M2D21MD78MD25MD13MD18MD21MD25MD20MI55MD8MD28MD9MD9M2D34MD12MD162MD73MD47MD31MD17MD6MD40MD11MD32MI48MD24MD11MD13MI134M	m120308_025142_00122_c100303982550000001523012208061292_s1_p0/14404/ccs	m120308_025142_00122_c100303982550000001523012208061292_s1_p0/117/ccs
H	10	1578	95.2	+	0	0	60MI35MI27MI16M2I189MD19MI44MD7MD26MD24MI56MI49MD11MD26MI12MI47MD17MD151MI11MI40MI14MD37MI22MI324MD27MI93MD173M10D	m120308_025142_00122_c100303982550000001523012208061292_s1_p0/14406/ccs	m120308_025142_00122_c100303982550000001523012208061292_s1_p0/181/ccs
H	19	1587	97.5	+	0	0	16MD256MI63MI42MD249MD55M3D15MD36MI47M3D9MD124MD10MD57MD12MI83MD38MD18MD79MD27MI92MD16MI53MD14MD153M2D	m120308_025142_00122_c100303982550000001523012208061292_s1_p0/14419/ccs	m120308_025142_00122_c100303982550000001523012208061292_s1_p0/2781/ccs
H	5	1591	97.9	+	0	0	48MI12M2D58MD19MI19MD19MD13MD56MD51M2D9MD29MI14MI18M2D15MD38MI14MD11MD12M2D16M2D30MD15MD9MD13MD11MD71MD21MD33M2D19MD25MD76MD8MD28MD9MD7MD36MD12MD19MD120MI18MD77MD78MD23MD40MD11MD100MD8M2D156M	m120308_025142_00122_c100303982550000001523012208061292_s1_p0/14426/ccs	m120308_025142_00122_c100303982550000001523012208061292_s1_p0/117/ccs
H	12	1581	98.5	+	0	0	51MI100MD16MI11MD34MI47MD79MI45MD27MI68MD13MD96MD38MD100MD306MI30MI28MD102MI38MI53MI133M2I83MD14MI58M	m120308_025142_00122_c100303982550000001523012208061292_s1_p0/14448/ccs	m120308_025142_00122_c100303982550000001523012208061292_s1_p0/205/ccs
H	9	1583	98.7	+	0	0	130MD230MD60MI47MD222MD318MD66MI61M2D220MI102MI15MI13MD21MI24MI46M3I	m120308_025142_00122_c100303982550000001523012208061292_s1_p0/14450/ccs	m120308_025142_00122_c100303982550000001523012208061292_s1_p0/175/ccs
H	12	1582	97.0	+	0	0	16MD35MI103MI77MD29MD234MD175MD126M2I22MI80MD37MD15MD24MD58MI30MI130MI92M2I290M	m120308_025142_00122_c100303982550000001523012208061292_s1_p0/14461/ccs	m120308_025142_00122_c100303982550000001523012208061292_s1_p0/205/ccs
H	5	1591	99.0	+	0	0	5MD175MD10MD147MI31M2D15MD38MI14MD23M2D16M2D30MD13M2D11MD13MD82MD21MD13MD20M2D19MD25MD76M2D8MD28MD9MD7MD36MD12MD162M2D74M2D77MD23MD40MD11MD56MD49MD149M2D10M	m120308_025142_00122_c100303982550000001523012208061292_s1_p0/14560/ccs	m120308_025142_00122_c100303982550000001523012208061292_s1_p0/117/ccs
H	3	1576	98.0	+	0	0	D35MI79MD31MD28MD64MI80MD116MD229MD17M2D190MD132MI353MI61MI95MD55M	m120308_025142_00122_c100303982550000001523012208061292_s1_p0/14566/ccs	m120308_025142_00122_c100303982550000001523012208061292_s1_p0/93/ccs
H	17	1590	98.2	+	0	0	347M2D12MD13MD11MD12MD44MI51MD37MD23MD36MD23MI13MD56MD145MI28MD9MD44MD215M3I10MI185MD65MD49MI27MD62MD38MI16M	m120308_025142_00122_c100303982550000001523012208061292_s1_p0/14586/ccs	m120308_025142_00122_c100303982550000001523012208061292_s1_p0/612/ccs
H	17	1591	98.5	+	0	0	73MD186MD87M2D26MD13M2D22MD73MD130MI30MD151MI61MD9MD44MD149MI20MD45M3I10MI53MD14MD60MD58MD76MI23MI13MI27MD9MD53M2D54MI	m120308_025142_00122_c100303982550000001523012208061292_s1_p0/14599/ccs	m120308_025142_00122_c100303982550000001523012208061292_s1_p0/612/ccs
H	25	1587	93.8	+	0	0	86MD30MI143MD18M3D58MD14MI15MD87MD7MD30MD30MD42MD36MD61M2D34M3D15MD18MI37MD20MD81MD23M3I38MI11MI13MD51MD11MI63MI47MI10MD9MD16MD11M2I52MI43MI66MD140MD48M4I44M	m120308_025142_00122_c100303982550000001523012208061292_s1_p0/14617/ccs	m120308_025142_00122_c100303982550000001523012208061292_s1_p0/13143/ccs
H	2	1583	99.2	+	0	0	70MI40MI183MD203MI153MD90MI9MI209MI34MD589M	m120308_025142_00122_c100303982550000001523012208061292_s1_p0/14646/ccs	m120308_025142_00122_c100303982550000001523012208061292_s1_p0/67/ccs
H	13	1579	93.0	+	0	0	34MI47M2I25MI18MI12MD42M4D14MI23MI150MD51MD45MI65MI34M3I22MD72MD10MD45MI20MD35MD77MD13MD11M2D22MD42MI24MI20MD19MI21MD22MD154MD11MD11MI49MD91MD84M3D38MD32MD22MD22M	m120308_025142_00122_c100303982550000001523012208061292_s1_p0/14672/ccs	m120308_025142_00122_c100303982550000001523012208061292_s1_p0/280/ccs
H	1	1577	99.0	+	0	0	60MD29MD43MD5MD82MD189MD25MD98MD34MD133MD219MD7MD45MD26MD54MD23MD7MD114M2D39MD124MD12M2D8M2D95MD21M2D32MD24M9I	m120308_025142_00122_c100303982550000001523012208061292_s1_p0/14689/ccs	m120308_025142_00122_c100303982550000001523012208061292_s1_p0/58/ccs
H	5	1587	98.8	+	0	0	180MD10MD147MI31M2D15MD38MI14MD11MD12M2D16M2D30MD15MD11M2D11MD73MD5MD25MD13MD20M2D19MD23M2D78MD8MD28MD9MD7MD36MD12MD235MD63MD15MD23MD40MD11MD105MD159M	m120308_025142_00122_c100303982550000001523012208061292_s1_p0/14698/ccs	m120308_025142_00122_c100303982550000001523012208061292_s1_p0/117/ccs
H	2	1542	98.8	+	0	0	8I22MI44MI35MI63MI49MI77MI11M2I55MI56MI7MI71M2I17MI24MI100MI43MI43MI34M3I87MI35M2I54MI108MI32MI9M2I197MI52MI24MI86MI6MI22MI70MI9M	m120308_025142_00122_c100303982550000001523012208061292_s1_p0/14703/ccs	m120308_025142_00122_c100303982550000001523012208061292_s1_p0/67/ccs
H	16	1591	97.4	+	0	0	D25MD22MI10MD28MD21MI28MD27MI54MI46MD45MD10MD86MI34MD208MD14MD41MD17MD25MD20MI131MI102MD17MD88MD7MD34MI55MD70MD89MD18MD64MD46MD85M	m120308_025142_00122_c100303982550000001523012208061292_s1_p0/14734/ccs	m120308_025142_00122_c100303982550000001523012208061292_s1_p0/377/ccs
H	10	1554	98.0	+	0	0	22I133MI185MD10MI51MD72MI54MI29MD66MI48MD76MI89MI34M2I53MI27M2I176MI120MD18MD30MI93MD173M10D	m120308_025142_00122_c100303982550000001523012208061292_s1_p0/14771/ccs	m120308_025142_00122_c100303982550000001523012208061292_s1_p0/181/ccs
H	16	1600	96.7	+	0	0	25MD34MD25MD23MD29MD14MI42MD10MD109MD8MD136MD105MI92MD9MD58MD25MD20MI21MD9MD101M2I54MI46MD17MD89MD45MD121MD32MD57MD18MD64MD46MD16MD29MI20M4D10MD9M	m120308_025142_00122_c100303982550000001523012208061292_s1_p0/14786/ccs	m120308_025142_00122_c100303982550000001523012208061292_s1_p0/377/ccs
H	21	1582	93.9	+	0	0	40M2D90MI28MD7M2D7MI98MI84MD18MI20MI44MD119MI15MI62MI106MI166MI59MI24MI9MD10MI17MI31MI26MD30MI55M2I38MD15MI49MI20M11D15M21D49MI25MI18MI111MD34M	m120308_025142_00122_c100303982550000001523012208061292_s1_p0/14800/ccs	m120308_025142_00122_c100303982550000001523012208061292_s1_p0/7938/ccs
H	14	1584	98.5	+	0	0	2D4MD10MD95MD7MD65MI74MI56MD10MI37MD92MD16MD158MD21MD47MI327MD32MD66M3D131MD16MD16MD27MD16MD34MI205M12I	m120308_025142_00122_c100303982550000001523012208061292_s1_p0/14801/ccs	m120308_025142_00122_c100303982550000001523012208061292_s1_p0/299/ccs
H	16	1591	96.4	+	0	0	D25MD34MD25MD52MD27MI54MI93MD8MD97MI245MD58MD45MI21MD96MD14MI103MD16MD89MD96MD60MI11MD81MD24MD13MD20MI33M2D6MI32MD8M2D26MI45MD9M	m120308_025142_00122_c100303982550000001523012208061292_s1_p0/14821/ccs	m120308_025142_00122_c100303982550000001523012208061292_s1_p0/377/ccs
H	17	1594	97.6	+	0	0	311MD35M2D13MD13MD11MD32MD26MD147MD22MI40MD123MD18MI22MI43M3D46M2D107MD110M3I10MI106MI34MD26MD18MD46MD13MI14M2D40MI27MD54MD53MI9M	m120308_025142_00122_c100303982550000001523012208061292_s1_p0/14842/ccs	m120308_025142_00122_c100303982550000001523012208061292_s1_p0/612/ccs
H	24	1573	95.0	+	0	0	10MI10M3I14MI14MI20MI16M13I22MI6M2I13M3I21M7I14MI11MD21M2I16M6I22M2I16M2I21MI10MI29MD40MI9M2I25MI17MI21MI14M4I21MI11MI40MD25MI12MD25M2I35MI11MI17M5I12MI18M6I15MI9MI6M2I21M2I14MI21MI21MI38M2D19MI86M3I45M2I70MI29MI26MI86MI10MD82MD42MI7MI16MD41MD41MD50MI34MI32MI23MI19M	m120308_025142_00122_c100303982550000001523012208061292_s1_p0/14844/ccs	m120308_025142_00122_c100303982550000001523012208061292_s1_p0/12449/ccs
H	15	1560	91.1	+	0	0	17I23MI71M2D24MD22MI17MI27M2D17MI121M4I74MI11MI20MD124MI20MD90M2D24MD59MD7MD31M2I88MI79MD32MI37MD14MD21MI16MI30MD11M2I8M2I36M3I60MD110MI106MI18MI95M	m120308_025142_00122_c100303982550000001523012208061292_s1_p0/14848/ccs	m120308_025142_00122_c100303982550000001523012208061292_s1_p0/371/ccs
H	9	1524	90.6	+	0	0	6MI9M3I66MI9MI13MI14M2I16M3I29MI8MI10MI22M2I6MI19M2I78MI8MI135MD24MI20M3I40MI28MI35M2I11MI4MI32MI15MD8MD67MD62MD25MI27MI52MI29MI10MI12MI19MI15M2I10M2I40M2I26MI22MD44MI94MI20MI64M2I23MI47M3I18MI12M2I13MI13MD21MI9M2I13MI15M2I18MI12MI	m120308_025142_00122_c100303982550000001523012208061292_s1_p0/14852/ccs	m120308_025142_00122_c100303982550000001523012208061292_s1_p0/175/ccs
H	13	1564	93.4	+	0	0	58MI124M2D10MI238MD56MI17MI27MI34M3I47MI45MD11MD20MI15MI104MI10MI25MD24M2D22MD42MI24MI20MD63MD18MI52MD94MD11MI140MD84M2D106MI7M	m120308_025142_00122_c100303982550000001523012208061292_s1_p0/14869/ccs	m120308_025142_00122_c100303982550000001523012208061292_s1_p0/280/ccs
H	5	1580	98.7	+	0	0	180MD10MD119MI25MI33M2D15MD38MI14MD11MD12M2D16M2D30MD15MD9MD13MD69MI8MD25MD13MD20M2D19MD25MD23MI11MI17MI22MD8MD28MD9MD7MD36MD12MD162MD61MD12MD55MD23MD23MD40MD11MD67MI37MD159M	m120308_025142_00122_c100303982550000001523012208061292_s1_p0/14884/ccs	m120308_025142_00122_c100303982550000001523012208061292_s1_p0/117/ccs
H	6	1586	98.8	+	0	0	7M2I68MD55MD135MI11MI76MI85M2I16MI65MI18M2I39MI18MI40MI51MD22MI5MI24M2I38MI89MI13M2I15MI47MI9MI74MI33MD96MI10MI17MI44MI160MD191MI10M	m120308_025142_00122_c100303982550000001523012208061292_s1_p0/14887/ccs	m120308_025142_00122_c100303982550000001523012208061292_s1_p0/124/ccs
H	9	1587	98.9	+	0	0	64MD69MD22MD205MD12M2I96MD142MD78MD8MD17MD359MI61M2D219MI104MI14MI13MD21MI24MI16MI31MI	m120308_025142_00122_c100303982550000001523012208061292_s1_p0/14894/ccs	m120308_025142_00122_c100303982550000001523012208061292_s1_p0/175/ccs
H	0	1589	98.0	+	0	0	94MD54MD13MD24MD8MI15MD157M2D98MD31MD57MI68MD129MI81MI44MD138MI20MI69MI46MD75MD98MD115MI10MI46MD61M23D	m120308_025142_00122_c100303982550000001523012208061292_s1_p0/14906/ccs	m120308_025142_00122_c100303982550000001523012208061292_s1_p0/42/ccs
H	0	1602	99.0	+	0	0	10MD84MD6M2D48MD63MD55M2D67MI82MI40MD38MD46MD11MI49MD19MD95MD33MI44MD38MI44MD138MI179MI19MD153MI191M33D	m120308_025142_00122_c100303982550000001523012208061292_s1_p0/14942/ccs	m120308_025142_00122_c100303982550000001523012208061292_s1_p0/42/ccs
H	25	1586	93.4	+	0	0	86MD30MI143MD16M2D60MD14MI100MD9MD30MD30MD42MD97M2D34M3D15MD18MI38M2D19MD81MD23M3I50MI13MD51MD11MI63MI47MI10MD9MD16MD11M2I52MI43MI28MD38MD140MD48M4I43MI	m120308_025142_00122_c100303982550000001523012208061292_s1_p0/14947/ccs	m120308_025142_00122_c100303982550000001523012208061292_s1_p0/13143/ccs
H	8	1581	93.4	+	0	0	79MI289MD22MI76M2I133M2D72M2D75MI49MI12MI20MD111M3I113MD17MD60MD55MD87MD106MD77M2I103MD12M	m120308_025142_00122_c100303982550000001523012208061292_s1_p0/14963/ccs	m120308_025142_00122_c100303982550000001523012208061292_s1_p0/157/ccs
H	13	1586	94.9	+	0	0	6MD177M2D29MI163MD16M3D19MI21MD47MD54MI130MD11MD178MD13MD11M2D22MD43MI25MI19MD40MD22MD71MD107MI13MD63MD62MD84M2D37MD77M	m120308_025142_00122_c100303982550000001523012208061292_s1_p0/14969/ccs	m120308_025142_00122_c100303982550000001523012208061292_s1_p0/280/ccs
H	6	1596	98.3	+	0	0	7M2I29MD28MD15MI33MD17MD13MD55MI15MI62MI65MI16MD65MI32MI128MI15MI40MI41MD32MI30M2I38MI12MI39MD37MI16MI71MI21MI24MD28MI30MI98MI10MI17MI186MD6MD13MD84M3I92MD12MI10MD	m120308_025142_00122_c100303982550000001523012208061292_s1_p0/14971/ccs	m120308_025142_00122_c100303982550000001523012208061292_s1_p0/124/ccs
H	24	1563	94.8	+	0	0	9M5I44MI32M13I29M2I13M3I21M7I14MI11MD21M2I15M4I25M2I16M3I20MI10MI29MD40MI36MI17MI21M2I19M3I28MI17MI47M2I31M4I38MI11MI17M5I12MI18M6I15MI9MI6M2I21M2I14MI12MI8MI20M2I38M2D19MI23MI68M4I38M2I48MI10MI54MI12MI86MI22MI35MI75M2I6MI13MI45M2D89MI67MI43M	m120308_025142_00122_c100303982550000001523012208061292_s1_p0/14979/ccs	m120308_025142_00122_c100303982550000001523012208061292_s1_p0/12449/ccs
H	17	1588	99.1	+	0	0	347M2D12M2D13MD11MD227MI181MI61MD9MD44MD139MD55MD21M3I10MI185MD114MI27MD62MD33MD22M	m120308_025142_00122_c100303982550000001523012208061292_s1_p0/14987/ccs	m120308_025142_00122_c100303982550000001523012208061292_s1_p0/612/ccs
H	11	1590	99.3	+	0	0	155MI99M2D35M2D100MD108MI63MD130MD37MI22MD386MD217MD130MI98M	m120308_025142_00122_c100303982550000001523012208061292_s1_p0/15021/ccs	m120308_025142_00122_c100303982550000001523012208061292_s1_p0/195/ccs
H	14	1589	99.4	+	0	0	2D15MD59M2D107MI134MD7MI10MI326MD43MD34MD120MD54MD138MD18MI49MD166MD77MI99M2D112MI5M	m120308_025142_00122_c100303982550000001523012208061292_s1_p0/15041/ccs	m120308_025142_00122_c100303982550000001523012208061292_s1_p0/299/ccs
H	12	1589	98.5	+	0	0	16MD19MD16MI100MD9MD104MD9MD213MD14M2D63MD447MD31MI24MI130MI92MI18MD65MD15MD164MI15MI11MI	m120308_025142_00122_c100303982550000001523012208061292_s1_p0/15048/ccs	m120308_025142_00122_c100303982550000001523012208061292_s1_p0/205/ccs
H	16	1589	97.8	+	0	0	D25MD34MD25MD23MI28MD27MI54MI93MD8MD129MI44MI168MD41MD17MD25MD20MI21MD110MI102MD17MD89MD53MI42MD70MD89MD18MD64MD46MD76MD9M	m120308_025142_00122_c100303982550000001523012208061292_s1_p0/15049/ccs	m120308_025142_00122_c100303982550000001523012208061292_s1_p0/377/ccs
H	11	1575	95.1	+	0	0	386M3D92M3I32MI48MD167MI22MD219MD108MD408MI86M10I	m120308_025142_00122_c100303982550000001523012208061292_s1_p0/15053/ccs	m120308_025142_00122_c100303982550000001523012208061292_s1_p0/195/ccs
H	0	1562	97.0	+	0	0	94MD54MD92MI14M2I74MI108MI41MI12MD22MI26MI8M2I47MD19MD80MI47MI79M2I46MD23MI114MI11MI23MI21MI15M2I248M2I67MI39MI41MI11MI57M23D	m120308_025142_00122_c100303982550000001523012208061292_s1_p0/15057/ccs	m120308_025142_00122_c100303982550000001523012208061292_s1_p0/42/ccs
H	12	1581	97.3	+	0	0	17MD34MI210MD234MD415MD12MI62MD50MI26MI59MI12MD17MD45MI92MI131MI42MI116M	m120308_025142_00122_c100303982550000001523012208061292_s1_p0/15061/ccs	m120308_025142_00122_c100303982550000001523012208061292_s1_p0/205/ccs
H	16	1415	97.0	+	0	0	173I46MI90MD10MD319MI23MD41MD17MD45MI21MD110MI102MD17MD80MD8MD97MD70MD107MD64MD48M2D74MD9M	m120308_025142_00122_c100303982550000001523012208061292_s1_p0/15063/ccs	m120308_025142_00122_c100303982550000001523012208061292_s1_p0/377/ccs
H	16	1553	95.2	+	0	0	D25MD60MD22MD29MD16MI10MI54MI45MI45MD10MD95MD25MI18MI10MI107MD55M3I33M5I31M2D16MD11MD20M2D36MD110MI102MD106MD96MD70MD89MD18MD64MD46MD55M30I	m120308_025142_00122_c100303982550000001523012208061292_s1_p0/15077/ccs	m120308_025142_00122_c100303982550000001523012208061292_s1_p0/377/ccs
H	5	1581	97.9	+	0	0	116MI21MI41MD10MD79MD66MI30M3D55MI15MD11MD10MD18M2D30MD15MD9MD13MD63MI14MD25MD13MD18MD19M2D27MD76MD8MD37MD7MD10MI25MD12MD18MD74MD15MD206MD23MD40MD11MD105M2D159M	m120308_025142_00122_c100303982550000001523012208061292_s1_p0/15093/ccs	m120308_025142_00122_c100303982550000001523012208061292_s1_p0/117/ccs
H	3	1587	97.6	+	0	0	D29MD117MD28MD64MI80MD31MI6MI77MD26MD60MD139MD21M2D38MD28M2D18MD106MD22MI263MD16MD53MD87MD202MD55M	m120308_025142_00122_c100303982550000001523012208061292_s1_p0/15104/ccs	m120308_025142_00122_c100303982550000001523012208061292_s1_p0/93/ccs
H	5	1572	96.8	+	0	0	111MI68MD10MD36MI109M2I31M2D15MD64MD10MD18M2D30MD15MD9MD13MD82MD21MD13MD18MD21MD60MI40MD8MD37MD7MD48MD44MI113MD29MI47MD67MD34MD40MD11MD105M2D48MI15MI27MD17MI49M	m120308_025142_00122_c100303982550000001523012208061292_s1_p0/15105/ccs	m120308_025142_00122_c100303982550000001523012208061292_s1_p0/117/ccs
H	3	1579	98.0	+	0	0	D11MI47MI55MD31MD28MD64MI80MD116MD229MD17M2D63MD127MD127MD199MI140MD177MD35MI19M	m120308_025142_00122_c100303982550000001523012208061292_s1_p0/15122/ccs	m120308_025142_00122_c100303982550000001523012208061292_s1_p0/93/ccs
H	13	1580	94.9	+	0	0	46MI136M2D193MD56MD53MD50MI33M3I48MD45MD11MD178MD13MD11M2D22MD42MI24MI20MD41MD22MD71MD94MD11MI140MD84M2D38MD76M	m120308_025142_00122_c100303982550000001523012208061292_s1_p0/15124/ccs	m120308_025142_00122_c100303982550000001523012208061292_s1_p0/280/ccs
H	1	1587	98.7	+	0	0	61MD28MD34MD9M2D5MD61MD21MD218MD25MD40MD27MD31M2D124MI240MD70MD56MD28MD18M2D96M2D39MD124MD12M2D8M2D95MD21MD32MD33M	m120308_025142_00122_c100303982550000001523012208061292_s1_p0/15127/ccs	m120308_025142_00122_c100303982550000001523012208061292_s1_p0/58/ccs
H	3	1401	97.3	+	0	0	D115MD31MD28MD64MI80MD116MD14MI55MD159MD17M2D63MD25MD27MD75MD282MD235M182I	m120308_025142_00122_c100303982550000001523012208061292_s1_p0/15143/ccs	m120308_025142_00122_c100303982550000001523012208061292_s1_p0/93/ccs
H	4	1558	97.8	+	0	0	6MD36MD26MD11M2D47MI51M2D29MI49MD13MD24M2D33MD12MD48MD9MD13M3D15M2D25MD12MD39M3D22MD13M2D27M2D31M2D14MD10M2D19MD11MD24M2D15MD9MD36MD22MD118MD11MD9MI8M2D43MD51MD9MD51MD19M2D12M2D53MD22M2D12MI54MD65MD22MD28MD33M2D28MD53MD24M16D	m120308_025142_00122_c100303982550000001523012208061292_s1_p0/15167/ccs	m120308_025142_00122_c100303982550000001523012208061292_s1_p0/95/ccs
H	6	1594	99.6	+	0	0	7M2I126MD61MI84MI74MI103MI128MI15MI40MI41MD32MI5MI24M2I38MI89MI16MI71MI21MD53MI129MI10MI17MI205MD191MI10M	m120308_025142_00122_c100303982550000001523012208061292_s1_p0/15180/ccs	m120308_025142_00122_c100303982550000001523012208061292_s1_p0/124/ccs
H	8	1577	92.3	+	0	0	6MI65MI6MI293MD18MI60MI11MI82MI52M2D75M2D75MI49MI12MI20MD111M3I186M3D59MD87MD89MI16MD77M2I35MI67M2D12M	m120308_025142_00122_c100303982550000001523012208061292_s1_p0/15190/ccs	m120308_025142_00122_c100303982550000001523012208061292_s1_p0/157/ccs
H	10	1535	96.9	+	0	0	32MI26MI47MI33M2I34MI13MI35MI49MI75MI19MI29MD72MI22M2I72MI53MI48MD9M3I26MI34M2I91MI12MI22M2I29MI22MI21M2I60MI33MI91MI14M2I18M4I25MI11MI23MI25MI35M2I46MI33MI27MI21MI127MI9M10D	m120308_025142_00122_c100303982550000001523012208061292_s1_p0/15239/ccs	m120308_025142_00122_c100303982550000001523012208061292_s1_p0/181/ccs
H	2	1555	98.6	+	0	0	17MI53MI44MI26MI12M2I62M2I230MI45M2I139MI88M4I23M2I51MD42MI54MI72M3I113MI6MI92MI34MI148MD35MD156M6I10MI	m120308_025142_00122_c100303982550000001523012208061292_s1_p0/15255/ccs	m120308_025142_00122_c100303982550000001523012208061292_s1_p0/67/ccs
H	8	1589	92.8	+	0	0	D148MD221MD22MI211M2D72M2D75MI49MI12MI20MD111M2I61MD28MD25MD77MD55MD66MD21MD68MD38MD12MD25MI15MI13MI7MI104MD14M	m120308_025142_00122_c100303982550000001523012208061292_s1_p0/15258/ccs	m120308_025142_00122_c100303982550000001523012208061292_s1_p0/157/ccs
H	17	1564	97.6	+	0	0	22I89M2I202MI30M2D13MD13MD11MD48MI167MI10MI181M2I68M2D45MD15MD75M2D68MD14MI42M3I10MI142MD21M2D19M2D145MD62MD55M	m120308_025142_00122_c100303982550000001523012208061292_s1_p0/15259/ccs	m120308_025142_00122_c100303982550000001523012208061292_s1_p0/612/ccs
H	5	1574	97.4	+	0	0	36MI74MI68MD10MD36MI120MI21M2D15MD38MI14MD11MD12M2D16M2D30MD15MD9MD13MD82MD21MD13MD20M2D19MD25MD112MD9MD43MD12MD236MD77MD23MD51MD67MI196M	m120308_025142_00122_c100303982550000001523012208061292_s1_p0/15269/ccs	m120308_025142_00122_c100303982550000001523012208061292_s1_p0/117/ccs
H	1	1568	97.3	+	0	0	60MD10MI18MD43MD5MD82MD165MI48MD13MI15MI30MI35MD36MD7MD118MI34MI100MI25MD18MI53MD127MD24M2D20MI18MI10MI46MI13MD10MD36MD124MD12M2D6MD87MD10MD21MD65M	m120308_025142_00122_c100303982550000001523012208061292_s1_p0/15271/ccs	m120308_025142_00122_c100303982550000001523012208061292_s1_p0/58/ccs
H	11	1589	98.9	+	0	0	6MD368MD99MD92MD164MI22MD62MI305MI66MD245MD51MD101M	m120308_025142_00122_c100303982550000001523012208061292_s1_p0/15281/ccs	m120308_025142_00122_c100303982550000001523012208061292_s1_p0/195/ccs
H	16	1585	97.7	+	0	0	D25MD34MD25MD52MD27MI27MI25MI7MI86MD8MD18MI108M2D216MD41MD17MD45MI21MI109MI47MD55MD28MI79MI93MD35MI34MD89MD18MD64MD46MD76MD9M	m120308_025142_00122_c100303982550000001523012208061292_s1_p0/15282/ccs	m120308_025142_00122_c100303982550000001523012208061292_s1_p0/377/ccs
H	6	1591	98.8	+	0	0	7M2I126MD10MI50MI84MI74MI103MI128MI15MI82MD32MI5MI24M2I38M2I11MI76MI16MI71MI74MI129MI10MI17MI24MD92MI88MD191MI10M	m120308_025142_00122_c100303982550000001523012208061292_s1_p0/15286/ccs	m120308_025142_00122_c100303982550000001523012208061292_s1_p0/124/ccs
H	3	1587	98.2	+	0	0	115MD31MD28MD64MI80MD21M3D95MD229MD7MD10M2D63MD18MD109MD540MD8MD96MD55M	m120308_025142_00122_c100303982550000001523012208061292_s1_p0/15293/ccs	m120308_025142_00122_c100303982550000001523012208061292_s1_p0/93/ccs
H	16	1586	93.7	+	0	0	D25MD35MD26MD48MD23M2D153MD10MD78MI26MD121MD40MI32MI52M6I26MD17MD177MI77MI24MD17MD89MD96MD159MD18MD64MD46MD76MD9M	m120308_025142_00122_c100303982550000001523012208061292_s1_p0/15308/ccs	m120308_025142_00122_c100303982550000001523012208061292_s1_p0/377/ccs
H	3	1581	97.3	+	0	0	D110MD21MI8M2D34MD60MI84MD116MD18MI157MD49MD21M2D63MD127MD644MD55M	m120308_025142_00122_c100303982550000001523012208061292_s1_p0/15357/ccs	m120308_025142_00122_c100303982550000001523012208061292_s1_p0/93/ccs
H	10	1550	97.1	+	0	0	17MI44MI12M2I13MI20M2I14MI30MI18MI26MI17M3I108M2I17M5I19MI11MI14MD100MI56MD50MI12MD16MI35MD103MI21MI78MI51MI22MI24MI157MI71MI14MI38MI12MD30MI232MI33M10D	m120308_025142_00122_c100303982550000001523012208061292_s1_p0/15364/ccs	m120308_025142_00122_c100303982550000001523012208061292_s1_p0/181/ccs
H	10	1571	98.3	+	0	0	111MI241MI49MD68MI160M2I9MI69MI25MI140MI50MI10MI11MI98MI57MI164MD30MI92M2D89MI84M10D	m120308_025142_00122_c100303982550000001523012208061292_s1_p0/15370/ccs	m120308_025142_00122_c100303982550000001523012208061292_s1_p0/181/ccs
H	2	1604	97.2	+	0	0	60MD13MD11MD46MI29MD5MD10MD205MI16MD40MI11MD16MD25MD25MI70MI22MD56M3D62MD132MD138MD55MD16MD16MI83MD21MD121MD18MI49MI13MD11MD117MD47MD19M	m120308_025142_00122_c100303982550000001523012208061292_s1_p0/15379/ccs	m120308_025142_00122_c100303982550000001523012208061292_s1_p0/67/ccs
H	5	1580	99.2	+	0	0	180MD10MD36MI86MI21MI33M2D15MD38MI14MD11MD12M2D16M2D30MD15MD9MD95MD21MD13MD18MD21MD25MD76MD8MD28MD9MD7MD36MD12MD162MD73MD78MD23MD40MD11MD105MD159M	m120308_025142_00122_c100303982550000001523012208061292_s1_p0/15380/ccs	m120308_025142_00122_c100303982550000001523012208061292_s1_p0/117/ccs
H	6	1594	99.1	+	0	0	7M2I79MI43M2D64MI84MI74MI63MD40MI128MI15MI40MI27MD14MD32MI5MI24M2I38MI12MI76MI16MI71MI74MI25MD25MI10MI67MI10MI17MI76MD61MI67M2D191MI10M	m120308_025142_00122_c100303982550000001523012208061292_s1_p0/15391/ccs	m120308_025142_00122_c100303982550000001523012208061292_s1_p0/124/ccs
H	14	1573	99.0	+	0	0	2D15MD34MI40MI89M2I134MD7MI23MI162MD316MI174MI66MI52M2D45MD118MD77MI49MI49M2I100MI9MI5M	m120308_025142_00122_c100303982550000001523012208061292_s1_p0/15423/ccs	m120308_025142_00122_c100303982550000001523012208061292_s1_p0/299/ccs
H	13	1584	94.4	+	0	0	183M2D29MD164MD39M3D17MD37M2I24MD27MD12MI32M4I31MD33MI29MD11MD178M2D13MD11M2D64MI24MI20MD41MD22MD36MD35MD35MD59MD11MI140MD68MI15M3D38MD76M	m120308_025142_00122_c100303982550000001523012208061292_s1_p0/15444/ccs	m120308_025142_00122_c100303982550000001523012208061292_s1_p0/280/ccs
H	4	1550	94.5	+	0	0	7I34MD27MD11M2D112MI9M2I70MD25M3D29MD37MI22MD22M3D15M2D9MI15MD12MD39M3D22MD13M2D58MD14MD10M2D19MD35M2D15MD9MD11MI24MD151MD9MI30MI20MD51MD9MD33MD36MD13M2D75M2D12MI54MD115MD33M2D81MD24M38D	m120308_025142_00122_c100303982550000001523012208061292_s1_p0/15459/ccs	m120308_025142_00122_c100303982550000001523012208061292_s1_p0/95/ccs
H	2	1592	99.3	+	0	0	D24M2D20MD6MD4MD57MI98MD18MI52MI181MD4MD634MI465MD19M	m120308_025142_00122_c100303982550000001523012208061292_s1_p0/15483/ccs	m120308_025142_00122_c100303982550000001523012208061292_s1_p0/67/ccs
H	6	1557	96.1	+	0	0	4I128MD13MI54MI53MI26M2I25MD10MI37MI104MI52MI55MI15MI18M2I28MI10MI41MD34M3I11MI10M3I16MI24M2I23MD20MI7MI31M2I20MI22M3I22MI7M2I14MI73M2I50MI25M3I53M4I22MI7MI28MI44MI9MI91MI120MD21MI21MI48MI10M	m120308_025142_00122_c100303982550000001523012208061292_s1_p0/15510/ccs	m120308_025142_00122_c100303982550000001523012208061292_s1_p0/124/ccs
H	5	1530	95.6	+	0	0	12MI45MI21MI9MI37M2I16MI7M2I34MD16MI29MI40MI8MI50M2I32MD13MD24MI12MI15MD11MD10MD20MD28MD24MD13MD103MD31MD21MD51MI8MI40MD8MD28MD9MD7MD48MD29M2I22MI27M2I8M2I17MI29M3I15MI20MD66MI52MI7MI14MI26MI38MD26MI107MI14MI31MI50MI31M	m120308_025142_00122_c100303982550000001523012208061292_s1_p0/15533/ccs	m120308_025142_00122_c100303982550000001523012208061292_s1_p0/117/ccs
H	3	1585	97.3	+	0	0	D55MI54MD21MI7MD95MI78MD6MD116MD148MD34MI27MD15MD21M2D63MD127M2D197MD389MD58MD38M2D17M	m120308_025142_00122_c100303982550000001523012208061292_s1_p0/15534/ccs	m120308_025142_00122_c100303982550000001523012208061292_s1_p0/93/ccs
H	6	1579	98.6	+	0	0	7M2I39MD33MD54MD43MD18MI84MI74MI103MI128MI15MI40MI41MD32MI5MI24M2I83MD45MI16MI71MI74MI129MI10MI17MI114MD49MD42MD162MD17M23I	m120308_025142_00122_c100303982550000001523012208061292_s1_p0/15562/ccs	m120308_025142_00122_c100303982550000001523012208061292_s1_p0/124/ccs
H	16	1592	98.0	+	0	0	D25MD34MD11MD14MD52MD27MI9MI44MI93MD8MD147MD65MI130MD41MD17MD25MD20MI21MD82MI27MI102MD17MD89MD96MD70MD89MD18MD50MD14MD46MD66MI9MD9M	m120308_025142_00122_c100303982550000001523012208061292_s1_p0/15611/ccs	m120308_025142_00122_c100303982550000001523012208061292_s1_p0/377/ccs
H	17	1584	98.8	+	0	0	75MI35MI90MD26MI118M2D12MD13MD11MD227MI181MI61MD9MD44MD201MD14M3I10MI34MD151MD114MI27MD62MD55M	m120308_025142_00122_c100303982550000001523012208061292_s1_p0/15648/ccs	m120308_025142_00122_c100303982550000001523012208061292_s1_p0/612/ccs
H	21	1598	91.4	+	0	0	5MI74MI8MD22MI79MD21MI11M2D80MD7MI26MD22MD37MI9MD82MD19MD129MI275MI59MI24MI37MI37MD38MD57MI18MD48MI30MD19MI26M12D9M20D44MI21MD114M3D20MD17MI22MD	m120308_025142_00122_c100303982550000001523012208061292_s1_p0/15656/ccs	m120308_025142_00122_c100303982550000001523012208061292_s1_p0/7938/ccs
H	13	1577	91.4	+	0	0	183M2D215M2D13MI21MD52MD15MI33MI18M5I27MI80MD10MD20MI28MD71MI57MD13MD11M2D22MD42MI24MI20MD24MD17MD22MD32MD63MD70MD11MI140MD52MI31MD38MD54MD22MD	m120308_025142_00122_c100303982550000001523012208061292_s1_p0/15676/ccs	m120308_025142_00122_c100303982550000001523012208061292_s1_p0/280/ccs
H	0	1583	94.6	+	0	0	94MD54M2D61MD290MD53MI49MD19MD14MI36MI16M2I46MI12M2I77M2I48MD55MI80MI73MI12MI24MD27M2D71M3D335M23D	m120308_025142_00122_c100303982550000001523012208061292_s1_p0/15691/ccs	m120308_025142_00122_c100303982550000001523012208061292_s1_p0/42/ccs
H	5	1595	98.6	+	0	0	12MI23MI143MD10MD147MI31M2D15MD38MI14MD11MD12M3D16M2D30MD15MD9MD13MD82MD21MD13MD20M3D19MD25MD14MD18MD21MD23MD8MD28MD9MD7MD36MD12MD33MD59MD70MD73MD47M2D31MD46MD27M3D52MD54MD115MD10MD34M	m120308_025142_00122_c100303982550000001523012208061292_s1_p0/15693/ccs	m120308_025142_00122_c100303982550000001523012208061292_s1_p0/117/ccs
H	24	1572	92.7	+	0	0	2I14M3I16M2I42MI27M12I9M3I21MI5MI13M7I14MI16MI15M2I16M3I27M3I13M3I20MI10MI23MI5MI39MI36MI16M2I21MI14M4I33MI24MI18M2D22MI17MI19M2I56M4I22MI19M5I15MI9MI6M2I22MI14M2I20MI21MI24MI13M3D18MD10MD84M4I12MI24M3I84MD43MI14MD28MI43MI50MI58MI16M2I41MI30MD91MI67MI43M	m120308_025142_00122_c100303982550000001523012208061292_s1_p0/15694/ccs	m120308_025142_00122_c100303982550000001523012208061292_s1_p0/12449/ccs
H	15	1536	95.7	+	0	0	44I68M2D24MD22MI45M2D17MI91MD28M4I76MI11MI20MD126MI18MD77MI12M2D24MD59MD7MD31M2I88MI79MD32MI77MI14MI32MI17M2I47MD162MI104MI18MI95M	m120308_025142_00122_c100303982550000001523012208061292_s1_p0/15698/ccs	m120308_025142_00122_c100303982550000001523012208061292_s1_p0/371/ccs
H	6	1596	98.5	+	0	0	16M3I116MD61MI84MI74MI103MI128MI15MI82MD32MI5MI24M2I38MI89MI16MI13MD58MI16MD33MD25MI105MD24MI10MI51MD172MD92M2I94M2I12M	m120308_025142_00122_c100303982550000001523012208061292_s1_p0/15702/ccs	m120308_025142_00122_c100303982550000001523012208061292_s1_p0/124/ccs
H	1	1557	95.6	+	0	0	60MD49MI22MD5MD39MI18MI23MD29MI135MI48MD58MI7MI29MD36MD42MI65MI37MI48MI109MI50M2D154M2D58M3I53MD183M5D45MI18MI28MI59MD32M	m120308_025142_00122_c100303982550000001523012208061292_s1_p0/15722/ccs	m120308_025142_00122_c100303982550000001523012208061292_s1_p0/58/ccs
H	0	1582	97.1	+	0	0	34MI59MD54MD61MD290MD53MI49MD19MD129MI43MD30MI33MD20M2D36MI64MI37M2I32MI19MI57MI16MI255MI108MD11MD38M23D	m120308_025142_00122_c100303982550000001523012208061292_s1_p0/15755/ccs	m120308_025142_00122_c100303982550000001523012208061292_s1_p0/42/ccs
H	1	1585	98.2	+	0	0	33MD15MI12M2D31MD40MD5MD82MD42MD176MD70MD22MD29MD7MD6MD117MI235MD71MD56MD24M2D118M2D39MD124MD12M2D8M2D95MD21MD32MD33M	m120308_025142_00122_c100303982550000001523012208061292_s1_p0/15771/ccs	m120308_025142_00122_c100303982550000001523012208061292_s1_p0/58/ccs
H	12	1574	95.0	+	0	0	19MD32MI210MD143MI172MD114MD49MD33M2I32MI114MI55MI56MI26MI15MI119MI91MI33MI52MD88MI54MI61M	m120308_025142_00122_c100303982550000001523012208061292_s1_p0/15785/ccs	m120308_025142_00122_c100303982550000001523012208061292_s1_p0/205/ccs
H	11	1590	98.9	+	0	0	16MI271MD166MD8MD92MD8MD49MD68MI25MI46MD19MD102MD162M2D436MI13MI98M	m120308_025142_00122_c100303982550000001523012208061292_s1_p0/15787/ccs	m120308_025142_00122_c100303982550000001523012208061292_s1_p0/195/ccs
H	8	1552	91.9	+	0	0	171MI20MI26MI43M2I17MI18MI13MI17M2I34MD22MI14M2I10M2I62MI28MI55M3I36MD8MI30MD30M2D42MI32MI49MI15M2I16MD28MI16MI32MI32M3I35MI77MD25M2I105MD87MD35MI70MD53MI23M2I103MD12M	m120308_025142_00122_c100303982550000001523012208061292_s1_p0/15793/ccs	m120308_025142_00122_c100303982550000001523012208061292_s1_p0/157/ccs
H	10	1592	98.9	+	0	0	141M2I199MD9MI51MD26MD88MD27MD16MD115MD47MD17MD34MI31MD74MI51MI22MI31MD65MD118MD107MD11MD19MI93MD116MI16MD13MD27M10D	m120308_025142_00122_c100303982550000001523012208061292_s1_p0/15796/ccs	m120308_025142_00122_c100303982550000001523012208061292_s1_p0/181/ccs
H	17	1573	98.2	+	0	0	75MI35MI93MD47MI57MI35M2D13MD13MD11MD57MI29MI86MD41MI11MI101MI79MI45MI24MD44MD215M3I10MI71M2I112MD114MI27MD31MI30MD55M	m120308_025142_00122_c100303982550000001523012208061292_s1_p0/15833/ccs	m120308_025142_00122_c100303982550000001523012208061292_s1_p0/612/ccs
H	3	1575	97.6	+	0	0	D115MD31MD28MD64MI80MD305MI35MD21M2D63MD127MD27MI192MI262MI72MI87MD55M	m120308_025142_00122_c100303982550000001523012208061292_s1_p0/15839/ccs	m120308_025142_00122_c100303982550000001523012208061292_s1_p0/93/ccs
H	16	1598	97.0	+	0	0	D25MD35MD26MD48MD26MI39MD17MI87M2D15MD125M2D115MD18MI84MD20MI20MD42M2D20MI21M2D110MI102MD17MD89MD96MD73M2D86MD18MD64MD46MD76MD9M	m120308_025142_00122_c100303982550000001523012208061292_s1_p0/15875/ccs	m120308_025142_00122_c100303982550000001523012208061292_s1_p0/377/ccs
H	15	1582	96.1	+	0	0	41MI70M2D24MD22MI45M2D17MI91MD28M4I76MI11MI20MD126MI18MD90M2D24MD59MD7MD31M2I88MI79MD32MI37MD37MI17MI50M2I97MD112MI104MI18MI95M	m120308_025142_00122_c100303982550000001523012208061292_s1_p0/15887/ccs	m120308_025142_00122_c100303982550000001523012208061292_s1_p0/371/ccs
H	10	1581	98.7	+	0	0	5MI92MD192MI60MI51MD26MD132MD114MD99MI63MD41MI50M2I22MI102MI218MD30MI93MD15MD38MI46MI62MD10M10D	m120308_025142_00122_c100303982550000001523012208061292_s1_p0/15893/ccs	m120308_025142_00122_c100303982550000001523012208061292_s1_p0/181/ccs
H	12	1591	98.8	+	0	0	16MD35MI186MD24MD22MD257MD43M2D42MD53MD18MD19MD9MD22MI180MD108MI28M2I34MD58MD135MI33MD143MI110MI	m120308_025142_00122_c100303982550000001523012208061292_s1_p0/15897/ccs	m120308_025142_00122_c100303982550000001523012208061292_s1_p0/205/ccs
H	10	1577	93.6	+	0	0	207MD144MI51MD7MD19MD132MD58MI55MD42MI30M2I31MI97MI13MI37MI22MI24MD54MI72MI68MD71MI29MD30MI11MI81MD127MI45M10D	m120308_025142_00122_c100303982550000001523012208061292_s1_p0/15910/ccs	m120308_025142_00122_c100303982550000001523012208061292_s1_p0/181/ccs
H	16	1562	94.6	+	0	0	D65MI41MI28MD16MI10MI148MD8MD161MI23MI24MI132MD20MI15MI46MD20MI131MI15MI48MI62MI25M2I37MI14MD29MI11MI12MI77MI58MI35MD20MI26MD14MI95MD38M2I36M3D9M	m120308_025142_00122_c100303982550000001523012208061292_s1_p0/15927/ccs	m120308_025142_00122_c100303982550000001523012208061292_s1_p0/377/ccs
H	12	1577	98.5	+	0	0	19MD29M2I408MD38MD223MI68MI19MD75MI63MD32MI87MI104MD26MI92MI41MI92MI58MI97M	m120308_025142_00122_c100303982550000001523012208061292_s1_p0/15944/ccs	m120308_025142_00122_c100303982550000001523012208061292_s1_p0/205/ccs
H	14	1577	97.5	+	0	0	2D14M2D168MI94MI11MD24MD10MI10MI23M2D21MI154MD44MI39MD77MI102MI35MI69M3I81MI129MD18MI147MD27MI49MI138MI50M4D22MI5M	m120308_025142_00122_c100303982550000001523012208061292_s1_p0/15945/ccs	m120308_025142_00122_c100303982550000001523012208061292_s1_p0/299/ccs
H	3	1590	97.4	+	0	0	D146MD16MI11MD24MD40MI9MD67M2D120MD14MD110MI21M2D36MI42MD21M2D27MI35MD127MD48MD65M2D194MI113MD50MD51MD7MD59MD22MD52MD37M	m120308_025142_00122_c100303982550000001523012208061292_s1_p0/15954/ccs	m120308_025142_00122_c100303982550000001523012208061292_s1_p0/93/ccs
H	17	1576	97.5	+	0	0	134MD31MD12MI87MI47MI32M2D13MD13MD11MD122MI104MI26MI35MI118MI32MI28MD9MD44MD105MI91MI17M3I10MI72MI112MD114MI27MD35MI26MD35MD20M	m120308_025142_00122_c100303982550000001523012208061292_s1_p0/15982/ccs	m120308_025142_00122_c100303982550000001523012208061292_s1_p0/612/ccs
H	3	1577	97.8	+	0	0	D115MD31MD28MD64MI80MD116MD35MI175MD14MD21M2D63MD43MI36MD47MD25M2I91M2I45MD83MD357MI93M	m120308_025142_00122_c100303982550000001523012208061292_s1_p0/15988/ccs	m120308_025142_00122_c100303982550000001523012208061292_s1_p0/93/ccs
H	19	1587	94.8	+	0	0	16MD126MI128MI64MI145MD146MD55M3D15MD53MD26M2D37MI8MI26MI64MD10MD15M2D35M3D48MD55MD23MD14MD27MD71MD6M2I19MI109MI55MD95MD69M2D	m120308_025142_00122_c100303982550000001523012208061292_s1_p0/15993/ccs	m120308_025142_00122_c100303982550000001523012208061292_s1_p0/2781/ccs
H	17	1586	97.9	+	0	0	12MD92MD7MI13MD162MI58M2D13MD15M2D9MD46MD111MD26MI43MI78MD92M2I9MI32MD29MD53MD19MI17MI28MD101MD48M3I10MI30MD155MD40M2I23MD35MI13M2I26MD7MD98M2D12M	m120308_025142_00122_c100303982550000001523012208061292_s1_p0/15994/ccs	m120308_025142_00122_c100303982550000001523012208061292_s1_p0/612/ccs
H	16	1595	91.6	+	0	0	D25MD34MD25MD37MI14MD27MI54MI93MD8MD92M2D26MI18MI30MI48MD29MD41MD25M2I49MI20MD17MD11M2D34MI21MD20MI35MI48MD46M2D78MD84M3D61MD101MI11MD105MD50MD14MD50M2D40MD32MD9M	m120308_025142_00122_c100303982550000001523012208061292_s1_p0/16002/ccs	m120308_025142_00122_c100303982550000001523012208061292_s1_p0/377/ccs
H	17	1563	98.7	+	0	0	18I328M2D13MD13MD11MD227MI83MI97MI61MD9MD44MD105MI109M3I10MI185MD114MI27MD62MD35MI19M	m120308_025142_00122_c100303982550000001523012208061292_s1_p0/16026/ccs	m120308_025142_00122_c100303982550000001523012208061292_s1_p0/612/ccs
H	12	1587	98.5	+	0	0	12MD39MI103MI100MD6MD52MD56M2I129M2D15MD72MD102MD54MD99MD66MD96MI14MD16MI30M2I37MD31MI60MI49MD43MI217MI50MD23M	m120308_025142_00122_c100303982550000001523012208061292_s1_p0/16032/ccs	m120308_025142_00122_c100303982550000001523012208061292_s1_p0/205/ccs
H	13	1543	93.2	+	0	0	6MI42M2I33MI98MD12M3I14MI37MD27MI12MI77M2I45MD120MI31M4I75MI18MD11MD20MI15MI117MI29MI7M2D12MD29MI32M2I23MI20MD84MI10MI7MI124MD13M2I69M2I150MD42MI71M	m120308_025142_00122_c100303982550000001523012208061292_s1_p0/16057/ccs	m120308_025142_00122_c100303982550000001523012208061292_s1_p0/280/ccs
H	14	1583	98.9	+	0	0	15MD134MD32MI134MD7MI10MI111MD84MI16MI100MI13MD33MI153MD76MD10MD31MD155M2D163MD289MI5M	m120308_025142_00122_c100303982550000001523012208061292_s1_p0/16078/ccs	m120308_025142_00122_c100303982550000001523012208061292_s1_p0/299/ccs
H	13	1576	94.1	+	0	0	183M2D249MD103MI21MI11M3I94MD10MD178MD13MD11M2D64MI24MI20MD41MD22M2D36MI34MD94MD11MI45MD95MD41MI42M2D22MD16MD17MI58M	m120308_025142_00122_c100303982550000001523012208061292_s1_p0/16088/ccs	m120308_025142_00122_c100303982550000001523012208061292_s1_p0/280/ccs
H	2	1579	99.8	+	0	0	87MI23MI203MI389MI72MI96MI105MI80MI147MI33MD326MD16M	m120308_025142_00122_c100303982550000001523012208061292_s1_p0/16102/ccs	m120308_025142_00122_c100303982550000001523012208061292_s1_p0/67/ccs
H	25	1584	93.3	+	0	0	86MD30MI143MD16M2D60MD15M2I56MI43MD7MD16MD14MD30MD42MD97M2D34M3D15M2D18MI38M2D19MD81MD23M3I38MI11MI13MD51MD11MI63MI47MI10MD9MD16MD11M2I52MI43MI180MI25MD48M4I29MD15M	m120308_025142_00122_c100303982550000001523012208061292_s1_p0/16125/ccs	m120308_025142_00122_c100303982550000001523012208061292_s1_p0/13143/ccs
H	11	1582	95.8	+	0	0	16MD48MD27MD88M2D106MI61M3D17MD10M2I48MI29MI24MD11MD133MI105MI22MD137MI88MI12MI15MI45M2I50MI19MD89MI251M2D19MI39MI58M	m120308_025142_00122_c100303982550000001523012208061292_s1_p0/16126/ccs	m120308_025142_00122_c100303982550000001523012208061292_s1_p0/195/ccs
H	10	1585	99.4	+	0	0	353MI49MD26MD132MD114MD167MD37MI51MI22MI324MD27MI93MD173M10D	m120308_025142_00122_c100303982550000001523012208061292_s1_p0/16132/ccs	m120308_025142_00122_c100303982550000001523012208061292_s1_p0/181/ccs
H	0	1590	98.1	+	0	0	67MD26MD55MD63M2D288MD36MD17MI13MI31MD23MD129MI42M2D39MI51M2D50MI53MI26MI502MD42M23D	m120308_025142_00122_c100303982550000001523012208061292_s1_p0/16146/ccs	m120308_025142_00122_c100303982550000001523012208061292_s1_p0/42/ccs
H	6	1575	99.1	+	0	0	I6M2I54MI17MI50MD64MI70MI11MI77MI20MI41MI39MI65MI59MI18MI23MI16MI41MD14MI17MI5MI24M2I38MI23MI13M2I50MI16MI71MI17MI56MI30MI78MI19MI10MI17MI94MI178MI85MD8MI28MI10M	m120308_025142_00122_c100303982550000001523012208061292_s1_p0/16149/ccs	m120308_025142_00122_c100303982550000001523012208061292_s1_p0/124/ccs
H	4	1588	97.9	+	0	0	6MD36MD26MD11M2D18MD81M2D34MD45MD13MD24M2D33MD12MD27MD22MD8MD13M3D15M2D25MD12MD39M3D22MD13M2D27M2D31MD14MD10M2D19MD11MD24M2D15MD9MD36MD22MD106MD12MD11MD18MD43MD51MD9MD33MD18MD17M3D14M2D53MD22M2D12MI54MD35MD34MD18MD28MD33M2D28MD53MD24M38D	m120308_025142_00122_c100303982550000001523012208061292_s1_p0/16162/ccs	m120308_025142_00122_c100303982550000001523012208061292_s1_p0/95/ccs
H	2	1577	99.5	+	0	0	12MI23MI31MI42MI371MI581MI35MI92MI49MD96MI62MI182M	m120308_025142_00122_c100303982550000001523012208061292_s1_p0/16165/ccs	m120308_025142_00122_c100303982550000001523012208061292_s1_p0/67/ccs
H	25	1584	93.3	+	0	0	86MD30MI100MI38MD20M2D74MI15MD87MD7MD30M2D30MD41M2D98M2D34M3D15MD18MI38M2D19MD81MD23M3I38MI11MI13MD51MD11MI63MI12MI34MI10MD9MD16MD11M2I52MI43MI206MD48M4I44M	m120308_025142_00122_c100303982550000001523012208061292_s1_p0/16181/ccs	m120308_025142_00122_c100303982550000001523012208061292_s1_p0/13143/ccs
H	12	1575	96.5	+	0	0	16MD35MI133MI76MD421MD345MI7MI36M2I123MI15MI76MI18MD50MI72MI8MI140M	m120308_025142_00122_c100303982550000001523012208061292_s1_p0/16187/ccs	m120308_025142_00122_c100303982550000001523012208061292_s1_p0/205/ccs
H	7	1586	95.0	+	0	0	D11MI50MD89MI119MI78MI106MD54MI40MI133MD19MI105MI49MI18M2I20M3D12MI44MI187MD61MD35M2D183MD150MD10M	m120308_025142_00122_c100303982550000001523012208061292_s1_p0/16205/ccs	m120308_025142_00122_c100303982550000001523012208061292_s1_p0/134/ccs
H	12	1579	99.3	+	0	0	17MD34MI171MI38MD234MD286MI100MI25MD127MI30MI130MI12MI11MD68MI171MD61MI58M	m120308_025142_00122_c100303982550000001523012208061292_s1_p0/16206/ccs	m120308_025142_00122_c100303982550000001523012208061292_s1_p0/205/ccs
H	11	1579	98.7	+	0	0	208MI5MI58MI240MI14M2I31MD151MI38M2D82MI401MD249MI98M	m120308_025142_00122_c100303982550000001523012208061292_s1_p0/16218/ccs	m120308_025142_00122_c100303982550000001523012208061292_s1_p0/195/ccs
H	16	1596	97.5	+	0	0	D7MD18MD34MD25MD52MD27MI54MI29MD62MD10MD34M2D256MI52MD41MD17MD45MI21MD213MD17MD77MI10MD59MI37MD35MD35MD89MD18MD64MD46MD66MD10MD9M	m120308_025142_00122_c100303982550000001523012208061292_s1_p0/16248/ccs	m120308_025142_00122_c100303982550000001523012208061292_s1_p0/377/ccs
H	3	1579	97.6	+	0	0	D115MD11MD48MD64MI80MD14MI101MD229MD17M2D63MD127MD328MI186MD83MI45MD55M	m120308_025142_00122_c100303982550000001523012208061292_s1_p0/16259/ccs	m120308_025142_00122_c100303982550000001523012208061292_s1_p0/93/ccs
H	16	1596	98.0	+	0	0	D25MD34MD25MD23MD22MD7MD27MI54MI50MD41MD10MD90MD46MD49MI157MD41MD17MD25MD20MI21MD110MI102MD106MD12MD57MI26MD70MD89MD18MD64MD46MD76MD9M	m120308_025142_00122_c100303982550000001523012208061292_s1_p0/16260/ccs	m120308_025142_00122_c100303982550000001523012208061292_s1_p0/377/ccs
H	0	1588	98.5	+	0	0	93MD55MD96MD176MD54MD21MD22MI34MI49MD19MD112M2D16MI44MD38MI182MI23MD26MD37MI71MD22MI153MI199MI9M23D	m120308_025142_00122_c100303982550000001523012208061292_s1_p0/16273/ccs	m120308_025142_00122_c100303982550000001523012208061292_s1_p0/42/ccs
H	2	1594	99.1	+	0	0	220MD181MD148MI122M2D26MI65MD30MD25MD162MI40MI39MD36MD392MD75M2D21M	m120308_025142_00122_c100303982550000001523012208061292_s1_p0/16306/ccs	m120308_025142_00122_c100303982550000001523012208061292_s1_p0/67/ccs
H	17	1581	98.7	+	0	0	347M2D12MD13MD11MD227MI181MI61MD9MD44MD152MI62M3I10MI41MI85MD58MD15MI98MI27MD40MI21MD55M	m120308_025142_00122_c100303982550000001523012208061292_s1_p0/16309/ccs	m120308_025142_00122_c100303982550000001523012208061292_s1_p0/612/ccs
H	5	1579	97.2	+	0	0	68MI108MD137MD21MI33M2D15MD38MI14MD11MD12M2D16M2D30MD15MD9MD13MD60MI42MD13MD20M2D19MD25MD76MD36MD9MD7MD10MI25MD12MD110MD26MI21MD29MD48MD26MI54M2D20MD40MD11MD105MD97MI61M	m120308_025142_00122_c100303982550000001523012208061292_s1_p0/16313/ccs	m120308_025142_00122_c100303982550000001523012208061292_s1_p0/117/ccs
H	4	1590	91.8	+	0	0	4I38MD26MD11M2D99M2D34MD45MD13MD24M2D33MD13M2D47MD9MD13M3D15M2D25MD12MD39M3D22MD13M2D27M2D31MD14MD10M2D19MD11MD26M3D13MD10M2D14MI20MD14MD14M4D85MI11MD16M2D10MD18MD10MD62MD22MD7M2D16MD12MD25MD25M5D59MD21MD4MD9MI54MD65MD17MD5MD28MD30MD31MD53MD24M39D	m120308_025142_00122_c100303982550000001523012208061292_s1_p0/16326/ccs	m120308_025142_00122_c100303982550000001523012208061292_s1_p0/95/ccs
H	13	1573	93.5	+	0	0	82MI73M2I23MD36MI45MI9MI102MD39MD70MD21MI27MI34M2I95MD10MD49MD66MI62MD13MD11M2D22MD23M2I7MI9MI24MI20MD41MD10MD12MD165MD11MI45M2D179M2D37MD44MD9MD24M	m120308_025142_00122_c100303982550000001523012208061292_s1_p0/16327/ccs	m120308_025142_00122_c100303982550000001523012208061292_s1_p0/280/ccs
H	5	1579	96.5	+	0	0	4I22MD91M2D60MD82MI54MD21MI33MD10MD7M2D22MI12MI18M3D36M2D30MD15MD9MD49MI29MI11MD25MD13MD20M2D19MD25MD76MD8MD28MD9MD7MD36MD12MD162MD73MD78MD16MD7MD40MD11MD32MD73MD149MI9M	m120308_025142_00122_c100303982550000001523012208061292_s1_p0/16339/ccs	m120308_025142_00122_c100303982550000001523012208061292_s1_p0/117/ccs
H	14	1531	98.0	+	0	0	2D14MD142MI24MI95MI35MD10MI10MI231MI115MI35MI252MD94MI52MD48MD118MD60MI16MI172M45I	m120308_025142_00122_c100303982550000001523012208061292_s1_p0/16360/ccs	m120308_025142_00122_c100303982550000001523012208061292_s1_p0/299/ccs
H	10	1582	99.1	+	0	0	353MI49MD26MD102MI28MD108MD7MD110MI93MI28MI45MI243MI6MI70M2D30MI93MD173M10D	m120308_025142_00122_c100303982550000001523012208061292_s1_p0/16390/ccs	m120308_025142_00122_c100303982550000001523012208061292_s1_p0/181/ccs
H	17	1583	94.7	+	0	0	308MI37M2D13MD13MD11MD25MD18MI11M3I152MI35MD163MI61MD9MD44MD73MD84MI22M3D24MI10M3I10MI22MI57MD58MI30MD67MD91MD75MI31MD10M	m120308_025142_00122_c100303982550000001523012208061292_s1_p0/16397/ccs	m120308_025142_00122_c100303982550000001523012208061292_s1_p0/612/ccs
H	5	1586	98.0	+	0	0	61MD50MI68MD10MD36MD91MD18MI33M2D15MD38MI14MD11MD12M2D14MD32MD15MD9MD82MI8MD25MD13MD20M2D19MD25MD66MD10MD8MD28MD9MD7MD36MD12MD86MD76MD74M2D77MD23MD40MD12M2D104MD17MD31MI42MD12MI54MI	m120308_025142_00122_c100303982550000001523012208061292_s1_p0/16422/ccs	m120308_025142_00122_c100303982550000001523012208061292_s1_p0/117/ccs
H	25	1553	92.5	+	0	0	11MI7MI66MD30MI80MI58M2D22MD58MD14MI102MD7MD103MD96M2D11MD23M3D33MI38M2D19MD31MI19MD53M3I39M2I9MI13MD51MD11MI63MI34M3D13M3I8MD9MD16MD11M2I31MI20MI43MI150MI29MI25MD48M4I22M22I	m120308_025142_00122_c100303982550000001523012208061292_s1_p0/16433/ccs	m120308_025142_00122_c100303982550000001523012208061292_s1_p0/13143/ccs
H	17	1589	98.2	+	0	0	43M4D23MD281M2D12MD13MD11MD227MI41MD140MI61MD9MD44MD215M3I10MI185MD114MI27MD45MI71MD	m120308_025142_00122_c100303982550000001523012208061292_s1_p0/16539/ccs	m120308_025142_00122_c100303982550000001523012208061292_s1_p0/612/ccs
H	11	1569	98.4	+	0	0	29MI104MD15MI92MI30MI60MI11MI218MD217MI51MI28MI16MI116MD27MI29MI35MI79MD284MI11MI18MI17MI47MI24MI7M	m120308_025142_00122_c100303982550000001523012208061292_s1_p0/16542/ccs	m120308_025142_00122_c100303982550000001523012208061292_s1_p0/195/ccs
H	6	1617	95.8	+	0	0	7M2I126MD26MD48MD23MD49MI29M2D45MI21MI81MI52M2D37MD55MI40MI41MD63M2I38MI89MI16MI28MD43MI154MD168M2D28MD28MD36MD25MD34MD50MI26MD28MD29MI33M	m120308_025142_00122_c100303982550000001523012208061292_s1_p0/16569/ccs	m120308_025142_00122_c100303982550000001523012208061292_s1_p0/124/ccs
H	6	1558	96.1	+	0	0	6M3I9MI43MI46MI39MI39MI6M2I83M2I24MI48MI21MI10MI17MI12MI26MI12MI19MI33MI11M2I32MI25MI18MI20MI19MI5MI11MI11M5D12M3D10MD17M3I34MI13MI38MD31MI24MD34M2I19M2D37MI13MI24MI83MI32M2I22M2I16MI23MI10MI12MI73MI12MI60M3I29MI36MI8MI15MI12MI23M2I14MI34MI42MI28MI10M	m120308_025142_00122_c100303982550000001523012208061292_s1_p0/16597/ccs	m120308_025142_00122_c100303982550000001523012208061292_s1_p0/124/ccs
H	16	1580	96.1	+	0	0	D25MD33MD49MI18MD37MI86MI59MD10MD129MI17MI164MI18MI57MD12MD25MD20MI21MD22MI27MI59MI15MI86MD17MD17MD22MI48MD41MI55MD35MI34MD89MD18MD64MD122MD9M	m120308_025142_00122_c100303982550000001523012208061292_s1_p0/16603/ccs	m120308_025142_00122_c100303982550000001523012208061292_s1_p0/377/ccs
H	0	1596	98.9	+	0	0	94MD72MD43MD186MD100MD103MD23MD129MI47M2D79MD21MD88MD13MD16MI234MD70MD240M23D	m120308_025142_00122_c100303982550000001523012208061292_s1_p0/16639/ccs	m120308_025142_00122_c100303982550000001523012208061292_s1_p0/42/ccs
H	11	1531	99.5	+	0	0	42I67MI87MI81MI89MI120MI71MD139MI27MI10MI11MD10MD177MI119MI72MI180MI69M2I13MD87MI22MD56MI19M	m120308_025142_00122_c100303982550000001523012208061292_s1_p0/16644/ccs	m120308_025142_00122_c100303982550000001523012208061292_s1_p0/195/ccs
H	11	1581	91.1	+	0	0	256MI308MD44M3D81MI27MI10MI21MD52MD81M2I29MI42MI70MD76MI16MI312MD88MI60M	m120308_025142_00122_c100303982550000001523012208061292_s1_p0/16645/ccs	m120308_025142_00122_c100303982550000001523012208061292_s1_p0/195/ccs
H	14	1574	98.9	+	0	0	2D182MI130MD10MI10MI42MI64MD22MI71MD185MI139MI58MI149MI7MI26M2D16M2D41MI121MD77MI99MI15MI95MI5M	m120308_025142_00122_c100303982550000001523012208061292_s1_p0/16677/ccs	m120308_025142_00122_c100303982550000001523012208061292_s1_p0/299/ccs
H	13	1552	93.6	+	0	0	150MI30MD195MD39MD17MD103M3I29M4I44MD50MD11MD133MD45MD13MD13MD20MD32MI9MI24MI8MI11M2D41MD22MD165MD11MI24MD116MD34MI49M2D38MD54M22I	m120308_025142_00122_c100303982550000001523012208061292_s1_p0/16684/ccs	m120308_025142_00122_c100303982550000001523012208061292_s1_p0/280/ccs
H	25	1582	93.9	+	0	0	86MD30MI143MD16M2D60MD14MI102MD7MD30MD30MD42MD97M2D34M3D15MD18MI38M2D19MD81MD23M3I38MI11MI13MD21MI29MD11MI63MI47MI10MD9MD16MD11M2I52MI43MI206MD48M4I43MI	m120308_025142_00122_c100303982550000001523012208061292_s1_p0/16688/ccs	m120308_025142_00122_c100303982550000001523012208061292_s1_p0/13143/ccs
H	5	1455	93.3	+	0	0	5MI11MI23MI17MI8MI25MI11M2I32M2I72MI9M2I14M3I20M2I21MI33MI5M2I7MI14MI17MI15MD9MI14MI13M2I24MD23MI17M3I16MI10MI5MI13MI15MI6M2I65M2I28M3I53MI21MI10M2I17MI14M4I30MI19M2I21M2I17M2I35MI6M2I17MI10M2I18MI18MI14MI28MI39M4I22M2I13MI13MI13MI15MI20MI12M2I49MI12MI16M2I39M2I30M3I40MI34MI40MI41MI40M	m120308_025142_00122_c100303982550000001523012208061292_s1_p0/16719/ccs	m120308_025142_00122_c100303982550000001523012208061292_s1_p0/117/ccs
H	15	1598	95.1	+	0	0	12MI27MI27M2I25MD17M2D24MD22MI45M2D17MI91MD28M4I40MD48MI20MD126MI18MD12MD33MD11MI20M2D13M2D24MD59MD7MD31M2I51MD16MD82M2D19MD32MI17MD20MD16MD21MI17MI32MI17MI62MD10MD26MD53MD29MI29MI56MD16MD147M	m120308_025142_00122_c100303982550000001523012208061292_s1_p0/16724/ccs	m120308_025142_00122_c100303982550000001523012208061292_s1_p0/371/ccs
H	25	1595	93.3	+	0	0	86MD30MI10MI104MI23MD22M3D58MD14MI15MD87MD7MD60MD13MD30M2D96M2D34M3D15MD18MI38M2D19MD10MI70M2D23M3I38MI11MI13MD51MD11MI10MD28MD25MI24MD34MD9M2D16MD11M2I52MI70MD175M2D59M3I17MD22M	m120308_025142_00122_c100303982550000001523012208061292_s1_p0/16731/ccs	m120308_025142_00122_c100303982550000001523012208061292_s1_p0/13143/ccs
H	16	1610	97.5	+	0	0	D25MD34MD11MD14MD52MD27MI54MI14MD79MD8MD186MD37MD120M2D45M2D13MD25MD20MI21MD94MD16MI102MD17MD11MD10MD18MD34MI14MD27M2D27MI42MD32M2D38MD15MD63MI10M2D18MD9MD55MD46MD30MD39M3D16M	m120308_025142_00122_c100303982550000001523012208061292_s1_p0/16790/ccs	m120308_025142_00122_c100303982550000001523012208061292_s1_p0/377/ccs
H	16	1627	97.2	+	0	0	D25MD34MD25MD53MD26MI94MD6MD46MD10MD77MD11MD18MD47MD21MD82MD41MD26MD20MD20MD25M2D13MD25M2D20MI15MD6MD56MD9MD66MD30MD14MD24MD14MD17M2D42MD46MD9MD62MD26MD35MD35M2D24MD65MD12M3D39M2D29M2D48MD76MD9M	m120308_025142_00122_c100303982550000001523012208061292_s1_p0/16831/ccs	m120308_025142_00122_c100303982550000001523012208061292_s1_p0/377/ccs
H	10	1582	99.2	+	0	0	353MI49MD26MD131MD115MD205MI50MI22MI42MI281MD27MI44MI48MD25MD138MI9M10D	m120308_025142_00122_c100303982550000001523012208061292_s1_p0/16869/ccs	m120308_025142_00122_c100303982550000001523012208061292_s1_p0/181/ccs
H	13	1537	92.2	+	0	0	6MI70MI15MI89MD29MI43MI20MI98MD39MD17MD64MI17M3I17MI32M4I28MI53MI11MD77MI55MI27MI40MD11M2D24MD40MI25M2I18MD19MI66MI26MI37MI38MI36M2I10MI43MI56M2I38MD26MI32MI24M2D64MI18M2I9MI9MI8MI	m120308_025142_00122_c100303982550000001523012208061292_s1_p0/16872/ccs	m120308_025142_00122_c100303982550000001523012208061292_s1_p0/280/ccs
H	6	1600	97.7	+	0	0	7M2I126MD46MD15MI84MI25MD49MI232MI56MI73MI6M2I22M2I7MD31MI61MD17MI10MI16MI35MI225MD15MI10MI152MD71MD191MI10M	m120308_025142_00122_c100303982550000001523012208061292_s1_p0/16874/ccs	m120308_025142_00122_c100303982550000001523012208061292_s1_p0/124/ccs
H	17	1564	96.0	+	0	0	22I25MD181MD119M2D12MD13MD11MD176MI50MI13MD93MI44MI29M2I60MD9MD44MD97MI7MI46MI21M2D26MD15M3I108M2D23MI39MI24MD114MI24M2D21MD44MD55M	m120308_025142_00122_c100303982550000001523012208061292_s1_p0/16920/ccs	m120308_025142_00122_c100303982550000001523012208061292_s1_p0/612/ccs
H	4	1562	97.5	+	0	0	6MD36MD26MD11M2D99M2D34MD10MD32MD16MD24M2D33MD12MD48MD9MD13M3D15M2D25MD12MD39M3D22MD13M2D72MD10M2D19MD11MD24M2D15MD9MD36MD22MD118MD11MD18MD43MD35MI15MD9MD33MD18MD17M3D14M2D53MD22M2D12MI54MD65MD22MD28MD33M2D28MD53MD24M19D	m120308_025142_00122_c100303982550000001523012208061292_s1_p0/16923/ccs	m120308_025142_00122_c100303982550000001523012208061292_s1_p0/95/ccs
H	24	1582	95.4	+	0	0	12M2I27MI15M2I24MI11M11I27M2I13MI9MI13M7I14MI37MI9M2I14MI14M2I16M2I21MI10MI29MD13MI26MI36MI17MI21MI20M3I28MI43M2D13MD9MI37M2I35MI11MI17M5I12MI18M6I15MI9MI6M2I21M2I14MI21MI21MI38M2D19MI83M3I48M2I18MI108MI86MI134MI7MI148MI39MI27MI43M	m120308_025142_00122_c100303982550000001523012208061292_s1_p0/16926/ccs	m120308_025142_00122_c100303982550000001523012208061292_s1_p0/12449/ccs
H	5	1586	98.2	+	0	0	56MI123MD10MD147MI31M2D15MD38MI17M3D20M2D18M3D28MD15MD9MD13MD82MD21M2D13MD20M2D44MD76MD8MD28MD9MD7MD36MD12MD48MD36MI7MI69MD73MD16MI61MD23MD26MD14MD12M2D104MD53MD106M	m120308_025142_00122_c100303982550000001523012208061292_s1_p0/16943/ccs	m120308_025142_00122_c100303982550000001523012208061292_s1_p0/117/ccs
H	14	1536	98.0	+	0	0	2D14MD12MI22MI80MI22MI27MI35MI98MD7MI10M2I33M2I234M2I23MI51MI19MI18MI82MI16MI41MI52M2I26MI52MI11MI35MI24MI7MI29MI9MD18MI29MI31MI26M4I33MI81MI16MI35MI63MI37M2I18MI20M3I30MI5M	m120308_025142_00122_c100303982550000001523012208061292_s1_p0/16959/ccs	m120308_025142_00122_c100303982550000001523012208061292_s1_p0/299/ccs
H	6	1540	93.2	+	0	0	30I54MI24MD90M2I8MI71MI47MI9MI16MI10MI93M2I65MD22MD36MI18M2I39MI28MI12MD32M3I28M2I38M2I43MI44MI16MI22MI48MI74MI50MI24MI17M2I27M5I31MI57MI33MI9MI35MI67MD14MI5MI79MI90MI10M	m120308_025142_00122_c100303982550000001523012208061292_s1_p0/16989/ccs	m120308_025142_00122_c100303982550000001523012208061292_s1_p0/124/ccs
H	0	1586	99.0	+	0	0	94MD54MD61MD290MD12MD42M2I47MD19MD129MI43MD38MI44MD138MI37MI506M23D	m120308_025142_00122_c100303982550000001523012208061292_s1_p0/16991/ccs	m120308_025142_00122_c100303982550000001523012208061292_s1_p0/42/ccs
H	16	1584	95.7	+	0	0	D4MI20MD61MD21MD54M2I55MI43MI44M2D13MD128MD108MI72MD43M6I43MD45MI30MD101MI55MI46MD17MD89MD62MD69MD35MD89MD18MD64MD48M2D28MD46MD9M	m120308_025142_00122_c100303982550000001523012208061292_s1_p0/16994/ccs	m120308_025142_00122_c100303982550000001523012208061292_s1_p0/377/ccs
H	16	1595	97.7	+	0	0	D25MD34MD25MD52MD27MI54MI93MD8MD307MD36MD41MD17MD45MI21MD110MI102MD8MD9MD17MI25MI44MD32MD65MD34MD36MD89MD18MD33MI30M2D46MD74M2D11M	m120308_025142_00122_c100303982550000001523012208061292_s1_p0/17054/ccs	m120308_025142_00122_c100303982550000001523012208061292_s1_p0/377/ccs
H	11	1570	99.1	+	0	0	183MI30MI64MI227MI15MI16MD22MD54MD19MD20MI12MI10MI49MI22MD30MI28MI206MI76MI26MI16M2I112MI231MI39MI58M	m120308_025142_00122_c100303982550000001523012208061292_s1_p0/17066/ccs	m120308_025142_00122_c100303982550000001523012208061292_s1_p0/195/ccs
H	3	1554	95.9	+	0	0	D115M2D57MI20MI30MI13MI8MD72MD14MI10MI9MI47M2I28MI22MD38MI11MD52MI102MD11M2I8M3D63MD21MI26MI78MD21MD59M2I99MI12M2I24MI24M2I77M2I124M2I37MD12MI96MI59MI40M	m120308_025142_00122_c100303982550000001523012208061292_s1_p0/17067/ccs	m120308_025142_00122_c100303982550000001523012208061292_s1_p0/93/ccs
H	2	1599	99.2	+	0	0	39M2D22MD7MD10MD33MD162MD13MD93MD191MD24MI32MI70MI141MD64M2D32MD86MI71MI147M2D121MD204M2D18MI	m120308_025142_00122_c100303982550000001523012208061292_s1_p0/17073/ccs	m120308_025142_00122_c100303982550000001523012208061292_s1_p0/67/ccs
H	0	1591	99.4	+	0	0	94MD54MD61MD274MD12MD57MI49MD21M2D127MI43MD83MD138MI233MD311M23D	m120308_025142_00122_c100303982550000001523012208061292_s1_p0/17108/ccs	m120308_025142_00122_c100303982550000001523012208061292_s1_p0/42/ccs
H	2	1535	99.2	+	0	0	111MI121MD20MD196MD244MD57MD164MI21MD228MD65MI124MI23MD153M55I	m120308_025142_00122_c100303982550000001523012208061292_s1_p0/17109/ccs	m120308_025142_00122_c100303982550000001523012208061292_s1_p0/67/ccs
H	4	1584	97.3	+	0	0	6MD36MD26MD8MD102M2D34MD45MD13MD24M2D33MD12MD48MD9MD13M3D15M2D25MD12MD39M3D22MD13M2D27M2D31MD14MD10M2D19MD11MD24M2D15MD9MD36MD22MD118MD11MD18MD43MD51MD9MD33M2D18MD17M3D15M2D52MD11MD11M2D12MI54MD65MD22MD28MD33M2D28MD77M38D	m120308_025142_00122_c100303982550000001523012208061292_s1_p0/17175/ccs	m120308_025142_00122_c100303982550000001523012208061292_s1_p0/95/ccs
H	16	1619	96.4	+	0	0	D25MD34MD25MD39MD13MD16MD11MI60M2D83M2D46MD15MD77MD89MD10MD29MI77MD9M2D44MD17MD19M2D6MD42MD9M2D18MI54MD28MI59MD43M3D17MD39MD12MD37MD16MD13MI21MD46MD65MD5MD73MI15MD27MD45MD10MD21MD55MD18MD28MD9MD	m120308_025142_00122_c100303982550000001523012208061292_s1_p0/17209/ccs	m120308_025142_00122_c100303982550000001523012208061292_s1_p0/377/ccs
H	3	1588	96.1	+	0	0	D38MD77MD16MI8M2D34MD13MD47MI84M2D112M2D69MD6MD51MI27MI76MD19M2D63MD127MD357MD19MD268MD45MD10M	m120308_025142_00122_c100303982550000001523012208061292_s1_p0/17220/ccs	m120308_025142_00122_c100303982550000001523012208061292_s1_p0/93/ccs
H	10	1566	97.1	+	0	0	5MI105MI176MI63MI77MD73MI13MI157MD106MI97MI51MI22MI60MI55MI39MI49MI10M2I10MI6MI40MI43MD30MI93MD18MI154M10D	m120308_025142_00122_c100303982550000001523012208061292_s1_p0/17234/ccs	m120308_025142_00122_c100303982550000001523012208061292_s1_p0/181/ccs
H	5	1581	98.1	+	0	0	23MI156MD10MD69MD78MI33M3D13MD38MI14MD11MD12M2D16M2D30MD15MD9MD13MD82MD21MD11M2D22M2D19MD78MI30MD28MD9MD7MD20MD16MD12MD110MI47MD16MI60MD78MD23MD40MD72MD44MD137MI21M	m120308_025142_00122_c100303982550000001523012208061292_s1_p0/17253/ccs	m120308_025142_00122_c100303982550000001523012208061292_s1_p0/117/ccs
H	6	1575	99.1	+	0	0	7M2I126MD47MI13MI84MI74MI63MI26MI12MI100MI24MI18MI40MI41MD32MI5MI24M2I38MI12MI31MI44MI16MI61MI9MI74MI129MI10MI17MI205MD151MI10MI29M10I	m120308_025142_00122_c100303982550000001523012208061292_s1_p0/17273/ccs	m120308_025142_00122_c100303982550000001523012208061292_s1_p0/124/ccs
H	4	1580	97.8	+	0	0	6MD36MD26MD11M2D99MD76MD16MD24M2D33MD12MD48MD11M3D14M2D11MD26MD12MD39M3D22MD13M2D27M2D31MD14MD10M2D19MD11MD26MD13MD9MD36MD22MD118MD11MD18MD43MD51MD9MD33MD18MD17M3D14M2D53MD22M2D12MI54MD29MD36MD22MD16MI11MD33M2D81MD24M38D	m120308_025142_00122_c100303982550000001523012208061292_s1_p0/17277/ccs	m120308_025142_00122_c100303982550000001523012208061292_s1_p0/95/ccs
H	0	1577	93.1	+	0	0	93MD54MD56MD217MD75MD57MI49MD52MI94MI44MD38MI44MD138MI209M3D25MI309M12D	m120308_025142_00122_c100303982550000001523012208061292_s1_p0/17290/ccs	m120308_025142_00122_c100303982550000001523012208061292_s1_p0/42/ccs
H	17	1567	96.4	+	0	0	12MI13MI20MI68M2I33MD39MI40M2I37MI60MI14M2D13MD13MD11MD10MD46MI12MD18MI29MD20MI23MI33MI12M2I16M2I35MD146MI61MD9MD44MD123MI91M3I10MI21M2I37MD107MD18MD114MI27MD35MI61MI19M	m120308_025142_00122_c100303982550000001523012208061292_s1_p0/17291/ccs	m120308_025142_00122_c100303982550000001523012208061292_s1_p0/612/ccs
H	0	1582	98.0	+	0	0	34MI59MD54M2D48MI12MD70MI86MI89MD39MD16MI10MI29MI49MD19MD64MI22MI40MI65MD62MD107MD31MI73MD13MD110MD55MI24MI75MI79MD85MD27M20D	m120308_025142_00122_c100303982550000001523012208061292_s1_p0/17337/ccs	m120308_025142_00122_c100303982550000001523012208061292_s1_p0/42/ccs
H	5	1590	98.3	+	0	0	180MD10MD36MD111MI31M2D53MI14MD11MD12M2D16M2D30MD15MD9MD13MD74MD4MD25MD13MD20M2D19MD25MD51MD33M2D28MD9MD7MD36MD12MD12MD150MD44MD29MD78MD26M3D37MD12M2D66MI37MD76MI72MD10M	m120308_025142_00122_c100303982550000001523012208061292_s1_p0/17340/ccs	m120308_025142_00122_c100303982550000001523012208061292_s1_p0/117/ccs
H	3	1569	97.3	+	0	0	D29MD56MI24MD36MD28MD64MI70MD10M2D116MD229MD17M2D63MD127MD165MI54MI86MI336MD44M11I	m120308_025142_00122_c100303982550000001523012208061292_s1_p0/17365/ccs	m120308_025142_00122_c100303982550000001523012208061292_s1_p0/93/ccs
H	6	1588	99.1	+	0	0	7M2I126MD65MI14MI63MI77MI35MI48MI17MI128MI15M2I39MI41MD32MI5MI24M2I38M2I80MI7MI16MI71MI74MI103MD26MI10MI17MI103MD102MD59MI131MI10M	m120308_025142_00122_c100303982550000001523012208061292_s1_p0/17384/ccs	m120308_025142_00122_c100303982550000001523012208061292_s1_p0/124/ccs
H	12	1555	98.5	+	0	0	6MI10MD11MI22MI34MI65MD113MD102M2I41MI31MI31MI13MI19MI68MI27MI85MI24MI159MI20MI138MI30MI55MI74MI5MI89M2I45MI39MI41MI100MI18MI31MI6MI	m120308_025142_00122_c100303982550000001523012208061292_s1_p0/17389/ccs	m120308_025142_00122_c100303982550000001523012208061292_s1_p0/205/ccs
H	5	1568	98.1	+	0	0	132MI10MI82MI86MI21MI33M2D15MD15MI8MI12MI15MD11MD12M2D16M2D30MD15MD9MD13MD82MD21MD13MD20M2D19MD25MD76MD8MD28MD9MD7MD36MD12MD16MI36MI182MD46MI30MD23MD15MI7MI16MD11MD42MI62MD137MI21M	m120308_025142_00122_c100303982550000001523012208061292_s1_p0/17401/ccs	m120308_025142_00122_c100303982550000001523012208061292_s1_p0/117/ccs
H	5	1583	97.5	+	0	0	111MI65MD160MI31M2D17M2D35MI15MD23M2D16M2D27M2D17MD10MD13MD82MD21MD13MD20M2D19MD25MD84MD28MD9MD7MD36MD12MD86MD40MI9MI22MD76MD76M2D25MD40MD11MD21M2D37MD9MI31MD6MD72MI54MI31M	m120308_025142_00122_c100303982550000001523012208061292_s1_p0/17406/ccs	m120308_025142_00122_c100303982550000001523012208061292_s1_p0/117/ccs
H	16	1573	96.8	+	0	0	7I40MI36MD23MI28MD14MI12MI25MI27MI94MD8MD193MI149MD41MD17MD45MI21MD110MI64MI37MD17MD89MD70MI25MD70MD89MD18MD110MD85M	m120308_025142_00122_c100303982550000001523012208061292_s1_p0/17408/ccs	m120308_025142_00122_c100303982550000001523012208061292_s1_p0/377/ccs
H	17	1582	98.6	+	0	0	68MI204MD73M2D13MD13MD11MD70MD157MI59MI48MD52MI20MI70MD44MD152MI62M3I10MI185MD114MI27MD48MD14MD35MI19M	m120308_025142_00122_c100303982550000001523012208061292_s1_p0/17411/ccs	m120308_025142_00122_c100303982550000001523012208061292_s1_p0/612/ccs
H	6	1556	98.9	+	0	0	7M2I17MI41MI20MI21MI33MI16MI11MI11MI9MI19MI21MI42M2I48MI23M2I19MI12MI48MI21MI14MI10MI83MI15MI18MI40MI5MI69M3I24MI41MI19MI58MI10MI13M2I63MI9MI74MI46MI46MI16MI18MI10MI17MI17MI156MI17MI12MD15MI25MI42MI38MI48MI18MI10M	m120308_025142_00122_c100303982550000001523012208061292_s1_p0/17417/ccs	m120308_025142_00122_c100303982550000001523012208061292_s1_p0/124/ccs
H	5	1554	95.9	+	0	0	I57MI34MD33M3I48MD160M2I32MD22MI27MI15MD11MD10MD48MD24MD13MD51MD15MI36MD13MD18MD21MD25MD29M3I44MD8MD37MD7MD36MD12MD53MI38MI99MI89MI30MD74MD42MI24MI37MD103MI55M	m120308_025142_00122_c100303982550000001523012208061292_s1_p0/17432/ccs	m120308_025142_00122_c100303982550000001523012208061292_s1_p0/117/ccs
H	11	1579	97.8	+	0	0	145MI297MD119MD167MI22MD75MI271MI371MI5MI7MI65MI32M	m120308_025142_00122_c100303982550000001523012208061292_s1_p0/17474/ccs	m120308_025142_00122_c100303982550000001523012208061292_s1_p0/195/ccs
H	5	1564	96.4	+	0	0	I4MI134MI17MI18MD13MD147MI31M2D15MD15MI16M2I19MD11MD12M2D16M2D30MD15MD9MD13MD82MD21MD13MD18MD21MD25MD20MI32MI30MD37MD7MD36MD12MD27MI159MI47MD78MD23MD23MI16MD11MD45M2I20MI118MI77M	m120308_025142_00122_c100303982550000001523012208061292_s1_p0/17533/ccs	m120308_025142_00122_c100303982550000001523012208061292_s1_p0/117/ccs
H	0	1580	96.6	+	0	0	I16M8I22MI16MI28MD35M2I18MD48MI43MI122MD94MD7MD19M2D12MD57MI49MD19MD64MI63MI44MD38MI44MD138MI86MD100MD47MD51MD111MD5MD18MI50MI74M24D	m120308_025142_00122_c100303982550000001523012208061292_s1_p0/17551/ccs	m120308_025142_00122_c100303982550000001523012208061292_s1_p0/42/ccs
H	3	1553	97.2	+	0	0	D146MD78MI13MI86MI22MI100MI77MI57MI43MI30MD21M2D13M2I12MI35MD21MI21MI110MI11MI35MI53MI77MI36MI62MI49MI166MI119MD35M2I18M	m120308_025142_00122_c100303982550000001523012208061292_s1_p0/17558/ccs	m120308_025142_00122_c100303982550000001523012208061292_s1_p0/93/ccs
H	5	1556	96.5	+	0	0	23I7MI112MI33MD150MI41M2D15MD32M2I19MD11MD12M2D16M2D31M3D14MD9MD13MD82MD21MD13MD20M2D19MD26M2D51MD24MD8MD28MD9MD7MD48MD139MI95MD47MI30MD23MD40MD11MD105MD158MI	m120308_025142_00122_c100303982550000001523012208061292_s1_p0/17564/ccs	m120308_025142_00122_c100303982550000001523012208061292_s1_p0/117/ccs
H	10	1581	97.5	+	0	0	353M4I46MD22MD135MD221MI36MI60MI51MI22MI100MD123MD63MI34MD30MI11MI80M2D24MD33MD117M10D	m120308_025142_00122_c100303982550000001523012208061292_s1_p0/17573/ccs	m120308_025142_00122_c100303982550000001523012208061292_s1_p0/181/ccs
H	19	1568	96.0	+	0	0	16MD97MD102MI55MI64MI12MI29MI9MI109MI125MD71MD64MI21M4D91MI25MI24MD18MI12MI26MD41MD15MI39M2D25MI25MD111MI108M2I45M2I24MD148M2D	m120308_025142_00122_c100303982550000001523012208061292_s1_p0/17656/ccs	m120308_025142_00122_c100303982550000001523012208061292_s1_p0/2781/ccs
H	3	1577	93.3	+	0	0	2D98M2D48MD28MD64MI80MD23M2D64MI28MD185MD40M2D21M2D63MD43MD45MD26MD13MD120MD107MD79MD12MD99MD99MI39M2D126M17I	m120308_025142_00122_c100303982550000001523012208061292_s1_p0/17677/ccs	m120308_025142_00122_c100303982550000001523012208061292_s1_p0/93/ccs
H	5	1552	92.6	+	0	0	75MI104MD10MD20MD16MI80M2I26MI33MD15MD15MI22M2I16MD36M2D45MD9MD13MD9MD9MI8MI8MI99M2D19MD25MD76MD8MD28MD9MD7MD48MD139MI37MI6M2I65MI16MI13MD10MD7MD37MD25MD11MI15MI8MI56MI137MI11M2I22MI22M	m120308_025142_00122_c100303982550000001523012208061292_s1_p0/17678/ccs	m120308_025142_00122_c100303982550000001523012208061292_s1_p0/117/ccs
H	5	1588	98.9	+	0	0	180MD10MD147MI31M3D15MD38MI25MD12M3D16M2D30MD15MD9MD13MD32MD23MD23MD25MD13MD20M2D19MD25MD76MD8MD28MD9MD7MD17MD21M2D10MD139MI18MD77MD81M2D20MD40MD11MD42MI62MD15MD143MI	m120308_025142_00122_c100303982550000001523012208061292_s1_p0/17689/ccs	m120308_025142_00122_c100303982550000001523012208061292_s1_p0/117/ccs
H	2	1570	99.7	+	0	0	I179MI27MI63M2I23MD106MI20MD13MI174MI49MI14MI86MI19MI111MI49MI6MI400MI84MI47MI10MI68MD19M	m120308_025142_00122_c100303982550000001523012208061292_s1_p0/17717/ccs	m120308_025142_00122_c100303982550000001523012208061292_s1_p0/67/ccs
H	10	1581	93.8	+	0	0	7M2I102MI126MD26MD82M3I21MI32MD91MI65M2D9MI58MI5M2D30MI14M2D26MD163MI66MI18MI254MI20MD46M2D30MI93MD173M10D	m120308_025142_00122_c100303982550000001523012208061292_s1_p0/17718/ccs	m120308_025142_00122_c100303982550000001523012208061292_s1_p0/181/ccs
H	6	1598	97.2	+	0	0	6M3I9MD13MD18MI23MI22MD35M2D65MI84MI142MD36MI51MD77MI15MI20MD20MI41MD18MI13MI5MI24M2I38M2I76MD12MI18M3I142MI99MD30MI10MI17MI29MD176MD191MI10M	m120308_025142_00122_c100303982550000001523012208061292_s1_p0/17735/ccs	m120308_025142_00122_c100303982550000001523012208061292_s1_p0/124/ccs
H	5	1561	97.2	+	0	0	23I88MI17MD48MD13MD58MD87MI33M2D15MD15MI21MI18M3D20M2D16M2D30MD15MD9MD13MD82MD21MD13MD20M2D19MD25MD76MD8MD28MD9MD7MD36MD12MD162MD151MD23MD40MD11MD105MD159M	m120308_025142_00122_c100303982550000001523012208061292_s1_p0/17742/ccs	m120308_025142_00122_c100303982550000001523012208061292_s1_p0/117/ccs
H	15	1578	96.2	+	0	0	41MI35MI9MI24M2D24MD22MI43M2D19MI89MD32MI41MI8MI21M2I15MI20M2D96MI27MI20MD77MD12MD25MD29MD18MI11MD7MD31M2I88MI79MD32MI37MD37MI17MI32MI17M2I97MD112MI33MI70MI18MI95M	m120308_025142_00122_c100303982550000001523012208061292_s1_p0/17743/ccs	m120308_025142_00122_c100303982550000001523012208061292_s1_p0/371/ccs
H	0	1582	93.5	+	0	0	2I4MI51MI30MD58MD50MD24MD38MI33MD42MD40M3I25MI172MI21MD23MD129MI27MI19M2D34MI30MI13M2D53MD39MI47M2I89MD76MD323MD53M23D	m120308_025142_00122_c100303982550000001523012208061292_s1_p0/17746/ccs	m120308_025142_00122_c100303982550000001523012208061292_s1_p0/42/ccs
H	3	1581	98.3	+	0	0	D115MD16MI8M2D34MD60MI84MD116MD155MD70MD21M2D63MD127MD318MI325MD55M	m120308_025142_00122_c100303982550000001523012208061292_s1_p0/17747/ccs	m120308_025142_00122_c100303982550000001523012208061292_s1_p0/93/ccs
H	9	1565	95.7	+	0	0	15MD118MD29MD198MD81MD27MD47MI174MD8MD39MD37MI138MD27M3I54MD12MD65MI30MI30M2D78MI124MD16MI22MD81MI15MI13MD21MI24MI15MI10M23I	m120308_025142_00122_c100303982550000001523012208061292_s1_p0/17748/ccs	m120308_025142_00122_c100303982550000001523012208061292_s1_p0/175/ccs
H	17	1566	98.5	+	0	0	I164MI180M2D13MD13MD58MI39MI88MI38MI9M3I13MI69MD18MI79MI50MI10MD9MD44MD23MI173M2I16M3I10MI108MI29MI46MD114MI27MD29MI32MD45MI9M	m120308_025142_00122_c100303982550000001523012208061292_s1_p0/17749/ccs	m120308_025142_00122_c100303982550000001523012208061292_s1_p0/612/ccs
H	4	1586	97.4	+	0	0	6MD36MD26MD11M2D99M2D34MD45MD13MD24M2D33MD13M2D47MD9MD13M3D15M2D25MD12MD39M3D22MD13M2D27M2D31MD14MD10M2D19MD11MD24M2D15MD9MD36MD22MD118MD11MD18M2D26MD17MD51MD9MD33MD18MD17M3D14M2D53MD22M2D12MI54MD65MD22MD16MI11MD37MD11MD13MD55MD22M38D	m120308_025142_00122_c100303982550000001523012208061292_s1_p0/17759/ccs	m120308_025142_00122_c100303982550000001523012208061292_s1_p0/95/ccs
H	6	1582	94.5	+	0	0	7M2I45MI47MD30MD68MI57MI20MI31MI17MI26MI15MI71MI115MD26MI18MI20MI19MI33MD8MD24MI7MI5MI20M3I41M3I16MD41MI12MD34MI71MI21MI41MI36MI52MD32MI18MI10MI17MI55MI99M2I35MI22MD89MD24MI67MI10M	m120308_025142_00122_c100303982550000001523012208061292_s1_p0/17783/ccs	m120308_025142_00122_c100303982550000001523012208061292_s1_p0/124/ccs
H	25	1586	92.7	+	0	0	16MI66M2D33MI91MD52MD18M3D58MD14MI12MD90MD7MD30MD30MD39M2D33MD22MI44M2D11MD23M3D15MD18MI38M2D19MD61MD20MD23M3I38MI11MI13MD21MI29M2D11MI63MI12MI19M2D15M3I8MD9MD16MD11M2I20MD32MI30MI12MI254M4I42M2I	m120308_025142_00122_c100303982550000001523012208061292_s1_p0/17796/ccs	m120308_025142_00122_c100303982550000001523012208061292_s1_p0/13143/ccs
H	10	1582	97.6	+	0	0	D35MD26MD29MI15MD5MD35MI27MI108MD14MD51M4I51MD26MD132MD65MD13MI35MD121MD133M2I23MI78MI48MI23MI54MD83MI31MD30MI11MI81MD173M10D	m120308_025142_00122_c100303982550000001523012208061292_s1_p0/17797/ccs	m120308_025142_00122_c100303982550000001523012208061292_s1_p0/181/ccs
H	3	1577	95.7	+	0	0	D115MD9M2I20MD28MD60MI84MD124MD45MI11MI45MI113MD21M2D10MD147MD33MD457MD187MD14MI40M	m120308_025142_00122_c100303982550000001523012208061292_s1_p0/17800/ccs	m120308_025142_00122_c100303982550000001523012208061292_s1_p0/93/ccs
H	12	1573	99.4	+	0	0	51MI210MD152MI81MD162MI11M2I187MI176MI30M2I67MD62MI92MI165MI54MI70M	m120308_025142_00122_c100303982550000001523012208061292_s1_p0/17812/ccs	m120308_025142_00122_c100303982550000001523012208061292_s1_p0/205/ccs
H	3	1579	97.5	+	0	0	D115MD31MD28MD35MI28MI80MD59MD57MD35MD43MI96MI70M2D27MI35MD127MD120MI170MD200MD9MD122MI21MD55M	m120308_025142_00122_c100303982550000001523012208061292_s1_p0/17820/ccs	m120308_025142_00122_c100303982550000001523012208061292_s1_p0/93/ccs
H	4	1575	97.8	+	0	0	6MD36MD26MD11M2D59MI39M2D34MD45MD13MD24M2D33MD12MD48MD9MD16M2D12M2D25MD12MD39M3D22MD13M2D27M2D31MD14MD29MD11MD24M2D15MD9MD36MD22MD118MD29MD43MD51MD9MD33MD35M4D14M2D10MI17MD25MD22M2D12MI119MD22MD61M2D51MI11MI17MD24M39D	m120308_025142_00122_c100303982550000001523012208061292_s1_p0/17827/ccs	m120308_025142_00122_c100303982550000001523012208061292_s1_p0/95/ccs
H	9	1588	90.7	+	0	0	130MD230MD107M4D47MI183MD47MI19MD148MD12MD15MI133M2I30MD14MI15M2D117MD102MI18MD64MD16M2I19MI13MD21MI24MI15MI32MI	m120308_025142_00122_c100303982550000001523012208061292_s1_p0/17835/ccs	m120308_025142_00122_c100303982550000001523012208061292_s1_p0/175/ccs
H	3	1571	92.9	+	0	0	5I68MI41MD31MD28MD64MI8MD72MD40MD34MI30MD78MD160MD19M2D41MD25M2D22MI8MI79MI12MD58MI125MI35MD87MI75MI140MI119MD55M	m120308_025142_00122_c100303982550000001523012208061292_s1_p0/17836/ccs	m120308_025142_00122_c100303982550000001523012208061292_s1_p0/93/ccs
H	17	1585	98.7	+	0	0	221MD125M2D13MD13MD11MD34MI17MI77MD97MI45MD136MI65MD5MD44MD143MI71M3I10MI72MD113MD114MI27MD62MD55M	m120308_025142_00122_c100303982550000001523012208061292_s1_p0/17840/ccs	m120308_025142_00122_c100303982550000001523012208061292_s1_p0/612/ccs
H	14	1573	93.4	+	0	0	2D57MD51MI54MD17M2I134MD7MI10MI140M5I12MI47MD28MI12M2I34MD11MI50MI25MD9MD57MI161MD12MD19MD33MD13MD19MI88MD48MI24MI15M2D11MI36MI28MD53MI23MI127MI23MD37MD23MI5M	m120308_025142_00122_c100303982550000001523012208061292_s1_p0/17842/ccs	m120308_025142_00122_c100303982550000001523012208061292_s1_p0/299/ccs
H	15	1574	95.7	+	0	0	41MI15MI54M2D24MD22MI45M2D17MI62MI26MD30M4I76MI13M2I17MD126MI18MD61MI28M2D24MD59MD7MD31M2I74MD14MI79MD32MI37MD37MI17MI36M2I12M2I8MI64MI47MI18MI173MI18MI72MD23M	m120308_025142_00122_c100303982550000001523012208061292_s1_p0/17845/ccs	m120308_025142_00122_c100303982550000001523012208061292_s1_p0/371/ccs
H	0	1589	99.2	+	0	0	5MI10MI77MD54MD63MD29M2D19MD189MD47MD16MI40MI49MD19MD64MI24MD39MI44MD38MI182MI141MD226MD19MI43MD114M23D	m120308_025142_00122_c100303982550000001523012208061292_s1_p0/17867/ccs	m120308_025142_00122_c100303982550000001523012208061292_s1_p0/42/ccs
H	12	1599	99.3	+	0	0	D19MD36MI14MD111MD81MD186MD18MD30MD82MD19MD104MD208MD43MD11MD46MD27MI31M2D130MI48MD44MI20MD38MD233M	m120308_025142_00122_c100303982550000001523012208061292_s1_p0/17887/ccs	m120308_025142_00122_c100303982550000001523012208061292_s1_p0/205/ccs
H	14	1601	93.1	+	0	0	2D17MD32MI81MD43MI6MI30MD104MD18MI27MD163MD53MI333M9D34M3D176M2D98M3D64MD18MD59MI99MD78MD34MI5M	m120308_025142_00122_c100303982550000001523012208061292_s1_p0/17909/ccs	m120308_025142_00122_c100303982550000001523012208061292_s1_p0/299/ccs
H	6	1602	96.9	+	0	0	7M2I90M2D36MD10MD12MD39MI46MD55M2D9MD154MI81MD46MI15MI40MI41MD32MI5MI24M2I38MI52MI36MI13M3I36MI35MI11MD63MI113MD16MI10MI17MI40MD76MI33MD55MD84MI106MI10M	m120308_025142_00122_c100303982550000001523012208061292_s1_p0/17937/ccs	m120308_025142_00122_c100303982550000001523012208061292_s1_p0/124/ccs
H	17	1588	98.5	+	0	0	252MD94M2D13MD13M2D11MD154MI72MI22MD159MI61MD9MD197MD17MD45M3I196MD114MI27MD23MI37M2D56M	m120308_025142_00122_c100303982550000001523012208061292_s1_p0/17980/ccs	m120308_025142_00122_c100303982550000001523012208061292_s1_p0/612/ccs
H	7	1585	99.1	+	0	0	D261MD10MI78MI100MD60MI137MI113MD27MI380MD37MD234MI123MI19M	m120308_025142_00122_c100303982550000001523012208061292_s1_p0/17984/ccs	m120308_025142_00122_c100303982550000001523012208061292_s1_p0/134/ccs
H	12	1583	98.4	+	0	0	19MD246MD70MD90MD71MD360MD128MI82MI46MD84MI12MI11MI55MD12MI68MI110MI111M	m120308_025142_00122_c100303982550000001523012208061292_s1_p0/17989/ccs	m120308_025142_00122_c100303982550000001523012208061292_s1_p0/205/ccs
H	17	1587	97.9	+	0	0	215MD79MD53M2D12MD13MD11MD58MD35MD75MI41MI16MI127MD54M2I60MD9MD44MD16MD39MD160M3I10MI66MD119MD51MI90M2D61M2D52M4I	m120308_025142_00122_c100303982550000001523012208061292_s1_p0/17998/ccs	m120308_025142_00122_c100303982550000001523012208061292_s1_p0/612/ccs
H	9	1586	98.4	+	0	0	133MD41MI184MD111MD44MI175MD8MD140MD209MD27MI50MD11M2D26MD100MD46MD47MI104M2I13MI34MI24MI16MI23MI7MI	m120308_025142_00122_c100303982550000001523012208061292_s1_p0/18017/ccs	m120308_025142_00122_c100303982550000001523012208061292_s1_p0/175/ccs
H	17	1578	98.5	+	0	0	347M2D12MD13MD11MD227MI181MI61MD9MD44MD53MI69MI79MI11M3I10MI25MI159MD66MI28MI18MI27MD60M2D24MD16MI15MI	m120308_025142_00122_c100303982550000001523012208061292_s1_p0/18018/ccs	m120308_025142_00122_c100303982550000001523012208061292_s1_p0/612/ccs
H	13	1580	94.5	+	0	0	I48M2I132M2D193MD39MD17MD53MD50MI33M3I94MD10MD178MD14M2D10M2D6MD16MD32MI9MI24MI20MD41MD22MD34M3D37MD94MD154MI73MI7M2D38MD76M	m120308_025142_00122_c100303982550000001523012208061292_s1_p0/18032/ccs	m120308_025142_00122_c100303982550000001523012208061292_s1_p0/280/ccs
H	3	1590	98.0	+	0	0	D115MD31MD28MD64MI80MD32MD84MD9MD15MD53MD57MD91MD21M2D34MI28MD127MD27MI183MD31MD83MD196MD87MD39M2D52M	m120308_025142_00122_c100303982550000001523012208061292_s1_p0/18036/ccs	m120308_025142_00122_c100303982550000001523012208061292_s1_p0/93/ccs
H	13	1586	94.8	+	0	0	11MI171M2D193M2D23M2D33MD33MD20MD50MI13MD20M3I74MI18MD11MD191MD11M2D9MD13MD44MD23MI20MD41M2D22MD36MI34MD70MI16MD7MD11MI140M2D84M2D38MD76M	m120308_025142_00122_c100303982550000001523012208061292_s1_p0/18037/ccs	m120308_025142_00122_c100303982550000001523012208061292_s1_p0/280/ccs
H	0	1586	99.4	+	0	0	94MD54MD61MD290MD53MI49MD19MD64MI63MI44MD38MI27MI16MD138MI52MD492M23D	m120308_025142_00122_c100303982550000001523012208061292_s1_p0/18040/ccs	m120308_025142_00122_c100303982550000001523012208061292_s1_p0/42/ccs
H	15	1560	96.6	+	0	0	14I26MI71MD24MD22MI17MI27M2D17MI91MD28M4I76MI11MI20MD126MI18MD90M2D24MD59MD7MD31M2I84M2I82MD22MI9MI37MD37MI17MI32MI17M2I97MD72M2I38MI73MI30MI18MI95M	m120308_025142_00122_c100303982550000001523012208061292_s1_p0/18054/ccs	m120308_025142_00122_c100303982550000001523012208061292_s1_p0/371/ccs
H	16	1591	97.9	+	0	0	D25MD34MD25MD52MD27MI54MI93MD8MD44MI91MD207MD41M2D17MD25MD20MI21MD165MI28MI18MD17MD89MD28MI67MD70MD89MD18MD110MD76MD9M	m120308_025142_00122_c100303982550000001523012208061292_s1_p0/18056/ccs	m120308_025142_00122_c100303982550000001523012208061292_s1_p0/377/ccs
H	24	1564	93.5	+	0	0	14M4I40MI31M14I30M3I11M3I24M9I9MI32M2I13M5I26M2I16M2I21MI10MI29MD40MI36MI39MI20M3I16MI11MI43M2D22MI37M2I35MI11MI17M5I12MI20MI6M6I6MI22M5I10M3I15MI21MI21MI39MD15M2I88M3I9M2I34M2I126M3I19MI65MI134MI7MI57MD56MI21MD65MI15MI10MI32M	m120308_025142_00122_c100303982550000001523012208061292_s1_p0/18061/ccs	m120308_025142_00122_c100303982550000001523012208061292_s1_p0/12449/ccs
H	5	1580	98.5	+	0	0	4I176MD10MD16MD115MD14MI33M2D12M2D41MI14MD11MD12M2D16M2D30MD24MD13MD61MD42MD13MD20M2D44MD76MD8MD28MD9MD43MD12MD121MD37MD51MI25MD36MD42MD23MD40MD12M2D104MD72MI64MI21M	m120308_025142_00122_c100303982550000001523012208061292_s1_p0/18093/ccs	m120308_025142_00122_c100303982550000001523012208061292_s1_p0/117/ccs
H	5	1577	97.1	+	0	0	2I76M2D33MI68MD10MD147MI31M2D15MD38MI14MD11MD12M2D16M2D30MD15MD9MD95MD21MD13MD20M2D19MD25MD76MD8MD37MD7MD10MI25MD12MD162MD50MI32MI67MD23MD40MD11MD105MD159M	m120308_025142_00122_c100303982550000001523012208061292_s1_p0/18096/ccs	m120308_025142_00122_c100303982550000001523012208061292_s1_p0/117/ccs
H	25	1566	92.6	+	0	0	116MI143MD18MD25MI46MI26MI116MD26MD139M2D34M3D15MD18MI38M2D19MD81MD23M3I38MI11MI13MD51MD11MI63MI34M2D17M5I11MD16MD13M3I49MI43MI66MI29MD110MD48M6I11M2I27M2I	m120308_025142_00122_c100303982550000001523012208061292_s1_p0/18100/ccs	m120308_025142_00122_c100303982550000001523012208061292_s1_p0/13143/ccs
H	3	1551	96.6	+	0	0	16I99MD31MD28MD64MI80MD137MI19MI53MD21MI8MI120M2D9MD91MI5MI51M2I30MD27MI92MI21MD33MI87MD19MD75MI99MI43MI103MI38MD55M	m120308_025142_00122_c100303982550000001523012208061292_s1_p0/18107/ccs	m120308_025142_00122_c100303982550000001523012208061292_s1_p0/93/ccs
H	17	1568	98.6	+	0	0	12MI23MI38MI35MI120MI113MD13MD13MD67M2I118MI50MI127MI53MI12MI48MD9MD259M4I9MI37MI261MI27MD62MD55M	m120308_025142_00122_c100303982550000001523012208061292_s1_p0/18123/ccs	m120308_025142_00122_c100303982550000001523012208061292_s1_p0/612/ccs
H	0	1558	93.1	+	0	0	16MI77MD54MD61MD70MI65MI136MI70M2I47MD19MD64MI64M2I42MD35M2I46MI22MI30MI58MI24MI57MI79MI30MI17MI64MI13MI68MI25MI50M3D31MI101M14D	m120308_025142_00122_c100303982550000001523012208061292_s1_p0/18124/ccs	m120308_025142_00122_c100303982550000001523012208061292_s1_p0/42/ccs
S	26	1501	*	*	*	*	*	m120308_025142_00122_c100303982550000001523012208061292_s1_p0/18187/ccs	*
H	6	1583	98.9	+	0	0	7M2I126M2D64M2I15MI64MI30MI26MD17MI104MI61MI22MI39MI18MI40MI73MI5MI24M2I38MI89MI16MI71MI55MI18MI129MI10MI17MI205MD56MI64M3I44MI22MI10M	m120308_025142_00122_c100303982550000001523012208061292_s1_p0/18225/ccs	m120308_025142_00122_c100303982550000001523012208061292_s1_p0/124/ccs
H	3	1559	96.9	+	0	0	D73MI36MD22MI13MD28MD64MI49MI30MD116MD61MI8MI83MI70MD8MD13M2D15MI11MI78MI52MD31MD27MI26MD21MI121MI22MI103MI32MD77MI31MI73MI7MI17MI10MD67MD48M7I	m120308_025142_00122_c100303982550000001523012208061292_s1_p0/18243/ccs	m120308_025142_00122_c100303982550000001523012208061292_s1_p0/93/ccs
H	15	1571	96.6	+	0	0	40MI75MD20MD22MI43M2D19MI67MD22MD32MI72M2I15MI20MD49MI30MI43MI20MD66MI23M2D14MI9MD59MD7MD31M2I89M2I77MD35M2I33MD37MI7MI9MI29MD8M3I10M2I73MI23MD63MI18MD30MI18MI85MI18MI13MI14MI10MD24MI31M	m120308_025142_00122_c100303982550000001523012208061292_s1_p0/18255/ccs	m120308_025142_00122_c100303982550000001523012208061292_s1_p0/371/ccs
H	13	1577	94.1	+	0	0	183M2D68MI71MI11MD57M3D19MI21MD47MD55MI13MD104MI9MD13MD133MI20MI23MD14M2D10M2D22MD43MI25MI59MD22MD55MI122MI6MI23MD51MD26MI30MD32MD52MD114M	m120308_025142_00122_c100303982550000001523012208061292_s1_p0/18262/ccs	m120308_025142_00122_c100303982550000001523012208061292_s1_p0/280/ccs
H	11	1557	99.0	+	0	0	44MI99M2I47M2I31MI55MI36MI26MI161MI16M2I35MD103MI63MI50MI99MI11MI188MI86MI36MI177MI18MI12MI12MI56MI39MI25MI17MI14M	m120308_025142_00122_c100303982550000001523012208061292_s1_p0/18289/ccs	m120308_025142_00122_c100303982550000001523012208061292_s1_p0/195/ccs
H	24	1580	95.1	+	0	0	10M4I30MD14MI27M3I11M12I21M2I13M3I21M7I14MI11MD21M2I15M4I25M2I16M2I21MI10MI29MD40MI36MI17MI21MI20M3I28MI47MD18MI37M2I35MI11MI17M5I12MI18M6I15MI7M2I12MI17M2I14MI12MI8MI21MI19MD19M2D19MI61MI30M4I38M2I43MI11MD14MI57MI20MI65MI88MI23MD22MI7MI12MD45M2D60MD15MD16MI14MI18MD34MI43M	m120308_025142_00122_c100303982550000001523012208061292_s1_p0/18323/ccs	m120308_025142_00122_c100303982550000001523012208061292_s1_p0/12449/ccs
H	12	1585	99.1	+	0	0	18M2D33MI210MD239MD96MD262MD38MD139MI30MI130MI92MI291M	m120308_025142_00122_c100303982550000001523012208061292_s1_p0/18349/ccs	m120308_025142_00122_c100303982550000001523012208061292_s1_p0/205/ccs
H	10	1581	98.9	+	0	0	353MI49MD26MD132MD114MD201M2I53MI22M2I23MI160MI135MD124MD173M10D	m120308_025142_00122_c100303982550000001523012208061292_s1_p0/18351/ccs	m120308_025142_00122_c100303982550000001523012208061292_s1_p0/181/ccs
H	7	1579	97.7	+	0	0	D137MI133MI59MI18MI118MD118MI38MI16MI27MI162MI126MD28MI13MI208MD208MD32MI133M	m120308_025142_00122_c100303982550000001523012208061292_s1_p0/18361/ccs	m120308_025142_00122_c100303982550000001523012208061292_s1_p0/134/ccs
H	24	1557	92.6	+	0	0	14M4I40MI31M14I29M2I13M3I21M7I14MI11MD24M2I12M4I25M2I16M3I20MI10MI32M2D37MI37MI16MI21MI20M3I46MD30M3D18MI37M2I36M2I9MI17M5I12MI18M6I15MI9MI6M2I21M2I14MI21MI55M2D24MI26MD66M4I38M2I44M2I81MI70MD16MI37MI71MI24MI8M2I55MD16MI72M2I90M22I	m120308_025142_00122_c100303982550000001523012208061292_s1_p0/18392/ccs	m120308_025142_00122_c100303982550000001523012208061292_s1_p0/12449/ccs
H	0	1529	98.3	+	0	0	94MD33MD21MD21MD24MD16MD112MD178MD53MI49MD19MD33MI94MI44MD21MD17MI101MI80MI450M2I57M35I	m120308_025142_00122_c100303982550000001523012208061292_s1_p0/18407/ccs	m120308_025142_00122_c100303982550000001523012208061292_s1_p0/42/ccs
H	0	1594	98.5	+	0	0	94MD56M2D59MD290MD53MI49MD19MD129MI43MD90M2D116MD15MI43MD14MI240MD7MD145MD36MD58M22D	m120308_025142_00122_c100303982550000001523012208061292_s1_p0/18415/ccs	m120308_025142_00122_c100303982550000001523012208061292_s1_p0/42/ccs
H	6	1494	98.8	+	0	0	16M3I116MD61MI24MD60MI7MI39MD10MD17MI104MI48MD79MI15MI40MI41M2D32MI5MI24M2I36MD55MI28MD97MI74MI49M2I78MI10MI17MI145MD62M2D18MI63MI12M105I	m120308_025142_00122_c100303982550000001523012208061292_s1_p0/18432/ccs	m120308_025142_00122_c100303982550000001523012208061292_s1_p0/124/ccs
H	10	1585	98.9	+	0	0	326MD25MI51MD26MD132MD114MD205MI13MI36MI22MI114MD204M2D33MI11MI81MD173M10D	m120308_025142_00122_c100303982550000001523012208061292_s1_p0/18436/ccs	m120308_025142_00122_c100303982550000001523012208061292_s1_p0/181/ccs
H	10	1574	97.6	+	0	0	39MI33MI191MI88MI48MD26MD51MI17MI35MI25MD39MD76MD166MI7MI6MI19M2I33MI19M2I21MI96MI85MD24MD115M2D30MI59MD161MI45M10D	m120308_025142_00122_c100303982550000001523012208061292_s1_p0/18470/ccs	m120308_025142_00122_c100303982550000001523012208061292_s1_p0/181/ccs
H	11	1549	98.7	+	0	0	16MI42M2I18MI29MI46MI60MI38MI77MI39MI72MI6MI17M3I19MI31MI18MI16MD93MI17MI20MI36M2I11MI37MI58MI45MI19MI13MI76MI51MI19MI34MD116MI45MD199MI18MI39MI45M2I11M	m120308_025142_00122_c100303982550000001523012208061292_s1_p0/18489/ccs	m120308_025142_00122_c100303982550000001523012208061292_s1_p0/195/ccs
H	12	1550	98.5	+	0	0	6MI41M3I50MI15MI30MI24MI7MI29MI18MD32MD110MI159MI40MD46MI24MD186MI49M2I15MI11MI43MI39MI42MI24M3I127MI6MI36MI12MI37MI4MI58MI22MI52MI39M2I113M2I	m120308_025142_00122_c100303982550000001523012208061292_s1_p0/18498/ccs	m120308_025142_00122_c100303982550000001523012208061292_s1_p0/205/ccs
H	14	1579	99.1	+	0	0	2D17MD165MI66MI66MD7MI10MI27MD291MI84MD167MI215M2D163MD77MI180MI30MI5M	m120308_025142_00122_c100303982550000001523012208061292_s1_p0/18508/ccs	m120308_025142_00122_c100303982550000001523012208061292_s1_p0/299/ccs
H	2	1574	96.8	+	0	0	153MD12MI107MI70M3D105MD41MI78MI29M3I33M2I12MD28MI15MI87M2I103MI18M2I74MI182MD50MI173MI54MI126MD16M	m120308_025142_00122_c100303982550000001523012208061292_s1_p0/18551/ccs	m120308_025142_00122_c100303982550000001523012208061292_s1_p0/67/ccs
H	12	1581	99.2	+	0	0	I5MI12MD32MI213MD13MI222MD72MD290MD130MI42MI30MI130MI92MI96MD183MD12M	m120308_025142_00122_c100303982550000001523012208061292_s1_p0/18570/ccs	m120308_025142_00122_c100303982550000001523012208061292_s1_p0/205/ccs
H	10	1575	98.4	+	0	0	I104MI5MI241MI49MD26MD132MD319MI50MI22M2I323MD27MI59MI33MD141MI31M8D	m120308_025142_00122_c100303982550000001523012208061292_s1_p0/18590/ccs	m120308_025142_00122_c100303982550000001523012208061292_s1_p0/181/ccs
H	2	1582	98.8	+	0	0	35MD160MD50MI10MI27MD15MD170MD86M2I39M2D120MI57MI150MI222MI19MI25MI19MI29MI182MD116MI23MD19M	m120308_025142_00122_c100303982550000001523012208061292_s1_p0/18591/ccs	m120308_025142_00122_c100303982550000001523012208061292_s1_p0/67/ccs
H	2	1595	98.9	+	0	0	23MD64MD190MD9MI126MD143MD89MI16MD88MI26MD78MD181MD65MI79MD48MI22MD56MD46MI38MD11MD163MD19M	m120308_025142_00122_c100303982550000001523012208061292_s1_p0/18595/ccs	m120308_025142_00122_c100303982550000001523012208061292_s1_p0/67/ccs
H	2	1584	98.9	+	0	0	97MI123MD143MD57MD16MI26MD8MI162M2I113MI13MI65MD13MI52MD92MI321MD121MI133MD21M	m120308_025142_00122_c100303982550000001523012208061292_s1_p0/18603/ccs	m120308_025142_00122_c100303982550000001523012208061292_s1_p0/67/ccs
H	3	1589	96.9	+	0	0	D63MD47MD36MD28MD37MD13MI76MD9MD9M2D27MD14MD56MD19MD28MD31MI186M2D106MD84MD64MD63MI47MD469MD55M	m120308_025142_00122_c100303982550000001523012208061292_s1_p0/18607/ccs	m120308_025142_00122_c100303982550000001523012208061292_s1_p0/93/ccs
H	25	1576	92.6	+	0	0	12I74MD30MI42MI25MI74MD16M2D60MD14MI102MD7MD30MD31MD41MD98MD19MD14M3D15MD18MI38M2D19MD81MD23M3I50MI13MD51M2D11MI63MI24MD23MI10MD9MD16MD11M2I52MI43MI27MD163MD16MD15MD39M3I38MI	m120308_025142_00122_c100303982550000001523012208061292_s1_p0/18627/ccs	m120308_025142_00122_c100303982550000001523012208061292_s1_p0/13143/ccs
H	0	1485	98.4	+	0	0	69MI23MD41MD14MD61MD131MD39MD6MD72MD26M2D12MD107MD19MD129MI43MD38MI44MD57MD81MI457M87I	m120308_025142_00122_c100303982550000001523012208061292_s1_p0/18629/ccs	m120308_025142_00122_c100303982550000001523012208061292_s1_p0/42/ccs
H	21	1586	94.1	+	0	0	D8MI27MI30MD63MI36MD39MI60MI40MD67MI200MI82MD87MI56MD110M2I58MI24MI11MI7MI17MI40MD162MD85M33D36MD26MI14MI14MI48MI26MD70M	m120308_025142_00122_c100303982550000001523012208061292_s1_p0/18637/ccs	m120308_025142_00122_c100303982550000001523012208061292_s1_p0/7938/ccs
H	11	1581	99.4	+	0	0	16MI470MI77MD22MI141MI22MD30MI80MI86MD115MD25MI380MI13MI56MD30MD12M	m120308_025142_00122_c100303982550000001523012208061292_s1_p0/18641/ccs	m120308_025142_00122_c100303982550000001523012208061292_s1_p0/195/ccs
H	24	1578	95.0	+	0	0	16M3I39MI32M13I29M2I13M3I21M7I14MI11MD21M4I27MI14M2I16M2I21MI10MI29MD40MI36MI17MI21MI20M3I28MI43M2D22MI37M2I35MI11MI17M5I12MI9MI8M6I15MI9MI6M2I21M2I14MI21MI17M2I42MD18MI61MI30M4I38M2I92MI34MI86MI134MI7MI57MD14MD75M2I68MI43M	m120308_025142_00122_c100303982550000001523012208061292_s1_p0/18655/ccs	m120308_025142_00122_c100303982550000001523012208061292_s1_p0/12449/ccs
H	6	1591	99.4	+	0	0	16M3I116MD61MI84MI74MI103MI128MI15MI40MI41MD32MI5MI24M2I38MI52MI36MI16MI71MI74MI129MI10MI17MI205MD191MI10M	m120308_025142_00122_c100303982550000001523012208061292_s1_p0/18659/ccs	m120308_025142_00122_c100303982550000001523012208061292_s1_p0/124/ccs
H	17	1573	98.4	+	0	0	30MI302MI12M2D13MD24MD14MI72MI94MD45MI106MI20MI76MI38MD9MD44MD215M3I10MI72MI112MD31MI68MI13MI27MD107MI9M	m120308_025142_00122_c100303982550000001523012208061292_s1_p0/18662/ccs	m120308_025142_00122_c100303982550000001523012208061292_s1_p0/612/ccs
H	9	1512	93.5	+	0	0	6MD14MD60M2I48MD13MI11MI119MI38MD21MI23MD111MD14MD30MI28MI16MI47MI81MD8MD16MI73MD24MI37MD27M3I21MI78M3I12MI21MI8MI45M4I51MI8M2D28MI17MD14M5I26M2I48MI13MI18MI45M2I10MD42MI28MI19MI15MI10MI7M2I21M2I14MI13M38I	m120308_025142_00122_c100303982550000001523012208061292_s1_p0/18667/ccs	m120308_025142_00122_c100303982550000001523012208061292_s1_p0/175/ccs
H	3	1577	95.6	+	0	0	D115MD31MD28MD50MI94MD116MD132MD53MD8MI31MD21M2D63MD34MI92MD165MI37MI48MI104MI25MD242MI18MD55M	m120308_025142_00122_c100303982550000001523012208061292_s1_p0/18675/ccs	m120308_025142_00122_c100303982550000001523012208061292_s1_p0/93/ccs
H	21	1593	94.1	+	0	0	12MD8M2D82MD28MI109MI135MI199MI62MI68MI139MD65MI59MI24MI19MI17MI40MD38MD35MD71MD58MD45M33D88M2I37MD111M	m120308_025142_00122_c100303982550000001523012208061292_s1_p0/18705/ccs	m120308_025142_00122_c100303982550000001523012208061292_s1_p0/7938/ccs
H	14	1469	97.5	+	0	0	2D14MD143MD24MI94MI36MD10MI10MI25MD87MD32M3I639M2D163MD77MI105M112I	m120308_025142_00122_c100303982550000001523012208061292_s1_p0/18736/ccs	m120308_025142_00122_c100303982550000001523012208061292_s1_p0/299/ccs
H	6	1597	97.2	+	0	0	7M2I30M2D69MD24MD13MD31MI19MI84MI16M3D9MD49MI29MD75MI48MD51MI24MI16M2I41MI41MD32MI5MI24M2I38MI52MD51M2I35M2I36MI74MI38MI63MD27MI10MI17MI52MI82MD70MD20MI74MI95MI10M	m120308_025142_00122_c100303982550000001523012208061292_s1_p0/18745/ccs	m120308_025142_00122_c100303982550000001523012208061292_s1_p0/124/ccs
H	3	1558	96.7	+	0	0	D72MD13MI36MI9MI29MI11MD30MI33MI6MI73MD120MI12M2I47M3I56MI17MI102M2D9MI53MD104MI22MD113MD94MI110MI169M2I76MI77MD55M	m120308_025142_00122_c100303982550000001523012208061292_s1_p0/18754/ccs	m120308_025142_00122_c100303982550000001523012208061292_s1_p0/93/ccs
H	2	1577	99.7	+	0	0	I16MI93MI219MD201MI273MI89MI19MI15MI20MI104MI55MD50MD206MI41MI92MI59MD21M	m120308_025142_00122_c100303982550000001523012208061292_s1_p0/18757/ccs	m120308_025142_00122_c100303982550000001523012208061292_s1_p0/67/ccs
H	3	1589	96.0	+	0	0	D115MD16MI8M2D34MD60MI84MD115M2D56MD174MD17M3D63MD93MD34MD15MD342MD91MD100MD96MD55M	m120308_025142_00122_c100303982550000001523012208061292_s1_p0/18774/ccs	m120308_025142_00122_c100303982550000001523012208061292_s1_p0/93/ccs
H	16	1593	97.3	+	0	0	D25MD17MI41MD20MD33MD26MI54MI36MD55MD10MD10MD149MD23MD161MD20MI20MD17MD25MD20MI21MD82MI27MI102MD17MD29MI58MD167MD89MD18MD64MD46MD48MD28MD9M	m120308_025142_00122_c100303982550000001523012208061292_s1_p0/18800/ccs	m120308_025142_00122_c100303982550000001523012208061292_s1_p0/377/ccs
H	13	1564	93.2	+	0	0	159MI57MI122MI91MD103MI31M4I75MI18MD11MD20MI146MI10MD13MD11M2D12MI41MI9MI24MI20MD63MD165MD11MI140MD84M2D38MD76M	m120308_025142_00122_c100303982550000001523012208061292_s1_p0/18808/ccs	m120308_025142_00122_c100303982550000001523012208061292_s1_p0/280/ccs
H	1	1579	99.0	+	0	0	89MD43MD5MD82MD218MD94MD34MD360MD70MD56MD24M2D118M2D39MD124MD12M2D8M2D95MD21MD65M	m120308_025142_00122_c100303982550000001523012208061292_s1_p0/18817/ccs	m120308_025142_00122_c100303982550000001523012208061292_s1_p0/58/ccs
H	2	1550	99.9	+	0	0	22I126MI79MI96MI53MD191MI85MI107MI19MI111MI65MI138MI18MI93MI29MI34MI24MI200MI64MD16M	m120308_025142_00122_c100303982550000001523012208061292_s1_p0/18820/ccs	m120308_025142_00122_c100303982550000001523012208061292_s1_p0/67/ccs
H	5	1559	97.6	+	0	0	25I152MD13MD145MI33M2D15MD37MI15MD11MD12M2D16M2D30MD15MD9MD13MD82MD21MD13MD20M2D19MD25MD76MD8MD28MD9MD7MD36MD12MD158MD77MD78MD23MD40MD11MD105MD29MI29MD100M	m120308_025142_00122_c100303982550000001523012208061292_s1_p0/18826/ccs	m120308_025142_00122_c100303982550000001523012208061292_s1_p0/117/ccs
H	11	1590	99.6	+	0	0	364MD123MI77MD164MI22MD90MD97MD131MI82MD80MD19MI122MD110MI31MD20MD24MD23M	m120308_025142_00122_c100303982550000001523012208061292_s1_p0/18840/ccs	m120308_025142_00122_c100303982550000001523012208061292_s1_p0/195/ccs
H	6	1605	97.3	+	0	0	6M3I114MD9MD17MI12MI18MD91MD85MI130M2D21MD24MI52MI18MI40MI16M2D25MD32MI5MI24M2I38MI52MI36MI16MI41M2D30MI21MD53MI18MD15MD107MI17MI192MD13MD44MI146MI10M	m120308_025142_00122_c100303982550000001523012208061292_s1_p0/18859/ccs	m120308_025142_00122_c100303982550000001523012208061292_s1_p0/124/ccs
H	7	1480	93.4	+	0	0	108I54MD5MD184MI36MD123MI134MI187MI270M3D103MD244MI77MD24MI31M	m120308_025142_00122_c100303982550000001523012208061292_s1_p0/18863/ccs	m120308_025142_00122_c100303982550000001523012208061292_s1_p0/134/ccs
H	10	1581	98.3	+	0	0	2I78MI30MD37M2I27MI175MI34MI14MD26MD74MI22MD35M2D103MD11MD163MD18MI22MI51MI22MI300MD21MD30MI93MD173M10D	m120308_025142_00122_c100303982550000001523012208061292_s1_p0/18868/ccs	m120308_025142_00122_c100303982550000001523012208061292_s1_p0/181/ccs
H	5	1584	98.9	+	0	0	147MI29MD13MD147MI31M2D17M2D35MI15MD11MD12M2D16M2D20MD10MD15MD9MD13MD82MD21MD13MD20M2D19MD42MD18MI40MD8MD28MD9MD7MD36MD12MD162MD73MD78MD23MD40MD11MD105MD159M	m120308_025142_00122_c100303982550000001523012208061292_s1_p0/18885/ccs	m120308_025142_00122_c100303982550000001523012208061292_s1_p0/117/ccs
H	9	1552	97.7	+	0	0	133MD83MI124MI17MD111MD44MI67MI107MD50MI91MI36MI94MI30MI17MI23MI9MI26MI11MI12MI15MI20M2D90MI123M2I29MI30MI9M2I6MI28MI15MI5MI20M3I14MI11M2I12M3I34M3I	m120308_025142_00122_c100303982550000001523012208061292_s1_p0/18905/ccs	m120308_025142_00122_c100303982550000001523012208061292_s1_p0/175/ccs
H	6	1592	98.7	+	0	0	7M2I123MD149MI25MI48MI103MI14MI47MI65MI15MI20MI61MD32MI5MI24M2I38MI89MI16MI25MD46MI74MI129MI11M2I15MI150MD24MI30MD72MI42MD47MD29MI10M	m120308_025142_00122_c100303982550000001523012208061292_s1_p0/18922/ccs	m120308_025142_00122_c100303982550000001523012208061292_s1_p0/124/ccs
H	13	1577	92.5	+	0	0	40MD143M2D193MD39MD17MD53MD50MI33M3I54MD39MD11MD178MD13MD11M2D23M2D19MD12M3I7MI45MD18MD45MD23MI141MD11MI119MI20MD34MI49M2D22MI91M	m120308_025142_00122_c100303982550000001523012208061292_s1_p0/18926/ccs	m120308_025142_00122_c100303982550000001523012208061292_s1_p0/280/ccs
H	8	1623	91.5	+	0	0	147MI82MI103MD35MD22MI173MI34M2D75M2D65MI9MI41MI7MI12MI20MD42MI37M2D31M3I11MD76MD26MD57MD14MD14MD19M3D30M2D38M2D8MI65MD6MD52M4D31MD14MD11MD7MD9M3D10MD16MD27MD7MD7M2D13MD8M3D20M9D26M3D9M	m120308_025142_00122_c100303982550000001523012208061292_s1_p0/18946/ccs	m120308_025142_00122_c100303982550000001523012208061292_s1_p0/157/ccs
H	2	1582	99.7	+	0	0	441MI167MI88MD198M2I216MI471M	m120308_025142_00122_c100303982550000001523012208061292_s1_p0/18953/ccs	m120308_025142_00122_c100303982550000001523012208061292_s1_p0/67/ccs
H	10	1425	98.2	+	0	0	156I45MI11MI139MI49MD26MD87MI43MD54MD61MD205MI50MI22MI78MI123MD48MI70MD30MI93MD173M10D	m120308_025142_00122_c100303982550000001523012208061292_s1_p0/18972/ccs	m120308_025142_00122_c100303982550000001523012208061292_s1_p0/181/ccs
H	12	1522	97.6	+	0	0	6I13MD18MI13MI95MI7MI39MI66MD79MI32MI90MI14MI7MI79MI85MI142MI28M2I15MI53MI39M2I24MI29MI42MI30MI20MI31MI56MI18M2I21MI23MI8M3I15MI31M3I27M2I39MI14M5I41M2I18MI11MI20MI25M4I37MI10M2I16M	m120308_025142_00122_c100303982550000001523012208061292_s1_p0/18975/ccs	m120308_025142_00122_c100303982550000001523012208061292_s1_p0/205/ccs
H	14	1575	93.8	+	0	0	2D15MD141MI23M2I11MI122MD7MI10MI82MI78MI28MI69MD117MD128MI9MI273M2D26MI69M3D64MD77MI35MI46MI128MI5M	m120308_025142_00122_c100303982550000001523012208061292_s1_p0/18995/ccs	m120308_025142_00122_c100303982550000001523012208061292_s1_p0/299/ccs
H	2	1567	94.1	+	0	0	36MI50M2I22MI31MI44MD144MI11M3D55MI99MI60MD73M3I31MI9MI130MI35M2I18MD50MD48MI12MI28MI34MI133MI31MI52MI81MI112MI60MI17MI34MD19M	m120308_025142_00122_c100303982550000001523012208061292_s1_p0/19013/ccs	m120308_025142_00122_c100303982550000001523012208061292_s1_p0/67/ccs
H	0	1567	95.4	+	0	0	10I58MI79MD181MI29MI103MI31MD32MI24MI28MI16MD23MD129MI9MI72M2I28MI37MD68MI27MD18MI15MD280MD5MD12MI7MI23M2D30MI16MD73MI79M23D	m120308_025142_00122_c100303982550000001523012208061292_s1_p0/19024/ccs	m120308_025142_00122_c100303982550000001523012208061292_s1_p0/42/ccs
H	14	1576	95.0	+	0	0	2D17MD156MI7MI134MD7MI10MI185MI96M2I19MI62MI419M2D15MD89MD59MD77MI99MI111MI5M	m120308_025142_00122_c100303982550000001523012208061292_s1_p0/19090/ccs	m120308_025142_00122_c100303982550000001523012208061292_s1_p0/299/ccs
H	1	1545	96.1	+	0	0	60MD14M2I13MD20MI22MD5MD72MD67MI62MI30MI61MI21MI53MI20MD15MI20MD77MI30MI40M2I60M2I36MI109MD26MI15MI47MI34MD26M2D67MI53MD36MD50MI36M2I26MI21MD7M2D36MI66M2I11MD11MI53M	m120308_025142_00122_c100303982550000001523012208061292_s1_p0/19130/ccs	m120308_025142_00122_c100303982550000001523012208061292_s1_p0/58/ccs
H	4	1588	96.8	+	0	0	6MD73M2D99M2D34MD39M2D19MD24M2D28M2D17MD45MD12MD13M3D15M2D25MD12MD39M3D22MD13M2D27M2D31MD14MD10M3D19MD11MD24M2D15MD9MD30MD6MD22MD16MD52MI49MD11MD7MD11MD11MD32MD51MD9MD51MD17M3D14M2D43MD10M2D22M2D12MI54MD87MD28MD33M2D28MD14M2D39MD24M36D	m120308_025142_00122_c100303982550000001523012208061292_s1_p0/19132/ccs	m120308_025142_00122_c100303982550000001523012208061292_s1_p0/95/ccs
H	12	1578	99.4	+	0	0	19MD32M2I209MD234MD542MI28MI130MI38MI28MI24MI291M	m120308_025142_00122_c100303982550000001523012208061292_s1_p0/19154/ccs	m120308_025142_00122_c100303982550000001523012208061292_s1_p0/205/ccs
H	13	1617	93.9	+	0	0	D20MD38MD125M2D62MD46MD85MD39MD17MD53MD84M2I10MD12MD22MD16M2D34MD11MD69M2D34MD23MD28MD8MD16MD13MD11M3D22MD29MD13MI45M2D40MD23MD39MD32MD24MD19M2D42MD9M2D11MI77MD20MD43MD17MD71M3D22MD11M2D38MD24MD15M	m120308_025142_00122_c100303982550000001523012208061292_s1_p0/19162/ccs	m120308_025142_00122_c100303982550000001523012208061292_s1_p0/280/ccs
H	14	1592	99.2	+	0	0	2D17M2D75MD89MI134MD7MI10MI15MD23MD186MD71MD119MD128MD132MD112M2D45MD112MD6MD77MI211MI5M	m120308_025142_00122_c100303982550000001523012208061292_s1_p0/19185/ccs	m120308_025142_00122_c100303982550000001523012208061292_s1_p0/299/ccs
H	6	1589	98.4	+	0	0	7M2I72MI139MI57MI77MI62MI23MI15MI122M2I20MI23MD17MI41MD38MI24M2I128MI16MI146MI129MI10MI17MI77M2I126MD135MI55MI10M	m120308_025142_00122_c100303982550000001523012208061292_s1_p0/19205/ccs	m120308_025142_00122_c100303982550000001523012208061292_s1_p0/124/ccs
H	17	1569	98.6	+	0	0	12MI13MI65MI37MI66MI148MD13MD13MD11MD14MI96MI115M2I25MI56MD98M2I60MD9MD44MD105MI109M3I10MI25MI273MI27MD62MD37M2I16M	m120308_025142_00122_c100303982550000001523012208061292_s1_p0/19207/ccs	m120308_025142_00122_c100303982550000001523012208061292_s1_p0/612/ccs
H	9	1569	95.4	+	0	0	5I128MD85MD123MI17MD44MI61M2D39MI9MI175MD8MD20MD36MI77MI47MI14MI42M2I77MI49MI6MI55M3D19MD23MI32MD42MI21MI76MI9M2I102M2I13MI13MD21MI24MI48MI	m120308_025142_00122_c100303982550000001523012208061292_s1_p0/19210/ccs	m120308_025142_00122_c100303982550000001523012208061292_s1_p0/175/ccs
H	8	1578	93.1	+	0	0	16MI356MD18MI211MD72M2D74M2I49MI12MI20MD28MI82M3I113MD77MD55MD87MD106MD65MI9MI118M	m120308_025142_00122_c100303982550000001523012208061292_s1_p0/19213/ccs	m120308_025142_00122_c100303982550000001523012208061292_s1_p0/157/ccs
H	12	1550	97.5	+	0	0	42MI8M2I82MI5MI46MI6MI15MD51MD16MI222MD9MI300MD86MI33MI104MI30MI56MD74MI62MI29MI32MD44MI70MI31M2I29MD34MD26M21I	m120308_025142_00122_c100303982550000001523012208061292_s1_p0/19225/ccs	m120308_025142_00122_c100303982550000001523012208061292_s1_p0/205/ccs
H	3	1580	97.6	+	0	0	D110MD64MD64MI80MD116MD143MD51MD31MD21M2D63MD127MD116MI110MD99MI298MI18MD55M	m120308_025142_00122_c100303982550000001523012208061292_s1_p0/19309/ccs	m120308_025142_00122_c100303982550000001523012208061292_s1_p0/93/ccs
H	11	1588	96.2	+	0	0	173MD22MI162MD4MD120MI79MD97MD6MD39MD22MI24MD42MI156MD12MD185MI47MI388M	m120308_025142_00122_c100303982550000001523012208061292_s1_p0/19315/ccs	m120308_025142_00122_c100303982550000001523012208061292_s1_p0/195/ccs
H	14	1586	99.1	+	0	0	2D14MD168MI77MD56MD7MI49MD49MD232MD251MI74MD98MD14MD44MI147MD77MI19MD16MD152MI23MI5M	m120308_025142_00122_c100303982550000001523012208061292_s1_p0/19330/ccs	m120308_025142_00122_c100303982550000001523012208061292_s1_p0/299/ccs
H	25	1580	92.2	+	0	0	116MI14MD17MI51MI4MI70M2D60MD14MI21MD81MD7MD15MI14MD30MD42MD50MD62M2I17M3D15MD18MI22M2I13M2D39MD62MD33M2I14MD27MI17M2D47M2D11MI51MD25MI23M3D11M3I8MD9MD16MD11M2I52MI43MI104MI60MI16MD72M4I44M	m120308_025142_00122_c100303982550000001523012208061292_s1_p0/19350/ccs	m120308_025142_00122_c100303982550000001523012208061292_s1_p0/13143/ccs
H	11	1589	98.7	+	0	0	6MI31MI222M2D112M2D192M2D78MI85MI10MI26MD35MI60MD84MI133MI390MD13MI24M4D66MI7M2D	m120308_025142_00122_c100303982550000001523012208061292_s1_p0/19371/ccs	m120308_025142_00122_c100303982550000001523012208061292_s1_p0/195/ccs
H	16	1559	90.4	+	0	0	7I18MD34MD27MD50MD27MI55MI65MI24MD10MD111MI46M2I186M8I9MI20MD69MI18MI77MI15M3I44MI29MI52MD15MD59MD16MD41MI14MD41MD71M2D40MI41MD24MD73MI50MI61MD9M	m120308_025142_00122_c100303982550000001523012208061292_s1_p0/19387/ccs	m120308_025142_00122_c100303982550000001523012208061292_s1_p0/377/ccs
H	3	1583	96.1	+	0	0	D115MD59MD17MD16MD31MI80MD51MD65MD95MI133M2D17M2D547MD166MD29MD41MD65MI13MD17MI9M	m120308_025142_00122_c100303982550000001523012208061292_s1_p0/19412/ccs	m120308_025142_00122_c100303982550000001523012208061292_s1_p0/93/ccs
H	5	1585	98.6	+	0	0	180MD10MD147MI31M2D14M2D39MI14MD11MD12M2D16M2D30MD15MD9MD13MD78M2D25MD13MD20M2D19MD25MD76MD8MD28MD9MD7MD15MD21MD12MD53MI108MD25MI47MD78MD23MD40MD11MD105MD89MD48MI21M	m120308_025142_00122_c100303982550000001523012208061292_s1_p0/19448/ccs	m120308_025142_00122_c100303982550000001523012208061292_s1_p0/117/ccs
H	3	1531	94.3	+	0	0	D16MI8MI91MD15MI36MD43MI11MI13MI19MI13MI15MI133MI30MI9MI12MI20MI59MI48MI22MI51M2D110MI24M2I25MI6MI20MD48MI29M2I38M2I9MI38M2I27MD23MD85MI20MI30MI25MI23MI9MI27MI30MI45MI29MI13MI14MI44M2I10MI50MI8MI	m120308_025142_00122_c100303982550000001523012208061292_s1_p0/19474/ccs	m120308_025142_00122_c100303982550000001523012208061292_s1_p0/93/ccs
H	7	1588	99.4	+	0	0	D272MI77MI163MI55MD23MD53MI252MD18MD22MI30MI133MD108MD48MD73MD24MI29MI14MI32MD113MD38M	m120308_025142_00122_c100303982550000001523012208061292_s1_p0/19477/ccs	m120308_025142_00122_c100303982550000001523012208061292_s1_p0/134/ccs
H	1	1582	97.9	+	0	0	61M2D28MD43MD5MD82MD45MD34MI138MD17MI20MD56MD34MD16MD323MD20MD127MD24M2D55MD63M2D39MD124MD12M2D8M2D43MD13MI38MD21MD33MD15MI6MI9M	m120308_025142_00122_c100303982550000001523012208061292_s1_p0/19482/ccs	m120308_025142_00122_c100303982550000001523012208061292_s1_p0/58/ccs
H	5	1585	97.6	+	0	0	12MI167MD10MD100MD45MI33M2D15MD38MI14MD11MD12M2D16M2D30MD15MD9MD13MD61MD17MD25MD13MD20M2D19MD25MD76MD8MD28MD9MD9M2D46MD139M2I17MD78M2D43MD34MD23MD40MD11MD67MD67MD57MI16MI30MD25M	m120308_025142_00122_c100303982550000001523012208061292_s1_p0/19529/ccs	m120308_025142_00122_c100303982550000001523012208061292_s1_p0/117/ccs
H	2	1583	99.7	+	0	0	350MI433MI196MD19MI159MI83MD66MI275M	m120308_025142_00122_c100303982550000001523012208061292_s1_p0/19530/ccs	m120308_025142_00122_c100303982550000001523012208061292_s1_p0/67/ccs
H	10	1581	96.1	+	0	0	351MI15MI35MD26MD30MD23MD78MD11MD10MI52M2D27MI13MD151MI52MI51MI22MI145MI175MD30MI78MI14MD27MI115MI29M10D	m120308_025142_00122_c100303982550000001523012208061292_s1_p0/19539/ccs	m120308_025142_00122_c100303982550000001523012208061292_s1_p0/181/ccs
H	1	1585	97.9	+	0	0	60MD29MD43MD5MD53MI28MD154MD60MD64MD32MD36MD83MD25MI14MD61MI175MD70MD11MD69M3D79MD39M4D39MD40MD27MI56MD12M2D8M2D95MD21MD32MD23MI9M	m120308_025142_00122_c100303982550000001523012208061292_s1_p0/19540/ccs	m120308_025142_00122_c100303982550000001523012208061292_s1_p0/58/ccs
H	10	1583	98.9	+	0	0	116MI236MI49MD26MD132MD114MD183MI20MI51MI22MI324MD121MD31MD142M9D	m120308_025142_00122_c100303982550000001523012208061292_s1_p0/19551/ccs	m120308_025142_00122_c100303982550000001523012208061292_s1_p0/181/ccs
H	10	1569	93.8	+	0	0	14I337MI51MD26MD81MI70MI53MD40MD180MI23MI51MI106MD167MI52MD18MD30MI59M2D18MI15MD163MI9M10D	m120308_025142_00122_c100303982550000001523012208061292_s1_p0/19562/ccs	m120308_025142_00122_c100303982550000001523012208061292_s1_p0/181/ccs
H	6	1586	99.4	+	0	0	7M2I126MD61MI84MI67M2I109MI109MI15MI18MI40MI73MI5MI24M2I38MI89MI13M2I73MI74MI46MD72MI10MI10MI17MI76MI60MI42MI24MD191MI10M	m120308_025142_00122_c100303982550000001523012208061292_s1_p0/19570/ccs	m120308_025142_00122_c100303982550000001523012208061292_s1_p0/124/ccs
H	10	1588	99.0	+	0	0	68MD43M2D242MI49MD26MD22M2I50MI30MD26MD50MD22MI26MD16MD14MI95MI52MD34MI58MI22MI34MD147MD18MI121M2D30MI93MD127MD46M10D	m120308_025142_00122_c100303982550000001523012208061292_s1_p0/19678/ccs	m120308_025142_00122_c100303982550000001523012208061292_s1_p0/181/ccs
H	11	1580	99.6	+	0	0	2I347MI71MD48MI36MD59MD114MI49MI22MD370MI364MI96M	m120308_025142_00122_c100303982550000001523012208061292_s1_p0/19712/ccs	m120308_025142_00122_c100303982550000001523012208061292_s1_p0/195/ccs
H	0	1584	94.3	+	0	0	94MD54MD39M2D22MD91MD157MD7MD31MD22MD36M2I47MD19M2D26MI21MI22MI8M2I46MI37MI10MI16M2I74MI42MI14MI64M2I77MD17M4D10MI111M3D135MI109MI82M23D	m120308_025142_00122_c100303982550000001523012208061292_s1_p0/19715/ccs	m120308_025142_00122_c100303982550000001523012208061292_s1_p0/42/ccs
H	16	1598	97.8	+	0	0	D25MD34MD11MD14MD52M2D5MD77MI93MD8MD39MD33MD64MD207MD41MD17MD25MD20MI21MD110MI88MI13MD50M2D55MD88MI78MD89MD18MD64MD46MD30MD24MI21MD9M	m120308_025142_00122_c100303982550000001523012208061292_s1_p0/19735/ccs	m120308_025142_00122_c100303982550000001523012208061292_s1_p0/377/ccs
H	21	1586	94.9	+	0	0	117M3D13MI77MI30MD137MI19MI179MI67MI101MI163M2I61MI24MI19MI17MI40MD18MD30MI95MD103M33D47MD30MI14MI17MI60MI39MD27M	m120308_025142_00122_c100303982550000001523012208061292_s1_p0/19743/ccs	m120308_025142_00122_c100303982550000001523012208061292_s1_p0/7938/ccs
H	0	1589	99.4	+	0	0	94MD54MD61MD261MD25MD57MI49MD19MD129MI31MD12MD38MI44MD138MI544M23D	m120308_025142_00122_c100303982550000001523012208061292_s1_p0/19772/ccs	m120308_025142_00122_c100303982550000001523012208061292_s1_p0/42/ccs
H	12	1567	99.1	+	0	0	19MD32MI59MI17M2I134MD177MI51MI58MD85MI158MI23MI109MI31MI39MI63MI69MI60MI5MI86MI174MI77MI38M	m120308_025142_00122_c100303982550000001523012208061292_s1_p0/19798/ccs	m120308_025142_00122_c100303982550000001523012208061292_s1_p0/205/ccs
H	14	1557	93.1	+	0	0	2D58MI25MI23MD48MI24MI11MI54MI64MD10M2I9M2I36M2I11M2I26MI41M4I20M3D12MD56MI44MD11MI11MD43MD21MI33MI15MI8MI93M2I29MI16MI32MI21MI8MI22MI12MD29MI6MI48MI12MI25M2I18MD12MI13MI9MI27M2D15MD31MD28MI21MD29MD48MI17MI17MI22MD56MD17MD7MD9M2D12M2I16M2D34MI5M	m120308_025142_00122_c100303982550000001523012208061292_s1_p0/19800/ccs	m120308_025142_00122_c100303982550000001523012208061292_s1_p0/299/ccs
H	8	1582	93.3	+	0	0	192MI198MI211M2D72M2D75MI49MI12MI20MD111M3I113MD57MD20MD55MD87MD106MD77M2I103MD12M	m120308_025142_00122_c100303982550000001523012208061292_s1_p0/19801/ccs	m120308_025142_00122_c100303982550000001523012208061292_s1_p0/157/ccs
H	16	1578	96.0	+	0	0	D16MI56MI66MI22MI52MI8MI9MI65MD19MD50MI113MD179MD41MD17MD25MD20MI36MI46MD15MD33MI102MD17MD89MD18MD14MI54MI78MD89MD82MD54MI20MI46MD9M	m120308_025142_00122_c100303982550000001523012208061292_s1_p0/19802/ccs	m120308_025142_00122_c100303982550000001523012208061292_s1_p0/377/ccs
H	5	1603	96.2	+	0	0	61MD47MD58MD11MD13MD36MI142M2D15MD12MD25MI15MD11MD12M2D16M2D30MD15MD9MD13MD78MD38MD20M2D19MD25MD65MD11MD8MD28MD9MD7MD21MD15MD12MD74MD61MD23MD28MD88MD18MD21MD23MD23MD17MD11MD67MD38MD16M2D9M2D19MD10MD60MD32MD13M	m120308_025142_00122_c100303982550000001523012208061292_s1_p0/19803/ccs	m120308_025142_00122_c100303982550000001523012208061292_s1_p0/117/ccs
H	1	1539	94.0	+	0	0	5MI83MD20MI22MD21MI50MI13MD67MI22MI38MI49MI41MI35MI68MI19MD129MI43MI11MI8MI145MI19MD26MI46M2D23M2I57MD14MI27MI20MI163MI35MI23MD10M2D36MI63MI47MI15MI6MI9M	m120308_025142_00122_c100303982550000001523012208061292_s1_p0/19804/ccs	m120308_025142_00122_c100303982550000001523012208061292_s1_p0/58/ccs
H	4	1588	96.6	+	0	0	6MD36MD26MD11M2D86MD13M2D57MD19M2D16MD24M2D35M3D58MD9MD13M3D15M2D25MD12MD40M2D21MD13M2D27M2D31MD14MD10M2D19MD11MD26MD13MD9MD36M2D22MD67MD51MD11MD62M2D20MD30MD9MD33M3D17M2D18M3D14MD53MD22M2D12MI54MD87MD28MD37MD24MD53MD24M38D	m120308_025142_00122_c100303982550000001523012208061292_s1_p0/19812/ccs	m120308_025142_00122_c100303982550000001523012208061292_s1_p0/95/ccs
H	24	1573	94.8	+	0	0	16M3I39MI31M14I29M2I13M3I21M7I14MI11MD21M2I15M4I25M2I16M2I21MI10MI29MD23MD17MI36MI17MI21MI20M3I28MI47MD18MI17MI19M2I35MI11M2I16M5I12MI18M6I15MI9MI9M4I16M2I14MI21MI21MI38M2D19MI92M4I38M2I127MI42MI43MI134MI7MI117MI30MI38MI28MI43M	m120308_025142_00122_c100303982550000001523012208061292_s1_p0/19819/ccs	m120308_025142_00122_c100303982550000001523012208061292_s1_p0/12449/ccs
H	24	1580	95.1	+	0	0	10M4I44MI32M13I29M2I13M3I21M7I14MI11MD26MI9M2I14MI14M2I16M2I21MI10MI69MI36MI17MI21MI20M3I28MI40MD25MI37M2I35MI11MI17M5I12MI18M6I15MI9MI6M2I21M2I6MI29MI21MI38M2D16M2I94M4I29MI137MI86MI36MD32MI65MI7MI57MD20MI47MD23MI9MI57MI43M	m120308_025142_00122_c100303982550000001523012208061292_s1_p0/19826/ccs	m120308_025142_00122_c100303982550000001523012208061292_s1_p0/12449/ccs
H	2	1565	99.4	+	0	0	5MI8M2I100MI24M2I51MI33MI24MI34MI209MI8MI52MI220MI114MI62MD60MI94MI58MI136MD30MI26MI74MI51MI22MI37MI11MD19M	m120308_025142_00122_c100303982550000001523012208061292_s1_p0/19834/ccs	m120308_025142_00122_c100303982550000001523012208061292_s1_p0/67/ccs
H	13	1582	94.6	+	0	0	19MD164M2D56MI90MD42MD43MD17MD53MD21MD28MI34M3I94MD10MD178MD13MD11M2D22MD42MI24MI20MD41MD22MD71MD94MD11MI140MD84M2D38MD56MI19M	m120308_025142_00122_c100303982550000001523012208061292_s1_p0/19835/ccs	m120308_025142_00122_c100303982550000001523012208061292_s1_p0/280/ccs
H	8	1581	92.5	+	0	0	52MI224MI113MI211M2D72M2D75MI49MI12MI20MD80MD31M3I113MD77MD55MD87MD68MI37MD75MI106MD12M	m120308_025142_00122_c100303982550000001523012208061292_s1_p0/19856/ccs	m120308_025142_00122_c100303982550000001523012208061292_s1_p0/157/ccs
H	19	1537	92.1	+	0	0	187MI16MI18MI47MI21MI42MI31MI20MI17MI42MI48MI10MI11MI47MI13MI51M2I45M3D15MD15MI69MD11MI25M2I39MI53MD9MD14MD85MD15MI16MI16MI22MI104M5I5M2I28MI65MI11M3I18MI10MI55MD17MI31MI51MI14MI29MI17M2D	m120308_025142_00122_c100303982550000001523012208061292_s1_p0/19865/ccs	m120308_025142_00122_c100303982550000001523012208061292_s1_p0/2781/ccs
H	14	1583	98.4	+	0	0	2D17MD33MD143MI122MD7MI10MI75MI58MD88MD137MD105MD34MD46MD22MI192MD10M2I15M2D163MD77MI14MI72MI123MI5M	m120308_025142_00122_c100303982550000001523012208061292_s1_p0/19875/ccs	m120308_025142_00122_c100303982550000001523012208061292_s1_p0/299/ccs
H	11	1578	97.4	+	0	0	19MI18MD48MI36MD160MI71MD19MI92MD84MI10MD167MI22MD194MI36MI7MI24MD89MI18M2I22MD28MI308MI98M	m120308_025142_00122_c100303982550000001523012208061292_s1_p0/19884/ccs	m120308_025142_00122_c100303982550000001523012208061292_s1_p0/195/ccs
H	12	1578	99.0	+	0	0	17MD34MI210MD234MD497MI26MD16MI30M2I129MI92MI22MD99MI21MD31MI15MD86MD11M4I	m120308_025142_00122_c100303982550000001523012208061292_s1_p0/19904/ccs	m120308_025142_00122_c100303982550000001523012208061292_s1_p0/205/ccs
H	11	1582	99.5	+	0	0	156MD39MI81MI287MD83MI80MI22MD310MD247MI175MI98M	m120308_025142_00122_c100303982550000001523012208061292_s1_p0/19909/ccs	m120308_025142_00122_c100303982550000001523012208061292_s1_p0/195/ccs
H	0	1591	98.8	+	0	0	93MD55MD61MD72MD193MD25M2D53MI44MD24MD26MD72MD30MI44MD24M2I12MI61MD40MI80MI130MD81MD46MD38MI114MD134M22D	m120308_025142_00122_c100303982550000001523012208061292_s1_p0/19918/ccs	m120308_025142_00122_c100303982550000001523012208061292_s1_p0/42/ccs
H	3	1581	98.2	+	0	0	D115MD31MD28MD64MI80MD116MD229MD17M2D63MD127MD197MI410MD36MD55M	m120308_025142_00122_c100303982550000001523012208061292_s1_p0/19927/ccs	m120308_025142_00122_c100303982550000001523012208061292_s1_p0/93/ccs
H	10	1598	96.4	+	0	0	5MI74MI141MD44MI84MI51MD26MD31M2D10MD40MI49MD39MD30MD4M5D42MD159MD45MI27MD24MI22MI24M2D36MD151MD110MD30MI93MD69MD104M10D	m120308_025142_00122_c100303982550000001523012208061292_s1_p0/19928/ccs	m120308_025142_00122_c100303982550000001523012208061292_s1_p0/181/ccs
H	7	1589	98.6	+	0	0	D20MD89MD129MD31M3I78MI160MI137MI21MD41MD97MD93MD260MD70MD137MI99MD97MI19M	m120308_025142_00122_c100303982550000001523012208061292_s1_p0/19957/ccs	m120308_025142_00122_c100303982550000001523012208061292_s1_p0/134/ccs
H	2	1574	99.4	+	0	0	70M2I34MI39MI516MI42MI120MD135MI18MI37MI64MI51MD12MD41MI39MI74MI23MI67MD31MI113MI44M	m120308_025142_00122_c100303982550000001523012208061292_s1_p0/19960/ccs	m120308_025142_00122_c100303982550000001523012208061292_s1_p0/67/ccs
H	16	1595	97.9	+	0	0	D25MD34MD25MD52MD27MI27MD26MI94MD8MD156MI28MI133MD24MD41MD17MD45MI25MD5MD89MI114MD17MD84MD4MD67MD100MD89MD12MD6MD67M2D43MD76MD8MI	m120308_025142_00122_c100303982550000001523012208061292_s1_p0/19975/ccs	m120308_025142_00122_c100303982550000001523012208061292_s1_p0/377/ccs
H	0	1596	99.5	+	0	0	67MD26MD55MD61MD112MD178MD53MI49MD19MD65MD63MI44MD38MI44MD43MD26MD69MI170MD29MD18MD169MD158M23D	m120308_025142_00122_c100303982550000001523012208061292_s1_p0/19992/ccs	m120308_025142_00122_c100303982550000001523012208061292_s1_p0/42/ccs
H	0	1533	94.3	+	0	0	94MD54MD61MD344MI67MD64MI63MI44MD38MI46MD66M3I67MI64MI42MI17MI29MD66M3D297M26I	m120308_025142_00122_c100303982550000001523012208061292_s1_p0/19994/ccs	m120308_025142_00122_c100303982550000001523012208061292_s1_p0/42/ccs
H	0	1589	92.9	+	0	0	36MI18MI74MI16MD55M2D290MD19MD41MI45MD23MD75MD4MD25MI23MI10MI15MI17MD38MI37MD7M2D138MI137MD32MD25MD350M23D	m120308_025142_00122_c100303982550000001523012208061292_s1_p0/20041/ccs	m120308_025142_00122_c100303982550000001523012208061292_s1_p0/42/ccs
H	16	1588	96.1	+	0	0	D25MD35MD26MD48MD14MD70MI179MI233MI50MI20MD42MD42MD110MI61MI40MD17MD88MD93M2D74MD24MI64MD18MD64MD46MD76MD9M	m120308_025142_00122_c100303982550000001523012208061292_s1_p0/20070/ccs	m120308_025142_00122_c100303982550000001523012208061292_s1_p0/377/ccs
H	16	1604	97.8	+	0	0	D27M2D32MD27M2D50MD27MI54MI93MD47MD94MD23MI33MD109MI43M2D20MI20MD17MD25MD20MI21MD121MD92MD17MD47MD26MD15MD60MD81MD26MD63MD26M2D82MD36M2D12M2D74MD9M	m120308_025142_00122_c100303982550000001523012208061292_s1_p0/20082/ccs	m120308_025142_00122_c100303982550000001523012208061292_s1_p0/377/ccs
H	0	1590	97.9	+	0	0	94MD54MD63M2D48MI79MI67MD92MD53MI49MD19MD64MI63MI44MD38MI44MI64MD73MI440MD37M3D26MD41M23D	m120308_025142_00122_c100303982550000001523012208061292_s1_p0/20083/ccs	m120308_025142_00122_c100303982550000001523012208061292_s1_p0/42/ccs
H	11	1586	99.2	+	0	0	565MD187MD30MD93MD304MI305MI98M	m120308_025142_00122_c100303982550000001523012208061292_s1_p0/20105/ccs	m120308_025142_00122_c100303982550000001523012208061292_s1_p0/195/ccs
H	13	1553	92.1	+	0	0	17MI141MI23M2D94MI137MD17MD53MD50MI33M3I94MD10MD178MD13MD11M2D22MD42MI26MI18MD41MD22MD71MD93M2I10MI140MD84M3D38MD54M22I	m120308_025142_00122_c100303982550000001523012208061292_s1_p0/20121/ccs	m120308_025142_00122_c100303982550000001523012208061292_s1_p0/280/ccs
H	2	1468	99.7	+	0	0	117I357MI35MI170MI190MD212MD467MI15MD19M	m120308_025142_00122_c100303982550000001523012208061292_s1_p0/20149/ccs	m120308_025142_00122_c100303982550000001523012208061292_s1_p0/67/ccs
H	14	1582	96.2	+	0	0	2D17MD164MI134MD7MI10MI502MI45MI28M2D10MD75MD13MD20MI55MI37MD61MD28MD10M2D61MD70MI6MI35MI27MI147MI5M	m120308_025142_00122_c100303982550000001523012208061292_s1_p0/20159/ccs	m120308_025142_00122_c100303982550000001523012208061292_s1_p0/299/ccs
H	12	1579	99.4	+	0	0	19MD32MI210MD234MD148MD72MD86MI222MI10MI30MI130MI92MI174M2I115M	m120308_025142_00122_c100303982550000001523012208061292_s1_p0/20162/ccs	m120308_025142_00122_c100303982550000001523012208061292_s1_p0/205/ccs
H	4	1585	97.0	+	0	0	6MD9MD26MD27MD11M2D9MD90M2D34MD45MD13MD24M2D18MD15MD12MD41MD7MD9MD13M3D15M2D25MD12MD39M3D22MD13M2D26MD32MD14M2D10M2D17MI12M2D24M2D10M2D14MD58MD14MD115MD45MI15MD51MD9MD33MD18MD17M2D14M2D53M2D7MI14M2D12MI54MD19MD68MD28MD33M3D28MD53MD24M38D	m120308_025142_00122_c100303982550000001523012208061292_s1_p0/20165/ccs	m120308_025142_00122_c100303982550000001523012208061292_s1_p0/95/ccs
H	1	1582	98.8	+	0	0	60MD16MD33MI22MD5MD82MD218MD92MD36MD221MD138MD20MD51MD56MD24M2D118M2D39MD100MD24MD12M2D8M2D95MD21MD16MI15MD33M	m120308_025142_00122_c100303982550000001523012208061292_s1_p0/20180/ccs	m120308_025142_00122_c100303982550000001523012208061292_s1_p0/58/ccs
H	11	1576	97.4	+	0	0	580MI148MI22MI17MD24MI52MI27MI539MI69MI59MD37M2I	m120308_025142_00122_c100303982550000001523012208061292_s1_p0/20194/ccs	m120308_025142_00122_c100303982550000001523012208061292_s1_p0/195/ccs
H	6	1553	98.7	+	0	0	12M3I48MI15M2I54MD10MI11MI41M2I13M3I43MI20M2I74MI23M3I29MI46MI74MI31MI18MI7MI10MI23MI16MI73MI5MI24M2I38MI36MI52MI16MI35MI35MI13MI11M3I46M2I128MI10MI17MI31M2I58MI113MD54M2I28MI30MI7MI27MI8MI27M3I11M	m120308_025142_00122_c100303982550000001523012208061292_s1_p0/20197/ccs	m120308_025142_00122_c100303982550000001523012208061292_s1_p0/124/ccs
H	0	1599	93.6	+	0	0	94MD54MD63MD48MI10MD17MD177MD31MD16MD41MI49M2D19MD64MI18MI44MI21MD23MD38MI44M2D23MD115MI16MI163MD40M4D230MD94M25D	m120308_025142_00122_c100303982550000001523012208061292_s1_p0/20222/ccs	m120308_025142_00122_c100303982550000001523012208061292_s1_p0/42/ccs
H	5	1554	95.0	+	0	0	45M5D71MI13MI36MI9MD13MD47M2I130MD15MD23MD14MI15MD11MD21MI9M2D27MD24MD29MI39MI41MI39MD15MD53MI46M2D11MD19M2I16MD17MI11M2I12MD86MI45MI15MI21MD59MD18MD39MI61MD51MD12MD30MI13MI10M2I8MI27MD76MI9MI62MD10M	m120308_025142_00122_c100303982550000001523012208061292_s1_p0/20297/ccs	m120308_025142_00122_c100303982550000001523012208061292_s1_p0/117/ccs
H	10	1580	99.2	+	0	0	353MI49MD26MD132MD71MI42MD53MI151MI50MI22MI239MI81MD30MI93MD163MI9M10D	m120308_025142_00122_c100303982550000001523012208061292_s1_p0/20298/ccs	m120308_025142_00122_c100303982550000001523012208061292_s1_p0/181/ccs
H	3	1595	97.5	+	0	0	D16MD81MD13MD10MD27M2D10M3D17MD74MD21MD45MD5MD16MD100MD18MD107MD100MD21M2D63MD68MI58MD165MD440MI37M2D56M	m120308_025142_00122_c100303982550000001523012208061292_s1_p0/20320/ccs	m120308_025142_00122_c100303982550000001523012208061292_s1_p0/93/ccs
H	7	1574	95.9	+	0	0	D139MI131MI46MI31MI163MI131MI75MI111MI46MI14MI18MI137MI99MI11MD34MD9MD72MI218M2I85M	m120308_025142_00122_c100303982550000001523012208061292_s1_p0/20345/ccs	m120308_025142_00122_c100303982550000001523012208061292_s1_p0/134/ccs
H	13	1594	92.1	+	0	0	69MI23MD90M2D76MD43MD22MD8MD40MD43M2D17MD53MD18MD66M3I13MD81MD10MD65MD23M2I17MD22MI20MI16MI23MD11M2D21M10D43MI45MD19MI21MD22MD167MD83MD67MD84M2D37MD18MI58M	m120308_025142_00122_c100303982550000001523012208061292_s1_p0/20404/ccs	m120308_025142_00122_c100303982550000001523012208061292_s1_p0/280/ccs
H	21	1542	91.8	+	0	0	5MI56MI22MD45MI50MI24MI96MI7MI21M2I10MI51MI78MI8MI17MI15MI56MI67MI77MI23MI35MI43MI8MI30MI46M2I46MI11MI14MI9MI19MI17MI27MI40MI19MI12MI40MI41MD15MI24M9D16M11D13M10D53MI21M3I43M4I55MI71MI14M5I	m120308_025142_00122_c100303982550000001523012208061292_s1_p0/20406/ccs	m120308_025142_00122_c100303982550000001523012208061292_s1_p0/7938/ccs
H	16	1598	97.1	+	0	0	D25MD34MD25MD52MD27MI54MI93MD8MD343MD41MD17MD25MD20MI131MI18MD20MD58MD6MD20M2D14MD72MD67MD29MD70MD12MD12MI64MD21M2D61MD33MD98M	m120308_025142_00122_c100303982550000001523012208061292_s1_p0/20479/ccs	m120308_025142_00122_c100303982550000001523012208061292_s1_p0/377/ccs
H	0	1579	98.1	+	0	0	6I88MD54MD61MD64MI146MI69MD5MD58M2I47MD19MD65MD63MI82MI51M2D92MI11MD27MI11MI532M23D	m120308_025142_00122_c100303982550000001523012208061292_s1_p0/20484/ccs	m120308_025142_00122_c100303982550000001523012208061292_s1_p0/42/ccs
H	2	1584	99.7	+	0	0	82MD411MI381MI20MI267MD239MI31MI134MD16M	m120308_025142_00122_c100303982550000001523012208061292_s1_p0/20517/ccs	m120308_025142_00122_c100303982550000001523012208061292_s1_p0/67/ccs
H	3	1591	98.2	+	0	0	D61MD54MD17MI13MD28MD64MI80MD116MD18MD211MD17M2D49MD14MD127MD22MD94MD111MD91MD99MD135MD92MD14MD25MD16M	m120308_025142_00122_c100303982550000001523012208061292_s1_p0/20518/ccs	m120308_025142_00122_c100303982550000001523012208061292_s1_p0/93/ccs
H	16	1588	97.9	+	0	0	D25MD34MD25MD52MD16MD11MI54MI93MD8MD331MI11MD48MI9MD25MD20MI21MD63M2I45MI102MD17MD89MD96MD35MI34MD89MD18MD64MD46MD76MD9M	m120308_025142_00122_c100303982550000001523012208061292_s1_p0/20529/ccs	m120308_025142_00122_c100303982550000001523012208061292_s1_p0/377/ccs
H	10	1586	99.4	+	0	0	288MD63MI51MD26MD30MD102MD114MD205MI50MI22MI324MD27MI93MD173M10D	m120308_025142_00122_c100303982550000001523012208061292_s1_p0/20539/ccs	m120308_025142_00122_c100303982550000001523012208061292_s1_p0/181/ccs
H	10	1581	99.0	+	0	0	86MI264MI51MD26MD132MD114MD204MI51MI22MI324MD27MI30MI10MD18M2I32MD173M10D	m120308_025142_00122_c100303982550000001523012208061292_s1_p0/20552/ccs	m120308_025142_00122_c100303982550000001523012208061292_s1_p0/181/ccs
H	5	1573	96.5	+	0	0	61MI105MI9MD13MD30MI114MI33M2D15MD37MI15MD11MD14MD14M2D30MD15MD9MD13MD82MD21MD13MD18MD21MD25MD76MD36MD9MD7MD36MD12MD74MI87MD120MI30MD23MD40MD11MD45MD19MI40MD48MI60MI49M	m120308_025142_00122_c100303982550000001523012208061292_s1_p0/20560/ccs	m120308_025142_00122_c100303982550000001523012208061292_s1_p0/117/ccs
H	3	1579	98.1	+	0	0	D115MD31MD28MD64MI80MD116MD229MD17M2D63MD127MD644MD53M2I	m120308_025142_00122_c100303982550000001523012208061292_s1_p0/20610/ccs	m120308_025142_00122_c100303982550000001523012208061292_s1_p0/93/ccs
H	17	1579	98.5	+	0	0	116MI13MI17MI198M2D12MD13MD11MD227MI181MI61MD9MD44MD123MI91M3I10MI45MI139MD142MD23MI38MD55M	m120308_025142_00122_c100303982550000001523012208061292_s1_p0/20635/ccs	m120308_025142_00122_c100303982550000001523012208061292_s1_p0/612/ccs
H	13	1587	92.7	+	0	0	171MD12M2D90MD22MD29MD10MI80MD17MD52M2D51MI24MI8M3I81MI11MD11MD178MD13MD11M2D26M3D38MI45MD41MD22MD71MD95MD22MD109MD104MD38MD35MD41M	m120308_025142_00122_c100303982550000001523012208061292_s1_p0/20642/ccs	m120308_025142_00122_c100303982550000001523012208061292_s1_p0/280/ccs
H	11	1586	97.1	+	0	0	364MD94MD104MD167MI22MD82MI52MD341M3I101MD77MD22MD54MI34MD52MD10M2I	m120308_025142_00122_c100303982550000001523012208061292_s1_p0/20643/ccs	m120308_025142_00122_c100303982550000001523012208061292_s1_p0/195/ccs
H	5	1584	98.5	+	0	0	180MD10MD18MI128MI31M2D15MD38MI14MD11MD12M2D16M2D30MD15MD9MD13MD78MD25MD7MD6MD20M2D19MD25MD76MD8MD28MD9MD7MD48MD92MI69MD53MI19MD78MD23MD40MD11MD99MD6MD109MD27MD23M	m120308_025142_00122_c100303982550000001523012208061292_s1_p0/20647/ccs	m120308_025142_00122_c100303982550000001523012208061292_s1_p0/117/ccs
H	0	1591	98.7	+	0	0	94MD56M2D59MD116MI173MD53MI49MD19MD65MD63MI48M2D34MI215MD219MD293M23D	m120308_025142_00122_c100303982550000001523012208061292_s1_p0/20671/ccs	m120308_025142_00122_c100303982550000001523012208061292_s1_p0/42/ccs
H	11	1589	99.2	+	0	0	19MI339MI89MD116MD114MI75M2D20MD59MD73MD177MD18MD23MD64MD16MI281MI88MI7M	m120308_025142_00122_c100303982550000001523012208061292_s1_p0/20682/ccs	m120308_025142_00122_c100303982550000001523012208061292_s1_p0/195/ccs
H	3	1571	97.8	+	0	0	D47MI67MD17MI13MD16MI11MD64MI80MD54MI61MD229MD17M2D9MI17MI35MD127MD218M2I82MD246MI56MI38MD35MI19M	m120308_025142_00122_c100303982550000001523012208061292_s1_p0/20691/ccs	m120308_025142_00122_c100303982550000001523012208061292_s1_p0/93/ccs
H	25	1557	93.0	+	0	0	2I47MI34MD32MI42MI25MI33MI56M2D24MD36MD14MI15MI86MD7MD30MD30MD42MD52MI26MI51M3D33MI38M2D19MD64MI16MD23M3I38MI12M2I23MI38MD11MI48MI14MI58MD9MD27M2I21MI30MI38M3I62MI44MI27MI40MI6MI25MD30MI16MI6M4I38M	m120308_025142_00122_c100303982550000001523012208061292_s1_p0/20704/ccs	m120308_025142_00122_c100303982550000001523012208061292_s1_p0/13143/ccs
H	4	1573	97.2	+	0	0	6MD62MD11M2D71MI28MD33MD45MD13MD24M2D33MD12MD48MD7M2D18M2D12M2D77M2D13MD8MD12MD28M2D31MD14MD10M2D19MD11MD24M2D15MD9MD36MD140MD11MD18MD43MD51MD9MD33MD37M2D12M2D53MD25MD9MI54MD65MD22MD16MI11MD33M2D28MD53MD24M38D	m120308_025142_00122_c100303982550000001523012208061292_s1_p0/20743/ccs	m120308_025142_00122_c100303982550000001523012208061292_s1_p0/95/ccs
H	14	1576	98.6	+	0	0	2D15MD85MD81MI134MD7MI10MI22MI293MI27MI44MI35MI70MI81MD31MI12MI77MD33MI52M3D163MD78M2I183MD25M2I5MD	m120308_025142_00122_c100303982550000001523012208061292_s1_p0/20749/ccs	m120308_025142_00122_c100303982550000001523012208061292_s1_p0/299/ccs
H	13	1576	93.9	+	0	0	8I175M2D80MI48MD103MD15M2D139M3I94MD10MD16MD162MD13MD11M2D22M2D42MI45M2D41MD22MD12MI58MD94MD152MD20MI30MD33M2D114M	m120308_025142_00122_c100303982550000001523012208061292_s1_p0/20751/ccs	m120308_025142_00122_c100303982550000001523012208061292_s1_p0/280/ccs
H	6	1579	99.4	+	0	0	2I5M2I126MD61MI24MI57MI65MI10MI103MI128MI15MI40MI5MI67MI5MI24M2I27MI10MI23MI8MI56MI16MI25MI45MI74MI18MI110MI10MI17MI132MI47MI24MD84MI106MI10M	m120308_025142_00122_c100303982550000001523012208061292_s1_p0/20788/ccs	m120308_025142_00122_c100303982550000001523012208061292_s1_p0/124/ccs
H	4	1574	97.2	+	0	0	6MD22MI12MD27MD11M2D99M2D34MD45MD13MD24M2D33MD12MD48MD22M3D15M2D25MD12MD40M2D21MD12MD28MD31MD14MD10M2D19MD11MD12MI11M2D15MD9MD36MD22MD32MI35MI60MD18MD43MD60MD33MD18MD17M3D14M2D53MD22M2D12MI54MD65MD22MD28MD33M2D28MD53MD24M38D	m120308_025142_00122_c100303982550000001523012208061292_s1_p0/20798/ccs	m120308_025142_00122_c100303982550000001523012208061292_s1_p0/95/ccs
H	16	1598	97.5	+	0	0	D25MD20MD13MD26MD134MI93MD8MD343MD20MI20MD17MD25MD20MI77MD33MD21MI102MD17MD89MD53MD43M2D22MI47MD89MD18MD9MD29MD26MD46MD54MD22MD9M	m120308_025142_00122_c100303982550000001523012208061292_s1_p0/20803/ccs	m120308_025142_00122_c100303982550000001523012208061292_s1_p0/377/ccs
H	25	1587	92.7	+	0	0	86MD30MI143MD16M2D74MI102MD7MD30MD30MD42MD97M2D34M3D15MD18MI36M2D6MD15MD81MD23M3I38MI11MI64MD11MI63MI16MD31MI10MD25MD14M3I92MI11M2D151MD14MD30MD48M4I44M	m120308_025142_00122_c100303982550000001523012208061292_s1_p0/20820/ccs	m120308_025142_00122_c100303982550000001523012208061292_s1_p0/13143/ccs
H	6	1653	96.2	+	0	0	8MI24MD157MD57MD17MD29MD19MD15M2D8M2D18MD36MD24MD34M2D21MD21MD13MD21MD36MD8MD23MD12MD12MD43MD31M2D32MI30M2I15MD10MD13MI32MD19MD14MD68M4D67MD8MD45MI12MD28M2D53MD10MD26MI10MI17MI52MD13MD115MD25MD20MD51MD52MD79M	m120308_025142_00122_c100303982550000001523012208061292_s1_p0/20824/ccs	m120308_025142_00122_c100303982550000001523012208061292_s1_p0/124/ccs
H	11	1583	99.7	+	0	0	17MD202MI345MD164MI22MD30MI94MI99MD510MI96M	m120308_025142_00122_c100303982550000001523012208061292_s1_p0/20850/ccs	m120308_025142_00122_c100303982550000001523012208061292_s1_p0/195/ccs
H	17	1580	94.1	+	0	0	76MI8MI182MI77M2D13MD13MD10MD64MI99MI28MI34MI22M2D41M8D118MI22MI9MI28MD9MD43MD216M3I10MI25MI15MI55MI65MI21MD17MI24MD30MI41MI27MD117M	m120308_025142_00122_c100303982550000001523012208061292_s1_p0/20862/ccs	m120308_025142_00122_c100303982550000001523012208061292_s1_p0/612/ccs
H	7	1585	99.4	+	0	0	D18MD59MI194MI77MI94MI65MI53MD81MI16MD16MD111MI111MI28MD444MD211M	m120308_025142_00122_c100303982550000001523012208061292_s1_p0/20868/ccs	m120308_025142_00122_c100303982550000001523012208061292_s1_p0/134/ccs
H	16	1578	93.0	+	0	0	D59MD27MD48MD26MI58MI90MD10MD150MI42MI44MI58MD46MD41MD17MD132MI44MI83MD19MD17MD77MI39MI102MD26MI79MI49MD21MI28MD46MD19MI49MI15M	m120308_025142_00122_c100303982550000001523012208061292_s1_p0/20869/ccs	m120308_025142_00122_c100303982550000001523012208061292_s1_p0/377/ccs
H	6	1598	98.2	+	0	0	7M2I76MD47MD149MI74MI103MI128MI15MI40MI41M2D32MI5MI24M2I71MI18MD38MI16MI71MI74MI85MD44MI10MI17MI205MD191MI10M	m120308_025142_00122_c100303982550000001523012208061292_s1_p0/20879/ccs	m120308_025142_00122_c100303982550000001523012208061292_s1_p0/124/ccs
H	16	1584	96.9	+	0	0	D25MD34MD77MD27MI54MI93MD8MD115MI84MD143MD41MD17MD45MI21MD110MI119MD35MI52M2D78MI24MI28MI123MD18MD14MI49MD46MD76MD9M	m120308_025142_00122_c100303982550000001523012208061292_s1_p0/20882/ccs	m120308_025142_00122_c100303982550000001523012208061292_s1_p0/377/ccs
H	4	1587	96.8	+	0	0	6MD36MD26MD8MD102M2D56MI19MD16MD24M2D33MD47M2D13MD9MD13M3D15M2D25MD12MD39M3D22MD13M2D27M2D31MD14MD10M2D19MD11MD24M2D15M2D9MD36MD10MD12MD85MD33MD11MD18MD43MD51MD9M2D26M2D25MD17M3D14MD12MD63M2D12MI54MD62MD8MD17MD28MD14MD19M2D62MD19MD24M37D	m120308_025142_00122_c100303982550000001523012208061292_s1_p0/20889/ccs	m120308_025142_00122_c100303982550000001523012208061292_s1_p0/95/ccs
H	7	1600	98.3	+	0	0	D35MD72M3D19MD9MD21MD42MD74MI121MD12MD81MD24MI137MI21MD119MI18MI37MI113M2D251MD131MD130MD35MD16MD62M	m120308_025142_00122_c100303982550000001523012208061292_s1_p0/20916/ccs	m120308_025142_00122_c100303982550000001523012208061292_s1_p0/134/ccs
H	15	1549	96.2	+	0	0	32MI7MI19MI16MI38M2D20MD19M2I28MI20MD16M2I119M4I69M2I15MI26MI14MI79MI8MI13MI20MD12MI77M2D24MD47MI11MD7MD26M3I91M2I79MD23M2I7MI37MD37M2I16M2I31MI17M2I36MI8MI38MI82MI25MI15M2I72MI30MI18MI40MI32MI21M	m120308_025142_00122_c100303982550000001523012208061292_s1_p0/20954/ccs	m120308_025142_00122_c100303982550000001523012208061292_s1_p0/371/ccs
H	1	1628	98.0	+	0	0	12MD17MD30M2D18MD12MD43MD5M2D23MD51MD8M3D62MD9MD18MD35MD42MD8MD40M2D59MD37MD34M2D76M2D21MI12MD38MD14MD33MD33MD18MD15MD12MD9MD15MD10MD40MD7MD7MD26M2D23MD12MD10MD28MD52M3D118M2D37M2D9MD49MD48MD6MD14M2D12M2D8M2D33MD14MD17MD31MD21MD32M2D33M	m120308_025142_00122_c100303982550000001523012208061292_s1_p0/20976/ccs	m120308_025142_00122_c100303982550000001523012208061292_s1_p0/58/ccs
H	13	1550	93.9	+	0	0	159MI24MD96MI53MI31MI48MD17MD81MI20MI32M4I57MI22MI13MD64MI39MI47MI36MD26MD10MI51MI24MI20MD41MD22MD55MI51MI21MI11MI23MD13M2I171MI9MI27MI11MD114M	m120308_025142_00122_c100303982550000001523012208061292_s1_p0/20988/ccs	m120308_025142_00122_c100303982550000001523012208061292_s1_p0/280/ccs
H	2	1587	99.6	+	0	0	371MD66MI77MD229MI130MI434MD245MD31M	m120308_025142_00122_c100303982550000001523012208061292_s1_p0/20998/ccs	m120308_025142_00122_c100303982550000001523012208061292_s1_p0/67/ccs
H	4	1568	96.7	+	0	0	68MD11M2D99M2D34MD38MD20MD24M2D20MI24MD48MD9MD13M3D15MD25MD12MD39M3D22MD12MD28M2D31MD14MD10M2D19MD15M2D20M2D15MD9MD36MD90MI7MI41MD11MD18MD43MD51MD9MD33MD18MD17M2D38MI28MD22M2D12MI27MI9MI16MD65MD22MD28MD33M2D28MD28MI24MD24M37D	m120308_025142_00122_c100303982550000001523012208061292_s1_p0/21011/ccs	m120308_025142_00122_c100303982550000001523012208061292_s1_p0/95/ccs
H	18	1598	92.6	+	0	0	33MD124MI19MD132M2D41MI30MD209MD44M2D57MD81M2D20M3D46MI66MI24MD47MD33MD24MD41MD17MD35M2D149M4D41M2I20MD18MD151MD66MD	m120308_025142_00122_c100303982550000001523012208061292_s1_p0/21014/ccs	m120308_025142_00122_c100303982550000001523012208061292_s1_p0/713/ccs
H	17	1575	98.9	+	0	0	143MI203M2D12MD13MD11MD95MI15MI73MI19MI21MI83MI97MI25MI44MD44MD83MI99MI31M3I10MI51MD134MD90MD24MI27MD35MI26MD55M	m120308_025142_00122_c100303982550000001523012208061292_s1_p0/21023/ccs	m120308_025142_00122_c100303982550000001523012208061292_s1_p0/612/ccs
H	8	1588	93.2	+	0	0	D129MI55MI162MI20MD22MI21MI103MD83M2D75M2D75MI49MI33MD27MD69MD15M3I72MD41MD77MD55MD24MD16M2D8MI8MI29MD91MD15MD75MI104MD14M	m120308_025142_00122_c100303982550000001523012208061292_s1_p0/21044/ccs	m120308_025142_00122_c100303982550000001523012208061292_s1_p0/157/ccs
H	4	1585	96.8	+	0	0	42MD26MD11M2D99M2D34MD45MD13MD24M2D33MD12MD48MD9MD13M3D15M2D25MD12MD39M3D22MD13M2D27M2D45MD10M2D19MD11MD24M2D16M3D66MD43MI74MD11MD18MD43MD51MD9MD33M2D19M2D16M3D14M2D53MD22M2D67MD40MD25MD22MD28MD33M2D16MI30MD34MD24M39D	m120308_025142_00122_c100303982550000001523012208061292_s1_p0/21096/ccs	m120308_025142_00122_c100303982550000001523012208061292_s1_p0/95/ccs
H	15	1578	96.1	+	0	0	40MI71MD24MD19MI49M2D16MI89MD30M4I76MI11MI20MD126MI18MD90M2D24MD47MI11MD7MD31M2I88MI79MD32MI77MI14MI50M2I97MD112MI104MI17M2I95M	m120308_025142_00122_c100303982550000001523012208061292_s1_p0/21097/ccs	m120308_025142_00122_c100303982550000001523012208061292_s1_p0/371/ccs
S	27	1552	*	*	*	*	*	m120308_025142_00122_c100303982550000001523012208061292_s1_p0/21123/ccs	*
H	2	1588	99.6	+	0	0	111MI329MI842MD54MD226M2D22M	m120308_025142_00122_c100303982550000001523012208061292_s1_p0/21133/ccs	m120308_025142_00122_c100303982550000001523012208061292_s1_p0/67/ccs
H	5	1582	99.0	+	0	0	111MI68MD10MD147MI31M2D15MD38MI14MD11MD12M2D16M2D30MD15MD9MD13MD82MD21MD13MD20M2D19MD10MD15MD76MD8MD28MD9MD7MD36MD12MD74MI71MD12MD77MD101MD40MD11MD56MI48MD159M	m120308_025142_00122_c100303982550000001523012208061292_s1_p0/21139/ccs	m120308_025142_00122_c100303982550000001523012208061292_s1_p0/117/ccs
H	5	1588	99.0	+	0	0	158MD19MD13MD147MI31M2D15MD53MD11MD12M2D16M2D30MD15MD9MD13MD82MD21MD13MD20M2D19MD25MD76MD8M2D28MD9MD7MD36MD12MD162MD73MD78MD23MD50M3D106MD159M	m120308_025142_00122_c100303982550000001523012208061292_s1_p0/21148/ccs	m120308_025142_00122_c100303982550000001523012208061292_s1_p0/117/ccs
H	4	1545	96.8	+	0	0	6MD35MD39MD62MI35M2D72MI43M2D20MI12MD61MD8MD13M3D15M2D25MD12MD43M2D30MD28M2D31MD14MD10M2D19MD11MD26MD13MD9MD25MI10MD22MD118MD11MD18MD16MI10MI15MD111MD18MD13M2D26M2I25MD11MI13MD9MI8MI45MD7MI39M2I9MI21MI34MD37MD12MI11MD45MI31M36D	m120308_025142_00122_c100303982550000001523012208061292_s1_p0/21151/ccs	m120308_025142_00122_c100303982550000001523012208061292_s1_p0/95/ccs
H	4	1581	97.7	+	0	0	6MD62MD11M2D99M3D34M2D45MD13MD24M2D33MD12MD48MD9MD13M3D15M2D25MD12MD39M3D22MD13M2D27M2D45MD10M2D19MD11MD24M2D15MD9MD36MD22MD118MD11MD9MD9MD16MI26MD51MD60MD17M2D14M2D53MD22M2D12MI54MD67MD20MD28MD33M2D28MD53MD24M38D	m120308_025142_00122_c100303982550000001523012208061292_s1_p0/21162/ccs	m120308_025142_00122_c100303982550000001523012208061292_s1_p0/95/ccs
H	1	1612	98.3	+	0	0	12MI28MI19MD20MD51MD5MD30M2D19MD17MD16M3D48M2D44MD24MD15MD31MD56M2D24MD70MD5MD29MD43M2D47MD115MD9MD34MD35MD28MD40MD8MD8MD63MD38MD16M2D15MD11M3D118M3D37M2D30MD96MD12M2D8M2D95MD21MD32MD33MD	m120308_025142_00122_c100303982550000001523012208061292_s1_p0/21188/ccs	m120308_025142_00122_c100303982550000001523012208061292_s1_p0/58/ccs
H	5	1576	93.8	+	0	0	180MD10MD35MD110MI32MI15MD78M3D12MD32MD15MD9MD13MD82MD54M2D19MD25MD76MD12MD24MD16MD36MD12MD236MD77MD23MD40MD11MD105MD109MI49M	m120308_025142_00122_c100303982550000001523012208061292_s1_p0/21237/ccs	m120308_025142_00122_c100303982550000001523012208061292_s1_p0/117/ccs
H	12	1544	98.3	+	0	0	24M2I15MI13M2I54MI101MI48MD59MI120MI21MI31MD12MD55MI9MI37MI93MI82MI8MI61MI11MI25MI35M3I100MI30MI35MI7MI69MI13M2I69MI24MI25MI63MI31MI52MI23MI11MI30MI16MI29M3I	m120308_025142_00122_c100303982550000001523012208061292_s1_p0/21249/ccs	m120308_025142_00122_c100303982550000001523012208061292_s1_p0/205/ccs
H	5	1566	96.4	+	0	0	8I28MD80MI26MI36MD10MD119MI7MI17MI33M2D15MD38MI14MD11MD12M2D18MD28MD15MD9MD13MD36MI29MI11MD38MD20M2D19MD68MD10MD16MD7MD36MD9MD7MD48MD33MI13MD28M3I19MD65MD11MD34M2I18MD8MD18MD13MD16MI30MD23MD15MD25MD11MD105MD29MI10MI62MI55M	m120308_025142_00122_c100303982550000001523012208061292_s1_p0/21267/ccs	m120308_025142_00122_c100303982550000001523012208061292_s1_p0/117/ccs
H	17	1586	98.5	+	0	0	12MI222MD29MI21MI60M2D12MD11M2D13MD62MD53MD97MD15MI56MD45MD53MI26MI61MD9MD44MD148MD27MI39M3I196MD100MI13MI27MD48MI13MD55M	m120308_025142_00122_c100303982550000001523012208061292_s1_p0/21269/ccs	m120308_025142_00122_c100303982550000001523012208061292_s1_p0/612/ccs
H	2	1584	99.6	+	0	0	111MI116MI161MD711MI12MD130MI125MI194MD21M	m120308_025142_00122_c100303982550000001523012208061292_s1_p0/21272/ccs	m120308_025142_00122_c100303982550000001523012208061292_s1_p0/67/ccs
H	0	1570	97.4	+	0	0	19I74MD55MD61MD46MI77MD33MD47MI26MD35MD20MD107MD19MD129MI43MD31M2I50MD71MD67MI52MD21MI287M2I181M24D	m120308_025142_00122_c100303982550000001523012208061292_s1_p0/21274/ccs	m120308_025142_00122_c100303982550000001523012208061292_s1_p0/42/ccs
H	12	1575	98.8	+	0	0	55MI30MD61MI19MD28MI40MD5MD28MD117M2I54MI58MD28MI89MI34MI49MD43MI185M2I79MI21MI30MI130MI41MD51MI88MD91MI33MD78M	m120308_025142_00122_c100303982550000001523012208061292_s1_p0/21280/ccs	m120308_025142_00122_c100303982550000001523012208061292_s1_p0/205/ccs
H	3	1561	97.2	+	0	0	D146MD28MD21MI42MI80MD54MI53MI33MI8MI109MI100M2D53MI70MI44MI42MI56MI60MI34MI5MI294MI150MI16MD23MD32M	m120308_025142_00122_c100303982550000001523012208061292_s1_p0/21282/ccs	m120308_025142_00122_c100303982550000001523012208061292_s1_p0/93/ccs
H	11	1586	99.2	+	0	0	159MI96MD235MD71MD139MD28MI22MD733MI98M	m120308_025142_00122_c100303982550000001523012208061292_s1_p0/21296/ccs	m120308_025142_00122_c100303982550000001523012208061292_s1_p0/195/ccs
H	5	1559	95.3	+	0	0	I110MI40MI24MD158MI33M2D15MD15MI21MI15MD11MD10MD18M2D30MD15MD9MD13MD82MD21MD13MD20M2D19MD14MI10MD23MI11MI40MD8MD28MD9MD7MD48MD27MI73MI40MI93MD77MD38MI13M2I20MD67MI20MI31MI9MI87MI45M	m120308_025142_00122_c100303982550000001523012208061292_s1_p0/21309/ccs	m120308_025142_00122_c100303982550000001523012208061292_s1_p0/117/ccs
H	10	1574	98.9	+	0	0	353MI49MD26MD131MD115MD204MI28MI22MI22MI260MI60MD30MI93MD100MD63MI9M2D	m120308_025142_00122_c100303982550000001523012208061292_s1_p0/21337/ccs	m120308_025142_00122_c100303982550000001523012208061292_s1_p0/181/ccs
H	17	1584	97.9	+	0	0	5MI248MI58MI18MD14M2D13MD13MD11MD124M2I101MI33MD50MI97MI61MD9MD44MD103MD112M3I10MI90MD67MD28MD28MD33MI52MI27MD24MD22MD27MI36MD7M	m120308_025142_00122_c100303982550000001523012208061292_s1_p0/21364/ccs	m120308_025142_00122_c100303982550000001523012208061292_s1_p0/612/ccs
H	3	1581	95.7	+	0	0	D115MD31MD28MD64MI80MD52MD64MD62MD8MD166MI9M2D63MD127MD149MI47MI109MD145MD247M	m120308_025142_00122_c100303982550000001523012208061292_s1_p0/21370/ccs	m120308_025142_00122_c100303982550000001523012208061292_s1_p0/93/ccs
H	15	1560	94.4	+	0	0	22I18MI57MD14M2D24MD68M2D17MI66MI22MD30M4I76MI11MI20M2D21MI102MI20MD55MI34M2D24MD59MD39MI95MD23MI16MI32MD13MD19MI17MI19MD20MD20M2I13MI32MI20MI66MI31M2D16MD34MD25MD15MI18MI28MI54MI20MI18MI95M	m120308_025142_00122_c100303982550000001523012208061292_s1_p0/21376/ccs	m120308_025142_00122_c100303982550000001523012208061292_s1_p0/371/ccs
H	5	1566	97.5	+	0	0	18I159MD13MD147MI31M2D15MD38MI14MD11MD12M2D16M2D30MD15MD9MD13MD82MD21MD13MD20M2D19MD25MD76MD8MD28MD9MD7MD36MD12MD162MD25MI47MD78MD23MD40MD11MD32MI72MD32MD35MD92M	m120308_025142_00122_c100303982550000001523012208061292_s1_p0/21388/ccs	m120308_025142_00122_c100303982550000001523012208061292_s1_p0/117/ccs
H	17	1575	97.4	+	0	0	17MI24MD19MI54MI11M2I61MI87MD67M2D13MD13MD11MD111MI15MI20MI78MI181MI61MD9MD44MD198MD17M3I10MI127MI81MI51MI65MD62MD55M	m120308_025142_00122_c100303982550000001523012208061292_s1_p0/21392/ccs	m120308_025142_00122_c100303982550000001523012208061292_s1_p0/612/ccs
H	13	1576	94.6	+	0	0	46MI136M2D34MI158MD39MD17MD30MD44MI27MI32M4I95MD10MD141MD37MD24M2D22MD42MI24MI20MD41MD22MD25MD46MD94MD11MI54MI85MD84MD38MD76M	m120308_025142_00122_c100303982550000001523012208061292_s1_p0/21393/ccs	m120308_025142_00122_c100303982550000001523012208061292_s1_p0/280/ccs
H	8	1581	91.3	+	0	0	6MI9MI106MI149MI32MI8MI18M2D35MD22MI51MI20MI138M2D44MD28M2D74M2I11MD38MI12MI20MD111M3I113MD77MD55MD87MD106MD77MD103MD14M	m120308_025142_00122_c100303982550000001523012208061292_s1_p0/21408/ccs	m120308_025142_00122_c100303982550000001523012208061292_s1_p0/157/ccs
H	10	1596	98.5	+	0	0	17MI8MI20MI20MD125MD18M2D27MD115MI49MD13MD12MD104MD29M2D18M2D27MD26MD43MD204MI51MI22MI192MI128MD30MI10MD83MD49MD78MD36MD10M10D	m120308_025142_00122_c100303982550000001523012208061292_s1_p0/21427/ccs	m120308_025142_00122_c100303982550000001523012208061292_s1_p0/181/ccs
H	3	1577	97.6	+	0	0	D46MD39MI60MD28MD64MI80MD82MD34MD79MI145MD21M2D63MD127MD193MD264MI43MI103MI93M	m120308_025142_00122_c100303982550000001523012208061292_s1_p0/21430/ccs	m120308_025142_00122_c100303982550000001523012208061292_s1_p0/93/ccs
H	17	1587	95.0	+	0	0	116MI13MI49MI13M2I119MI22MD8M2D13MD13MD11MD66MD40M2I44MI25M3D21MD14MD14MI9MD9MD8MD26MD26M2D61MI32MI8MI36M3D7MD15M2D44M2D44MD8MI12MD103MI5MI13M2I29MI7M3I10MI11MI55MD102MI15MD27MD27MD46MI13MI27MD62MD55M	m120308_025142_00122_c100303982550000001523012208061292_s1_p0/21485/ccs	m120308_025142_00122_c100303982550000001523012208061292_s1_p0/612/ccs
H	0	1577	98.3	+	0	0	8I86MD54MD61MD120MD170MD53MI49MD19MD125M2I46MD39M2I180MI544M23D	m120308_025142_00122_c100303982550000001523012208061292_s1_p0/21511/ccs	m120308_025142_00122_c100303982550000001523012208061292_s1_p0/42/ccs
H	6	1655	96.0	+	0	0	16MI23MD14MD12MD19M2D12MD17MD18MD8MD60MI42MD15M2D21MI27MD25M2D7MD17MI15MD16M2D25MD62MD17MD18MD18MD61MI28MD8MD62M3D14MD18MI5MI92M2D25MD37MI16MI28M2D22MD7MD14MI54M2D13MD36M2D148MD12MD43MD9MD46MD78M2D14M2D33MD88MD7MD9MD40MI9MI	m120308_025142_00122_c100303982550000001523012208061292_s1_p0/21543/ccs	m120308_025142_00122_c100303982550000001523012208061292_s1_p0/124/ccs
H	17	1537	96.6	+	0	0	36MI58MI15MI18MI7MI41MI7MI16MI140M2D13M2D7MI11M2I12MI7MI6MI20M4I42M3I28MI12MI16MI9MI52M2I10MI17M2D45M2I80M2I14MI25M2I39MI15MD9MD60MD92M2I62MI28MI13M3I10MI71M2I125MI43MI14MI22MI4MI13MI27MD29MI13MI18MD55M	m120308_025142_00122_c100303982550000001523012208061292_s1_p0/21564/ccs	m120308_025142_00122_c100303982550000001523012208061292_s1_p0/612/ccs
H	4	1584	97.1	+	0	0	6MD36MD26MD11M2D43MI55M2D34MD45MD13MD24M2D33MD61MD8MD13M3D15M2D25MD12MD39M3D22MD13M2D27M2D31MD14MD10M2D19MD11MD24M2D15MD9MD36MD22MD21MI96MD11MD18MD30MD13MD13MD38MD9MD33MD18MD17M2D14M2D53MD22M2D12MI54MD65MD50MD15MD18M2D13MD15MD14MD63M39D	m120308_025142_00122_c100303982550000001523012208061292_s1_p0/21573/ccs	m120308_025142_00122_c100303982550000001523012208061292_s1_p0/95/ccs
H	4	1587	97.3	+	0	0	I5MD36MD26MD11M2D69MD30M2D79MD13MD24M2D33MD12MD48MD9MD13M3D15M2D14MD11MD12MD40M2D21MD18M3D22M2D31MD14MD10M2D19MD11MD19M2D8M2D12MD9MD36MD22MD106MD12MD11MD18MD43MD51MD9MD33MD18MD17M3D14M2D53MD22M2D12MI54MD65MD22MD28MD33M2D28M2D55MD22M37D	m120308_025142_00122_c100303982550000001523012208061292_s1_p0/21575/ccs	m120308_025142_00122_c100303982550000001523012208061292_s1_p0/95/ccs
H	8	1589	93.0	+	0	0	16MD54MD25MD53MD225MD18MI211M2D72M2D75MI49MI12M2I19MD66MD30MD15M3I20MI57MD35MD77MD55MD62MD25MD106MD13MI20MD43M2I101MD14M	m120308_025142_00122_c100303982550000001523012208061292_s1_p0/21580/ccs	m120308_025142_00122_c100303982550000001523012208061292_s1_p0/157/ccs
H	11	1585	99.4	+	0	0	243MD173MI128MD17MD167MI22MD145MD38MD550MI35MI54MI7M	m120308_025142_00122_c100303982550000001523012208061292_s1_p0/21588/ccs	m120308_025142_00122_c100303982550000001523012208061292_s1_p0/195/ccs
H	17	1591	97.5	+	0	0	5MI12MD41MD17M2D8MD6MD30M2D52MD21MI108MD6MD39M2D25MD11MD8MD219MI77MD104M2I60MD53MD46MI105MI62M3I10MI25MD160MD27MD73MD14MI12MI14MD62MD45MI9M	m120308_025142_00122_c100303982550000001523012208061292_s1_p0/21598/ccs	m120308_025142_00122_c100303982550000001523012208061292_s1_p0/612/ccs
H	15	1584	94.1	+	0	0	112M2D24MD22MI10MD36M2D16MI80MD9MD30M4I76MI11MI20MD11M2D15MI17MI63M2D16MI20MD13MD9MI67M2D24MD59MD7M2D23M2I96MI79MD32MI37MD37MI17MI36M2I12M2I47MD50MD46MI62M2I73MI32MI18MI95M	m120308_025142_00122_c100303982550000001523012208061292_s1_p0/21608/ccs	m120308_025142_00122_c100303982550000001523012208061292_s1_p0/371/ccs
H	6	1591	98.7	+	0	0	16M3I116MD61MI53MI27M2I77MI31MD58MI12MI14MI113MI15MI40MI73MI5MI24M2I38M2I60MD28MI78MI9MI74MI39MD14MD77MI9MI17MI205MD41MI35MD43MD71MI10M	m120308_025142_00122_c100303982550000001523012208061292_s1_p0/21619/ccs	m120308_025142_00122_c100303982550000001523012208061292_s1_p0/124/ccs
H	2	1584	99.2	+	0	0	I11MI112MI40MI314MD9MI144MI62MI130MD352MD24MD365MD16M	m120308_025142_00122_c100303982550000001523012208061292_s1_p0/21636/ccs	m120308_025142_00122_c100303982550000001523012208061292_s1_p0/67/ccs
H	21	1582	94.6	+	0	0	130MI77MI58M2D109MI19MI25MD154MI67MI29MI71MI163M2I61MI24MI19MI17MI287M33D92MI99MI45M	m120308_025142_00122_c100303982550000001523012208061292_s1_p0/21694/ccs	m120308_025142_00122_c100303982550000001523012208061292_s1_p0/7938/ccs
H	12	1595	97.7	+	0	0	I16MD9MD25MI91MI11MI109MD47MD10MD9M2D43MI67MD27MD109MD30MD22MD32MD10MD94MD12MD81MI65MI5MI21MD10MD35MD38MI13MD43MD98MI6MI10MD31MI50MI40MD34MD15MD71MI52MD78M	m120308_025142_00122_c100303982550000001523012208061292_s1_p0/21702/ccs	m120308_025142_00122_c100303982550000001523012208061292_s1_p0/205/ccs
H	17	1586	98.5	+	0	0	13MD16M2D114MD204M2D12MD13MD11MD113MI113MI26MI154MI61MD9MD44MD134MD81M3I10MI299MI27MD62MD55M	m120308_025142_00122_c100303982550000001523012208061292_s1_p0/21710/ccs	m120308_025142_00122_c100303982550000001523012208061292_s1_p0/612/ccs
H	1	1573	98.2	+	0	0	60MD20MI8MD20MD23MD5MD16MI10MI41MI12MD9MD62MI128MD14MD98MD34MD99MI28MD86MI126MD18MD59MI91M2D118M2D39MD6MD32MI85MD13MD8MD94MD21MD65M	m120308_025142_00122_c100303982550000001523012208061292_s1_p0/21742/ccs	m120308_025142_00122_c100303982550000001523012208061292_s1_p0/58/ccs
H	3	1569	97.2	+	0	0	D77MI37MD31MD28MD64MI80MD16MD100MD8MD13MI91MI87MI21MD23M2D63MD43MI60MD23MD13MI67MI34MI35MD45MI109MI137MI42M2I62MI35MI55MD54MI	m120308_025142_00122_c100303982550000001523012208061292_s1_p0/21750/ccs	m120308_025142_00122_c100303982550000001523012208061292_s1_p0/93/ccs
H	1	1580	99.1	+	0	0	60MD29MD43MD5MD82MD218MD92MD36MD108MI251MD70MD56MD24M2D45MD73M2D39MD124MD11M3D10MD64MI29MD21MD32MD33M	m120308_025142_00122_c100303982550000001523012208061292_s1_p0/21755/ccs	m120308_025142_00122_c100303982550000001523012208061292_s1_p0/58/ccs
H	13	1574	94.3	+	0	0	183M2D71MI160MD17MD103MI33M3I72MD21MD11MD178MD13MD11M2D22MD42MI24MI20MD63MD47MI23MD58MI35MD11MI192MI31M2D38MD76M	m120308_025142_00122_c100303982550000001523012208061292_s1_p0/21757/ccs	m120308_025142_00122_c100303982550000001523012208061292_s1_p0/280/ccs
H	2	1581	99.3	+	0	0	39MD107MI354MD144MD37MI81MI216MI68MI193MI182MI148MI9M	m120308_025142_00122_c100303982550000001523012208061292_s1_p0/21762/ccs	m120308_025142_00122_c100303982550000001523012208061292_s1_p0/67/ccs
H	3	1549	96.8	+	0	0	D102MI28MI7MD38MD24MI22MI13MI67MI12MD38MI13MI63MD37M2I18MI60MI63MI11MI10MI19MD48MI60MI88MI12MD27MI11MI157MI115MI43MI19MI162MI7MI78MI70MI	m120308_025142_00122_c100303982550000001523012208061292_s1_p0/21765/ccs	m120308_025142_00122_c100303982550000001523012208061292_s1_p0/93/ccs
H	0	1584	98.1	+	0	0	29MD65MD54MD174MD30MD130MI12MD58M2I47MD148MI43MD38MI42MD140MI49MD30MD35MI322MD33M2I14MI41MI15M23D	m120308_025142_00122_c100303982550000001523012208061292_s1_p0/21815/ccs	m120308_025142_00122_c100303982550000001523012208061292_s1_p0/42/ccs
H	15	1586	95.1	+	0	0	41MI70M2D24MD22MI45M2D17MI91MD10MD18M4I76MI11MI20MD126MI18MD90M2D24MD59MD7MD9MD22M2I4MI83MI43MD31M2D37MI37MD37MI17MI32MI17MI66MD30M2D28MI85MI104MI18MI95M	m120308_025142_00122_c100303982550000001523012208061292_s1_p0/21845/ccs	m120308_025142_00122_c100303982550000001523012208061292_s1_p0/371/ccs
H	0	1582	98.8	+	0	0	94MD54MD63MD29MI258MD54M2I47MD19MD129MI43MD37M2I44MD138MI86MI363MI93M23D	m120308_025142_00122_c100303982550000001523012208061292_s1_p0/21852/ccs	m120308_025142_00122_c100303982550000001523012208061292_s1_p0/42/ccs
H	14	1585	99.1	+	0	0	2D14MD72MD95MI134MD7MI10MI134MI210MD119MD136MD186M2D163MD77MI67MI55MD54MD34MI5M	m120308_025142_00122_c100303982550000001523012208061292_s1_p0/21863/ccs	m120308_025142_00122_c100303982550000001523012208061292_s1_p0/299/ccs
H	17	1576	93.0	+	0	0	11MD85MD15MI102MI144M5D13MD11MD213MD14MI17MI152MD48MD28M3D15M2I58MI23MD18MD23MD10MI44MI42MI27M4I8MI12MD13M2I29M2D22MI18MI40MI13MD128MD19MI27MD47M2I16MI9MI21MI9MI8MI	m120308_025142_00122_c100303982550000001523012208061292_s1_p0/21877/ccs	m120308_025142_00122_c100303982550000001523012208061292_s1_p0/612/ccs
H	10	1589	97.3	+	0	0	58MI26MI16MD24MD140MD87MI49MD9M2D17MD131MD49MI54MD11MD35MD118MD10MI22MD18MI14MI16MD43MI41MI66MD91MI124MD27MI11MI56MD86MD33MI28MD50M10D	m120308_025142_00122_c100303982550000001523012208061292_s1_p0/21916/ccs	m120308_025142_00122_c100303982550000001523012208061292_s1_p0/181/ccs
H	4	1590	94.9	+	0	0	6MD36M2D26MD11M2D99M2D10MD24MD45MD13MD24M2D33MD12MD21MI26MD9MD13M3D15M2D25MD12MD23MD16M4D19M2D16M2D19MD8M2D24MD7MD24M2D19MD11MD12MD12M2D15MD9MD36MD10MD12MD118M2D11MD18MD11MD32MD41MI9MD9MD20MI30MD18M4D18M3D17MD31MD21MD4MD11M2I51MD65MD50MD33M2D28MI53M2D23M38D	m120308_025142_00122_c100303982550000001523012208061292_s1_p0/21972/ccs	m120308_025142_00122_c100303982550000001523012208061292_s1_p0/95/ccs
H	2	1530	97.3	+	0	0	I49MD21MI21MI17MD47MI11MD22M2I96MI28MI26M2I24MI11MI10MI30MI10MI85MI36MI34M3I76MI41MI26M3I38MI44MI66MI14MI53M3I13MI22M2I11M2I32M2I9MI21M2I15MI25MI20MI24MD21MI25MI23MI59MI16MI26MI14MI11M2I26MI31MI8M3I28MI41MD19MI18MD30MI	m120308_025142_00122_c100303982550000001523012208061292_s1_p0/21984/ccs	m120308_025142_00122_c100303982550000001523012208061292_s1_p0/67/ccs
H	11	1584	98.8	+	0	0	442MI83MI38MD100MI63MI242MD238MD275MI25M2D23MD27MI22M	m120308_025142_00122_c100303982550000001523012208061292_s1_p0/21992/ccs	m120308_025142_00122_c100303982550000001523012208061292_s1_p0/195/ccs
H	6	1589	98.0	+	0	0	7M2I111MI11MD64M2I83MI57MI16MI44MI58MI25MD66MI13M2I18MI18MI40MI41MD32MI5MI23MI40MI96M2I80MI74MI48MI11MD69MI10MI17MI205MD47MD37MI54MD52MI10M	m120308_025142_00122_c100303982550000001523012208061292_s1_p0/22079/ccs	m120308_025142_00122_c100303982550000001523012208061292_s1_p0/124/ccs
H	11	1582	98.9	+	0	0	5I74MD84MD116MI313MD6MD130MI22MD239MD59MD38MD119MI142MI134MI98M	m120308_025142_00122_c100303982550000001523012208061292_s1_p0/22085/ccs	m120308_025142_00122_c100303982550000001523012208061292_s1_p0/195/ccs
H	13	1585	95.0	+	0	0	46MD137M2D97MI31MD22MI37MD43MD17MD73MD29MI34M3I83MD10MD11MD178M2D13MD11M2D16MD48MI24MI20MD41MD22MD71MD54MD40MD11MI140MD84M2D38MD54MD22M	m120308_025142_00122_c100303982550000001523012208061292_s1_p0/22091/ccs	m120308_025142_00122_c100303982550000001523012208061292_s1_p0/280/ccs
H	6	1586	98.4	+	0	0	7M2I40MI85MD7MI39MI13MI24MI57MI75M2I9MD43MI50MI128MI15M2I39MI41MD32MI5MI24M2I23MI14M2I51MI36MI16MI13MD58MI61MD13MI46MD18MI64MI10MI17MI60MD50MD41MD54MD52MI66MI15MI55MI10M	m120308_025142_00122_c100303982550000001523012208061292_s1_p0/22120/ccs	m120308_025142_00122_c100303982550000001523012208061292_s1_p0/124/ccs
H	8	1588	93.3	+	0	0	16MD68MI102MI15MD38MD132MD18MI14MD64MD130M2D75M2D25MD50MI49MI12MI20MD111M3I113MD57MI19MD55MD39MD24MD24MD181MI104MD14M	m120308_025142_00122_c100303982550000001523012208061292_s1_p0/22125/ccs	m120308_025142_00122_c100303982550000001523012208061292_s1_p0/157/ccs
H	6	1594	98.7	+	0	0	7M2I31MI48MD26M3D37MD44MI84MI74MI103MI128MI15MI40MI41MD32MI5MI24M2I38MI89MI16MI71MI74MI129MI10MI17MI205MD112MI10MI67MI10M	m120308_025142_00122_c100303982550000001523012208061292_s1_p0/22141/ccs	m120308_025142_00122_c100303982550000001523012208061292_s1_p0/124/ccs
H	15	1620	94.8	+	0	0	15D41MI19MD51M2D24MD51MD17M2D17MI91MD28M4I46MD29MI12MI20MD125M2I18MD90M2D24MD41M2D18MD7MD31M2I88MI79MD32MI37MD10M2D27MI15M3D35MI20MI95MD17MD158MD27MD66M2D24MD22MD12M2D6M	m120308_025142_00122_c100303982550000001523012208061292_s1_p0/22149/ccs	m120308_025142_00122_c100303982550000001523012208061292_s1_p0/371/ccs
H	6	1593	94.5	+	0	0	2I5M2I16MD110MD61MI84MI25MI31MD17MI104MI52MD75MI56MI5MI29MD25MI12MI30M2I45M2I73MI7MI16MI13M2I22MD32M3I29MD15MI44MD6MD65MI72M2I136MI28MD33MD8M2D15MD13MD24M2I16MD40MI16MI49MD12MI10M	m120308_025142_00122_c100303982550000001523012208061292_s1_p0/22171/ccs	m120308_025142_00122_c100303982550000001523012208061292_s1_p0/124/ccs
H	5	1572	98.3	+	0	0	111MI68MD10MD147MI31M2D15MD38MI14MD11MD12M2D16M2D30MD15MD9MD13MD82MD20MD14MD20M2D19MD25MD53MI22MD36MD16MD36MD248MD77MD23MD156MD92MI10MI45MI8MI	m120308_025142_00122_c100303982550000001523012208061292_s1_p0/22175/ccs	m120308_025142_00122_c100303982550000001523012208061292_s1_p0/117/ccs
H	14	1590	94.6	+	0	0	2D15MD167MI130MD10MI10MI134MI12MI25MD75MD20MI89MI162MD49M6D41MD51MD13MD20MI27MD28MI21MI15MD12MI50M2D26MD12M2D11MD48MD19MI57MI58MI40MD112MI5M	m120308_025142_00122_c100303982550000001523012208061292_s1_p0/22199/ccs	m120308_025142_00122_c100303982550000001523012208061292_s1_p0/299/ccs
H	11	1576	99.4	+	0	0	110MI74MI19MD68MI79MI26MI184MD114MI49MI27MI129MI259MI41MD161MI24MD91MI117M	m120308_025142_00122_c100303982550000001523012208061292_s1_p0/22204/ccs	m120308_025142_00122_c100303982550000001523012208061292_s1_p0/195/ccs
H	11	1579	99.4	+	0	0	181MI294M2I21MD66MD164MI22MD115MD396MI138MI35MI46MI35MI62M	m120308_025142_00122_c100303982550000001523012208061292_s1_p0/22207/ccs	m120308_025142_00122_c100303982550000001523012208061292_s1_p0/195/ccs
H	13	1581	94.8	+	0	0	79MI103M2D10MI182MD13MD26MD17MD53MD50MI33M3I93M2D11MD65MD113M2D13MD11M2D22MD42MI24MI20MD41MD22MD165MD11MI140MD84MD38MD76M	m120308_025142_00122_c100303982550000001523012208061292_s1_p0/22209/ccs	m120308_025142_00122_c100303982550000001523012208061292_s1_p0/280/ccs
H	11	1555	97.9	+	0	0	16MI142MI17M2I18M2I61MI15M2I100MI45MI90M3I161MI49MI22MD30MI101M3I93MD90MI79MI44MI71MI82MI51MI31M2I13MI35MI33MI64M	m120308_025142_00122_c100303982550000001523012208061292_s1_p0/22227/ccs	m120308_025142_00122_c100303982550000001523012208061292_s1_p0/195/ccs
H	16	1523	94.0	+	0	0	D28MI28MI9M2I52MI41MI54MI51MI36MI12MD20MI41MI82M3I37MI30MI10MI15MI22MI47M3I26MI10MI8MI37MD43M5I19MI21MI16MI16MI17MI7MI11MI14M4I11MI94MD112MI24M2I14M2I31MI39MI128MI8MI57M2I16MD35MI10MI32MI17MI21MD8MI	m120308_025142_00122_c100303982550000001523012208061292_s1_p0/22249/ccs	m120308_025142_00122_c100303982550000001523012208061292_s1_p0/377/ccs
H	2	1597	99.4	+	0	0	2D117MD41MD44M2D26MI121MD8MI50MD342MI26MD118MD57MD161MD219MD5MD79MD150MD17M2I	m120308_025142_00122_c100303982550000001523012208061292_s1_p0/22254/ccs	m120308_025142_00122_c100303982550000001523012208061292_s1_p0/67/ccs
H	0	1583	98.5	+	0	0	6MD48MI38MD116MD44MD23MI222MD103MD19MD43MI84MI21MD61MI46MD90MI45MI73MI300MI169M23D	m120308_025142_00122_c100303982550000001523012208061292_s1_p0/22276/ccs	m120308_025142_00122_c100303982550000001523012208061292_s1_p0/42/ccs
H	2	1587	99.7	+	0	0	56MI1353MD157MD19M	m120308_025142_00122_c100303982550000001523012208061292_s1_p0/22299/ccs	m120308_025142_00122_c100303982550000001523012208061292_s1_p0/67/ccs
H	5	1584	97.2	+	0	0	180MD10MD145MI33M2D15MD37MI15MD11MD12M2D16M2D30MD15MD9MD13MD82MD21MD13MD20M2D19MD25MD76MD8MD28MD9MD43MD12MD158MD77MD10MD37MD31MD23MD40MD11MD264M	m120308_025142_00122_c100303982550000001523012208061292_s1_p0/22307/ccs	m120308_025142_00122_c100303982550000001523012208061292_s1_p0/117/ccs
H	11	1559	98.5	+	0	0	I95MI32M2I45MI4MI167M2I6MI75M2I43MI51MI31MD37MI21MI17MI33MI39MI6MI8MI22MD19MI30MI42MI34MI44MI208MD109MI241MI83MI14M	m120308_025142_00122_c100303982550000001523012208061292_s1_p0/22309/ccs	m120308_025142_00122_c100303982550000001523012208061292_s1_p0/195/ccs
H	6	1596	98.4	+	0	0	16M3I51MD65MD29MD32MI48MD13MD21MI76MI103MI128MI15MI40MI41MD32MI5MI24M2I83MI61MI71MI74M2I33MD95MI10MI17MI121MI83MD20MI147MD23MI10M	m120308_025142_00122_c100303982550000001523012208061292_s1_p0/22314/ccs	m120308_025142_00122_c100303982550000001523012208061292_s1_p0/124/ccs
H	1	1569	98.1	+	0	0	89MD43MD5MD82MD148MI33M2I30MD21MI38MI35MD36MD220MI98MD40MD26MI44MD28MI25MD26M2D118M2D39MD124MD13MD7M2D148MD16MI16M	m120308_025142_00122_c100303982550000001523012208061292_s1_p0/22322/ccs	m120308_025142_00122_c100303982550000001523012208061292_s1_p0/58/ccs
H	5	1598	96.8	+	0	0	17MI18MD47MD97MD10MD61M2D15MD26MD15MI54MD7M2D15MD38MI14MD13M3D26M2D30MD7MD8MD9MD13MD82MD21MD13MD20M2D19MD26M2D75MD8MD21MD7MD9MD7MD11MD37MD33MI46MI15MD66MD5MD65M3D81MD23MD51MD10MD23MD34MI26MD8M3D23MD56MI82M	m120308_025142_00122_c100303982550000001523012208061292_s1_p0/22395/ccs	m120308_025142_00122_c100303982550000001523012208061292_s1_p0/117/ccs
H	11	1585	99.6	+	0	0	16MD271MD11MD68MI198MD164MI22MD455MI277MI98M	m120308_025142_00122_c100303982550000001523012208061292_s1_p0/22421/ccs	m120308_025142_00122_c100303982550000001523012208061292_s1_p0/195/ccs
H	7	1584	97.5	+	0	0	D272MI57MI19MI140M2D20MI61MD28MD23MD15MI6MI85MD37MI7MI4MI89MI339MD374M	m120308_025142_00122_c100303982550000001523012208061292_s1_p0/22438/ccs	m120308_025142_00122_c100303982550000001523012208061292_s1_p0/134/ccs
H	2	1582	99.4	+	0	0	47MD12MI51MI116MD272MI66MI137MI123MD38MI118MD72MI55MI57MI21MI45MD325MD21M	m120308_025142_00122_c100303982550000001523012208061292_s1_p0/22450/ccs	m120308_025142_00122_c100303982550000001523012208061292_s1_p0/67/ccs
H	3	1575	95.3	+	0	0	D59MI55MD47MI11MD44MI19MI68MD46MD160MD49MD98M2D21M2D106MD213MD52MD105MI360MD47M5I	m120308_025142_00122_c100303982550000001523012208061292_s1_p0/22473/ccs	m120308_025142_00122_c100303982550000001523012208061292_s1_p0/93/ccs
H	11	1585	99.1	+	0	0	6MI9MI100MD280MD168MD164MI22MD82MD53MI322MD171MD85MI18MI98M	m120308_025142_00122_c100303982550000001523012208061292_s1_p0/22481/ccs	m120308_025142_00122_c100303982550000001523012208061292_s1_p0/195/ccs
H	14	1583	98.0	+	0	0	2D14MD168MI130MD10MI10MI122MI663M2D99M3D64MD77MI21MD26MD27MI79MI56MI5M	m120308_025142_00122_c100303982550000001523012208061292_s1_p0/22484/ccs	m120308_025142_00122_c100303982550000001523012208061292_s1_p0/299/ccs
H	2	1581	99.6	+	0	0	36MD144MI47MI201MD141MI11MI63MI147MD42MD185MI61MD110MI145MI90MI21MI132M	m120308_025142_00122_c100303982550000001523012208061292_s1_p0/22507/ccs	m120308_025142_00122_c100303982550000001523012208061292_s1_p0/67/ccs
H	1	1579	98.0	+	0	0	60MD29MD20MD23MD5MD82MD94MI123MD61MD31MD36MD55M2D16MI118MI51MI116MD127MD24M2D118M2D39MD67MI22MI33MD12M2D8M2D95MD21MD20MD13MD32M	m120308_025142_00122_c100303982550000001523012208061292_s1_p0/22517/ccs	m120308_025142_00122_c100303982550000001523012208061292_s1_p0/58/ccs
H	11	1585	94.2	+	0	0	16MD178MI196MD171MD117MI12MD37MI15M2D7MD10M3D34M3I102MI45MI70MD97MD80MI270MI18MI98M	m120308_025142_00122_c100303982550000001523012208061292_s1_p0/22525/ccs	m120308_025142_00122_c100303982550000001523012208061292_s1_p0/195/ccs
H	17	1579	98.2	+	0	0	180MI119MI46M2D12MD13M2D11MD75MD43MD58MI49M2I83MD35MD63MI61MD27MI11M2I12MD46MD91MI29MI19MD28M3I10MI72M2D79MD34MD72MI41MI27MD77MI7MI11MI19M	m120308_025142_00122_c100303982550000001523012208061292_s1_p0/22549/ccs	m120308_025142_00122_c100303982550000001523012208061292_s1_p0/612/ccs
[truncated: 2,003,803 more chars]
