# Supplementary material for: Distinguishing highly similar gene isoforms with a clustering-based bioinformatics analysis of PacBio single-molecule long reads
Source: BioData Min. 2016 Apr 5;9:13. doi: 10.1186/s13040-016-0090-8 (PMC4820869; doi:10.1186/s13040-016-0090-8)
Supplement: Additional file 3: Sequence Data. — Benchmark dataset 1 consisting of raw PacBio reads of 10 known MSG plasmid and the final analysis result. (ZIP 14 kb) [file 13040_2016_90_MOESM3_ESM.zip › Additonal file 3 benchmark dataset1/Step2_output_Step3_input-consense-sequence.fasta]

>muscle_0.fasta-539-1587
TGGATCAAAAGAGAGATTTTCCGACAGATAAAGATTGCAAGGAATTAGGA
AGAAAGTGTGAAGCTTTAGGAAAGGATTCAAATCAGATTCAATGGCCATG
TCATACGCTAAAGCAACAATGTGATCGCTTAGGGACTACAGAAATCTTGA
AACAGGTTTTACTAGATGAACACAAGGATACTTTAAGAACTCATGAAAAC
TGTACAAAATATTTAAAGAGAAAATGTCATAAATGGTCTAGAAGGGGCGA
TGATCGTTTCTCTTTTGTATGTGTTTTCCAAAACGCTACGTGTAAGCTGA
TGATAGAAGACGTACAAGATAGGTGCAAAGTATTTGAAAAAAATGTACAA
ACTTCAAATATCAAGGACATTTTCGAAGAAAATAACATAAAAATAGAATC
ATTAGCAAGATTTTGTCCCTTTTGGGGTTCATATTGTAATAGATTTGGAC
CTAATTGTCCTGACCTTAAAAAAGAGGCTACTTTTTGTACAAAGCTCGAA
AAACATTGTGAACCATTTTACAAAAGAAAGGCCTTGGAAGACGCTCTTAA
AGTAGAGCTTCGGGGAAAGTTGAATGATGAAAAGAAATGCGAACCAGCAT
TAAAAAGATATTGTACAATAGCGGGAAACGCAAATAATGAGTCAATCAGA
AGTTTATGTAAAGATAACACCAAGAATAAAACTAAAAAAAACAATGATGA
AGATGTTAGAAAGAAGCTTTGTCTAAAATTAATAGAAGAGGTGGAATATC
AATGCAAACTATTACCAGCAGAACTAAAACAACCGGCAGACGATCTAGAA
AAAGATTTTAAAACATATGAGGGACTTAAGGAAAAGGCAAAGAAAGCAAT
GAACAAGTCCAATCTTGTTTTATCACTCGTTAAAAAAAACGAAAGTAATA
CATCGAAAAATAATAGCAAGAGCAAGGATAATAATGCCGTTTCGAACGGA
CTTCAAGATACCACAGAACATGTGAAAATACTACGGAGAGGAATTAAGGA
TGTACTTGTGACAGAATTGGAAGCCAAGGCATTTGACCTAGCAGCAGATG
TGTTTGGAAGATATGTAGATTTGAAGGAAAGATGTGAGAAATTAAAATCG
GATTGCGGGATTAAAGACGACTGTAAAGATCTAGAAAATGTATGCAAAAA
GATCGAGAAAACATGTAGCGATCTGAAGCCTCTGGAGGTGAAGTCGCACG
AAATAGTTACAGAAAGCACAACGACGACCACGACGACAACAACCGTTACC
GATCCGAAGGCAACAGAATGCAAATCCTTACAGACAACAGACACATGGGT
TACACAGACATCGACACACACAAGCACGTCTACCATCACATCTACAATCA
CATCAAAAATAACACTCACATCAACAAGGCGGTGCAAACCAACCAAGTGT
ACGACAGGGGATAATGCAGAGGACGTGAAGCCGAGTGAGGGATTGAAGAT
GAGTGGATGGAGTGTGATGAGGGGGGTGATAGTAGCAATGGTTATTTCGT
TCATGATTTAGAAAGCAAATGAGCAAGATTTAATGATGAGCATGTATATT
TAGTAAATAAACGAGCAGGGTAGGGCAGGAAAGAGTA
>muscle_10.fasta-416-1584
TACTCTTTCCTGTCCTACCCTGCTCGTTTATTTACTAAATATACATGCTC
ATCATTAAATTTTGCTCATTTGCTTTCTAAATCATGAACGAAATCATCAT
TGCTAATATCACCCCCCTCATCACGCTCCACCCACTCATCTTCAATCCCT
CACTCGGCTTCACGTCCTCTGCATCATCCCCTGTCGTACACTTGGTTGGT
TTGCAACGCCTCGTTGATGTGAGTGTTATTTTTGATGTAATCGTAGATGT
GATGGTAGACGTGCTTGTGTGTGTCGATGTCTGTGTAACCCATGTATCTG
TTGTCTGTAAGGATTTGCATTCTGTTGCCTTCGGATCGGTAACGGTCGTT
GTTGTCGTCGTGGTCGTTGTTGTGCTTTCTGTGACTATTTCGTGCGACTT
CACCTCCAGAGGTTTCAAATTGTGACATGCCTTATTAATCTTTTTGCATA
CTTCTTTTAACTTTTCGCAGTCTTTCTTAATCCCACAGTCTGATTCCAAT
TTTTTGCATCTCTCCTTTAAATCTACATATCTTCCAAATACTTCTGCTGC
TAAGTCAAACGCCTTGGCTTCTAATTCTGTTACTAATACATCCTTAACTC
CTCTCCGTAGTATTTTCACATGTTTTGTGGCATCTTTTTCATTTGAAACG
TCATTCTTATCTTCGCTTTTGCTATTATTTTTCGGTGTATTATTTCCGTC
TTTCTTAACGAGTGATAAAACAAGGCTGGACTTGTTCATTGCTTTCTTTG
CCTCTTCCTTAAGTTCCTCATATGTCTTAACATCTTTTTCTAGATCGTCT
GCCGGTTGTTTTAGTTCTGCTGGTAATGTCTCGCATTGCTCTTTTACTTC
TTCCACTAATTTCTCACAGAGTTCCTTTTTAGCATCTTCGCTGCTCTTTT
TAGGGTTATCTTTGGTGTTAGCTTTGCATAAACTTTTGATAGATTCATTA
TTTAATTTTTCTAATTGTGTACAATATCCTTTTAGTGCCAAATTGCATTT
ATCTTGATCACCTAATTTTCCTTGAAGCTCTACTTTGAGAGCATCTTCCA
AGGCCTTTCTTTTATAGAACGGCTCACAATGCTTCTTGATCTTTGTACAA
AGAGTATTTTCTTTCGTAAGATCTAGACAATTAGGTGAAAATTTGTCACA
ATATGGGTCCCAAAATGGGCAAATATTTGCTAATCTTGTTATTTTACCCG
TGTTATTTTTAAGAAATCCAATGATTTTTGAATTCTCTATATTTTCTTTG
AATACTTTGCACCTATCTTGTACGTCTTTTACCATCAGCTCACACGTAGC
GTTTTGGAAGACACATACAAAAGAGAAACGGTCATTGCCTCTTCTAGACC
ATTTATTACACTTTTCTTTTAGATATGTTGCACAGTTTTCATGAGTTTTC
AAAGTATCCTTGTGTTCATCCAGTAAGACCTGCTTCAAGATTTCTGTAGT
CCCTAAACGATTGCATTGCTGCTCTAGTGTATGACATGGCCACGTAATTT
CTTTTGAATCCTTTCCTAAATCTTGGCATTTTTTCCCTAATTCCTTGCAG
TCTTTATCTGTCGGAAAATCTCGCTTTTGATCCA
>muscle_11.fasta-637-1584
TGGATCAAAAGCGAGATTTTCCGACAGACAAAGACTGCAAGGAATTGGGG
AGAAAGTGCCAAGATTTAGGAAAGGATTCAAAAGAAATTACGTGGCCATG
TCATACACTGGAGCAGCAATGCGATCGCTTAGGGACTACAGAAATCTTGA
AGCAGGTTTTACTAGATGAACACAAGGATACTTTGAAAGATCAAGAAAGT
TGTGTAAAATATCTAAAAGAAAAGTGTAATAAATGGTCTAGAAGAGGCGA
TAACCGTTTTTCTTTTGTATGTGTTTTCCAAAACGCTACGTGCAAGCTGA
TGGTAGGTGATGTACAAAATAGGTGTGAAGTATTTGAAGAGAATATAAAA
GCTTCAGAGATCAATGACATTTTTAAAAATAAGACAACAATAGCATCATT
AGCAAGATTATGTCCCTTTTTGGACCCATACTGTCATAGATTTGAACCTA
ATTGCCCTAATCTTAAGAAAGGGAAAACTTTTTGTACAAAACTCAAGAAG
CATTGTGAACCATATTACAAAAGAAAGGCCTTGGAAGACGCTCTCAAAGT
GGAGCTTCGAGGAAAATTAGGTGGTCAAGATAAATGTGAATCTGCATTAG
AAAAATATTGCACAGTAGCAGGAAACGTAAATAATGCATCAATCAGAAGT
TTATGCAAAGATAATGCCGAAAGTAAAACTAAAAAGGCTGATGATAAAGA
TGTTAGAAAGAATCTTTGTCTAAAATTAGTGGAAGAAGTGAAAGAACAAT
GTAAAACATTACCGGAAGAACTAAAACAACTGGAAAAAGACTTAGAAGAC
GACTTTAAAGTATTTAAAGAACTTAAAGAACAAGCAAAAGAAGCAATGAA
CAAGTCCAATCTTGTTTTATCACTCGTTAAGAAAAACGAAAGTAATACAT
CGAAAAATAATAGCAAGAGCAAGGATAAGAATGCTGTTTCAAATGAACAA
AATACCACAGAACATGTAAAAATACTACGAAGAGAAGTTAAGAATGTACT
TGTGACAGAATTAGAAGTCAAAGCATTTGATTTAGCAGCAGAAGTATTAG
GAAGATATATAGATTTGAAGGAAAGATGCGAGAAATTGACCTTGGATTGC
GGGATTAAAGACGATTGCGATGGTTTAAAAGGTGTGTGTGGAAAGATTAA
GAAGAAATGTCGCGATCTGAAGCCTCTGGAGGTGAAGTCGCACGAAATAG
TCACAGAAAGCACAATAACGACCACGACGACAACAACAACCATTACCGAT
CCGAAGGCAACAGAACGCAAATCTTTACAGACAACAGACACATGGGTTAC
ACAGACATCGACACACACAAGCACGTCTACCATCACATCTACGATTACAT
CAAAAATAACACTCACATCAACGAGGCGGTGCAAACCAACCAAGTGTACG
ACAGGGGATGATGCAGAAGACGTGAAGCCAAGTGAAGGCTTGAGGGTGAG
CGGGTGGAATGTGATGAGGGGGGTGATAGTAGCAATGGTTATTTCGTTCA
TGATTTAGAAAGCAAATGAGCAAGATTTAATGATGAGCATGTATATTTAG
TAAATAAACGAGCAGGGTAGGGCAGGAAAGAGTA
>muscle_12.fasta-484-1581
TGGATCAAAAGCGAGATTTTCCGACAGACAAAGACTGCAAAGAATTAGGG
AGAAAATGCCAAGATTTAGGAAAGGATTCGAATCAGATTCAATGGCCATG
CCATACGTTAAAGCAGCAATGTGATCGCTTAGGGACTACAGAAATTTTAA
AACAGATTTTATTGGATGAACACAAAGATACTTTGAAAACTCATGAAAAC
TGTACGAAATATTTAAAGAGAAAATGCCATAAATGGTCTAGAAGAGGAGA
TGACCGTTTCTCTTTTGTATGTGTCTTCCAAAACGCTACGTGTAAGCTGA
TGGTAGATGATGTAAAAGATAGGTGTGAAGTATTCGAAAAAAATATGCAA
GCATCAGATATTAATGATTCCCTTGAAAAAAATAAAATAAAAACAGAATC
AGCATCAAATATTTGCCCTTCATGGCATCCATACTGCGATAGATTTTTAC
CCAATTGTCCTGATCTTGACAAAGGAAAAACTTTCTGTCAAAATCTTAAA
AAATATTGCGAACCATTTTATAGAAGAAAGGTTTTAGAAGATGCTCTTAA
AGTAGAGCTTCGAGGGAATTTAAGTAAAAACAAATGCGAACCTGCATTGA
AAGGATATTGCACAATATTGGAAAATGTAAATAATGCATCAATCAGCAGT
TTATGTAAAAATAATACGAAAAATAAAACTGAAAAGGATGATGAAAATGT
TAGAAAGAAGCTTTGTCTAAAATTAGTAGAAGAAGTGGAACAGCAGTGCA
AAGTATTACCAGCAGAACTGAAGCATGAGGAAAAAGATCTAAAAGATGAT
TTTGAAACATATGAGGGACTTAAGGAAAAGGCAAAGAAAGCAATGAACAA
GTCCAGCCTTATTTTATCACTTGTTAAGAAAAACCAAAGTAATACATCGA
AAAATAATAGCAAAAACAAGGATAAGGATGCTGTTTCAAATGAAAAAGAT
ACCACAAAATATGTGAAAATACTACGGAGAGAAGTTAAAAATGTACCCGT
GACAGAATTGGAAGCCAAAGCATTTGATTTAACAGCAGAAGTGTTTGGAA
GATATGTAGACTTGAAAGAAAGATGTGAGAAATTGGCCTCAGATTGCGGG
ATTAAAGACGATTGTGATGATTTAAAAGATGTGTGTGAAAAGATTGAGAA
GACATGTCGTGATCTGAAGCCTCTGGAGGTGAAGTCGCACGAAATAGTCA
CAGAAAGCACAACGACGACCACAACGACAACAACAACCGTTACCGATCCG
AAGGCAACAGAATGCAAATCCTTACAGACAACAGACACATGGGTTACACA
GACATCGACACACACAAGCACGTCTACCATCACATCTACAATCACATCAA
AAATAACATTGACATCAACGAGGCGATGCAAACCAACCAAGTGTACGACA
GGGGATGATGCGGGAGACGTGAAACCGAGTGAAGGCTTGAGGGTGAGCGG
GTGGAATGTGATGAGGGGGGTGATAGTAGCAATGGTTATTTCGTTCATGA
TTTAGAAAGCAAATGAGCAGGATTTAATGATAAGCATGTATATTTAGTAA
ATAAACGAGCAGGGTAGGACAGGAAAGAGTA
>muscle_13.fasta-268-1581
TGGATCAAAAGAGAGATTTTCCGACAGATAAAAATTGCAAGGAATTGGGG
AGAAAGTGCCAAGATTTAGGAGAGGATTCAAAAGAAATTACGTGGCCATG
TCATACACTGGAGCAGCAATGCAATCGCTTAGGGACTACAGAGATCTTAA
AGCAGGTTTTATTGGATGAATACAAGGATACTTTGAAAGATGAAGAAAGT
TGTGTAAAATATCTAAAAGAAAAGTGTAATAAATGGTCTAGAAGAGGCGA
TGACCGTTTCTCTTTTGTATGTGTCTTCCAAAATGCTACGTGTAAGCTGA
TGGTAGATGATGTGAAAGATAGATGTGAAGTATTCGAAAAAAATATAAAA
GCATCAGAGATCGTTGGATTTCTTAAAAATAATACAAATAACATAACAAC
ATTAGGAAATGTTTGCCCATTTTGGGACCCATATTGTGACAAATTTTCAC
CTAATTGTCCAGATCTTACTAAAGGAGATACTTGTAAAAAGATTAAAAAA
CATTGTAAACCATTTTATGAAAGAAAGGCCTTGGAAGACGCTCTCAAAGT
GGAGCTTCAAGGGAATTTAAGTAAAAATAAATGTGAACCAGCATTGAAAG
GATATTGTACAATAGCGAAAAACGTAAATAATGCGTCAATCAGTGGCTTA
TGCAAAGCTAACACCAAGGATAACTCTGGAAAGAGTGATGAGGATGCTAG
AAAGGAACTCTGTGAGAAATTAGTGAAAGAAGTGGAAGAACAGTGCAAAG
CATTACCAACAGAATTAGGACAACCGGCAGCTGATCTAAAAAAAGATTAT
AAGACATATGAGGAACTTAAGAAACGTGCAGAGGAAGCAATGAACAAATC
CAGCCTTGTTTTGTCACTCATTAAGAAAAACGAAAGTAATGTATCAAAAA
GTAATAGCAAAAACAAGGATAAGAATGCCGTTTCAAACGGATTTCAAGAT
ACCACAGAACATGTGAAAATACTACGAAGAGGAGTTAAGGATGTACTTGT
GACAGAATTGGAAGCCAAAGCATTTGATTTGGCAGCAGAAGTATTTGGAA
GATATGTAGACTTGAAAGAAAGATGTGAGAAATTGGAATCGGATTGCGGG
ATTAAAGAGGATTGCGAAAAATTAAAAAATGTGTGTGGAAAAATTGAGAA
GACATGTCGCGATCTGAAGCCTCTGGAGGTGAAGTCGCATGAAACAGTGA
CAGAAAGCACAACGACGACCACGACGACCACAACGACCGTTGCCGATCCG
AAGGCAACGGAATGCAAATCCTTACAGACAACAGACACATGGGTTACACA
GACATCGACACACACAAGCACGTCTACCATCACATCTACGATTACATCAA
AAATAACATTGACATCAACAAGGCGGTGCAAACCAACCAAGTGTACGACA
GGGGATGATGCAGAGGACGTGAAACCGAATGAGGGATTGAAGATGAGTGG
GTGGAATGTGATGAGGGGGGTGATAGTAGCAATGGTTATTTCGTTCATGA
TTTAGAAAGAAAATGAGCAGGATTTAATGATGAGCATGTATATTTAGTAA
ATAAACGAGCAGGGTAGGACAGGAAAGAGTA
>muscle_14.fasta-245-1581
TGGATCAAAAGCGAGATTTTCCGACAGACAAAGATTGCAAGGAATTAGGA
AGAAAGTGTGAAGCTTTAGGAAAGGATTCAAATCAGATTCAATGGCCATG
TCATACGCTAAAGCAACAGTGTGATCGCTTGGGGACTACAGAAATCTTGA
AGCAGGTTTTACTGAATGAACACAAGGATACTTTGAAAACTCATGAAAAC
TGTGTAACATATTTAAAGGAAAAGTGTAATAAATGGTCTAGAAGAGGTGA
TAACCGTTTCTCTTTTGTATGTGTCTTCCAAAACGCTACGTGTGAACTGA
TGGTAGAAGACGTACAAAATAGATGCAAAATATTCGAAAAAAATATAGAG
GTTTCAGAGATTGTTGAATTTCTTAAAAATAACACGAATAACATAACAAC
ACTGGAAAGAAACTGTCCCTCCTGGCATACATACTGCAATAGATTTTCAC
CTAATTGTCCAGATCTTACGAAAAAAGATACTCTTTGTACAAAGATTAAA
GATCATTGTAAGCCATTCTATGAAAGAAAGGCCTTGGAAAACGCTCTCAA
AGTAGAGCTTCGAGGAAAGCTGAATGATGAAAACAAATGTACTGCAGCAT
TGAAGGGATATTGTACACTAGCGAGAAATGTAAATAACGCATCAGTCAGA
AGTTTATGCAAAGATAGCACTCAAGGTAGCAATAAAAAGACTGACGAAAA
AGTGGTAGAAGAGCTTTGTAAGAAATTGATGGAAGAAGTAAAAGAGCAAT
GCGAGACATTACCAGCAGAACTAAAACAACCGGCAGACGATCTAGAAAAA
GATGTTAAGACATACGAGGAACTTAAGGAAGAGGCAAAGAAAGCAATGAA
CAAGTCCAGCCTTGTTTTATCACTCGTTAAGAAAGACGGAAATAATACAC
CGAAAAATAATAGCAAAAGCGAAGATAAGAATGACGTTTCAAATGAAAAA
GATACCACAAAACATGTGAAAATACTACGGAGAGGAGTTAAGGATGTATT
AGTAACAGAATTAGAAGCCAAGGCGTTTGACTTAGCAGCAGAAGTATTTG
GAAGATATGTAGATTTAAAGGAAAGATGCAAAAAATTGGAATCAGACTGT
GGGATTAAGAAAGACTGCGAAAAGTTAAAAGAAGTATGCAAAAAGATTAA
TAAGGCATGTCACAATTTGAAACCTCTGGAGGTGAAGTCGCACGAAATAG
TCACAGAAAGCACAACAACGACCACGACAACAACAACCGTTACCGATCCG
AAGGCAACAGAATGCAAATCCTTACAGACAACAGATACATGGGTTACACA
GACATCGACACACACAAGCACGTCTACCATCACATCTACGATTACATCAA
AAATAACATTGACATCAACAAGGCGATGCAAACCAACCAAGTGTACGACA
GGGGATGATGCAGAGGACGTGAAGCCGAGTGAGGGATTGAAGATGAGTGG
GTGGAACGTGATGAGGGGGGTGATAGTAGCAATGATGATTTCAATAATGA
TTTAAAAAGTAAATGAATAGGATTTAATGATGAGCATGTATATTTAGTAA
ATAAACGAGCAGGGTAGGACAGGAAAGAGTA
>muscle_15.fasta-159-1581
TACTCTTTCCTGTCCTACCCTGCTCGTTTATTTACTAAATATACATGCTC
ATCATTAAATCCTATTCATTTACTTTTTAAATCATTATTGAAATCATCAT
TGCTACTATCACCCCCCTCATCACGTTCCACCCACTCATCTTCAATCCCT
CACTCGGCTTCACGTCCTCTGCATCATCCCCTGTCGTACACTTGGTTGGT
TTGCATCGCCTTGTTGATGTCAATGTTATTTTTGATGTAATCGTAGATGT
GATGGTAGACGTGCTTGTGTGTGTCGATGTCTGTGTAACCCATGTATCTG
TTGTCTGTAAGGATTTGCATTCTGTTGCCTTCGGATCGGTAACGGTTGTT
GTTGTCGTGGTCGTTGTTGTGCTTTCTGTGACTATTTCGTGCGACTTCAC
CTCCAGAGGTTTCAAATTGTGACATGCCTTATTAATCTTTTTGCATACTT
CTTTTAACTTTTCGCAGTCTTTCTTAATCCCACAGTCTGATTCCAATTTT
TTGCATCTTTCCTTTAAATCTACATATCTTCCAAATACTTCTGCTGCTAA
GTCAAACGCCTTGGCTTCTAATTCTGTTACTAATACATCCTTAACTCCTC
TCCGTAGTATTTTCACATGTTTTGTGGTATCTTTTTCATTTGAAACGTCA
TTCTTATCTTCGCTTTTGCTATTATTTTTCGGTGTATTATTTCCGTCTTT
CTTAACGAGTGATAAAACAAGGCTGGACTTGTTCATTGCTTTCTTTGCCT
CTTCCTTAAGTTCCTCGTATGTCTTAACATCTTTTTCTAGATCGTCTGCC
GGTTGTTTTAGTTCTGCTGGTAATGTCTCGCATTGCTCTTTTACTTCTTC
CATCAATTTCTTACAAAGCTCTTCTACCACTTTTTCGTCAGTCTTTTTAT
TGCTACCTTGAGTGCTATCTTTGCATAAACTTCTGACTGATGCGTTATTT
ACATTTCTCGCTAGTGTACAATATCCCTTCAATGCTGCAGTACATTTGTT
TTCATCATTCAGCTTTCCTCGAAGCTCTACTTTGAGAGCGTTTTCCAAGG
CCTTTCTTTCATAGAATGGCTTACAATGATCTTTAATCTTTGTACAAAGA
GTATCTTTTTTCGTAAGATCTGGACAATTAGGTGAAAATCTATTGCAGTA
TGTATGCCAGGAGGGACAGTTTCTTTCCAGTGTTGTTATGTTATTCGTGT
TATTTTTAAGAAATTCAACAATCTCTGAAACCTCTATATTTTTTTCGAAT
ATTTTGCATCTATTTTGTACGTCTTCTACCATCAGTTCACACGTAGCGTT
TTGGAAGACACATACAAAAGAGAAACGGTTATCACCTCTTCTAGACCATT
TATTACACTTTTCCTTTAAATATGTTACACAGTTTTCATGAGTTTTCAAA
GTATCCTTGTGTTCATTCAGTAAAACCTGCTTCAAGATTTCTGTAGTCCC
CAAGCGATCACACTGTTGCTTTAGCGTATGACATGGCCATTGAATCTGAT
TTGAATCCTTTCCTAAAGCTTCACACTTTCTTCCTAATTCCTTGCAATCT
TTGTCTGTCGGAAAATCTCGCTTTTGATCCA
>muscle_16.fasta-512-1593
TACTCTTTCCTGTCCTACCCTGCTCGTTTATTTACTAAATATACATGCCC
ATCATTAAATCCTATTCATTTACTTTTTAAATCATTATTGAAATCATCAT
TGCTAATATCACCCCCCTCATCACGCTCCACCCACTCATCTTCAATCCCT
CATTCGGTTTCACGTCCTCTGTATCATCCCCTGTCGTACACTTGGTTGGT
TTGCATCGCCTCGTTGATGTGAGTGTTATTTTTGATGTAATCGTAGATGT
GATGGTAGATGTGCTTGTTTGTGCCGATGTCTGTGTAACCCATGTATCTG
TTGTCTGTAAGGATTTGCATTCTGTTGCCTTCGGATCGGTAACGGTTGTT
GCTGTCGTCGTGGTCGTCGTTGTGCTTTCTGTCACTGTTTCGTGTGGCTT
CACCTCCAGAGGCTTCAGATCACGACATGTCTTCTCAATCTTTCCACACA
CTTCTTTTAGACCATCGCAATCTTCTTTAATCCCGCAATCTGAGGTCAAT
TTATTACATCTTTCCTTCAAATCTAGATATCTTCCAAACACATCTGCTGC
TAGGTCAAATGCCTTGGCTTCAGATTCTGTTACAAGTGCCTCCTTAACTC
CTCTCCGTAGTATTTTCACATGTTCTGTGGTATCTTGAAATCTATTTGAA
ACGGCATTCTTATCCTTGTTTTTGTTATTATTTCTATTATTTTTTGATGT
ATTACTTTCGTTTTTCTTAACGAGTGATAAAACAAGATTAGACTTGTTCA
TTGCTTTTTTTGCTTCTTTCTTAAGTTCTTTATATGTTTTAACATCTTTT
TCTAGATTTTTTTCCAGCTCCGTTAATTCTGCTGGTAATGTCTCACATTG
CTCTTTTACTTCTTCCATTAATTTCTTACAAAGCTCTTCTACCACTTTGT
CCTCAGGTTTTTTATTGTTACCTTGAGTGCTATCTTTGCATAAACTTTTG
ATAGACACATTATTTACGTTTCCCGCTACTGTACAATATCTTTTCAATGC
AGGTTCACATTTAGATTTATCAGTCAATTTTCCTTGAAGCTCTACTTTGA
GAGCATCTTCCAAGGCCTTTCTTTTATAGAACGGCTCACAATGCTTCTTG
ATTTTTGTACAACTATCCTCTTTCGTAAGACCTGGACAATTAGGCGAAAA
TTTATTGCAATACGTATGCCAGGGGGGACAGTTTCTTTCCAGTGTTGTTA
TGTTATTTGTGTTATTTTTAAGAAATTCAACGATCTCTGCAACCTCTATA
TTTTTTTCGAATACTTTACATCTGTCTTGTACGTCTTTTACCATCAGCTC
ACATGTAGCGTTTTGGAAGACACATACAAAAGAGAAACGGTTATCGCCTC
TTCTAGACCATTTATTACATTTTTCTTTTAGATATGTTACACAGTTTTCA
TGAGTTTTCAAAGTATCCTTGTGTTCATCCAATAAAACCTGCTTTAAAAT
TTCTGTAGTCCCCAGGCGATTGCATTGCTGCTCCAGTGTATGACATGGCC
ACGTAATTTCTTTTGAATCCTCTCCTAAATCTTGGCATTTTCTCCCTAAT
TCTTTGCAGTCTTTGTCTGTCGGAAAATCTCGCTTTTGATCCA
>muscle_17.fasta-595-1584
TACTCTTTCCTGCCCTACCCTGCTCGTTTATTTACTAAATATACATGCTC
ATCATTAAATCTTGCTCATTTGCTTTCTAAATCATGAACGAAATAACCAT
TGCTACTATCACCCCCCTCATCACATTCCACCCGCTCACCCTCAAGCCTT
CACTTGGCTTCACGTCTTCTGCATCATCCCCTGTCGTACACTTGGTTGGT
TTGCACCGCCTCGTTGATGTGAGTGTTATTTTTGATGTAATCGTAGATGT
GATGGTAGACGTGCTTGTGTGTGTCGATGTCTGTGTAACCCATGTGTCTG
TTGTCTGTAAAGATTTGCGTTCTGTTGCCTTCGGATCGGTAATGGTTGTT
GTTGTCGTCGTGGTCGTTATTGTGCTTTCTGTGACTATTTCGTGCGACTT
CACCTCCAGAGGCTTCAGATCGCGACATTTCTTCTTAATCTTTCCACACA
CACCTTTTAAACCATCGCAATCGTCTTTAATCCCGCAATCCAAGGTCAAT
TTCTCGCATCTTTCCTTCAAATCTATATATCTTCCTAATACTTCTGCTGC
TAAATCAAATGCTTTGACTTCTAATTCTGTCACAAGTACATTCTTAACTT
CTCTTCGTAGTATTTTTACATGTTCTGTGGTATTTTGTTCATTTGAAACA
GCATTCTTATCCTTGCTCTTGCTATTATTTTTCGATGTATTACTTTCGTT
TTTCTTAACGAGTGATAAAACAAGATTGGACTTGTTCATTGCTTCTTTTG
CTTGTTCTTTAAGTTCTTTAAATACTTTAAAGTCGTCTTCTAAGTCTTTT
TCCAGTTGTTTTAGTTCTTCCGGTAATGTTTTACATTGTTCTTTCACTTC
TTCCACTAATTTTAGACAAAGATTCTTTCTAACATCTTTATCATCAGCCT
TTTTAGTTTTACTTTCGGCATTATCTTTGCATAAACTTCTGATTGATGCA
TTATTTACGTTTCCTGCTACTGTGCAATATTTTTCTAATGCAGATTCACA
TTTATCTTGACCACCTAATTTTCCTCGAAGCTCCACTTTGAGAGCGTCTT
CCAAGGCCTTTCTTTTGTAATATGGTTCACAATGCTTCTTGAGTTTTGTA
CAAAAAGTTTTCCCTTTCTTAAGATTAGGGCAATTAGGTTCAAATCTATG
ACAGTATGGGTCCAAAAAGGGACATAATCTTGCTAATGATGCTATTGTTG
TCTTATTTTTAAAAATGTCATTGATCTCTGAAGCTTTTATATTCTCTTCA
AATACTTCACACCTATTTTGTACATCACCTACCATCAGCTTGCACGTAGC
GTTTTGGAAAACACATACAAAAGAAAAACGGTTATCGCCTCTTCTAGACC
ATTTATTACACTTTTCTTTTAGATATTTTACACAACTTTCTTGATCTTTC
AAAGTATCCTTGTGTTCATCTAGTAAAACCTGCTTCAAGATTTCTGTAGT
CCCTAAGCGATCGCATTGCTGCTCCAGTGTATGACATGGCCACGTAATTT
CTTTTGAATCCTTTCCTAAATCTTGGCACTTTCTCCCCAATTCCTTGCAG
TCTTTGTCTGTCGGAAAATCTCGCTTTTGATCCA
>muscle_18.fasta-55-1583
TACTCTTTCCTGTCCTACCCTGCTCGTTTATTTACTAAATATACATGCCC
ATCATTAAATCCTATTCATTTACTTTTTAAATCATTATTGAAATCATCAT
TGCTAATATCACCCCCCTCATCACGCTCCACCCACTCATCTTCAATCCCT
CACTCGGTTTCACGTCCTCTGCATCATCCCCTGTCGTACACTTGGTTGGT
TTGCAACGCCTCGTTGATGTGAGTGTTATTTTTGATGTAATCGTAGATGT
GATGGTAGACGTGCTGGTATGTGTCGATGTCTGTGTAACCCATGTGTCTG
TTGTCTGTAAGGATTTGCATTCCGTTGCCTTCGGATCGGTAACGGTTGTT
GTGTCGTTGTGGTCGTCGTTGTGCTTTCTGTGACTATTTCGTGCGACTCC
ACCTCCAGAGGCTTCAGATCGCGACATGTCTTCTCAATCTATCCACACAC
ATTTTTTAATTTTTCGCAATCCTCTTTAATCCCGCAATCCGATTCCAATT
TCTCACATCTTTCCTTCAAATCTACATATCTTCCAAATACTTCTGCTGCC
AAATCAAATGCTTTAGCTTCTAATTCTGTTACGGATACATCCTTAACTCC
TCTCCGTAGTATTTTCACATGTTCTGTGATATCTTGAAATCCGTTTGAAA
CGGCATTCTTATCCTTGTTTTTGCTATTACTATTTGATACATTACTTTCG
TTTTTCTTAATGAGTGACAAAACAAGACTGGACTTGTTCATTGCTTCCTC
TGCACGTTTCTTAAGTTCCTCATATGTCTTATAATCTTTTTTTAGATCAG
CTGCCGGTTGTCCTAATTCTGTTGGTAATGCTTTGCACTGTTCTTCCACT
TCTTTCACTAATTTCTCACAGAGTTCCTTTCTAGCATCCTCATCACTCTT
TCCAGAGTTATCTTTGGTGTTAGCTTTGCATAAGCCACTGATTGACGCAT
TATTTACGTTTTTCGCTATTGTACAATATCCTTTCAATGCTGGTTCGCAT
TCCTTTCCATCACTTAGCTTTCCTCGAAGCTCCGCTTTGAGAGCGTCTTC
CAAGGCCTTTCTTTCATAAAATGGTTTACAATGTTTTTTAATTTTTTTAC
AAGTATCTCCTTTAGTAAGATCTGGACAATTAGATGAAAATCTATTGCAA
TACGTATGCCAGGAGGGACAGTTTCTTTCCAGTGTTGTTATGTTATTCGT
GTTATTTTTAAGAAAATCAACGATCTCTGCAACCTCTATATTTTTCTTGA
ATACTTTGCACCTATCTTGTACGTCTTTTACCATCAGCTCACATGTAGCG
TTTTGAAAAACACATACAAAAGAGAAACGGTCGTCTCCTCTTCTGGACCA
TTTATTACACTTTTCTTTTAGATATGTTACACAGTTTTCATGAGTTTTCA
AAGTATCCTTGTGTTCATTCAGTAAAATCTGTTTTAAAATTTCTGTAGTT
CCTAAACGATTACATTGCTGCTCCAGTGTACGACACGGCCATTCAATTTG
ATTTGAATCCTTTCTTAAAGCTTCACACTTTCTTCCTAATTCTTTGCAGT
CTTTGTCTGTCGGAAAATCTCTCTTTTGATCCA
>muscle_19.fasta-25-1587
TGGATCAAAAGCGAGATTTTCCGACAGATAAAGATTGCAAGGAATTAGGA
AGAAAGTGTGAAGCTTTAGGAAAGGATTCAAATCAGATTCAATGGCCATG
TCATACGCTAAAGCAACAATGTGATCGCTTAGGGACTACAGAAATCTTGA
AACAGGTTTTACTAGATGAACACAAGGATACTTTAAGAACTCATGAAAAC
TGTACAAAATATTTAAAGAGAAAATGTCATAAATGGTCTAGAAGGGGCGA
TGATCGTTTCTCTTTTGTATGTGTTTTCCAAAACGCTACGTGTAAGCTGA
TGATAGAAGACGTACAAGATAGGTGCAAAGTATTTGAAAAAAATGTACAA
ACTTCAAATATCAAGGACATTTTCGAAGAAAATAACATAAAAATAGAATC
ATTAGCAAGATTTTGTCCCTTTTGGGGTTCATATTGTAATAGATTTGGAC
CTAATTGTCCTGACCTTAAAAAAGAGGCTACTTTTTGTACAAAGCTCGAA
AAACATTGTGAACCATTTTACAAAAGAAAGGCCTTGGAAGACGCTCTTAA
AGTAGAGCTTCGGGGAAAGTTGAATGATGAAAAGAAATGCGAACCAGCAT
TAAAAAGATATTGTACAATAGCGGGAAACGCAAATAATGAGTCAATCAGA
AGTTTATGTAAAGATAACACCAAGAATAAAACTAAAAAAACAATGATGAA
GATGTTAGAAAGAAGCTTTGTCTAAAATTAATAGAAGAGGTGGAATATCA
ATGCAAACTATTACCAGCAGAACTAAAACAACCGGCAGACGATCTAGAAA
AAGATTTTAAAACATATGAGGGACTTAAGGAAAAGGCAAAGAAAGCAATG
AACAAGTCCAATCTTGTTTTATCACTCGTTAAGAAAAACGAAAGTAATAC
ATCGAAAAATAATAGCAAGAGCAAGGATAATAATGCCGTTTCGAACGAAC
AAAGATACCACAGAACATGTGAAAATACTACGGAGAGAAGTTAAAGATGT
ACTCGTGACAGAATTGGAAGCCAAGGCATTTGACCTAACAGCAGAAGTGT
TTGGAAGATATGTAGATTTGAAAGAAAGATGTGAGAAATTGACCTCAGAT
TGCGGGATTAAAGACGACTGTGATGATTTAAAAAATGTGTGTAAAAAGAT
CGAGAAGACATGTCGCGATCTGAAGCCTCTGGAGGTGAAGTCGCACGAAA
TAGTTACAGAAAGCACAACGACGACCACGACGACAACAACAACCGTTACC
GATCCGAAGGCAACAGAATGCAAATCCTTACAGACAACAGACACATGGGT
TACACAGACATCGACACACACAAGCACGTCTACCATCACATCTACAATCA
CATCAAAAATAACACTCACATCAACGAGGCGGTGCAAACCAACCAAGTGT
ACGACAGGGGATGATGCAGAAGACGTGAAGCCGAGTGAGGGATTGAAGGT
GAGCGGGTGGAATGTGATGAGGGGGGTGATAGTAGCAATGGTTATTTCGT
TCATGATTTAGAAAGCAAATGAGCAGGATTTAATGATGAGCATGTATATT
TAGTAAATAAACGAGCAGGGTAGGACAGGAAAGAGTA
>muscle_1.fasta-356-1581
TACTCTTTCCTGTCCTACCCTGCTCGTTTATTTACTAAATATACATGCTC
ATCATTAAATCCTGCTCATTTTCTTTCTAAATCATGAACGAAATAACCAT
TGCTACTATCACCCCCCTCATCACATTCCACCCACTCATCTTCAATCCCT
CATTCGGTTTCACGTCCTCTGCATCATCCCCTGTCGTACACTTGGTTGGT
TTGCACCGCCTTGTTGATGTCAATGTTATTTTTGATGTAATCGTAGATGT
GATGGTAGACGTGCTTGTGTGTGTCGATGTCTGTGTAACCCATGTGTCTG
TTGTCTGTAAGGATTTGCATTCCGTTGCCTTCGGATCGGCAACGGTCGTT
GTGGTCGTCGTGGTCGTCGTTGTGCTTTCTGTCACTGTTTCATGCGACTT
CACCTCCAGAGGCTTCAGATCGCGACATGTCTTCTCAATTTTTCCACACA
CATTTTTTAATTTTTCGCAATCCTCTTTAATCCCGCAATCCGATTCCAAT
TTCTCACATCTTTCTTTCAAGTCTACATATCTTCCAAATACTTCTGCTGC
CAAATCAAATGCTTTGGCTTCCAATTCTGTCACAAGTACATCCTTAACTC
CTCTTCGTAGTATTTTCACATGTTCTGTGGTATCTTGAAATCCGTTTGAA
ACGGCATTCTTATCCTTGTTTTTGCTATTACTTTTTGATACATTACTTTC
GTTTTTCTTAATGAGTGACAAAACAAGGCTGGATTTGTTCATTGCTTCCT
CTGCACGTTTCTTAAGTTCCTCATATGTCTTATAATCTTTTTTTAGATCA
GCTGCCGGTTGTCCTAATTCTGTTGGTAATGCTTTGCACTGTTCTTCCAC
TTCTTTCACTAATTTCTCACAGAGTTCCTTTCTAGCATCCTCATCACTCT
TTCCAGAGTTATCCTTGGTGTTAGCTTTGCATAAGCCACTGATTGACGCA
TTATTTACGTTTTTCGCTATTGTACAATATCCTTTCAATGCTGGTTCACA
TTTATTTTTACTTAAATTCCCTTGAAGCTCCACTTTGAGAGCGTCTTCCA
AGGCCTTTCTTTCATAAAATGGTTTACAATGTTTTTTAATCTTTTTACAA
GTATCTCCTTTAGTAAGATCTGGACAATTAGGTGAAAATTTGTCACAATA
TGGGTCCCAAAATGGGCAAACATTTCCTAATGTTGTTATGTTATTTGTAT
TATTTTTAAGAAATCCAACGATCTCTGATGCTTTTATATTTTTTTCGAAT
ACTTCACATCTATCTTTCACATCATCTACCATCAGCTTACACGTAGCATT
TTGGAAGACACATACAAAAGAGAAACGGTCATCGCCTCTTCTAGACCATT
TATTACACTTTTCTTTTAGATATTTTACACAACTTTCTTCATCTTTCAAA
GTATCCTTGTATTCATCCAATAAAACCTGCTTTAAGATCTCTGTAGTCCC
TAAGCGATTGCATTGCTGCTCCAGTGTATGACATGGCCACGTAATTTCTT
TTGAATCCTCTCCTAAATCTTGGCACTTTCTCCCCAATTCCTTGCAATTT
TTATCTGTCGGAAAATCTCTCTTTTGATCCA
>muscle_20.fasta-2-1601
ttGGATCAAtAacggggctTTCCaACAGACAAAGACTGCAAAGAATTAGG
GAGAAAATGCtAAGATTTaAGGAGAGGATTCAAAAGAAATTACGTGGCCA
TGTCaATACACTGGAGCAGCAATGCAATCGCCTGGGgACTACAGaAATTT
TAAAGCAGGTTTTATTGGtgaAaCcaaAaGgATACTTTGAAAACTCATGA
AAACTGTGgaAaCATATCTAAAAGAAAAATgTaatAtAAatgaTCTAGAA
GAGGCGATAaCcgTTTCTCtTTTGTATGTGTCTTCaAAcgCgcTACATGt
tgagttaATGGTAAaAGACGTACAAGACAGATGtAAAtgaaTTCGAAAAA
AATATAGAGgTggagaaggTCGTTGAATTTCTTaAAAATAACACAATAAC
ATcAcAACACtctgaAaAgAccggtCCCCCCTGGCATACGTATTGCAATA
AATTTTcgtCCTAtTgttCagaGTCTTACGaAAGAGGATAGTTGTACAAA
ATCAAGAAGCATTGTGAGCctTtttaatAAAGAAAGGCCTTGaaAGATGa
CTCAAAGTAGAGCTaCAAGGAAAATTaGACTGATgaaAAatCTAAATGtG
AACCTGCATTGAAAaaaataTGTACAGgaaccGGAAACGTAAATAATGTG
TCTATCAAAAGTTTATGCAAAGATAGCACTCAAGGTAACAATAAAAAACC
TGAGGACAAAGTGGTAGAAGAGCTTTGTAAGaAATTAATGGAAGAAGTaA
AAGAGCAATGTGAGACATTAcCAGCAGAATTAACGGAGCTGGaAAAAAAT
CTAGAAAAAGATGtTTAAAACATATAAaaAacTaAaaAAGAAGCAAAAAA
GCAATGAACAAGTCTAATCTTgTTTTATCACTCGTTAgaAAAgacaAAag
AttAcAtctcAAaAttATAaAAatAcTAACAAAAACAAGGATAAGAATGC
CGTTTCAAAcgGAtTTCAAGATACCACAGAACATGTGAAAATACTACGGA
GAAGAGTTAAGGAGGCACTTGTAACAGaATCTGAAGCCAAGGCATTataa
ccgGCAGCAGAaGTGTTTGaGAaaATcTgTggtTTTGAAGGAAAGATGTA
ATAAATTGGAATCAGATTGCAGAATTAAGGAGGATTGCAAAGACTTAGAA
GAAGTATGCAAAAGATTAATAAGGCTTGTCGCAATCTGAAGCCTCTGGAg
GTGAAGCCGCACGAAACAGTGACAGAAAGTACAACGACAACCACAACAAC
AACAACAACCGTTGCCGATCGGAGGCAACGGAATGCAAATCCTTACAGAC
AACAGACACATGGTTACACAGACATCGACACACACAAGCACGTCTAactT
ATCACATCTACCATCACATCAAAAATAACATTGACATCAACGAGGCGATG
CAAACCAACCAGTGTACGACAGGGGATGATGCGGAAGACGTGAAGCAAGT
GAAGGCTTGAgGGTGAGCGGGTGGAATGTGATGAGGgGGGTGATAGTAGC
AATGGTTATTTCGTTCATGATTTAGAAAGCAAATGAGCaAgaATTTAATG
ATGAGCATGTATATTTACTAGATGAGCAAGCaggtagggcaggaaagagt
a
>muscle_21.fasta-52-1584
TACTCTTTCCTGCCCTACCCTGCTCGTTTATTTACTAAATATACATGCTC
ATCATTAAATCTTGCTCATTTGCTTTCTAAATCATGAACGAAATAACCAT
TGCTACTATCACCCCCCTTATCACATTCCACCCGCTCACCCTCAAGCCTT
CACTTGGCTTCACGTCTTCTGCATCATCCCCTGTCGTACACTTGGTTGGT
TTGCACCGCCTTGTAGATGTGAGTGTTATTTTTGATGTAATTGTAGATGT
GATGGTAGATGTGCTTGTGTGTGTCGATGTCTGTGTAACCCATGTATCTG
TCGTCTGTAGGGATTTGCATTCTGTTGCCTTTGGATCGGTAACGGTTGTT
GTTGTCGTCGTGGTCGTCGTTGTGCTTTCTGTAACTATTTCGTGCGATTT
CACTTTCAGTGGTTTTAGTTTCGAACATACTCCTTGTATCTTTTCACACA
CATTTTCTAAGGCTTTGCAATCTTTCTTAATCCCACAATCCAAGGTCAAT
TTCTCACATCTTTCCTTCAAATCTACATATCTTCCTAATACTTCTGCTGT
CAAATCAAATGCTTTAGCTTCTAATTCTGTTACGGATACATCTTTAACTC
CTCTCCGCAGTATTTTTACATATTTTGTAGTATCTTTTTCATTTGAAACG
GCATTCTTATCCTTGTTCTTGCTATTATTTTTCGATGTATTACTTTCGTT
TTTCTTAACGAGTGATAAAACAAGATTGGACTTGTTCATTGCTTCTTTTG
CTTGTTCTTTAAGTTCTTTAAATACTTTAAAGTCGTCTTCTAAGTCTTTT
TCCAGTTGTTTTAGTTCTTCCGGTAATGTTTTACATTGTTCTTTCACTTC
TTCCACTAATTTTAGACAAAGATTCTTTCTAATATCTTTATCATCAGCCT
TTTTAGTTTTACTTTCGGCATTATCTTTGCATAAACTTCTGATTGATGCA
TTATTTACGTTTCCTGCTACTGTGCAATATTTTTCTAATGCAGATTCACA
TTTATCTTGACCACCTAATTTTCCTCGAAGCTCTACTTTGAGAGCGTCTT
CCAAGGCCTTTCTTTTGTAAAATGGTTCACAATGTTTTTCGAGCTTTGTA
CAAAGAGTAGCCTCTTTTTTAAGATCAGGGCAATTAGGTCCGAATCTATG
ACAGTATGAACTCCGAAAGGGACAAAAACTTGCTAATGATTCTATTCTTG
TGTTATCTTCAAAAACGTCCGTGATATTTGACGCTTGTGTATTTTCTTTG
AATACTTTGCATCTATTTTGTACGTCTTCTACCATCAGCTTACACGTACT
TTCCAGAAAAACACATACAAGAGAAAAACGGTCATCACCTCTTCTAGACC
ATTTATTACACTTTTCTTTCAAATATTTTACACAACTTTTTTGATCTTTC
AAAGTATCCTTGTGTTCATCCAGTAAAACCTGTTTTAAAATTTCTGTAGT
CCCTAAACGATTGCATTGCTGCTCCAGTGTATGACATGGCCATGTAATTT
CTTTTGAATCCTTTCCTAAATCTTGACATTTTCTCCCTAATTCTTTGCAG
TCTTTGTCTGTCGGAAAATCTCTCTTTTGATCCA
>muscle_22.fasta-16-1582
TGGATCAAAAGCGAGATTTTCCGACAGACAAAGACTGCAAGGAATTAGGA
AGAAAGTGTGAAGCTTTAGGAAAGGATTCAAATCAGATTCAATGGCCATG
TCATACACTGGAGCAGCAGTGCGATCGCTTGGGGACTACAGAAATTTTGA
AGCAGGTTTTACTGAATGAACACAAGGATACTTTGAAAACTCATGAAAAC
TGTGTAACATATTTAAAGGAAAAGTGTAATAAATGGTCTAGAAGAGGTGA
TAACCGTTTCTCTTTTGTATGTGTCTTCCAAAACGCTACGTGTGAACTGA
TGGTAGAAGACGTACAAAATAGATGCAAAATATTCGAAAAAAATATAGAG
GTTTCAGAGATTGTTGAATTTCTTAAAAATAACACGAATAACATAACAAC
ACTGGAAAGAAACTGTCCCTCCTGGCATACATACTGCAATAGATTTTCAC
CTAATTGTCCAGATCTTACGAAAAAAGATACTCTTTGTACAAAGATTAAA
GATCATTGTAAGCCATTCTATGAAAGAAAGGCCTTGGAAAACGCTCTCAA
AGTAGAGCTTCGAGGAAAGCTGAATGATGAAAACAAATGTACTGCAGCAT
TGAAGGGATATTGTACACTAGCGAGAAATGTAAATAACGCATCAGTCAGA
AGTTTATGCAAAGATAGCACTCAAGGTAGCAATAAAAAGACTGACGAAAA
AGTGGTAGAAGAGCTTTGTAAGAAATTGATGGAAGAAGTAAAAGAGCAAT
GCGAGACATTACCAGCAGAACTAAAACAACCGGCAGACGATCTAGAAAAA
GATGTTAAGACATACGAGGAACTTAAGGAAGAGGCAAAGAAAGCAATGAA
CAAGTCCAGCCTTGTTTTATCACTCGTTAAGAAAGACGGAAATAATACAC
CGAAAAATAATAGCAAAAGCGAAGATAAGAATGACGTTTCAAATGAAAAA
GATACCACAAAACATGTGAAAATACTACGGAGAGGAGTTAAGGATGTATT
AGTAACAGAATTAGAAGCCAAGGCGTTTGACTTAGCAGCAGAAGTATTTG
GAAGATATGTAGATTTAAAGGAAAGATGCAAAAAATTGGAATCAGACTGT
GGGATTAAGAAAGACTGCGAAAAGTTAAAAGAAGTATGCAAAAAGATTAA
TAAGGCATGTCACAATTTGAAACCTCTGGAGGTGAAGTCGCACGAAATAG
TCACAGAAAGCACAACAACGACCACGACAACAACAACCCGTTACCGATCC
GAAGGCAACAGAATGCAAATCCTTACAGACAACAGATACATGGGTTACAC
AGACATCGACACACACAAGCACGTCTACCATCACATCTACGATTACATCA
AAAATAACATTGACATCAACAAGGCGATGCAAACCAACCAAGTGTACGAC
AGGGGATGATGCAGAGGACGTGAAGCCGAGTGAGGGATTGAAGATGAGTG
GGTGGAACGTGATGAGGGGGGTGATAGTAGCAATGATGATTTCAATAATG
ATTTAAAAAGTAAATGAATAGGATTTAATGATGAGCATGTATATTTAGTA
AATAAACGAGCAGGGTAGGACAGGAAAGAGTA
>muscle_23.fasta-1-1470
TGGATCAAAGCGAGACTTCCACAGACAAAGACTGCAAGGAATTGGGGAAA
AGTGCCAGATTTAGGAAAGGATTCAAAAGAAATTACGTGGCCATGTCATA
CACTGGAGCAGCAATGCGATCGCTTAGGACTACAGAAATCTTGAAGCAGG
TTTTACTAGATGAACACAAGGATACTTGAAAGATCAAAGAAAGTTGTGTA
AATATCTAAAGAAAAGTGTATAAATGGTCTAGAAGAGGCGATAACCGTTT
TCTTTTGTATGTGTTTCCAAACGCTACGTGCAAGCTGATGGTAAAAGACG
TACAAATAGGTGTGAAGTATCAAGAGAATATAAAATCATGGATTCAATAA
CATGGTAAAATAACAAGATTAGCAAATATTTGCCCTTTTTGGACCATATG
TGACAGATTTCACCTAATTGCCTATCTTACGAAAGAAAACTCTTTGTACA
AAGATCAAGAGCATTGTGACCGTTTACAAAAGAAAGGCCTTGGAAGACTC
TCAAAGTGAGCTTCAAGGAAATTAGGTGTCAAGATGACAATGTGGCACTA
AAGAATATTGACACAATAAGAAAGTTAATAATGATCATCAGAAGTTTATG
CAAGCTAATGCCGAAAGTATAACTAAAAGTCAGACGTAAGATGTAGAAAG
ATCTTGTGAAAATTAGTGAAGAAGTAGAAGACCAATGCTAAACATTACCA
GCAGAACTAAAACAACTGGCAGACGATTAGAAACAGATTTAAAGCAATTA
TGACTTAAGAAGAGCAAGAAGCATGAACAAGTCCACTTGTTTATCACTCG
TTATAGAAGACGAAATAATACATCGAAAATATACGCAAACGCAAGATAGA
ATGACGTTCAAATGAAAAGATGCCACAAACATGTAAAATATACGGAGAGG
AGTTAAGGATGTATTGTGACAATTAGAAGTCAAGGCATTTGACTTAGCAG
CAGAAGTATTGGAAGATATGTAGATTAAAGGAAGAATGCGAGAAATTGAT
CACTGGATGTGGATTAAGGAAAGACTGCGAAAGTTAAAAGAAGTGTGCGA
AAGATTAAGAAGCATGTCGCAATTGAAACCTCTGGAGGTGAAGTCGCACG
AAATGTCACAGAGCACAATAACGACCACGACGACAACAACGACCGTTACC
GATCCGAAGGCAACAGATGCAATCTTACAGACAACAAACATGGGTTACAC
AGACATCGACACACACAAGCACGTCTACCATCACATCTACGTTACATCAA
AAATAACACTCACATCAACGAGGCGGTTGCAAACCAACCAAGTGTACGAC
AGGGATGATGCAGAGGACGTGAAGCCGAGTGAGGATTGAAGATGAGCGGG
TGAGCGTGATGAGGGGGTGATATAGCAATGTTATTCGTCATGATAGAAAG
CAAATGGCAAATTTAATGATGAGCATGTATATTTAGTAAATAAACGAGCA
GGGTAGGACAGGAAAGAGTA
>muscle_24.fasta-59-1584
TGGATCAAAAGAGAGACTTTCCGACAGACAAAGACTGCAAAGAATTAGGG
AGAAAATGTCAAGATTTAGGAAAGGATTCAAAAGAAATTACATGGCCATG
TCATACACTGGAGCAGCAATGCAATCGTTTAGGGACTACAGAAATTTTAA
AACAGGTTTTACTGGATGAACACAAGGATACTTTGAAAGATCAAAAAAGT
TGTGTAAAATATTTGAAAGAAAAGTGTAATAAATGGTCTAGAAGAGGTGA
TGACCGTTTTTCTCTTGTATGTGTTTTTCTGGAAAGTACGTGTAAGCTGA
TGGTAGAAGACGTACAAAATAGATGCAAAGTATTCAAAGAAAATACACAA
GCGTCAAATATCACGGACGTTTTTGAAGATAACACAAGAATAGAATCATT
AGCAAGTTTTTGTCCCTTTCGGAGTTCATACTGTCATAGATTCGGACCTA
ATTGCCCTGATCTTAAAAAAGAGGCTACTCTTTGTACAAAGCTCGAAAAA
CATTGTGAACCATTTTACAAAAGAAAGGCCTTGGAAGACGCTCTCAAAGT
AGAGCTTCGAGGAAAATTAGGTGGTCAAGATAAATGTGAATCTGCATTAG
AAAAATATTGCACAGTAGCAGGAAACGTAAATAATGCATCAATCAGAAGT
TTATGCAAAGATAATGCCGAAAGTAAAACTAAAAAGGCTGATGATAAAGA
TATTAGAAAGAATCTTTGTCTAAAATTAGTGGAAGAAGTGAAAGAACAAT
GTAAAACATTACCGGAAGAACTAAAACAACTGGAAAAAGACTTAGAAGAC
GACTTTAAAGTATTTAAAGAACTTAAAGAACAAGCAAAAGAAGCAATGAA
CAAGTCCAATCTTGTTTTATCACTCGTTAAGAAAAACGAAAGTAATACAT
CGAAAAATAATAGCAAGAACAAGGATAAGAATGCCGTTTCAAATGAAAAA
GATACTACAAAATATGTAAAAATACTGCGGAGAGGAGTTAAAGATGTATC
CGTAACAGAATTAGAAGCTAAAGCATTTGATTTGACAGCAGAAGTATTAG
GAAGATATGTAGATTTGAAGGAAAGATGTGAGAAATTGACCTTGGATTGT
GGGATTAAGAAAGATTGCAAAGCCTTAGAAAATGTGTGTGAAAAGATACA
AGGAGTATGTTCGAAACTAAAACCACTGAAAGTGAAATCGCACGAAATAG
TTACAGAAAGCACAACGACGACCACGACGACAACAACAACCGTTACCGAT
CCAAAGGCAACAGAATGCAAATCCCTACAGACGACAGATACATGGGTTAC
ACAGACATCGACACACACAAGCACATCTACCATCACATCTACAATTACAT
CAAAAATAACACTCACATCTACAAGGCGGTGCAAACCAACCAAGTGTACG
ACAGGGGATGATGCAGAAGACGTGAAGCCAAGTGAAGGCTTGAGGGTGAG
CGGGTGGAATGTGATAAGGGGGGTGATAGTAGCAATGGTTATTTCGTTCA
TGATTTAGAAAGCAAATGAGCAAGATTTAATGATGAGCATGTATATTTAG
TAAATAAACGAGCAGGGTAGGGCAGGAAAGAGTA
>muscle_25.fasta-71-1584
TGGATCAAAAGAGAGATTTTCCGACAGACAAAGACTGCAAAGAATTAGGG
AGAAAATGTCAAGATTTAGGAAAGGATTCAAAAGAAATTACATGGCCATG
TCATACACTGGAGCAGCAATGCAATCGTTTAGGGACTACAGAAATTTTAA
AACAGGTTTTACTGGATGAACACAAGGATACTTTGAAAGATCAAAAAAGT
TGTGTAAAATATTTGAAAGAAAAGTGTAATAAATGGTCTAGAAGAGGTGA
TGACCGTTTTTCTCTTGTATGTGTTTTTCTGGAAAGTACGTGTAAGCTGA
TGGTAGAAGACGTACAAAATAGATGCAAAGTATTCAAAGAAAATACACAA
GCGTCAAATATCACGGACGTTTTTGAAGATAACACAAGAATAGAATCATT
AGCAAGTTTTTGTCCCTTTCGGAGTTCATACTGTCATAGATTCGGACCTA
ATTGCCCTGATCTTAAAAAAGAGGCTACTCTTTGTACAAAGCTCGAAAAA
CATTGTGAACCATTTTACAAAAGAAAGGCCTTGGAAGACGCTCTCAAAGT
AGAGCTTCGAGGAAAATTAGGTGGTCAAGATAAATGTGAATCTGCATTAG
AAAAATATTGCACAGTAGCAGGAAACGTAAATAATGCATCAATCAGAAGT
TTATGCAAAGATAATGCCGAAAGTAAAACTAAAAAGGCTGATGATAAAGA
TATTAGAAAGAATCTTTGTCTAAAATTAGTGGAAGAAGTGAAAGAACAAT
GTAAAACATTACCGGAAGAACTAAAACAACTGGAAAAAGACTTAGAAGAC
GACTTTAAAGTATTTAAAGAACTTAAAGAACAAGCAAAAGAAGCAATGAA
CAAGTCCAATCTTGTTTTATCACTCGTTAAGAAAAACGAAAGTAATACAT
CGAAAAATAATAGCAAGAACAAGGATAAGAATGCCGTTTCAAATGAAAAA
GATACTACAAAATATGTAAAAATACTGCGGAGAGGAGTTAAAGATGTATC
CGTAACAGAATTAGAAGCTAAAGCATTTGATTTGACAGCAGAAGTATTAG
GAAGATATGTAGATTTGAAGGAAAGATGTGAGAAATTGACCTTGGATTGT
GGGATTAAGAAAGATTGCAAAGCCTTAGAAAATGTGTGTGAAAAGATACA
AGGAGTATGTTCGAAACTAAAACCACTGAAAGTGAAATCGCACGAAATAG
TTACAGAAAGCACAACGACGACCACGACGACAACAACAACCGTTACCGAT
CCAAAGGCAACAGAATGCAAATCCCTACAGACGACAGATACATGGGTTAC
ACAGACATCGACACACACAAGCACATCTACCATCACATCTACAATTACAT
CAAAAATAACACTCACATCTACAAGGCGGTGCAAACCAACCAAGTGTACG
ACAGGGGATGATGCAGAAGACGTGAAGCCAAGTGAAGGCTTGAGGGTGAG
CGGGTGGAATGTGATAAGGGGGGTGATAGTAGCAATGGTTATTTCGTTCA
TGATTTAGAAAGCAAATGAGCAAGATTTAATGATGAGCATGTATATTTAG
TAAATAAACGAGCAGGGTAGGACAGGAAAGAGTA
>muscle_26.fasta-1-1501
TACTCTCCTGTCCTACCCTGCTCGTATTTACTAAATACATGCTCATCATT
AATCTTGCTCATTTGCTTTCAACATGAACGAATAACATGCTACTATCACC
CCCCTCATCACACTCATCCATCATCTCAATCTTATCGTTTCACGTCCTCG
CATATCCCCTGTCGACACTTGGTGGTTGCACGCTGTGAGTGGTGTTATTT
TTGATGTGATGTAGATGTGATGGTAGACGTGCTTGTGTGTCGATGTCTGT
GTAACCCATGTGTCTGTGTCTGTAAGGATTGCATTCTGTTGCCTCGATCG
TAACGTGTGTCGTCGTGGTCGTCGTGTGCTTTCTGATAATTTTCGTGCGA
CTTACCTCCAGAGGCTTCAGATCGCTACATGTTTCTCGATCTTTTTGCAT
ACATTTTCTAGATCTTTACAGTCGTCTTTATCCCGCATCCGATTTAATTG
CTCACATCTTCCTCAAATCTACATATCTTCCAAACACATCTGCTGCTAGT
CAATGCATGGCTTCCAATTCTGTCCAAGTACATCCTTATTCCTCTCCGTA
AGTATTTTCACATGTTCTGTGGTATCTTGAAGTCCGTTCGAAACGGCATT
ATTATCCTTGCTCTTGCTATTATTTCGACGATGTATACTTCGTTTTTTAC
GAGTGATAAACAAGATTGGACTTGTTCATTGCTTTCTTTGCCCTTTTCCT
TAAGTTCCCTCATATGTTTTAAATCTATTTCTAGATCGTCTGCGGTGTTT
AGTTCTGCTGGTAATAGTTTGCATTGATATGTCACCTCTTCTATTAATTT
AGACAAGCTCTTTCTACATCTTCATCATGTTTTTTAGTTTATTCTTGGTG
TTATCTTTACATAAACTTCTGATTGACTCATTATTTGCGTTTCCCGCTAT
TGTACAATATCTTTTAATGCTGGTTCGCATTTCTTTTTCATCATTCAACT
TCCCGAAGCTCTACTTAAGAGCGTCTTCCAAGGCCTTTCTTTTGTAAAAT
GCGTTCACAATGTTTTCGAGCTTTGTACAAAAAGTAGCCTCTTTTTAAGG
TCAGGACATATTAGGTCCAAATCTATTACAATATGAACCCCAAAAGGGAC
AAATCTTGCTAATGATTCTATTTTTATGTTATTTTCTTCGAAAATGTCCT
TGATATTGAAGTTTGTACATTTTTTCAAATACTTTGCACCTATCTTGTAC
GTCTTCTATCATCAGCTTACACGTAGCGTTTGAAACACATACAAAAGAGA
AACGATCATCGCCCCTTCTAGAGACATTTATGACATTTCCCTTTAAATAT
ATTGTACAGTTTTCATGAGTTCTTAAAGTATCCTTGTGTTCATCTAGTAA
AACCTGTTCAAGATTTCTGTAGTCCCTAAGCGATCACATGTTGCTTTAGC
GTATGACATGGCCATTGAATCTGATTTGAATCCTTTCCTAAGCTTCACAC
TTCTCTAATTCCTTGCATCTTTATCTGTCGGAAAATCTCTCTTTTGATCC
A
>muscle_27.fasta-4-1582
TGGATCAAAAGAGAGACTTCCCGAAAGACAAAGACTGCAAAGAATTAGGA
AGAAAGTGTGAAGCTTTAAGAAAGGATTCAAATCAAATTGAATGGCCGTG
TCGTACACTGGAGCAGCAATGTAATCGTTTAGGAACTACAGAAATTTTAA
AACAGATTTTACTGAATGAACACAAGGATACTTTGAAAACTCATGAAAAC
TGTGTAACATATCTAAAAGAAAAGTGTAATAAATGGTCCAGAAGAGGAGA
CGACCGTTTCTCTTTTGTATGTGTTTTTCAAAACGCTACATGTGAGCTGA
TGGTAAAAGACGTACAAGATAGGTGCAAAGTATTCAAGAAAAATATAGAG
GTTGCAGAGATCGTTGATTTTCTTAAAAATAACACGAATAACATAACAAC
ACTGGAAAGAAACTGTCCCTCCTGGCATACGTATTGCAATAGATTTTCAT
CTAATTGTCCAGATCTTACTAAAGGAGATACTTGTAAAAAAATTAAAAAA
CATTGTAAACCTTTTATGAAAGAAAGGCCTTGGAAGACGCTCTCAAAGCG
GAGCTTCGAGGAAAGCTAAGTGATGGAAAGGAATGCGAACCAGCATTGAA
AGGATATTGTACAATAGCGAAAACGTAAATAATGCGTCAATCAGTGGCTT
ATGCAAAGCTAACACCAAAGATAACTCTGGAAAGAGTGATGAGGATGCTA
GAAAGGAACTCTGTGAGAAATTAGTGAAAGAAGTGGAAGAACAGTGCAAA
GCATTACCAACAGAATTAGGACAACCGGCAGCTGATCTAAAAAAAGATTA
TAAGACATATGAGGAACTTAAAAAACGTGCAGAGGAAGCAATGAACAAGT
CCAGTCTTGTTTTGTCACTCATTAAGAAAAACGAAAGTAATGTATCCAAA
TAGTAATAGCAAAAACAAGGATAAGAATGCCGTTTCAAACGGATTTCAAG
ATATCACAGAACATGTGAAAATACTACGGAGAGGAGTTAAGGATGTATCC
GTAACAGAATTAGAAGCTAAAGCATTTGATTTGGCAGCAGAAGTATTTGG
AAGATATGTAGATTTGAAGGAAAGATGTGAGAAATTGGAATCGGATTGCG
GGATTAAAGAGGATTGCGAAAAATTAAAAAATGTGTGTGGATAGATTGAG
AAGACATGTCGCGATCTGAAGCCTCTGGAGGTGGAGTCGCACGAAATAGT
CACAGAAAGCACAACGACGACCACAACGACACAACAACCGTTACCGATCC
GAAGGCAACGGAATGCAAATCCTTACAGACAACAGACACATGGGTTACAC
AGACATCGACACATACCAGCACGTCTACCATCACATCTACGATTACATCA
AAAATAACACTCACATCAACGAGGCGTTGCAAACCAACCAAGTGTACGAC
AGGGGATGATGCAGAGGACGTGAAACCGAGTGAGGGATTGAAGATGAGTG
GGTGGAGCGTGATGAGGGGGGTGATATTAGCAATGATGATTTCAATAATG
ATTTAAAAAGTAAATGAATAGGATTTAATGATGGGCATGTATATTTAGTA
AATAAACGAGCAGGGTAGGACAGGAAAGAGTA
>muscle_28.fasta-38-1584
TGGATCAAAAGAGAGATTTTCCGACAGACAAAGACTGCAAGGAATTGGGG
AGAAAGTGCCAAGATTTAGGAAAGGATTCAAAAGAAATTACGTGGCCATG
TCATACACTGGAGCAGCAATGCAATCGCTTAGGGACTACAGAAATTTTAA
AACAGGTTTTACTGGATGAACACAAGGATACTTTGAAAGATCAAGAAAGT
TGTGTAAAATATTTAAAAGAAAAGTGTAATAAATGGTCTAGAAGAGGCGA
TGACCGTTTTTCTTTTGTATGTGTTTTCCAAAAAGGTACGTGTAAGCTGA
TGGTAGAAGATGTACAAAATAGATGCGAAGTATTCAAAGAAAATATACAA
GCGTCAAAGATCACTGACGTTTTTAAAAATAACACAAGAATAGAATCATT
AGCAAGTTTTTGTCCCTTTTGGGGTCCATACTGTCATAGATTTGGACCTA
ATTGCCCTGATCTTAAAAAAGGGGCTACTCTTTGTACAAAGCTCGAAAAA
CATTGTGAACCATTTTACAAAAGAAAGGCCTTGGAAGACGCTCTCAAAGT
AGAGCTTCGAGGAAAATTAGGTGGTCAAGATAAATGTGAATCTGCATTAG
AAAAATATTGCACAGTAGCAGGAAACGTAAATAATGCATCAATCAGAAGT
TTATGCAAAGATAATGCCGAAAGTAAAACTAAAAAGGCTGATGATAAAGA
TATTAGAAAGAATCTTTGTCTAAAATTAGTGGAAGAAGTGAAAGAACAAT
GTAAAACATTACCGGAAGAACTAAAACAACTGGAAAAAGACTTAGAAGAC
GACTTTAAAGTATTTAAAGAACTTAAAGAACAAGCAAAAGAAGCAATGAA
CAAGTCCAATCTTGTTTTATCACTCGTTAAGAAAAACGAAAGTAATACAT
CGAAAAATAATAGCAAGAACAAGGATAAGAATGCCGTTTCAAATGAAAAA
GATACTACAAAATATGTAAAAATACTGCGGAGAGGAGTTAAAGATGTATC
CGTAACAGAATTAGAAGCTAAAGCATTTGATTTGACAGCAGAAGTATTAG
GAAGATATGTAGATTTGAAGGAAAGATGTGAGAAATTGACCTTGGATTGT
GGGATTAAGAAAGATTGCAAAGCCTTAGAAAATGTGTGTGAAAAGATACA
AGGAGTATGTTCGAAACTAAAACCACTGAAAGTGAAATCGCACGAAATAG
TTACAGAAAGCACAACGACGACCACGACGACAACAACAACCGTTACCGAT
CCAAAGGCAACAGAATGCAAATCCCTACAGACGACAGATACATGGGTTAC
ACAGACATCGACACACACAAGCACATCTACCATCACATCTACAATTACAT
CAAAAATAACACTCACATCTACAAGGCGGTGCAAACCAACCAAGTGTACG
ACAGGGGATGATGCAGAAGACGTGAAGCCAAGTGAAGGCTTGAGGGTGAG
CGGGTGGAATGTGATAAGGGGGGTGATAGTAGCAATGGTTATTTCGTTCA
TGATTTAGAAAGCAAATGAGCAAGATTTAATGATGAGCATGTATATTTAG
TAAATAAACGAGCAGGGTAGGGCAGGAAAGAGTA
>muscle_29.fasta-31-1584
TGGATCAAAAGAGAGATTTTCCGACAGACAAAGACTGCAAAGAATTAGGG
AGAAAATGTCAAGATTTAGGAAAGGATTCAAAAGAAATTACATGGCCATG
TCATACACTGGAGCAGCAATGCAATCGTTTAGGGACTACAGAAATTTTAA
AACAGGTTTTACTGGATGAACACAAGGATACTTTGAAAGATCAAAAAAGT
TGTGTAAAATATTTGAAAGAAAAGTGTAATAAATGGTCTAGAAGAGGTGA
TGACCGTTTTTCTCTTGTATGTGTTTTTCTGGAAAGTACGTGTAAGCTGA
TGGTAGAAGACGTACAAAATAGATGCAAAGTATTCAAAGAAAATACACAA
GCGTCAAATATCACGGACGTTTTTGAAGATAACACAAGAATAGAATCATT
AGCAAGTTTTTGTCCCTTTCGGAGTTCATACTGTCATAGATTCGGACCTA
ATTGCCCTGATCTTAAAAAAGAGGCTACTCTTTGTACAAAGCTCGAAAAA
CATTGTGAACCATTTTACAAAAGAAAGGCCTTGGAAGACGCTCTCAAAGT
AGAGCTTCGAGGAAAATTAGGTGGTCAAGATAAATGTGAATCTGCATTAG
AAAAATATTGCACAGTAGCAGGAAACGTAAATAATGCATCAATCAGAAGT
TTATGCAAAGATAATGCCGAAAGTAAAACTAAAAAGGCTGATGATAAAGA
TATTAGAAAGAATCTTTGTCTAAAATTAGTGGAAGAAGTGAAAGAACAAT
GTAAAACATTACCGGAAGAACTAAAACAACTGGAAAAAGACTTAGAAGAC
GACTTTAAAGTATTTAAAGAACTTAAAGAACAAGCAAAAGAAGCAATGAA
CAAGTCCAATCTTGTTTTATCACTCGTTAAGAAAAACGAAAGTAATACAT
CGAAAAATAATAGCAAGAACAAGGATAAGAATGCCGTTTCAAATGAAAAA
GATACTACAAAATATGTAAAAATACTGCGGAGAGGAGTTAAAGATGTATC
CGTAACAGAATTAGAAGCTAAAGCATTTGATTTGACAGCAGAAGTATTAG
GAAGATATGTAGATTTGAAGGAAAGATGTGAGAAATTGACCTTGGATTGT
GGGATTAAGAAAGATTGCAAAGCCTTAGAAAATGTGTGTGAAAAGATACA
AGGAGTATGTTCGAAACTAAAACCACTGAAAGTGAAATCGCACGAAATAG
TTACAGAAAGCACAACGACGACCACGACGACAACAACAACCGTTACCGAT
CCAAAGGCAACAGAATGCAAATCCCTACAGACGACAGATACATGGGTTAC
ACAGACATCGACACACACAAGCACATCTACCATCACATCTACAATTACAT
CAAAAATAACACTCACATCTACAAGGCGGTGCAAACCAACCAAGTGTACG
ACAGGGGATGATGCAGAAGACGTGAAGCCAAGTGAAGGCTTGAGGGTGAG
CGGGTGGAATGTGATAAGGGGGGTGATAGTAGCAATGGTTATTTCGTTCA
TGATTTAGAAAGCAAATGAGCAAGATTTAATGATGAGCATGTATATTTAG
TAAATAAACGAGCAGGGTAGGGCAGGAAAGAGTA
>muscle_2.fasta-602-1587
TACTCTTTCCTGCCCTACCCTGCTCGTTTATTTACTAAATATACATGCTC
ATCATTAAATCTTGCTCATTTGCTTTCTAAATCATGAACGAAATAACCAT
TGCTACTATCACCCCCCTCATCACACTCCATCCACTCATCTTCAATCCCT
CACTCGGCTTCACGTCCTCTGCATTATCCCCTGTCGTACACTTGGTTGGT
TTGCACCGCCTTGTTGATGTGAGTGTTATTTTTGATGTGATTGTAGATGT
GATGGTAGACGTGCTTGTGTGTGTCGATGTCTGTGTAACCCATGTGTCTG
TTGTCTGTAAGGATTTGCATTCTGTTGCCTTCGGATCGGTAACGGTTGTT
GTCGTCGTGGTCGTCGTTGTGCTTTCTGTAACTATTTCGTGCGACTTCAC
CTCCAGAGGCTTCAGATCGCTACATGTTTTCTCGATCTTTTTGCATACAT
TTTCTAGATCTTTACAGTCGTCTTTAATCCCGCAATCCGATTTTAATTTC
TCACATCTTTCCTTCAAATCTACATATCTTCCAAACACATCTGCTGCTAG
GTCAAATGCCTTGGCTTCCAATTCTGTCACAAGTACATCCTTAATTCCTC
TCCGTAGTATTTTCACATGTTCTGTGGTATCTTGAAGTCCGTTCGAAACG
GCATTATTATCCTTGCTCTTGCTATTATTTTTCGATGTATTACTTTCGTT
TTTTTTAACGAGTGATAAAACAAGATTGGACTTGTTCATTGCTTTCTTTG
CCTTTTCCTTAAGTCCCTCATATGTTTTAAAATCTTTTTCTAGATCGTCT
GCCGGTTGTTTTAGTTCTGCTGGTAATAGTTTGCATTGATATTCCACCTC
TTCTATTAATTTTAGACAAAGCTTCTTTCTAACATCTTCATCATTGTTTT
TTTTAGTTTTATTCTTGGTGTTATCTTTACATAAACTTCTGATTGACTCA
TTATTTGCGTTTCCCGCTATTGTACAATATCTTTTTAATGCTGGTTCGCA
TTTCTTTTCATCATTCAACTTTCCCCGAAGCTCTACTTTAAGAGCGTCTT
CCAAGGCCTTTCTTTTGTAAAATGGTTCACAATGTTTTTCGAGCTTTGTA
CAAAAAGTAGCCTCTTTTTTAAGGTCAGGACAATTAGGTCCAAATCTATT
ACAATATGAACCCCAAAAGGGACAAAATCTTGCTAATGATTCTATTTTTA
TGTTATTTTCTTCGAAAATGTCCTTGATATTTGAAGTTTGTACATTTTTT
TCAAATACTTTGCACCTATCTTGTACGTCTTCTATCATCAGCTTACACGT
AGCGTTTTGGAAAACACATACAAAAGAGAAACGATCATCGCCCCTTCTAG
ACCATTTATGACATTTTCTCTTTAAATATTTTGTACAGTTTTCATGAGTT
CTTAAAGTATCCTTGTGTTCATCTAGTAAAACCTGTTTCAAGATTTCTGT
AGTCCCTAAGCGATCACATTGTTGCTTTAGCGTATGACATGGCCATTGAA
TCTGATTTGAATCCTTTCCTAAAGCTTCACACTTTCTTCCTAATTCCTTG
CAATCTTTATCTGTCGGAAAATCTCTCTTTTGATCCA
>muscle_30.fasta-299-1584
TGGATCAAAAGCGAGATTTTCCGACAGATAAAGACTGCAAGGAATTAGGG
AAAAAATGCCAAGATTTAGGAAAGGATTCAAAAGAAATTACGTGGCCATG
TCATACACTAGAGCAGCAATGCAATCGTTTAGGGACTACAGAAATCTTGA
AGCAGGTCTTACTGGATGAACACAAGGATACTTTGAAAACTCATGAAAAC
TGTGCAACATATCTAAAAGAAAAGTGTAATAAATGGTCTAGAAGAGGCAA
TGACCGTTTCTCTTTTGTATGTGTCTTCCAAAACGCTACGTGTGAGCTGA
TGGTAAAAGACGTACAAGATAGGTGCAAAGTATTCAAAGAAAATATAGAG
AATTCAAAAATCATTGGATTTCTTAAAAATAACACGGGTAAAATAACAAG
ATTAGCAAATATTTGCCCATTTTGGGACCCATATTGTGACAAATTTTCAC
CTAATTGTCTAGATCTTACGAAAGAAAATACTCTTTGTACAAAGATCAAG
AAGCATTGTGAGCCGTTCTATAAAAGAAAGGCCTTGGAAGATGCTCTCAA
AGTAGAGCTTCAAGGAAAATTAGGTGATCAAGATAAATGCAATTTGGCAC
TAAAAGGATATTGTACACAATTAGAAAAATTAAATAATGAATCTATCAAA
AGTTTATGCAAAGCTAACACCAAAGATAACCCTAAAAAGAGCAGCGAAGA
TGCTAAAAAGGAACTCTGTGAGAAATTAGTGGAAGAAGTAAAAGAGCAAT
GCGAGACATTACCAGCAGAACTAAAACAACCGGCAGACGATCTAGAAAAA
GATGTTAAGACATATGAGGAACTTAAGGAAGAGGCAAAGAAAGCAATGAA
CAAGTCCAGCCTTGTTTTATCACTCGTTAAGAAAGACGGAAATAATACAC
CGAAAAATAATAGCAAAAGCGAAGATAAGAATGACGTTTCAAATGAAAAA
GATGCCACAAAACATGTGAAAATACTACGGAGAGGAGTTAAGGATGTATT
AGTAACAGAATTAGAAGCCAAGGCGTTTGACTTAGCAGCAGAAGTATTTG
GAAGATATGTAGATTTAAAGGAGAGATGCAAAAAATTGGAATCAGACTGT
GGGATTAAGAAAGACTGCGAAAAGTTAAAAGAAGTATGCAAAAAGATTAA
TAAGGCATGTCACAATTTGAAACCTCTGGAGGTGAAGTCGCACGAAATAG
TCACAGAAAGCACAACAACGACCACGACGACAACAACGACCGTTACCGAT
CCGAAGGCAACAGAATGCAAATCCTTACAGACAACAGATACATGGGTTAC
ACAGACATCGACACACACAAGCACGTCTACCATCACATCTACGATTACAT
CAAAAATAACACTCACATCAACGAGGCGTTGCAAACCAACCAAGTGTACG
ACAGGGGATGATGCAGAGGACGTGAAGCCGAGTGAGGGATTGAAGATGAG
TGGGTGGAGCGTGATGAGGGGGGTGATATTAGCAATGATGATTTCGTTCA
TGATTTAGAAAGCAAATGAGCAAAATTTAATGATGAGCATGTATATTTAG
TAAATAAACGAGCAGGGTAGGACAGGAAAGAGTA
>muscle_31.fasta-50-1581
TGGATCAAAAGCGAGATTTTCCGACAGATAAAAATTGCAAGGAATTGGGG
AGAAAGTGCCAAGATTTAGGAGAGGATTCAAAAGAAATTACGTGGCCATG
TCATACACTGGAGCAGCAATGCAATCGCTTAGGGACTACAGAGATCTTAA
AGCAGGTTTTATTGGATGAATACAAGGATACTTTGAAAGATGAAGAAAGT
TGTGTAAAATATCTAAAAGAAAAGTGTAATAAATGGTCTAGAAGAGGCGA
TGACCGTTTCTCTTTTGTATGTGTCTTCCAAAATGCTACGTGTAAGCTGA
TGGTAGATGATGTGAAAGATAGATGTGAAGTATTCGAAAAAAATATAAAA
GCATCAGAGATCGTTGGATTTCTTAAAAATAATACAAATAACATAACAAC
ATTAGGAAATGTTTGCCCATTTTGGGACCCATATTGTGACAAATTTTCAC
CTAATTGTCCAGATCTTACTAAAGGAGATACTTGTAAAAAGATTAAAAAA
CATTGTAAACCATTTTATGAAAGAAAGGCCTTGGAAGACGCTCTCAAAGT
GGAGCTTCAAGGGAATTTAAGTAAAAATAAATGTGAACCAGCATTGAAAG
GATATTGTACAATAGCGAAAAACGTAAATAATGCGTCAATCAGTGGCTTA
TGCAAAGCTAACACCAAGGATAACTCTGGAAAGAGTGATGAGGATGCTAG
AAAGGAACTCTGTGAGAAATTAGTGAAAGAAGTGGAAGAACAGTGCAAAG
CATTACCAACAGAATTAGGACAACCGGCAGCTGATCTAAAAAAAGATTAT
AAGACATATGAGGAACTTAAGAAACGTGCAGAGGAAGCAATGAACAAATC
CAGCCTTGTTTTGTCACTCATTAAGAAAAACGAAAGTAATGTATCAAAAA
GTAATAGCAAAAACAAGGATAAGAATGCCGTTTCAAACGGATTTCAAGAT
ACCACAGAACATGTGAAAATACTACGAAGAGGAGTTAAGGATGTACTTGT
GACAGAATTGGAAGCCAAAGCATTTGATTTGGCAGCAGAAGTATTTGGAA
GATATGTAGACTTGAAAGAAAGATGTGAGAAATTGGAATCGGATTGCGGG
ATTAAAGAGGATTGCGAAAAATTAAAAAATGTGTGTGGAAAAATTGAGAA
GACATGTCGCGATCTGAAGCCTCTGGAGGTGAAGTCGCATGAAACAGTGA
CAGAAAGCACAACGACGACCACGACGACCACAACGACCGTTGCCGATCCG
AAGGCAACGGAATGCAAATCCTTACAGACAACAGACACATGGGTTACACA
GACATCGACACACACAAGCACGTCTACCATCACATCTACGATTACATCAA
AAATAACATTGACATCAACAAGGCGGTGCAAACCAACCAAGTGTACGACA
GGGGATGATGCAGAGGACGTGAAACCGAATGAGGGATTGAAGATGAGTGG
GTGGAATGTGATGAGGGGGGTGATAGTAGCAATGGTTATTTCGTTCATGA
TTTAGAAAGAAAATGAGCAGGATTTAATGATGAGCATGTATATTTAGTAA
ATAAACGAGCAGGGTAGGACAGGAAAGAGTA
>muscle_32.fasta-26-1583
TGGATCAAAAGAGAGATTTTCCGACAGACAAAGACTGCAAAGAATTAGGA
AGAAAGTGTGAAGCTTTAAGAAAGGATTCAAATCAAATTGAATGGCCGTG
TCGTACACTGGAGCAGCAATGTAATCGTTTAGGAACTACAGAAATTTTAA
AACAGATTTTACTGAATGAACACAAGGATACTTTGAAAACTCATGAAAAC
TGTGTAACATATCTAAAAGAAAAGTGTAATAAATGGTCCAGAAGAGGAGA
CGACCGTTTCTCTTTTGTATGTGTTTTTCAAAACGCTACATGTGAGCTGA
TGGTAAAAGACGTACAAGATAGGTGCAAAGTATTCAAGAAAAATATAGAG
GTTGCAGAGATCGTTGATTTTCTTAAAAATAACACGAATAACATAACAAC
ACTGGAAAGAAACTGTCCCTCCTGGCATACGTATTGCAATAGATTTTCAT
CTAATTGTCCAGATCTTACTAAAGGAGATACTTGTAAAAAAATTAAAAAA
CATTGTAAACCATTTTATGAAAGAAAGGCCTTGGAAGACGCTCTCAAAGC
GGAGCTTCGAGGAAAGCTAAGTGATGGAAAGGAATGCGAACCAGCATTGA
AAGGATATTGTACAATAGCGAAAAACGTAAATAATGCGTCAATCAGTGGC
TTATGCAAAGCTAACACCAAAGATAACTCTGGAAAGAGTGATGAGGATGC
TAGAAAGGAACTCTGTGAGAAATTAGTGAAAGAAGTGGAAGAACAGTGCA
AAGCATTACCAACAGAATTAGGACAACCGGCAGCTGATCTAAAAAAAGAT
TATAAGACATATGAGGAACTTAAGAAACGTGCAGAGGAAGCAATGAACAA
GTCCAGTCTTGTTTTGTCACTCATTAAGAAAAACGAAAGTAATGTATCAA
ATAGTAATAGCAAAAACAAGGATAAGAATGCCGTTTCAAACGGATTTCAA
GATATCACAGAACATGTGAAAATACTACGGAGAGGAGTTAAGGATGTATC
CGTAACAGAATTAGAAGCTAAAGCATTTGATTTGGCAGCAGAAGTATTTG
GAAGATATGTAGATTTGAAGGAAAGATGTGAGAAATTGGAATCGGATTGC
GGGATTAAAGAGGATTGCGAAAAATTAAAAAATGTGTGTGGATAGATTGA
GAAGACATGTCGCGATCTGAAGCCTCTGGAGGTGGAGTCGCACGAAATAG
TCACAGAAAGCACAACGACGACCACAACGACACAACAACCGTTACCGATC
CGAAGGCAACGGAATGCAAATCCTTACAGACAACAGACACATGGGTTACA
CAGACATCGACACATACCAGCACGTCTACCATCACATCTACGATTACATC
AAAAATAACACTCACATCAACGAGGCGTTGCAAACCAACCAAGTGTACGA
CAGGGGATGATGCAGAGGACGTGAAACCGAGTGAGGGATTGAAGATGAGT
GGGTGGAGCGTGATGAGGGGGGTGATAGTAGCAATGATGATTTCAATAAT
GATTTAGAAAGTAAATGAATAGGATTTAATGATGAGCATGTATATTTAGT
AAATAAACGAGCAGGGTAGGACAGGAAAGAGTA
>muscle_33.fasta-5-1575
ttGgacaAAAGaGAGAcTTtCCGACagctAAagatggcAAGAATTAGGaA
GAAaGtatGAgtTaagaAAgGgaTCAAAagAAATTacaTGGCCaTGTCgT
ACACTgGAGCAGCAATGtActctTaGGGACTACAGAAATCTTGAAGCAGG
TCTTACTGGATGAACACAAGGATACTTTGAAAACTCATGAAAACTGTGCA
ACATATCTAAAAGAAAATGTAATAAATGGTCTAGAAGAGGCAATGACCGT
TTCTCTTTTGTATGTGTCTTCCAAAACGCTACGTGTGAGCTGATGGTAAA
AGACGTACAAGATAGGTGCAAAGTATTCAAAGAAAATATAGAGAATTCAA
AATCATTGGATTTCTTAAAAATAACACGGGTAAAATAACAAGATTAGCAA
ATATTTGCCCATTTTGGGACCCATATTGTGACAAATTTTCACCTAATTGT
CTAGATCTTACGAAAGGAAATACTCTTTGTACAAAGATCAAGAAGCATTG
TGAGCCGTTCTATAAAAGAAAGGCCTTGGAAGATGCTCTCAAAGTAGAGC
TTCAAGGAAAATTAGGTGATCAAGATAAATGCAATTTGGCACTAAAAGGA
TATTGTACACAATTAAAAAATTAAATAATGAATCTATCAAAAGTTTATGC
AAAGCTAACACCAAAGATAACCCTAAAAAGAGCAGCGAAGATTGCTAAAA
AGGAACTCTGTGAGAAATTAGTGGAAGAAGTAAAAGAGCAATGCGAGACA
TTACCAGCAGAACTAAAACAACCGGCAGACGATCTAGAAAAAGATGTTAA
GACATATGAGGAACTTAAGGAAGAGGCAAAGAAAGCAATGAACAAGTCCA
GCCTTGTTTTATCACTCGTTAAGAAAGACGGAAATAATACACCGAAAAAT
AATAGCAAAAGCGAAGATAAGAATGACGTTTCAAATGAAAAAGATGCCAC
AAAACATGTGAAAATACTACGGAGAGGAGTTAAGGATGTATTAGTAACAG
AATTAGAAGCCAAGGCGTTTGACTTAGCAGCAGAAGTATTTGGAAGATAT
GTAGATTTAAAGGAGAGATGCAAAAAATTGGAATCAGACTGTGGGATTAA
GAAAGACTGCGAAAAGTTAAAAGAAGTATGCAAAAAGATTAATAAGGCAT
GTCACAATTTGAAACCTCTGGAGGTGAAGTCGCACGAAATAGTCACAGAA
AGCACAACAACGACCACGACGACAACAACGACCGTTACCGATCCGAAGGC
AACAGAATGCAAATCCTTACAGACAACAGATACATGGGTTACACAGACAT
CGACACACACAAGCACGTCTACCATCACATCTACGATTACATCAAAATAA
CACTCACATCAACGAGGCGTTGCAAACCAACCAAGTGTACGACAGGGGAT
GATGCAGAGGACGTGAAGCCGAGTGAGGGATTGAAGATGAGTGGGTGGAG
CGTGATGAGGGGGGTGATATTAGCAATGATGATTTCGTTCATGATTTAGA
AAGCAAATGAGCAAAATTTAATGATGAGCATGTATATTTAGTAAATAAAC
GAGCAGGGTAGGACAGGAAAGAGTA
>muscle_34.fasta-1-1554
TGGATCAAAAGAGAGATTTCCCGACAGATAAAGACTGCAAAGAATTAGGG
AGAAAGTGTAAAGCTTTAGGAAAGGATTCAAAATCAGATTCAATGGCCAT
GTCATACACTGGAGCAGCAATGCGATCGCTTGGGGACTACAGAAATTTTG
AAGCAGGTTTTACTAAATGAACACAAGGACACTTTGGAAACTCATGAAAA
ACTGTGTAACATATTTAAAGGAAAAGTGTAATAAATGGTCTAGAAGGGGT
GATGATCGTTTTCACTTTTGTATGTGTCTTCCAAAACGCTACACGTAAGC
TGAATGGTAGAAGACGTACAAAATAGATGCCAAAAATATTCGAAAAAAAT
ATAGAGGTTTCAGAGATTGTTGAATTTTCTTAAAAATAACACGAATAACA
TAACAACACTGGAAAGAAACTGTCCCTCCTGGCATACGTACTGCAATAGA
TTTTCACCTAATTGTTCAGATCTTTACGAAAGAGGATAGTTGTACAAAAA
TCAAGAAGCATTGTGAGCCGTTCTATAAAAGAAAGGCCTGGGAAGATGCT
CTCAAAGTAAAGAGCTTCGAGGAAAATTAGGTGATCAAGATGAATGCAAT
TTGGCATTAAAAGGATATTGTACACAATTAGAAAAATTAAATAATGCTCA
ATCAAGTGCTTATGCAAAGCTAACACCAAGGATAACCTGAAAAGAGCGAC
AAAGGATGCTAGAAAAGGAACTCTGTGAGAAATTAGTGAAAGAAGTAAAA
GAACAATGCAAACATTTACCAACAGAATTAGGACAACCGGCAGCTGATCT
AAAAAAAGATGTTAAGACATATGAGGAACTTAAGAAAGTGCAAGAAAGCA
ATGAACAAAATCCAGCCTTGTTTTGTCACTCGTTAAGAAAAACGAAAGTA
ATTACACCGAAAAAGTAATAGCAAAACAAGGATAAGAATTACCGTTTCAA
ACGGAATTTCAAGATACCACAAGAAACATGTTGAAAATACTACGAGAGAG
TTAAGGAGGTACTTGTGAACAGAATCTGGAAAGCCAAAGCATTTGATTTT
GGCAGCAGAAGTATTTGGAAGATAATGTAGATTGAAAGAAAGATGTTGAG
AAATTGGAAATCAGATTGCGGAATTAAGAGGATTGCGAAAAAATTAAAAA
ATGTGTGTGGAAAAAATTGAGAAAGACATGTCGCGATCTTGAAGCCTCTG
GAGGTGAAGTCGCATGAAAACAGTGACAGAAAGCACAACGACGACCACGA
CGAACACAACGACCGTTTGCCGATCCGAAGGCAACGGAATGCAAAATCCT
TAACAGACAACAGACACATGGGTTACACAGACATCGACACACACAAGCAC
GTCTACCATCACATCTACGATTACATCAAAAAATAAACAATTGACATCAA
CAAGGCGGTGCAAACCAACCAAGTGTACGGACAGGGGATGATGCAGAAGA
CGTGGAAAGCCAAGTGAAAGGCTTGAGGGTGAGCGGGTGGAATGTTGATA
GGGGGGTGATAGTAGCAATGGTTATTTTCGTTCATGATTTAAGAAAGCAA
ATGA
>muscle_35.fasta-16-1589
TGGATCAAAAGAGAGATTTTCCGACAGATAAAGATTGCAAGGAATTAGGA
AGAAAGTGTGAAGCTTTAGGAAAGGATTCAAATCAGATTCAATGGCCATG
TCATACGCTAAAGCAACAATGTGATCGCTTAGGGACTACAGAAATCTTGA
AACAGGTTTTACTAGATGAACACAAGGATACTTTAAGAACTCATGAAAAC
TGTACAAAATATTTAAAGAGAAAATGTCATAAATGGTCTAGAAGGGGCGA
TGATCGTTTCTCTTTTGTATGTGTTTTCCAAAACGCTACGTGTAAGCTGA
TGATAGAAGACGTACAAGATAGGTGCAAAGTATTTGAAAAAAATGTACAA
ACTTCAAATATCAAGGACATTTTCGAAGAAAATAACATAAAAATAGAATC
ATTAGCAAGATTTTGTCCCTTTTGGGGTTCATATTGTAATAGATTTGGAC
CTAATTGTCCTGACCTTAAAAAAGAGGCTACTTTTTGTACAAAGCTCGAA
AAACATTGTGAACCATTTTACAAAAGAAAGGCCTTGGAAGACGCTCTTAA
AGTAGAGCTTCGGGGAAAGTTGAATGATGAAAAGAAATGCGAACCAGCAT
TAAAAAGATATTGTACAATAGCGGGAAACGCAAATAATGAGTCAATCAGA
AGTTTATGTAAAGATAACACCAAGAATAAAACTAAAAAAAACAATGATGA
AGATGTTAGAAAGAAGCTTTGTCTAAAATTAATAGAAGAGGTGGAATATC
AATGCAAACTATTACCAGCAGAACTAAAACAACCGGCAGACGATCTAGAA
AAAGATTTTAAAACATATGAGGGACTTAAGGAAAAGGCAAAGAAAGCAAT
GAACAAGTCCAATCTTGTTTTATCACTCGTTAAAAAAAACGAAAGTAATA
CATCGAAAAATAATAGCAAGAGCAAGGATAATAATGCCGTTTCGAACGGA
CTTCAAGATACCACAGAACATGTGAAAATACTACGGAGAGGAGTTAAGGA
TGTACTTGTGACAGAATTGGAAGCCAAGGCATTTGACCTAGCAGCAGAAG
TGTTTGGAAGATATGTAGATTTGAAGGAAAGATGTGAGAAATTGAAATCG
GATTGCGGGATTAAAGACGACTGCAAAGATCTAGAAAATGTGTGTAAAAA
AATTGAGAAAACATGTCGCGATCTGAAGCCTCTGGAGGTGAAGTCGCACG
AAATAGTGACAGAAAGCACAACGACGACCACGACGACACAACAACCGTTA
CCGATCCGAAGGCAACAGAATGCAAATCCTTACAGACAACAGACACATGG
GTTACACAGACATCGACACACACAAGCACGTCTACCATCACATCTACGAT
TACATCAAAAATAACACTGACATCAACAAGGCGGTGCAAACCAACCAAGT
GTACGACAGGGGATGATGCAGAGGACGTGAAGCCGAGTGAGGGATTGAAG
ATGAGTGGGTGGAATGTGATGAGGGGGGTGATAGTAGCAATGGTTATTTC
GTTCATGATTTAGAAAGCAAATGAGCAGGATTTAATGATGAGCATGTATA
TTTAGTAAATAAACGAGCAGGGTAGGGCAGGAAAGAGTA
>muscle_36.fasta-74-1581
TGGATCAAAAGAGAGATTTTCCGACAGATAAAAATTGCAAGGAATTGGGG
AGAAAGTGCCAAGATTTAGGAGAGGATTCAAAAGAAATTACGTGGCCATG
TCATACACTGGAGCAGCAATGCAATCGCTTAGGGACTACAGAGATCTTAA
AGCAGGTTTTATTGGATGAATACAAGGATACTTTGAAAGATGAAGAAAGT
TGTGTAAAATATCTAAAAGAAAAGTGTAATAAATGGTCTAGAAGAGGCGA
TGACCGTTTCTCTTTTGTATGTGTCTTCCAAAATGCTACGTGTAAGCTGA
TGGTAGATGATGTGAAAGATAGATGTGAAGTATTCGAAAAAAATATAAAA
GCATCAGAGATCGTTGGATTTCTTAAAAATAATACAAATAACATAACAAC
ATTAGGAAATGTTTGCCCATTTTGGGACCCATATTGTGACAAATTTTCAC
CTAATTGTCCAGATCTTACTAAAGGAGATACTTGTAAAAAGATTAAAAAA
CATTGTAAACCATTTTATGAAAGAAAGGCCTTGGAAGACGCTCTCAAAGT
GGAGCTTCAAGGGAATTTAAGTAAAAATAAATGTGAACCAGCATTGAAAG
GATATTGTACAATAGCGAAAAACGTAAATAATGCGTCAATCAGTGGCTTA
TGCAAAGCTAACACCAAGGATAACTCTGGAAAGAGTGATGAGGATGCTAG
AAAGGAACTCTGTGAGAAATTAGTGAAAGAAGTGGAAGAACAGTGCAAAG
CATTACCAACAGAATTAGGACAACCGGCAGCTGATCTAAAAAAAGATTAT
AAGACATATGAGGAACTTAAGAAACGTGCAGAGGAAGCAATGAACAAATC
CAGCCTTGTTTTGTCACTCATTAAGAAAAACGAAAGTAATGTATCAAAAA
GTAATAGCAAAAACAAGGATAAGAATGCCGTTTCAAACGGATTTCAAGAT
ACCACAGAACATGTGAAAATACTACGAAGAGGAGTTAAGGATGTACTTGT
GACAGAATTGGAAGCCAAAGCATTTGATTTGGCAGCAGAAGTATTTGGAA
GATATGTAGACTTGAAAGAAAGATGTGAGAAATTGGAATCGGATTGCGGG
ATTAAAGAGGATTGCGAAAAATTAAAAAATGTGTGTGGAAAAATTGAGAA
GACATGTCGCGATCTGAAGCCTCTGGAGGTGAAGTCGCATGAAACAGTGA
CAGAAAGCACAACGACGACCACGACGACCACAACGACCGTTGCCGATCCG
AAGGCAACGGAATGCAAATCCTTACAGACAACAGACACATGGGTTACACA
GACATCGACACACACAAGCACGTCTACCATCACATCTACGATTACATCAA
AAATAACATTGACATCAACAAGGCGGTGCAAACCAACCAAGTGTACGACA
GGGGATGATGCAGAGGACGTGAAACCGAATGAGGGATTGAAGATGAGTGG
GTGGAATGTGATGAGGGGGGTGATAGTAGCAATGGTTATTTCGTTCATGA
TTTAGAAAGAAAATGAGCAGGATTTAATGATGAGCATGTATATTTAGTAA
ATAAACGAGCAGGGTAGGACAGGAAAGAGTA
>muscle_37.fasta-295-1584
TGGATCAAAAGAGAGATTTTCCGACAGACAAAGACTGCAAAGAATTAGGG
AGAAAATGTCAAGATTTAGGAAAGGATTCAAAAGAAATTACATGGCCATG
TCATACACTGGAGCAGCAATGCAATCGTTTAGGGACTACAGAAATTTTAA
AACAGGTTTTACTGGATGAACACAAGGATACTTTGAAAGATCAAAAAAGT
TGTGTAAAATATTTGAAAGAAAAGTGTAATAAATGGTCTAGAAGAGGTGA
TGACCGTTTTTCTCTTGTATGTGTTTTTCTGGAAAGTACGTGTAAGCTGA
TGGTAGAAGACGTACAAAATAGATGCAAAGTATTCAAAGAAAATACACAA
GCGTCAAATATCACGGACGTTTTTGAAGATAACACAAGAATAGAATCATT
AGCAAGTTTTTGTCCCTTTCGGAGTTCATACTGTCATAGATTCGGACCTA
ATTGCCCTGATCTTAAAAAAGAGGCTACTCTTTGTACAAAGCTCGAAAAA
CATTGTGAACCATTTTACAAAAGAAAGGCCTTGGAAGACGCTCTCAAAGT
AGAGCTTCGAGGAAAATTAGGTGGTCAAGATAAATGTGAATCTGCATTAG
AAAAATATTGCACAGTAGCAGGAAACGTAAATAATGCATCAATCAGAAGT
TTATGCAAAGATAATGCCGAAAGTAAAACTAAAAAGGCTGATGATAAAGA
TATTAGAAAGAATCTTTGTCTAAAATTAGTGGAAGAAGTGAAAGAACAAT
GTAAAACATTACCGGAAGAACTAAAACAACTGGAAAAAGACTTAGAAGAC
GACTTTAAAGTATTTAAAGAACTTAAAGAACAAGCAAAAGAAGCAATGAA
CAAGTCCAATCTTGTTTTATCACTCGTTAAGAAAAACGAAAGTAATACAT
CGAAAAATAATAGCAAGAACAAGGATAAGAATGCCGTTTCAAATGAAAAA
GATACTACAAAATATGTAAAAATACTGCGGAGAGGAGTTAAAGATGTATC
CGTAACAGAATTAGAAGCTAAAGCATTTGATTTGACAGCAGAAGTATTAG
GAAGATATGTAGATTTGAAGGAAAGATGTGAGAAATTGACCTTGGATTGT
GGGATTAAGAAAGATTGCAAAGCCTTAGAAAATGTGTGTGAAAAGATACA
AGGAGTATGTTCGAAACTAAAACCACTGAAAGTGAAATCGCACGAAATAG
TTACAGAAAGCACAACGACGACCACGACGACAACAACAACCGTTACCGAT
CCAAAGGCAACAGAATGCAAATCCCTACAGACGACAGATACATGGGTTAC
ACAGACATCGACACACACAAGCACATCTACCATCACATCTACAATTACAT
CAAAAATAACACTCACATCTACAAGGCGGTGCAAACCAACCAAGTGTACG
ACAGGGGATGATGCAGAAGACGTGAAGCCAAGTGAAGGCTTGAGGGTGAG
CGGGTGGAATGTGATAAGGGGGGTGATAGTAGCAATGGTTATTTCGTTCA
TGATTTAGAAAGCAAATGAGCAAGATTTAATGATGAGCATGTATATTTAG
TAAATAAACGAGCAGGGTAGGGCAGGAAAGAGTA
>muscle_38.fasta-1-1547
TGGATCAAAAGAGAGATTTTCCGACAGATAAAAGATTGCAAGGAATTAGG
GAGAAAGTGCCAGGATTTAGGAAGGATTCAAAAGAAATTACGTGGCCATG
TCATACACTAGAGCAGCAATGCAATCGCTTTAGGGACTACAGAATCTTGA
AGCAGGTTTTATGGATGAATACAAGGATACTTTGAAAATCATGAAAACTG
TGCAACATATCTAAAAGAAAAGTGTAATAAATGGTCTAGAAGAGGCAATG
ACCGTTTCTCTTTTGTATGTGTCTTCCAAAACGCTACGTGTAAGCTGATG
GTAGAAGATGTGAAAGATAGATGTGAAGTATTCGAAAGAAAATATAAAGA
ATCAGATCATTGGATTTCTTAAAAATAATACAGGTAACATAACAACATTA
GCAAATGTTTGCCCATTTTGGGACCCATATTGTGACAAATTTTCACCTAA
TTGTCCAGATCTTACTAAAGAAAATACTTGTAAAAAGATCAAGAAGACAT
TGTAACCATTTATGAAAGAAAGGCCTTGGAAGACGCTCTCAAAGTAGAGC
TTCAAGGAAATTTAAGTAGATCAAATGATAACAGCATTTGATAAGGATAT
TGTACACAATAGCAAAAATGTAAATAATGCGTCTATCAGTGTTTATGCAA
AGCTAACACCAAGATAACTCTGAAAAGAGTGATGAGCATGCTAAAAGGAA
CTCTGTGAGAAATTAGTGAAAGAAGTAAAGAGCAGTGCAAGACATTACCA
GCAGAATTAGAACAACCGGCAGCTGATCTAGAAAAAGATGTTAAGACATA
TGAGGAACTTAAGGAAGTGCAGAGGAAAGCAATGAACAATCCAGCCTTGT
TTTATCACTCATTAAGAAGACGAAAGTAATGTACCAAAAAGTAATAGCAA
AACAAGGATAAGAATGCCGTTTCAAACGGATAAGATACTACAAACATGTA
AAAATACTGCGAAGAGGAGTTAAGATGTACTGTAACAGAATTAGAAGCCA
AAGCATTTGATTTGACAGCAGAAGTATTGGAAGATATGTAGACTTGAAAG
AAAGATGTGAGAAATTGAATCGGATTGCGGGATTAAGAAGATTGCGAAAA
TTAAAAAATGTGTGTGAAAAGATGAGAGACATGTCGCGATCTAAAACCAC
TGAGTGAATCGCATGAAACAGTACAGAAAGCACAACGACGACCACGACGA
CAACAACAACCGTTACCGATCCAAGCAACAGAATGCAAATCCTTACAGAC
AACAGATACATGGGTTACACAGACATCGACACACACAAGCACTCTCATCA
ATCTACATTACATCAAAAATAACACTTCACATCTACAAGGCGATGCAAAC
CAACCAAGTGTACGACAGGGGATGATGCAGAGACGTGAAGCCAAGTGAGG
ATTGAGGGTGAGCGGGTGGAATGTGATAAGGGGGGTGATAGTAGCAATGA
GTTATTTCGATAATGATTTAGAAAGCAAATGAGCAAGATTTAATGATGAG
CATGTATATTTAGTAAATAAACGAGCAGGGTAGGACAGGAAAGAGTA
>muscle_39.fasta-71-1584
TACTCTTTCCTGCCCTACCCTGCTCGTTTATTTACTAAATATACATGCTC
ATCATTAAATCTTGCTCATTTGCTTTCTAAATCATGAACGAAATAACCAT
TGCTACTATCACCCCCCTTATCACATTCCACCCGCTCACCCTCAAGCCTT
CACTTGGCTTCACGTCTTCTGCATCATCCCCTGTCGTACACTTGGTTGGT
TTGCACCGCCTTGTAGATGTGAGTGTTATTTTTGATGTAATTGTAGATGT
GATGGTAGATGTGCTTGTGTGTGTCGATGTCTGTGTAACCCATGTATCTG
TCGTCTGTAGGGATTTGCATTCTGTTGCCTTTGGATCGGTAACGGTTGTT
GTTGTCGTCGTGGTCGTCGTTGTGCTTTCTGTAACTATTTCGTGCGATTT
CACTTTCAGTGGTTTTAGTTTCGAACATACTCCTTGTATCTTTTCACACA
CATTTTCTAAGGCTTTGCAATCTTTCTTAATCCCACAATCCAAGGTCAAT
TTCTCACATCTTTCCTTCAAATCTACATATCTTCCTAATACTTCTGCTGT
CAAATCAAATGCTTTAGCTTCTAATTCTGTTACGGATACATCTTTAACTC
CTCTCCGCAGTATTTTTACATATTTTGTAGTATCTTTTTCATTTGAAACG
GCATTCTTATCCTTGTTCTTGCTATTATTTTTCGATGTATTACTTTCGTT
TTTCTTAACGAGTGATAAAACAAGATTGGACTTGTTCATTGCTTCTTTTG
CTTGTTCTTTAAGTTCTTTAAATACTTTAAAGTCGTCTTCTAAGTCTTTT
TCCAGTTGTTTTAGTTCTTCCGGTAATGTTTTACATTGTTCTTTCACTTC
TTCCACTAATTTTAGACAAAGATTCTTTCTAATATCTTTATCATCAGCCT
TTTTAGTTTTACTTTCGGCATTATCTTTGCATAAACTTCTGATTGATGCA
TTATTTACGTTTCCTGCTACTGTGCAATATTTTTCTAATGCAGATTCACA
TTTATCTTGACCACCTAATTTTCCTCGAAGCTCTACTTTGAGAGCGTCTT
CCAAGGCCTTTCTTTTGTAAAATGGTTCACAATGTTTTTCGAGCTTTGTA
CAAAGAGTAGCCTCTTTTTTAAGATCAGGGCAATTAGGTCCGAATCTATG
ACAGTATGAACTCCGAAAGGGACAAAAACTTGCTAATGATTCTATTCTTG
TGTTATCTTCAAAAACGTCCGTGATATTTGACGCTTGTGTATTTTCTTTG
AATACTTTGCATCTATTTTGTACGTCTTCTACCATCAGCTTACACGTACT
TTCCAGAAAAACACATACAAGAGAAAAACGGTCATCACCTCTTCTAGACC
ATTTATTACACTTTTCTTTCAAATATTTTACACAACTTTTTTGATCTTTC
AAAGTATCCTTGTGTTCATCCAGTAAAACCTGTTTTAAAATTTCTGTAGT
CCCTAAACGATTGCATTGCTGCTCCAGTGTATGACATGGCCATGTAATTT
CTTTTGAATCCTTTCCTAAATCTTGACATTTTCTCCCTAATTCTTTGCAG
TCTTTGTCTGTCGGAAAATCTCTCTTTTGATCCA
>muscle_3.fasta-512-1581
TACTCTTTCCTGTCCTACCCTGCTCGTTTATTTACTAAATATACATGCTT
ATCATTAAATCCTGCTCATTTGCTTTCTAAATCATGAACGAAATAACCAT
TGCTACTATCACCCCCCTCATCACATTCCACCCGCTCACCCTCAAGCCTT
CACTCGGTTTCACGTCTCCCGCATCATCCCCTGTCGTACACTTGGTTGGT
TTGCATCGCCTCGTTGATGTCAATGTTATTTTTGATGTGATTGTAGATGT
GATGGTAGACGTGCTTGTGTGTGTCGATGTCTGTGTAACCCATGTGTCTG
TTGTCTGTAAGGATTTGCATTCTGTTGCCTTCGGATCGGTAACGGTTGTT
GTTGTCGTTGTGGTCGTCGTTGTGCTTTCTGTGACTATTTCGTGCGACTT
CACCTCCAGAGGCTTCAGATCACGACATGTCTTCTCAATCTTTTCACACA
CATCTTTTAAATCATCACAATCGTCTTTAATCCCGCAATCTGAGGCCAAT
TTCTCACATCTTTCTTTCAAGTCTACATATCTTCCAAACACTTCTGCTGT
TAAATCAAATGCTTTGGCTTCCAATTCTGTCACGGGTACATTTTTAACTT
CTCTCCGTAGTATTTTCACATATTTTGTGGTATCTTTTTCATTTGAAACA
GCATCCTTATCCTTGTTTTTGCTATTATTTTTCGATGTATTACTTTGGTT
TTTCTTAACAAGTGATAAAATAAGGCTGGACTTGTTCATTGCTTTCTTTG
CCTTTTCCTTAAGTCCCTCATATGTTTCAAAATCATCTTTTAGATCTTTT
TCCTCATGCTTCAGTTCTGCTGGTAATACTTTGCACTGCTGTTCCACTTC
TTCTACTAATTTTAGACAAAGCTTCTTTCTAACATTTTCATCATCCTTTT
CAGTTTTATTTTTCGTATTATTTTTACATAAACTGCTGATTGATGCATTA
TTTACATTTTCCAATATTGTGCAATATCCTTTCAATGCAGGTTCGCATTT
GTTTTTACTTAAATTCCCTCGAAGCTCTACTTTAAGAGCATCTTCTAAAA
CCTTTCTTCTATAAAATGGTTCGCAATATTTTTTAAGATTTTGACAGAAA
GTTTTTCCTTTGTCAAGATCAGGACAATTGGGTAAAAATCTATCGCAGTA
TGGATGCCATGAAGGGCAAATATTTGATGCTGATTCTGTTTTTATTTTAT
TTTTTTCAAGGGAATCATTAATATCTGATGCTTGCATATTTTTTTCGAAT
ACTTCACACCTATCTTTTACATCATCTACCATCAGCTTACACGTAGCGTT
TTGGAAGACACATACAAAAGAGAAACGGTCATCTCCTCTTCTAGACCATT
TATGGCATTTTCTCTTTAAATATTTCGTACAGTTTTCATGAGTTTTCAAA
GTATCTTTGTGTTCATCCAATAAAATCTGTTTTAAAATTTCTGTAGTCCC
TAAGCGATCACATTGCTGCTTTAACGTATGGCATGGCCATTGAATCTGAT
TCGAATCCTTTCCTAAATCTTGGCATTTTCTCCCTAATTCTTTGCAGTCT
TTGTCTGTCGGAAAATCTCGCTTTTGATCCA
>muscle_40.fasta-6-1578
TGGATCAAAAGAGAGACTTTCCGACAGATAAAAATTGCAAGGAATTGGGG
AGAAAGTGCCAAGATTTAGGAGAGGATTCAAAAGAAATTACGTGGCCATG
TCATACACTGGAGCAGCAATGCAATCGCTTAGGGACTACAGAGATCTTAA
AGCAGGTTTTATTGGATGAATACAAGGATACTTTGAAAGATGAAGAAAGT
TGTGTAAAATATCTAAAAGAAAAGTGTAATAAATGGTCTAGAAGAGGCGA
TGACCGTTTCTCTTTTGTATGTGTCTTCCAAAATGCTACGTGTAAGCTGA
TGGTAGATGATGTGAAAGATAGATGTGAAGTATTCGAAAAAAATATAAAA
GCATCAGAGATCGTTGGATTTCTTAAAAATAATACAAATAACATAACAAC
ATTAGGAAATGTTTGCCCATTTTGGGACCCATATTGTGACAAATTTTCAC
CTAATTGTCCAGATCTTACTAAAGGAGATACTTGTAAAAAGATTAAAAAA
CATTGTAAACCATTTTATGAAAGAAAGGCCTTGGAAGACGCTCTCAAAGT
GGAGCTTCAAGGGAATTTAAGTAAAAATAAATGTGAACCAGCATTGAAAG
GATATTGTACAATAGCGAAAAACGTAAATAATGCGTCAATCAGTGGCTTA
TGCAAAGCTAACACGAAGGATAACTCTGGAAAGAGTGATGAAGATGCTAG
AAAGGAACTTCTGTGAAAAATTAGTGAAAGAAGTGGAAGAGCAGTGCAAA
GCATTACCAGCAGAATTAGGACAACCGGGAGCTGATCTAAAAAATGATTT
AGAGACATATGAGGAACTTAAGAAACGTGCAGAGGAAGCAATGAACAAAT
CCAGCCTTGTTTTATCACTCATTAAGAAAAACGAAAGTAATGCATCGAAA
AATAATAGCAAAAACAAGGATAAGAATGCCGTTTCAAACGATAAAGATAC
CACAGAACATGTGAAAATACTACGAAGAGGAGTTAAGAATGTACTTGTGA
CAGAATTGGAAGCCAAAGCATTTGATTTGGCAGCAGAAGTGTTTGGAAGA
TATGTAGACTTGAAGAAAGATGTGAGAAATTGGACTCGGATTGCGGGATT
AAAGACGATTGCGAAAATTTAAAAAATGTGTGTGGAAAAATTGAGAAGAC
ATGTCGCGATCTGAAGCCTCTGGAGGTGAAGTCGCATGAAACAGTCACAG
AAAGCACAACGACGACCACGACGACCACAACGACCGTTGCCGATCCGAAG
GCAACAGAATGCAAATCCTTACAGACAACAGACACATGGGTTACACAGAC
ATCGACACACACAAGCACGTCTACCATCACATCTACAATTACATCAAAAA
TAACATTGACATCAACGAGGCGATGCAAACCAACCAAGTGTACGACAGGG
GATGATGCGGGAGACGTGAAACCGAATGAAGGCTTGAGGGTGAGCGGGTG
GAATGTGATGAGGGGGGTGATAGTAGCAATGGTTATTTCGTTCATGATTT
AGAAAGCAAATGAGCAGGATTTAATGATGAGCATGTATATTTAGTAAATA
AACGAGCAGGGTAGGACAGGAAAGAGTA
>muscle_41.fasta-4-1579
TACTCTTTCCTGCCCTACCCTGCTCGTTTATTTACTAAATATACCATGCT
CATCATTAAATCCTATTCATTTACTTTTTAAATCATTATTGAAATCACCA
TTGCTACTATCACCCCCCTCATCACGCTCCACCCACTCATCTTCAATCCC
TCCACTCGGCTTCACGTCCTCTGCATTATCCCCTGTCGTACACTTGGTTG
GTTTGCATCGCCTTGTTGATGTGAATGTTATTTTTGATGTAATCGTAGAT
GTGATGGTAGACGTGCTTGTGTGTGTCGATGTCTGTGTAACCCATGTATC
TGTTGTCTGTAAGGATTTGCATTCTGTTGCCTTCGGATCGGTAACGGTTG
TTGTGTGTCGTGGTCGTTGTTGTGCTTTCTGTGACTATTTCGTGCGACTT
CACCTCCAGAGGTTTCAGATCGTGACATGCCTTATTAATCTTTTTGCATA
CTTCTTTTAACTTTTCAGTTCTTCTTAATCCCGCAGTCTGAGTCCAATTT
TTTGCATCTTTCCTTCAAATCTACATATCTTCCAAATACATCTGCTGCTA
GTTAAAACGCCTTGGCTTCTAATTCTGTTACTAATACATCCTTAACTCCT
CTCCGTAGTATTTTCACATGTTTTGTGGTATCTTTTTCTATTTGAAACGT
CATTCTTATCTTCGCTTTTTGCTATTATTTTTCGGTGTATTACTTCCGTC
TTTCTTAACGAGTGATAAAACAAGGCTGGACTTGTTCATTGCTTTTTTTG
CTTTTCCTTAAGTTCTTCGTATGTCTTAACATCTTTTTCTAGATCGTGTT
CCCGGTTTGTTAATTCTGCTGGTAATGTCTCGCATTGCTCTTTTACTTCT
TCCATCAATTTCTTACAAAGCTCTTCTACCCTTTTTCCGTCAGTCTTTTT
ATTGTTACCTTGAGTGCTATCTTTGCATAAACTTCTGATAGACGCGTTAT
TTACGTTTCTCGCTAGTGTACAATATCTTCAATGCTGCAGTCACATTTAG
TTTTATCATTCAGCTTTCCTCGAAGCTCTACTTTGAGAGCGTCTTCCAAG
GCCTTTCTTTTATAGAACGGCTCACAATGCTTCTTGATTTTTGTACAACT
ATCCTCTTTTCGTAAGACCTGGACAATTAGGCGAAAATTTATTGCAATAC
GTATGCCAGGGGGGACAGTTTCTTTCCAGTGTTGTTATGTTATTTGTGTT
ATTTTTAAGAAATTCAACGATCTCTGCAACCTCTATATTTTTTTCGAATA
CTTTACATCTGTCTTGTACGTCTTTTACCATCAGCTCACATGTAGCGTTT
TGGAAGACACATACAAAAGAGAAACGGTTATCGCCTCTTCTAGACCATTT
ATTACACTTTTCTTTTAGATATGTTACACAGTTTTCATGAGTTTTCAAAG
TATCCTTGTGTTCATCCAGTAAAACCTGCTTCAAAATTTCTGTAGTCCCA
GGCGATTGCATTGCTGCTCCAGTGTATGACATGGCCACGTAATTTCTTTT
GAATCCTCTCCTAAAGCTTGACATTTTTTCCCTAATTCTTTGCAGTCTTT
GTCTGTCGGAAAATCTCGCTTTTGATCCA
>muscle_42.fasta-16-1583
TACTCTTTCCTGCCCTACCCTGCTCGTTTATTTACTAAATATACATGCTC
ATCATTAAATCTTGCTCATTTGCTTTCTAAATCATGAACGAAATAACCAT
TGCTACTATCACCCCCCTCATCACATTCCACCCGCTCACCCTCAAGCCTT
CACTTGGCTTCACGTCTTCTGCATCATCCCCTGTCGTACACTTGGTTGGT
TTGCACCGCCTCGTTGATGTGAGTGTTATTTTTGATGTAATCGTAGATGT
GATGGTAGACGTGCTTGTGTGTGTCGATGTCTGTGTAACCCATGTGTCTG
TTGTCTGTAAGGATTTGCGTTCTGTTGCCTTCGGATCGGTAACGGTTGTT
GTTGTCGTCGTGGTCGTTATTGTGCTTTCTGTGACTATTTCGTGCGACTT
CACCTCCAGAGGCTTCAGATCGCGACATTTCTTTTAATCTTTCCACACAC
ACCTTTTAAACCATCGCAATCGTCTTTAATCCCGCAATCCAAGGTCAATT
TCTCGCATCTTTCCTTCAAATCTACATATCTTCCTAATACTTCTGCTGCT
AAATCAAATGCTTTGACTTCTAATTCTGTCACAAGTACATTCTTAACTTC
TCTTCGTAGTATTTTTACATGTTCTGTGGTATCTTGTTCATTTGAAACAG
CATTCTTATCCTTGCTCTTGCTATTATTTTTCGATGTATTACTTTCGTTT
TTCTTAACGAGTGATAAAACAAGATTGGACTTGTTCATTGCTTCTTTTGC
TTGTTCTTTAAGTTCTTTAAATACTTTAAAGTCGTCTTCTAAGTCTTTTT
CCAGTTGTTTTAGTTCTTCCGGTAATGTTTTACATTGTTCTTTCACTTCT
TCCACTAATTTTAGACAAAGATTCTTTCTAACATCTTTATCATCAGCCTT
TTTAGTTTTACTTTCGGCATTATCTTTGCATAAACTTCTGATTGATGCAT
TATTTACGTTTCCTGCTACTGTGCAATATTTTTCTAATGCAGATTCACAT
TTATCTTGACCACCTAATTTTCCTCGAAGCTCCACTTTGAGAGCGTCTTC
CAAGGCCTTTCTTTTGTAATATGGTTCACAATGCTTCTTGAGTTTTGTAC
AAAAAGTTTTCCCTTTCTTAAGATTAGGGCAATTAGGTTCAAATCTATGA
CAGTATGGGTCCAAAAAGGGACATAATCTTGCTAATGATGCTATTGTTGT
CTTATTTTTAAAAATGTCATTGATCTCTGAAGCTTTTATATTCTCTTCAA
ATACTTCACACCTATTTTGTACATCACCTACCATCAGCTTGCACGTAGCG
TTTTGGAAAACACATACAAAAGAAAAACGGTTATCGCCTCTTCTAGACCA
TTTATTACACTTTTCTTTTAGATATTTTACACAACTTTCTTGATCTTTCA
AAGTATCCTTGTGTTCATCTAGTAAAACCTGCTTCAAGATTTCTGTAGTC
CCTAAGCGATCGCATTGCTGCTCCAGTGTATGACATGGCCACGTAATTTC
TTTTGAATCCTTTCCTAAATCTTGGCACTTTCTCCCCAATTCCTTGCAGT
CTTTGTCTGTCGGAAAATCTCGCTTTTGATCCA
>muscle_43.fasta-85-1593
TACTCTTTCCTGTCCTACCCTGCTCGTTTATTTACTAAATATACATGCCC
ATCATTAAATCCTATTCATTTACTTTTTAAATCATTATTGAAATCATCAT
TGCTAATATCACCCCCCTCATCACGCTCCACCCACTCATCTTCAATCCCT
CATTCGGTTTCACGTCCTCTGTATCATCCCCTGTCGTACACTTGGTTGGT
TTGCATCGCCTCGTTGATGTGAGTGTTATTTTTGATGTAATCGTAGATGT
GATGGTAGATGTGCTTGTTTGTGCCGATGTCTGTGTAACCCATGTATCTG
TTGTCTGTAAGGATTTGCATTCTGTTGCCTTCGGATCGGTAACGGTTGTT
GCTGTCGTCGTGGTCGTCGTTGTGCTTTCTGTCACTGTTTCGTGTGGCTT
CACCTCCAGAGGCTTCAGATCACGACATGTCTTCTCAATCTTTCCACACA
CTTCTTTTAGACCATCGCAATCTTCTTTAATCCCGCAATCTGAGGTCAAT
TTATTACATCTTTCCTTCAAATCTAGATATCTTCCAAACACATCTGCTGC
TAGGTCAAATGCCTTGGCTTCAGATTCTGTTACAAGTGCCTCCTTAACTC
CTCTCCGTAGTATTTTCACATGTTCTGTGGTATCTTGAAATCTATTTGAA
ACGGCATTCTTATCCTTGTTTTTGTTATTATTTCTATTATTTTTTGATGT
ATTACTTTCGTTTTTCTTAACGAGTGATAAAACAAGATTAGACTTGTTCA
TTGCTTTTTTTGCTTCTTTCTTAAGTTCTTTATATGTTTTAACATCTTTT
TCTAGATTTTTTTCCAGCTCCGTTAATTCTGCTGGTAATGTCTCACATTG
CTCTTTTACTTCTTCCATTAATTTCTTACAAAGCTCTTCTACCACTTTGT
CCTCAGGTTTTTTATTGTTACCTTGAGTGCTATCTTTGCATAAACTTTTG
ATAGACACATTATTTACGTTTCCCGCTACTGTACAATATCTTTTCAATGC
AGGTTCACATTTAGATTTATCAGTCAATTTTCCTTGAAGCTCTACTTTGA
GAGCATCTTCCAAGGCCTTTCTTTTATAGAACGGCTCACAATGCTTCTTG
ATTTTTGTACAACTATCCTCTTTCGTAAGACCTGGACAATTAGGCGAAAA
TTTATTGCAATACGTATGCCAGGGGGGACAGTTTCTTTCCAGTGTTGTTA
TGTTATTTGTGTTATTTTTAAGAAATTCAACGATCTCTGCAACCTCTATA
TTTTTTTCGAATACTTTACATCTGTCTTGTACGTCTTTTACCATCAGCTC
ACATGTAGCGTTTTGGAAGACACATACAAAAGAGAAACGGTTATCGCCTC
TTCTAGACCATTTATTACATTTTTCTTTTAGATATGTTACACAGTTTTCA
TGAGTTTTCAAAGTATCCTTGTGTTCATCCAATAAAACCTGCTTTAAAAT
TTCTGTAGTCCCCAGGCGATTGCATTGCTGCTCCAGTGTATGACATGGCC
ACGTAATTTCTTTTGAATCCTCTCCTAAATCTTGGCATTTTCTCCCTAAT
TCTTTGCAGTCTTTGTCTGTCGGAAAATCTCGCTTTTGATCCA
>muscle_44.fasta-2-1562
TACTCTTTCCTGTCCTACCCTGCTCGTTTATTTACTAAATATACATGCtC
ATCATTAAATCcttctcaTTTctTTcTAAATCATgAacgAAatAtCCATT
GCTAaTATCACCCCCCTCATCACaTCCACCCACTCATCTTCAATCCCTCA
tTCGGtTTCACGTCCTCTGCATCATCCCCTGTCGTACACTTGGTTGGTTT
GCAcCcCTtGTTGATGTGAaTaTTATTTTTGATGTaATCGTAGATGTGAT
GGTAGACGTGCtTGTgTGTGTCGATGTCTGTGTAACCCATGTGTCTGTTG
TCTGcAGGATTTGCATTCCGTTGCCTTCGGATCGGtAACGGTcGTTGtTG
TCGTtGTGGTCGTCGTTGTGCTTTCTGTgACTTTTCgTGCGAtTCaaCct
CAGaGGCTTCtagTTtCGAACATAttctTgaATtTTaccCACACATTTtT
AAGtTTcGCAATCttTCTTAATCCCGCAATCCagGTCAATTTCTCACATC
TTTCCTTCAATCTACATATCTTCCAAATACTTCTGCTGtCAAATCAAATG
CTTTaGCTTCtAATTCTGTcACGGATACATCCtTTAACTCCTCTcCGtAG
TATTTTCACATGTTCTGTAGTATCTTgaaATCaTTTGAAACGGCATTCTT
ATCCTTGTTcTgcttaTaaTTTTcGATGCATTACTTccgTTTTCTTAAtG
AGTGACaAAAaaAgGAtTGGACTTGTTCATTGCTTCCTCTGCTcGTTccT
TaAgtTcCcaTAATAtgTaTAaAaTCgTTTTTAaaTCaTctggCCAGTTG
TCTAGTTCTTCGGTAATGtTTTgCAcTGTTCTTCCACTTCTTCACTAATT
TctagccaAgacTcctTtctAcaTtcTtcttaaCtcTTTCaagTTtTacT
TCGGcGTTAGCTTTGCATAAgCTCTGATTGAcGCATTATTTACGtTTTcC
GCTAcTGTGCAATATcCTTTCTAATGCTGaTTCcatTTATCTtGAcCACc
TAacTTTCCTCGAAGCTCcaCTTTGAGAGCGTCTTCCAAGGCCTTTCTTT
cGTAAAATGGTTtACAATGTTTTTCGAGCTTTGTACAAAGAGTAGCTCTT
TTTTAAGATCAGGGCAATTAGTCCGAATCTATGACAGTATGAACTCCGAA
AGGGACAAaAACTTGCTAATGATTCTATCTTGTGTTATCTTCAAAACGTC
CGTGATATTTGACGCTTGTGTATTTTCTTTGAATACTTTGCATCTATTTG
TACGTCTTCTACCATCAGCTTACACGTACTTCCAGAAAAACACATACAAG
AGAAAAACGGTCATCACCTCTTCTAGACCATTTATTACACTTTTCTTTCA
AATATTTTACACAACTTTTTTGATCTTCAAAGTATCCTTGTGTTCATCCA
GTaAAACCTGTTTTAAAATTTTGTAGTCCctAAACGAtTGCATTGCTGCT
CCAGTGTATGACATGGCCATGTAATTTCTTTTGAATCCTTTCCTAAATCT
TGACATTTTCTCCCTAATTCTTTGCAGTCTTTGTCTGTCGGaAAgTCTCT
CtTTTTGATCCA
>muscle_45.fasta-4-1570
TGGATCAAAAGCGAGATTTTCCGACAGACAAAGACTGCAAAGAATTAGGG
AGAAAATGTCAAGATTTAGGAAAGGATTCAAAAGAAATTACATGGCCATG
TCATACACTGGAGCAGCAATGCAATCGTTAGGGACTACAGAAATTTTAAA
ACAGGTTTTACTGGATGAACACAAGGATACTTTGAAAATCAAAAAAGTTG
TGTAAAATATTTGAAAGAAAATGTCATAAATGGTCTAGAAGAGGTGATGA
CCGTTTCTCTTTTGTATGTGTTTTTCTGGAAAGTACGTGTAAGCTGATGG
TAGAAGACGTACAAAATAGATGCAAAGTATTCAAAAAAAATACACAAACG
TCAAATATCACGGACGTTTTTGAAGATAACATAAAAATAGAATCATTAGC
AAGTTTTTGTCCCTTTCGGGGTTCATACTGTCATAGATTCGGACCTAATT
GTCCTGACCTTAAAAAGAGGCTACTTTTTGTACAAAGCTCGAAAAACATT
GTGAACCATTTTACAAAAGAAGGCCTTGGAAGACGCTCTTAAAGTAGAGC
TTCGGGGAAAGTTGAATGATGAAAAGAAATGCGAACCAGCATTAAAAAGA
TATTGTACAATAGCGGGAAACGCAAATAATGAGTCAATCAGAAGTTTATG
TAAAGATAACACCAAGAATAAAACTAAAAAAAACAATGATGAAGATGTTA
GAAAGAAGCTTTGTCTAAAATTAATAGAAGAGGTGGAATATCAATGCAAA
CTATTACCAGCAGAACTAAACAACCGGCAGACGATCTAGAAAAAATTTTA
AAACATATGAGGGACTTAAGGAAAAGGCAAAGAAAGCAATGAACAAGCCA
ATCTTGTTTTATCACTCGTTAAAAAAAACGAAAGTAATACATCGAAAATA
ATAGCAAGAGCAAGGATAATAATGCCGTTTCGAACGGACTTCAAGATACC
ACAGAACATGTGAAAATACTACGGAGAGGAATTAAGGATGTACTTGTGAC
AGAATTGGAAGCCAAGGCATTTGACCTAGCAGCAGATGTGTTTGGAAGAT
ATGTAGATTTGAAGGAAAGATGTGAGAAATTAAAATCGGATGGCGGATTT
AAGACGACTGTAAAGATCTAGAAAATGTATGCAAAAAGATCGAGAAAACA
TGTAGCGATCTGAAGCCTCTGGAGGTGAAGTCGCACGAAATAGTTACAGA
AAGCACAACGACGACCACGACGACAACAACCGTTACCGATCCGAAGGCAA
CAGAATGCAAATCCTTACAGACAACAGACACATGGGTTACACAGACATCG
ACACACACAAGCACGTCTACCATCACATCTACAATCACATCAAAAATAAC
ACTCACATCAACAAGGCGGTGCAAACCAACCAAGTGTACGACAGGGATAA
TGCAGAGGACGTGAAGCCGAGTGAGGGATTGAAGATGAGTGGATGGAGTG
TGATGAGGGGGGTGATAGTAGCAATGGTTATTCGTTCATGATTTAGAAAG
CAAATGAGCAAGATTTAATGATGAGCATGTATATTTAGTAAATAAACGAG
CAGGGTAGGACAGAAAGAGT
>muscle_46.fasta-4-1555
TGGATCAAAAGAGAGATTTTCCGACAGATAAAGACTGCAAGGAATTAGGG
AAAAATGCCAAGATTTAGGAAAGGATTCAAAGAAATTACGTGGCCATGTC
ATACACTAGAGCAGCAATGCAATCGTTTAGGGACTACAGAAATCTTGAAG
CAGGTCTTACTGGATGAACACAAGGATACTTTGAAAACTCATGAAAACTG
TGCAACATATCTAAAAGAAAGTGTAATAAATGGTCTAGAAGAGGCAATGA
CCGTTTCTTTTTTTATGGTGCTTCCAAACGCTACGTGTGAGCTGATGGTA
AAGACGTACAAGATAGGTGCAAAGTATTCAAAGAAAATATAGAGAATTCA
AAAATCATTGGATTCTTAAAATAACACGGGTAAAATAACAAGATTAGCAA
ATATTGCCCATTTTGGGACCCATATTGTGACAAATTTCACCTAATTGTCT
AGATCTTACGAAAGAAAAACTCTTGTACAAGATCAAGAAGCATTGTGAGC
CGTTCTATAAAGAAAGGCCTTGGAAGATGCTCTCAAAGTAGAGCTTCAAG
GAAATTAGGTGATCAAGATAATGCATTTGGCACTAAAGGATATTGTACAC
AATTAAAAAAATTAAATAATGAATCTATCAAAAGTTTATGCAAAGCTAAC
ACCAAGAAAAACCCTAAAAGAGCAGCGAAGATGCTAAAAGGAACTCTGTG
AGAATTAGTGGAAGAGTAAAGAGCCATGCGAGACATTACCAGCAGAACTA
AAACAACCGGCAGACGATCTAGAAAAGATGTTAAGACATATGAGGAACTT
AAGGAAGAGGCAAAGAAAGCAATGAACAAGTCCAGCCTTGTTTATCACTC
GTTAAGAAAGACGGAAATAATACACCGAAAAATAATAGCAAAAGCGAAGA
TAAGAATGACGTTTCAAATGAAAAAGATGCCACAAAACATGTGAAAATAC
TACGGAGAGGAGTTAAGGATGTATTAGTAACAGAATTAGAAGCCAAGGCG
TTTGACTTAGCAGCAGAAGTATTTGGAAGATATGTAGATTTAAAGGAGAG
ATGCAAAAAATTGGAATCAGACTGTGGAATTAAGAAAGACTGCGAAAATT
TAAAAGAAGTATGCAAAAGATTAATAAGGCATGTCACAATTTGAAACCTC
TGGAGGTGAAGTCGCACGAAATAGTCACAGAAAGCACAACAACGACCACG
ACGACAACAACGACCGTTACCGATCCGAAGGCAACAGAATGCAAATCCTT
ACAGACAACAGATACATGGTTACACAGACATCGACACACACAAGCACGTC
TACCATCACATCTACGATTACATCAAAAATAACACTCACATCAACGAGGC
GTTGCAAACCAACCAAGTGTACGACAGGGGATGATGCAGAGGACGTGAAG
CGGGGTAGGGATTGAAGATGAGTGGGTGGAGCGTGATGAGGGGGGTGATA
TTAGCAATGATGATTTCGTTCATGATTTAGAAGCAAATGAGCAAAATTTA
ATGATGAGCATGTATATTTAGTAAATAAACGAGCAGGGTAGGACAGGAAA
GAGTA
>muscle_47.fasta-1-1457
TATTTTCTGACTACCCTGCTCGTTATTACTAAATATAATGCTCACATTAA
TCTGCTCATTGCTTTAATCATGAACGAATAACATGTACTATCATCACATT
CCACGCCACTCAAGCTCATGGTTCACGTTCTGCATCATCTGTCGTACACT
TGGTGGTTTGCACGCCTCGTGATGTGAATGTATGATGTAATCGTAGATGT
GATGGTAGACGTGCTTGTGTGATGTCGATGTCTGTGTACCCATGTGTCTG
TTGTCTGTAAGATTGCATTCGTTGCTTCGGATCGGCAACGGTGTTGGTCG
TCGTCGCGTATGTGCTTTCAGTCACTGTTCATGCGACTTCACCTCAGAGG
CTTCAGATCGCGAACATTCTCTATTTTCCACACACACTTTAATTCGCAAT
CTCTTAATCGCATCGTTCAATTCACACTTTCTTCAAGTCTACATATCTTC
AATACTTCTGCTGCCAAATCAAATGCTTTGGCTTCCAATCTGTCACAAGT
ACATCCTTAACTCTCTTCGTAGTATTTTACATGTTCTGTGGTATTTGATC
ATTTGAAACGGCATTCTATCCTTGTCTTGCTATTATTTTTGATGACATTA
CTTTCGTTTTTCTTAATGAGTGACAAAACAAGGCTGGATTTGTTCATTGC
TTCTTGCAGCGTTTTAAGTTCCTCATATGACTTATAAGTCTCTTTTAGAT
CAGCTGCCGGTTGTCTAATTCTGTTGGTAATGCTTTACACTGTTCTTCCA
CTTCTTTCACTAATTTTCACAGAGATTCTTTCTAGCATCTCATCAGCCTC
TTTCAAGTTACCTTGGTGTAGCTTTGCATAAGCCACTGATTGACGCATTA
TTTACGTTTCGCTATTGTAGCAATATCCTTCAATGCAGGTTCACATTATC
TTACACTAATCCTCGAAGCTCCACTTTGAGAGCGTCTTCCAAGGCCTTTC
TTGTCATAAATGGTTCACAATGTTTTTAATTCCTACAAGTATCCTTTATA
AGATCTGGAGCAATTAGGTGAAAATCTGTGCACAATATGGGTCCAAAAAG
GGCAAACATTTGCTAATGATGTTATGTATTGTATATTTTTAAGAAAATGT
CAACGATCTCTGAAGCTTTATATTCTCTTCGAAATACTTCACATCTATGT
TTTACATCATCTACCATCAGCTTACACGTAGCATTTTGGAAGACACATAC
AAAAGAGAAACGGTCATCGCCTCTTCTAGACCATTTTACACTTTTCTTTT
AGATATTTTACACAACTTTCTTCATCTTTCAAAGTATCCTTGTATTCATC
CAATAAAACCTGCTTAAGACTCTGTAGTCCCTAAGCGATCGCATTGCTGC
TCCAGTGTATGACATGGCCACGTAATTTCTTTTGAATCCTCTCCTAAATC
TTGGCACTTCTCCCCAATTCCTTGCAATTTTATCTGTCGGAATCTCTCTT
TTGACCA
>muscle_48.fasta-2-1622
TGGATCAAAAGCGAGAtTTCCCgACAGACaAAAGACTGCAAAGAATTAGG
GAGAAAATGCCAAGATTTAGGAAAaGgtTccgAaccagATTCAATGGCCA
TGCCATACGTTAAAGCAGCAATGTGATCCttTTAGGGACTACAGAAATTT
TAAAACAGATTTTTATTGGATGaAACACAAAGATACTTTGaAAAACTCAT
GAAAACTGTACGAAATATTTAAAGAGAAAATGCCATAAATGGTCTAGAAG
AGGAGATGACCGTTTCTCTTTTGTATGTGTCTTCCaAAAACGCTaactgg
aAAGCTGATGGTAGATGATGTAAAAGATAGGTGTGAAGTATTCGAAAAAA
ATATGCAAGCATCAGATATTAAatatTcCCcTtaAAAAAAAATAAAATAA
AAACAGAATCAGCATCAAAtaaTTTGCCCTTCATGGCATCCATACTGCGa
ATAGATTTTTACCCAATTGTCCTGATCTTGACAAAGGAAAAACTTTCTGT
CAAAATCTTAAAAAAATATTGCGaAACCATTTTATAGAAGAAAGGTTTTA
GAAGATGCTCTTAAAGTAGAGCTTCGAGGGAATTTAAGTAAAAACAAATG
CGAACCTGCATTGaAAAGGATATTGCACAATATTGGAAAATGTaAAATAA
TGCATCAATCAGCAGTTTATGTAAAAAttAtaacaAAAAATAAAACTGAA
AAaGGATGATGAAAATGTTAGaAAAGAAGCTTTGTCTaAAAATTAGTaGA
AGAAGTGaAAgcAcaAgtgAAAatATTACCaGaAGAACTaAAaccAttgG
GgAAAAagcTttaAAAGAtGACTTTaAAgagtaTTAAAGAACTTAAgAAC
AAGGCcAAAgaAAGCAATGAACAAGTCCAgtCTTGtTTTTATCACTCGTT
AAGAAAAAcCGAAAGTAATACATCGAAAAATAATAGCAAggAACAAGGAT
AAGgATGCcGTTTCAAATGAAAAAGATACcACAAAATATGTgAAAAATAC
TGCGGAGAGGaGTTAAAGatgttatCGTAAACAGAATTAGAAGCTAAgGC
ATTTGATTTGACAGCAGAAGTATTAGGAAGATATGTAGATTTGAAGGAAA
GATGTGAGAAAaTTGACCTTGGATTGTGGGATTAAGAAAGATTGCAAAgC
TTAGAAAAATGTGTGTGAAAAgataacAAGGAGTATGTTCGAAACTAAAA
cCaccgGAAAGTGAAATCGCACGAAAatatTtccgaAAAGCACAACGACG
ACCACGAcggacAacAccAACCGTTACCGATCCaAAAGGCAACAGAATGC
AAATCCctaaagcggACAGATACATGGGTTACACAGACATCGACACACAc
aAagcCACATCTACCATCACATCTACAaTtccttcAAAAATAACACTCAC
ATCtACaAGGCGGtTGCAAACCAACCAAGTGTACGACAgGGGGATGATGC
AGaAGACGTGAAaCCAAGTGAaGacTtagGtGagcgggtggacatgtgat
gagggggggtgatagtagcaatgatgatttcgttcaatgatttagaaagt
aaatggaacaagatttaatgatgagcatgtatatttagtaaataaacgag
cagggtagggcaggaaagagta
>muscle_49.fasta-2-1455
tattggatgaacacaaggatactttgaaaACTCATGAAAACTGTGTAACA
TATCTAAAAGAAAAATGTAATAAATGGTCTAGAAGAGGCGATAACCGTTT
CTCTTTTGTATGTGTCTTCCAAAACGCTACATGTGAGCTGATGGTaAAAA
GACGTACAAGACAGATGTAAAGTATTCGAAAAAATATAGAGGTTGCAGAG
ATCGTTGAATTTCTTAAAAATAACACAAATAACATAcAaaAcacgGaAAa
aAAACTGTCCCCCCTGGCATACGTATTGCAATAAATTTTCGCCTAATTGT
CCAGGTCTTACGAAAGAGGATAGTTGTACAAAAATCAAGAAGCATTGTGA
GCCGTTCTATaAAAAGAAAGGCCcTGGAAGATGCTCTCAAAGTAGAGCTT
CAAGGAAAATTGACTGATaAAATCTAAATGTGAACCTGCATTGAAAAGAT
ATTGTACAGTAGCGGGAAACGTAAATAATGTGTCTATCAAAAGTTTATGC
AAAGATAGCACTCAAGGTAACAATAAAAAACCTGAgGACAAAGTGGTAGA
AGAggtTTTGTAAGAAAaTaAttGaAAGAAGTAAAAGAGCAATGTGAGAC
ATTACCAGCAGAATTAACGGAGCTGGAAAAAAAtttggAAAAAGATGTTA
AAACATATAAAGAACTTAAGAAAGAAGCaAAAAAAaaAttGAACAAGTCT
AATCTTGTTTTATCACTCGTTAAGAAAAAACGAAAGTAATACATCaAAAA
AATAATAGAAATAATAACAAAAAcaAgGGATAAGAATGCCGTTTcaAAAT
AGATTTCAAGATACCACAGAACATGTGaAAAATACTACGGaAGAGGAGTT
AAGGAGGCACTTGTAACAGAATCTGAAGCCAAGGCATTTGACCTAGCAGC
AGATGTGTTTTGGAAGATATCTAGATTTGAAGGAAAGATGTAATAAATTG
ACCTCAGATTGCgGGGATTAAAGAAGATTGCGATGGTCTAAAAGAAGTGT
GTGGAAAGATTGAGAAGACATGTCGTGATCTGaAGGCCTCTGGAGGTGAA
GCCACACGAAACAGTGACAGAAAGCACAAacaccgcACgACGACgaCAaC
AAcCgTTACCGATCCGAAGGCcAACAGAATGCAAATCCTTACAGACAACA
GATACATGGGttTTACACAGACATCGGCACAAACAAGCACATCTACCATC
ACATCTACGATTACATCAAAAATaAACACTCACATCAACGAGGCGATGCA
AACCAACCAAGTGTACGACAGGGGATGATACAGAGGACGTGAAACCGAAT
GAGGGATTGAAgaaggattGGttGaaGCGTGATGAGGGGGGTGATATTAG
CAATGATGATTTCAATAATGATTTAAAAAGTAAAataAtaaGGATTTAAT
GATgGGGCATGTATATTTAGTAAATAAACGAGCAGGGTAGGaCAGGAAAG
AGTAa
>muscle_4.fasta-80-1584
TGGATCAAAAGCGAGATTTTCCGACAGATAAAGACTGCAAGGAATTAGGG
AAAAAATGCCAAGATTTAGGAAAGGATTCAAAAGAAATTACGTGGCCATG
TCATACACTAGAGCAGCAATGCAATCGTTTAGGGACTACAGAAATCTTGA
AGCAGGTCTTACTGGATGAACACAAGGATACTTTGAAAACTCATGAAAAC
TGTGCAACATATCTAAAAGAAAAGTGTAATAAATGGTCTAGAAGAGGCAA
TGACCGTTTCTCTTTTGTATGTGTCTTCCAAAACGCTACGTGTGAGCTGA
TGGTAAAAGACGTACAAGATAGGTGCAAAGTATTCAAAGAAAATATAGAG
AATTCAAAAATCATTGGATTTCTTAAAAATAACACGGGTAAAATAACAAG
ATTAGCAAATATTTGCCCATTTTGGGACCCATATTGTGACAAATTTTCAC
CTAATTGTCTAGATCTTACGAAAGAAAATACTCTTTGTACAAAGATCAAG
AAGCATTGTGAGCCGTTCTATAAAAGAAAGGCCTTGGAAGATGCTCTCAA
AGTAGAGCTTCAAGGAAAATTAGGTGATCAAGATAAATGCAATTTGGCAC
TAAAAGGATATTGTACACAATTAGAAAAATTAAATAATGAATCTATCAAA
AGTTTATGCAAAGCTAACACCAAAGATAACCCTAAAAAGAGCAGCGAAGA
TGCTAAAAAGGAACTCTGTGAGAAATTAGTGGAAGAAGTAAAAGAGCAAT
GCGAGACATTACCAGCAGAACTAAAACAACCGGCAGACGATCTAGAAAAA
GATGTTAAGACATATGAGGAACTTAAGGAAGAGGCAAAGAAAGCAATGAA
CAAGTCCAGCCTTGTTTTATCACTCGTTAAGAAAGACGGAAATAATACAC
CGAAAAATAATAGCAAAAGCGAAGATAAGAATGACGTTTCAAATGAAAAA
GATGCCACAAAACATGTGAAAATACTACGGAGAGGAGTTAAGGATGTATT
AGTAACAGAATTAGAAGCCAAGGCGTTTGACTTAGCAGCAGAAGTATTTG
GAAGATATGTAGATTTAAAGGAGAGATGCAAAAAATTGGAATCAGACTGT
GGGATTAAGAAAGACTGCGAAAAGTTAAAAGAAGTATGCAAAAAGATTAA
TAAGGCATGTCACAATTTGAAACCTCTGGAGGTGAAGTCGCACGAAATAG
TCACAGAAAGCACAACAACGACCACGACGACAACAACGACCGTTACCGAT
CCGAAGGCAACAGAATGCAAATCCTTACAGACAACAGATACATGGGTTAC
ACAGACATCGACACACACAAGCACGTCTACCATCACATCTACGATTACAT
CAAAAATAACACTCACATCAACGAGGCGTTGCAAACCAACCAAGTGTACG
ACAGGGGATGATGCAGAGGACGTGAAGCCGAGTGAGGGATTGAAGATGAG
TGGGTGGAGCGTGATGAGGGGGGTGATATTAGCAATGATGATTTCGTTCA
TGATTTAGAAAGCAAATGAGCAAAATTTAATGATGAGCATGTATATTTAG
TAAATAAACGAGCAGGGTAGGACAGGAAAGAGTA
>muscle_50.fasta-1-1481
CATTGCTACTATCACCCCCCTCATCACATTCCACCCACTCATCTTCAATC
CCTCATTCGGTTTCACGTCCTCTGCATCATCCCCTGTCGTACACTTGGTT
GGTTTGCACCGCCTTGTTGATGTCAATGTTATTTTTGATGTAATTGTAGA
TGTGATGGTAGATGTGCTTGTGTGTGTCGATGTCTGTTGTAACCCATGTA
TCTGTTCGTCTGTAAGGATTTGCATTCTGTTGCCTTTGGATCGGTAACGG
TTGTTGTGTCGTCGTGGTCGTCGTTGTGCTTTCTGTCACTATTTCGTGCG
ATTTCACTTCCAGTGGTTCTTATTTCGAACATACTCTTGTCAATTTTTCA
CACACATTTTCTAAGTTTGCAATCTTTTAATCCCACAATCCAGTCCAATT
TCTCACATCTTTCTTCAATCTACATATCTTCCTAATACTTCTGCTGTCAA
ATCAAATGCTTTAGCTTCCTAATTCTGTTACGGATACATCTTTAACTCCT
CTCCGCAGTATTTTTACATGTTTGTAGTATCTTATCCATTTGAAACGGCA
TTCTTATCCTTGTTTTTGCTATTATTTTCGATGTATTACTTTCGTTTTTC
TTAACGAGTGATAGAAACAAGATGGATTTGTTCATTGCTTCTTTGCTTGT
TTCTTAAGTTCTTATAATCTTTTAAGTCGTTTTCTAAGTCTTTCCAGTTT
GTTTAGTTCTTCCGGTAATGTTTTACATTGTTCTTTCCACTTCTTTCACT
ATTTAGACAAAGATTCCTTTCTAGTATCTTTATCATCAGCTCTTTAGTTT
TACTTTCGGCATTATCTTTGCATAAGCCACTGATTGATGCATTATTTACG
TTTCCTGCTACTGTGCAATATTTTTCCTAATGCAGATTCACATTTATCTT
GACACCTTAAATTTTCCCTCGAAGCTCTACTTTGAGAGCGTCTTCCAAGG
CCTTTCTTTCATAAAATGGTTTACAATGTTTTTTAATCTTTTTACAAGTA
TCTCCTTTAGTAAGATCTGGACAATTAGGTGAAAATTTGTCACAATATGG
GTCCCAAAATGGCAAAACATTTCCTAATGTTGTTATGTTATTTGTATTAT
TTTTAAGAAATCCAACGATCTCTGATGCTTTTATATTTTTTCGAATACTT
CACATCTATCTTTTCACATCATCTACCATCAGCTTACACGTAGCATTTTG
GAAGACACATACAAAAGAGAAACGGTCCCATCGCTCTTTCTAGACCATTT
ATTACACTTTTCTTTTAGATATTTTACACAACTTTCTTCATCTTTCAAAG
TATCCTTGTATTCATCCAATAAAACCTGCTTTAAGATCTCTGTAGTCCCT
AAGCGATTGCATTGCTGCTCCAGTGTATGACATGGCCACGTAATTTCTTT
TGAATCCTCTCCTAAATCTTGGCACTTTCTCCCCAATTCCTTGCAATTTT
TATCTGTCGGGAAAGTCTCTCTTTTGATCCA
>muscle_51.fasta-90-1581
TACTCTTTCCTGTCCTACCCTGCTCGTTTATTTACTAAATATACATGCTC
ATCATTAAATCCTATTCATTTACTTTTTAAATCATTATTGAAATCATCAT
TGCTACTATCACCCCCCTCATCACGTTCCACCCACTCATCTTCAATCCCT
CACTCGGCTTCACGTCCTCTGCATCATCCCCTGTCGTACACTTGGTTGGT
TTGCATCGCCTTGTTGATGTCAATGTTATTTTTGATGTAATCGTAGATGT
GATGGTAGACGTGCTTGTGTGTGTCGATGTCTGTGTAACCCATGTATCTG
TTGTCTGTAAGGATTTGCATTCTGTTGCCTTCGGATCGGTAACGGTTGTT
GTTGTCGTGGTCGTTGTTGTGCTTTCTGTGACTATTTCGTGCGACTTCAC
CTCCAGAGGTTTCAAATTGTGACATGCCTTATTAATCTTTTTGCATACTT
CTTTTAACTTTTCGCAGTCTTTCTTAATCCCACAGTCTGATTCCAATTTT
TTGCATCTTTCCTTTAAATCTACATATCTTCCAAATACTTCTGCTGCTAA
GTCAAACGCCTTGGCTTCTAATTCTGTTACTAATACATCCTTAACTCCTC
TCCGTAGTATTTTCACATGTTTTGTGGTATCTTTTTCATTTGAAACGTCA
TTCTTATCTTCGCTTTTGCTATTATTTTTCGGTGTATTATTTCCGTCTTT
CTTAACGAGTGATAAAACAAGGCTGGACTTGTTCATTGCTTTCTTTGCCT
CTTCCTTAAGTTCCTCGTATGTCTTAACATCTTTTTCTAGATCGTCTGCC
GGTTGTTTTAGTTCTGCTGGTAATGTCTCGCATTGCTCTTTTACTTCTTC
CATCAATTTCTTACAAAGCTCTTCTACCACTTTTTCGTCAGTCTTTTTAT
TGCTACCTTGAGTGCTATCTTTGCATAAACTTCTGACTGATGCGTTATTT
ACATTTCTCGCTAGTGTACAATATCCCTTCAATGCTGCAGTACATTTGTT
TTCATCATTCAGCTTTCCTCGAAGCTCTACTTTGAGAGCGTTTTCCAAGG
CCTTTCTTTCATAGAATGGCTTACAATGATCTTTAATCTTTGTACAAAGA
GTATCTTTTTTCGTAAGATCTGGACAATTAGGTGAAAATCTATTGCAGTA
TGTATGCCAGGAGGGACAGTTTCTTTCCAGTGTTGTTATGTTATTCGTGT
TATTTTTAAGAAATTCAACAATCTCTGAAACCTCTATATTTTTTTCGAAT
ATTTTGCATCTATTTTGTACGTCTTCTACCATCAGTTCACACGTAGCGTT
TTGGAAGACACATACAAAAGAGAAACGGTTATCACCTCTTCTAGACCATT
TATTACACTTTTCCTTTAAATATGTTACACAGTTTTCATGAGTTTTCAAA
GTATCCTTGTGTTCATTCAGTAAAACCTGCTTCAAGATTTCTGTAGTCCC
CAAGCGATCACACTGTTGCTTTAGCGTATGACATGGCCATTGAATCTGAT
TTGAATCCTTTCCTAAAGCTTCACACTTTCTTCCTAATTCCTTGCAATCT
TTGTCTGTCGGAAAATCTCGCTTTTGATCCA
>muscle_52.fasta-4-1575
TGGATCAAAAGCGAGACTTCCCGACAGACAAAGACTGCAAAGAATTAGGA
AGAAAGTGTGAAGCTTTAAGAAAGGATTCAAATCAAATTGAATGGCCGTG
TCGTACACTGGAGCAGCAATGTAATCGTTTAGGAACTACAGAAATTTTAA
AACAGATTTTACTGAATGAACACAAGGATACTTTGAAAACTCATGAAAAC
TGTGTAACATATCTAAAAGAAAAGTGTAATAAATGGTCCAGAAGAGGAGA
CGACCGTTTCTCTTTTGTATGTGTTTTTCAAAACGCTACATGTGAGCTGA
TGGTAAAAGACGTACAAGATAGGTGCAAAGTATTCAAGAAAAAATATAGA
GTTGCAGAGATCGTTGATTTTCTTAAAAATAACACGAATAACATAACAAC
ACTGGAAAGAAACTGTCCCTCCTGGCATACGTATTGCAATAGATTTTCAT
CTAATTGTCCAGATCTTACTAAAGGGATACTTGTTTAAAAAAATTAAAAA
ACATTGTAAACCATTTTATAAAAGAAAGGCCTTGGAAGACGCTCTCAAAG
CGGAGCTTCGAGGAAAGCTAAGTGATGGAAAGGAATGCGAACCAGCATTG
AAAGGATATTGTACAATAGCGAAAAACGTAAATAATGCGTCAATCAGTGG
CTTATGCAAAGCTAACACCAAAAATAACTCTGGAAAGGGTGATGAGGATG
CTAGAAAGGAACTTGTGAGAAATTAGTGAAAGAAGTGGAAGAACAGTGCA
AAGCATTACCAACAGAATTAGACAACCGGCAGATGATCTAAAAAAAGATT
ATAAGACATATGAGGAACTTAAGAAACGTGCAGAGGAAGCAATGAACAAG
TCCAGTCTTGTTTTGTCACTCATTAAGAAAAACGAAAGTAATGTATCAAA
AAGTAATAGCAAAAACAAGGATAGAATGCCGTTTCAAACGGTTCAAGATA
TCACAGAACATGTGAAAATACTACGAAGAGAATTTAAGGATGTATCCGTA
ACAGAATTAGAAGCTAAAGCATTTGATTTAGCAGCAGAAGTATTAGGAAG
ATATGTAGATTGAAGGAAAGATGCGAGAAATTGACCTTGGATTGCGGGAT
TAAAGACGATTGCGATGGTTAAAAGGTGTGTGTGGAAAGATTAAGAAGAC
ATGTCGCGATCTGAAGCCTCTGGAGGTGAAGTCGCACGAAATAGTCACAG
AAAGCACAATAACGACCACGACGACAACAACAACCGTTACCGATCCGAAG
GCAACAGAATGCAAATCTTTACAGACAACAGACACATGGTTACACAGACA
TCGACACACACAGCACGTCTACCATCACATCTACGATTACATCAAAAATA
ACACTCACATCAACGAGGCGGTGCAAACCAACCAAGTGTACGACAGGGGA
TGATGCAGAAGACGTGAAGCCAAGTGAAGGCTTGAGGGTGAGTGGTGGAA
CGTGATGAGGGGGGTGATAGTAGCAATGGTTATTTCGTTCATGATTTAGA
AAGCAAATGAGCAGGATTTAATGATGAGCATGTATATTTAGTAAATAAAC
GAGCAGGGTAGGACAGGAAAGAGAA
>muscle_53.fasta-1-1517
TCAACCCCCCTCAATCACGTTCCACCCACTCATCTTCAATCCCTCACTCG
GCCTTCACGTCCTCTGCATCATCCCCTGTCGTACACTTGGTTGGTTTGCA
TCGCCTTGTTGATGTTCAATGTTATTTTTGATTGTAATCGTAAGATGTGA
TGGTAGACGTGCTGTGTGTGTCGATGTCTGTGTAACCCATTGTATCTGTT
GTCTGTAGGATTTGCATTCTGTTTGCTTCGGAATCGGTTTGTTGTTTGTC
GTGGTCGTTGTTGTGCTTTCTGTGACTATTTCGTGCGACTTCACCTCCAG
AGGTTTCAAATTGTGACATGCCTTATTAATCTTTTTGCATACTTCTTTTA
ACTTTTCGCAGTCTTTCTTAATCCCACAGTCTGATTCCAATTTTTTGCAT
CTTTCCTTTAAAATCTACATATCTTTCCAAATACTTCTGCTGCTAAGTCA
AACGCCTTGGCTTCTAATTCTGTTTACTAATACATCCTTAACTCCTCTCC
GTAGTATTTTTCACCATGTTTTGTGGTAATCTTTTTCATTTGAAAACGTC
ATTCTTATTCTTCGCTTTTGCTATTATTTTTTCGGTGTATTATTTCCGTC
TTTCTTAACGAGTGATAAAAACAAGGCTGGACTTGTTCATTGCTTTCTTT
GCCTCTTCCTTAAGTTCTCGTATGTCTTAAATCTTTTTCTAGATCGTACT
GCCGGGTTGTTTCTTAGTTCTTGCTGGTAATGTCTCGCATTGTCTATTTT
TAACTTTTTCCATCATTCTTACAAAGCTCTTCTTACCACTTTTTTTCGTC
AGTCCTTATTTGTTTGCTACCTTGGAGTGCTATCTTTTGCATAAACTTAT
CTGACTGATGCGTTTATTTACATTTTCTCGCTAGTTGTACAATATCCCTA
TCAATGCTACAGTACATTTGTTTTCCATCATTTTCAGCTTTCCTCGAAGC
TCTACTTTGAGAGCGTTTTTCCAAGGCCTTTTCTTTCATAGAATGGCTTA
ACAATGAATCTTTAATCTTTTGTACAAAGAGTATCTTTTTTCGTAAGATC
TGGACAATTAGGTGAAAATCTATTGCCAGTTATGTATGGCCAGGAGGGAC
AGTTTCTTTCCAGTGTTGTTATGTTATTCGTGTTATTTTTAAGAAATTCA
ACAAATCTCTGAAACCTCTATATTTTTTTCGAATATTTTGCATCTATTTT
GTACGTCTTCTACCATCAGTTCACACGTAGCGTTTTGGGAAGACACATAC
AAAAGAGAAACGGTTATCACCTCTTCTAGACCATTTATTACACTTTCCTT
TAAATATGTTACACAGTTTTCATGAGTTTTCAAGTATCCTTGTGTTTCAT
TCAGTAAAACCTGCTTCAAGATTTCTGTAGTCCCCAAGCGATCACACTGT
TTGCTTTAGCGTATGACATGGCCATTGAATCTGATTTGAATCCTTTCCTA
AAGCTTTCACACTTTCTTCCTAATTCCTTGCAATCTTTGTCTGTCGGAAA
ATCTCTCTTTTGATCCA
>muscle_54.fasta-6-1584
TGGATCAAAAGCGAGATTTTCCGACAGATAAAGACTGCAAGGAATTAGGG
AAAAAATGCCAAGATTTAGGAAAGGATTCAAAAGAAATTACGTGGCCATG
TCATACACTAGAGCAGCAATGCAATCGTTTAGGGACTACAGAAATCTTGA
AGCAGGTCTTACTGGATGAACACAAGGATACTTTGAAAACTCATGAAAAC
TGTGCAACATATCTAAAAGAAAAGTGTAATAAATGGTCTAGAAGAGGCAA
TGACCGTTTCTCTTTTGTATGTGTCTTCCAAAACGCTACGTGTGAGCTGA
TGGTAAAAGACGTACAAGATAGGTGCAAAGTATTCAAAGAAAATATAGAG
AATTCAAAAATCATTGGATTTCTTAAAAATAACACGGGTAAAATAACAAG
ATTAGCAAATATTTGCCCATTTTGGGACCCATATTGTGACAAATTTTCAC
CTAATTGTCTAGATCTTACGAAAGAAAATACTCTTTGTACAAAGATCAAG
AAGCATTGTGAGCCGTTCTATAAAAGAAAGGCCTTGGAAGATGCTCTCAA
AGTAGAGCTTCAAGGAAAATTAGGTGATCAAGATAAATGCAATTTGGCAC
TAAAAGGATATTGTACACAATTAGAAAAATTAAATAATGAATCTATCAAA
AGTTTATGCAAAGCTAACACCAAAGATAACCCTAAAAAGAGCAGCGAAGA
TGCTAAAAAGGAACTCTGTGAGAAATTAGTGGAAGAAGTAAAAGAGCAAT
GCGAGACATTACCAGCAGAACTAAAACAACCGGCAGACGATCTAGAAAAA
GATGTTAAGACATATGAGGGACTTAAGGAAAAGGCAAAGAAAGCAATGAA
CAAGTCCAGTCTTGTTTTATCACTCGTTAAAAAAAACGGAAGTAATACAT
CGAAAAATAATAGCAAGAGCAAGGATAATAATGCCGTTTCAAAACAGACT
CAAGATACCACAGAACATGTGAAAATACTACGGAGAGGAATTAAGGATGT
ACTTGTGACAGAATTGGAAGCCAAGGCATTTGACCTAGCAGCAGATGTGT
TTGGAAGATATGTAGATTTGAAGGAAAGATGTGAGAAATTAAAATCGGAT
TGCGGGATTAAAGACGACTGCAAAGATCTAGAAAATGTATGCAAAAAGAT
CGAGAAAACATGTAGCGATCTGAAGCCTCTGGAGGTGAAGTCGCACGAAA
TAGTTACAGAAAGCACAACGACGACCACGACGACAACAACCGTTACCGAT
CCGAAGGCAACAGAATGCAAATCCTTACAGACAACAGACACATGGGTTAC
ACAGACATCGACACACACAAGCACGTCTACCATCACATCTACAATCACAT
CAAAAATAACACTCACATCAACAAGGCGGTGCAAACCAACCAAGTGTACG
ACAGGGGATAATGCAGAGGACGTGAAGCCGAGTGAGGGATTGAAGATGAG
TGGATGGAGTGTGATGAGGGGGGTGATAGTAGCAATGGTTATTTCGTTCA
TGATTTAGAAAGCAAATGAGCAAGATTTAATGATGAGCATGTATATTTAG
TAAATAAACGAGCAGGGTAGGACAGGAAAGAGTA
>muscle_55.fasta-2-1608
TACTCTTTCCTGTCCTACCCTGCTCGTTTATTTACTAAATATACATGCtC
ATCATTAAATTTTGtcaaTTtgcTTTCTAAATCATGAACGAAATCATCAT
TGCTAATATCACCCCCCTCATCACGCTCCACCCACtTCATCTTCAATCCC
TCACTCGGCTTCACGTCCTCTGcATCATCCCTGTCGTACACTTGGTTGGT
TTGCAAaCGCCTCGTTGATGTGAGTGTTATTTTTGATGTAATCGTAGATG
TGATGGtaAGACGTGCTTGTGTGTGTCGATGTcCTGTGTAACCCATGTAT
CTGTTGTCTGTAAGGATTTGCATTCTGTTGCCTTCGGATCGGTAACGGTC
GTTGTTGTCGTCGTGGTCtGTTGTTGTGCTTTCTGTGACTAtTTTCGTGC
GACTTCACCTCCAGAGGTTTCAAATTGTGACATGCCTTATTAATCTTTTT
GCATACTTCTTTTAACtTTTcccCAGTCtTTTCTTAATCCCACAGTCTGA
TTCCAATTTTTTGCATCTCTCCTTtaTAAATCTACATATCTTCCAAATAC
TTCTgGCTGCTAAGTCAAACGCCTTGGCTTCTAATTCTGTTACTAATACA
TCCTTAACTCCTCTCCGTAGTATTTTCACATGTTTTGTGGCATCTTTTTC
ATTtggAAACGTCATTCTTATCTTCGCTTTTGCTATTATTTTTCGGTGTA
TTATTTCCGTCTTTCTTAACGAGTGATAAAACAAGGCTGGACTTGTTCAT
TGCTTTCTTTGCCTCTTCCTTAAGTTCCTCATATGTCTTAACATCTTTTT
CTAGATCGTCTGCCGGTTGTTTTAGTTCTGCTGGTaAATGTCTCGCAaTg
ctCTtTTtacTTCTTCCACTAATTTCTCACAGAGTTCCTTTTTAGCATCT
TCGCTGCTCTTTTTAGGGTTATttTTTGGTGTTAGCTTTGCATAAAaccT
TTTGATAGATTCATTATTTAAtTTTTTCTAATTGTGTACAATATCCTTTT
AGTGCCAAATTGCATTTattcTtgataaCCTAATTTTCCTTGAAGCTCTA
CTTTGAGAGCATCTTCCAAGGCCTTTCtTTTTATAGAACGGCTCACAATG
CTTtTTGATCTTTGTACaAAAGAGTATTTTCTTTCGTAAGATCTAGACAA
TTAGGTGAAAATTTGTCACAATATGGGTCCCAAAAttGGCAAATATTTGC
TAATCTTGTTATTTTACCCGTGTTATTTTTAAGAAATCCAATGAtTTTTT
GAATTCTCTATATTTTCTTTGAATACTcTTGCACCTATCTTGTACGTCTT
TACCATCAGCTCACACGTAGCGTTTTGGAAGACACATACAAAAGAGAAAC
GGTCATTgGCCTCTTCTAGACCATTTATTACACTTTTCTTTTAGATATGT
TGCACAGTTTTCATGAGTTTTtAAAGTATCCTTGTGTTCATCCAGTaAGA
CCTGCTTCAAGATTTCTGTAGTCCgctAAACGATTGCATTGCTGCTCTAG
TGTATGACATGgccacgtaatttcttttgaatcctttcctaaatcttggc
attttttccctaattccttgctagtctttatctgtcggaaaatctcgctt
ttgatcca
>muscle_56.fasta-14-1584
TACTCTTTCCTGTCCTACCCTGCTCGTTTATTTACTAAATATACATGCTC
ATCATTAAATCCTATTCATTTACTTTTTAAATCATTAATGAAATCATCAT
TGCTACTATCACCCCCCTCATCACGTTCCACCCACTCATCTTCAATCCCT
CACTCGGCTTCACGTCCTCTGCATCATCCCCTGTCGTACACTTGGTTGGT
TTGCATCGCCTCGTTGATGTGAGTGTTATTTTTGATGTAATCGTAGATGT
GATGGTAGACGTGCTTGTGTGTGTCGATGTCTGTGTAACCCATGTATCTG
TTGTCTGTAAGGATTTGCATTCTGTTGCCTTCGGATCGGTAACGGTTGTT
GCTGTCGTCGTGGTCGTCGTTGTGCTTTCTGTGACTATTTCGTGCGACTT
CACCTCCAGAGGTTTCAGATTGCGACATGCCTTCTCAATCTTTTCGCACA
CTTCTTTTAAATCTTCGCAGTCTTCTTTAATCCCGCAATCTGATTCCAAT
TTTTTACATCTTTCCTTCAAATCTACATATCTTCCAAACACTTCTGCTGC
TAAGTCAAATGCCTTGGCTTCTAATTCTGTTACAAGTACATCCTTAACTC
CTCTCCGTAGTATTTTCACATGTTTTGTGGTATCTTTTCCATTTGAAACG
TCATTCTTATCCTTGCTTTTGCTATTATTTTTCGATGTATTACTTTCGTC
TTTCTTAACGAGTGATAAAACAAGGCTGGACTTGTTCATTGCTTTCTTTG
CCTCTTCCTTAAGTTCCTCGTATGTCTTAACATCTTTTTCTAGATCGTCT
GCCGGTTGTTTTAGTTCTGCTGGTAATGTCTCGCATTGCTCTTTTACTTC
TTCCATCAATTTCTTACAAAGCTCTTCTACCACTTTTTCGTCAGTCTTTT
TATTGCTACCTTGAGTGCTATCTTTGCATAAACTTCTGACTGATGCGTTA
TTTACATTTCTCGCTAGTGTACAATATCCCTTCAATGCTGCAGTACATTT
GTTTTCATCATTCAGCTTTCCTCGAAGCTCTACTTTGAGAGCGTTTTCCA
AGGCCTTTCTTTCATAGAATGGCTTACAATGATCTTTAATCTTTGTACAA
AGAGTATCTTTTTTCGTAAGATCTGGACAATTAGGTGAAAATCTATTGCA
GTATGTATGCCAGGAGGGACAGTTTCTTTCCAGTGTTGTTATGTTATTCG
TGTTATTTTTAAGAAATTCAACAATCTCTGAAACCTCTATATTTTTTTCG
AATATTTTGCATCTATTTTGTACGTCTTCTACCATCAGTTCACACGTAGC
GTTTTGGAAGACACATACAAAAGAGAAACGGTTATCACCTCTTCTAGACC
ATTTATTACACTTTTCCTTTAAATATGTTACACAGTTTTCATGAGTTTTC
AAAGTATCCTTGTGTTCATTCAGTAAAACCTGCTTCAAGATTTCTGTAGT
CCCCAAGCGATCACACTGTTGCTTTAGCGTATGACATGGCCATTGAATCT
GATTTGAATCCTTTCCTAAAGCTTCACACTTTCTTCCTAATTCCTTGCAA
TCTTTGTCTGTCGGAAAATCTCTCTTTTGATCCA
>muscle_57.fasta-1-1418
TGGACAAAAGGCGGATTTCCGACAGATAAAGATGCAAGGAATTAGGAAAT
GTGAGCTTTAGGAAGGATCAATCAGATTCATGGCCATGTCATACGCTAAG
CACATGTGATCGCTTAGGACTACAGAAAACTTGAACAGTTTTACTAGATG
AACACAGGGTACTTAAGAATCATGAAAACTGTACAAATATCAAGAGAATG
TCTAAATGGTAGAAGGCGATGATCGTTCTCTTATTGTGTCCAAAACGTAC
GTAGCTGCTGATAGAGACGTACAGATAGTGCAAGTATTGAAAAATGTACA
ACTTCATATCAGACATTTCGAGAAATAACATAAAAATGACTTAGCAGATT
TGTCCCTTTGGGTTCATATTGTAATAGATTTGGCCTAATGTCCTGACCTT
AAAAAGAGGCTACTTTTGTACAAGCTCGAAACATTGTGAACCATTTACAA
AGAAGGCTTGGAAGACGCTCTTAAAAGAAGGCTTCGGGGAAAGTTGATGA
TGAAAGAATGCGACCAGCATTAAAAGATATTACATAGCGGGAACGCAAAT
AATGGTCATCAGAAGTTTATGTAAGATAACACAAGATAAAATAAAAAACA
ATGATGAAGATGTTAGAAGAACTTGTCTAATTAATAGAAGAGTGAATATC
AATGCAAACTATTACCAGCAGAACTAAACAACCGGCCGACGATCTAGAAA
AAGATTTTAAACATATGAGGACTTAAGGAAAAGCAAGAAGCAATGAACAG
TCATCTGTTTTATCACTCGTTAAAAAAACGAAGTATACATCGAAAATAAT
AGCAAGAGCAAGGATAATATGCCGTTTCGACGGACTTCAGATACCACAGA
ACATGTGAATACTACGGAGAGAATTAAGGAGTACTTGTGACGATTGGAAG
CAAGCATTTGACTAGCAGCAGATGTGTTTGGAGATATGTAGATTGAAGGA
AGATGTGAGAATTAAATCGGATTGCGGGATAAAGACGACTGTAAGATCTA
GAAAATGTATGCAAAAGATCGAGAAACATGTAGCGATCTGAAGCCTCTGG
AGGTGAAGTCGCACGAATAGTTACGAAGCAACGACGACCACGACGACAAC
ACGTTACCGATCCGAAGGCAACAGAATGCAATCCTTACAGACAACGACAC
ATGGTTACCAGACATCGACACACACAGCAGTCTACCATCACATTACATCA
CATCAAAATACACTCACATCACAAGGCGTGCAACAACCAAGTGTACGACA
GGGATAATGCAGAGGACTGAAGCCGAGTGAGGATGAAGATGAGTGGATGG
AGTGATGAGGGGGGTGATAGTAGCAATGGTTATTTCGTTCATGATTAGAA
AGCAAATGAGCAGATTAATGATGAGCATGTATATTTAGTAATAACGAGCA
GGTAGGGCAGGAAGAGTA
>muscle_58.fasta-1-1447
TGGATCAAAAGAGACTCCAACAGACAAAGACTGCAAGAATTAGGGAGAAA
TGTCAAGATTTAGGAAAGGATTCAAAGAATTACATGGCCATGTCATACAC
TGGAGCAGCAATGCATCGTTTAGGGACTACAGAAATTTTAAACAGGTTTT
ACTGGATGAACACAAGGATACTTTGAAAGATCAAAAAGTTGTGTAAAATA
TTGAAAGAAAAGTGTAAAAATGGTCAGAAGAGGTGATGACCGTTTTTCTC
TGTATGTTTTTCTGGAAAGTACGTGTAAGCTGATGGTAGAAGACGTACAA
AATAGATGCAAAGTATTCAAGAAAACACAAGCGTCAAATATCACGGACGT
TTTTGAAGATAACACAAGAATAGAATCATTAGCAGTTTTGTCCCTTTCGG
AGTTCATACTGTCATAGATCGGACCTAATTGCCCTGACTTAAAAAAGAGG
CTACTCTTGTACAAAGCTCGAAAAACATTGCGAACCATTTACAGAAGAAA
GGCTTAGAAGATGCCTTAAAGTGAGCTCGAGGGAATTAGTAAAACAATGC
GAACCTGCATTGGAAGATATGCACAATATGCAAAGTAAATAGCATCAATC
AGCAGTTATGCAAATATACGAAAATAAACTGAAAAGGATGATGAAAATGT
TAGAAAGACTTGTCTAAATAGTAGAAGAAGTGAACAGCAATGCAAAGATA
CAGACAGAACTGAACAAGAGACTAAAGACGATTTGAACATAAGACTAAGG
AAGGCAAGAAAGCAATGAACAAGTCCAGCTTATTTATCACTTGTAAGAAA
ACAAGTAATACATCGAAAAATAATAGCAAAACAAGGATAAGGATGCCGTT
TCAAATGAAAAAGTACCACAAAATATGTGAAATACTGCGGAGAGAAGTAA
ATGTACCCGTGACAGAATTGGAAGCCAAAGCATTTATTAACAGCAGAAGT
GTTGGAAGATATGTAATTGAAAGAAGATGTGAGAATTGGCCTCAGTTGGG
GATTAAGACGATTGCAAGCTTAAAGATGTGTGTGAAAAGATCAAGATATG
TCGAAACTAACCTGAAGTGAATCGCACGAAATAGTACAGAAAGCACACGA
CGACCACAACGACAACAACAACCGTTACCGATCCAAGGCAACAGAATGCA
ATCCTACAGACAACAGACACATGGGTTACACAGACATCGACACACAAGCA
CTCTACCATCACATCTACAATCACATCAAAATAACATGACATCACGAGGC
GTGCAAACCAACCAAGTGTACGACAGGGATGATGCGGAGACGTGAAGCCG
AGTGAAGGCTTGAGGTGAGCGGGTGGAATGTGATAAGGGGGGTGATAGAG
CAATGGTTATTTCGTTCATGATTAGAAGCAATGAGCAGGATTTAATGATG
AGCATGTATATTTAGTAATAAACGAGCAGGGTAGGGCAGGAAAGGTA
>muscle_59.fasta-3-1577
TGGATCAAAAGCGAGATTTCCCGACAGATAAAAAcTGCAAGGAATTAGGG
AGAAAGTGtCAAGATTTAGGAAGGATTCAAATCAGATTACGTGGCCATGT
CATACACTGGAGCAGCAATGCGATCGCTTAGGGACTACAGAGATTTTAAA
GCAGGTTTTACTGAATGAACACAAGGACACTTTGAAAGTCATGAAAAtTG
TGTAAAATATaTAAAAGAAAAGTGTAATAAATGGTCTAGAAGGGGTGATG
ACCGTTTCTCTTTTGTATGTGTCTTCCAAAACGCTACGTGTAAGCTGATG
GTAGATGATGTGCAAGATAGATGCAAAGTATTCGAAAAAAATATAAAAGC
TTCAGAGATCGTTGGATTTCTTAAAAATAACACGAATAACATAACAACAC
TAGGAAGAAACTGCCCATCCTGGCATACGTAtTGCAATAGATTTTCACCT
AATTGTCCAGATCTTACGAAAGGAGATAGTTGTACAAAAGATCAAAAAAC
ATTGTAAACCATTTATGAAAGAAAGGCCTTGGAAGACGCTCTCAAAGTAG
AGCTTCGAGGAAttaTgATtAAAATAAATGatAACCAGCATTGAAAGGAT
ATTGTACAATAGCGAAAAACGTAAATAATGCGTCAATCAGTGGCTTATGC
AAAGCTAACACCAAGGATAACCCTGGAAAGAGTGATGAGGATGCTAGAAA
GGAACTCTGTGAGAAATTAGTGAAAGAAGTGGAAGAACAGTGCAAAGCAT
TACCAACAGAATTAGGACAACCGGCAGCTGATCTAAAAAAGATTATAAGA
CATATGAGGAACTTAAGAAACGTGCAGAGGAAGCAATGAACAAATCCAGC
CTTGTTTTGTCACTCATTAAGAAAAACGAAAGTAATGTATCcAAAAGTAA
TAGCAAAAACAAGGATAAGAATGCCGTTTCAAACGGATTTCAAGATACCA
CAGAACATGTGAAAATACTACGAAGAGGAGTTAAGGATGTACTTGTGACA
GAATTGGAAGCCAAAGCATTTGATTTGGCAGCAGAAGTATTTGGAAGATA
TGTAGACTTGAAGAAAGATGTGAGAAATTGGAATCGGATTGCGGAATTAA
AGAGGATTGCGAAAAATTAAAAAATGTGTGTGGAAAAATTGAGAAGACAT
GTCGCGATCTGAAaGCCTCTGGAGGTGAAGTCGCATGAAACAGTGACAGA
AAGCACAACGACGACCACGACGACCACAACGACCGTTGCCGATCCGAAGG
CAACGGAATGCAAATCCTTACAGACAACAGACACATGGGTTACACAGACA
TCGACACACACAAGCACGTCTACCATCACATCTACGATTACATCAAAAAT
AACATTGACATCAACAAGGCGGTGCAAACCAACCAAGTGTACGACAGGGG
ATGATGCGGAGGACGTGAAACCGAATGAAGGATTGaAGATGAGCGGGTGG
AATGTGATGAGGGGGGTGATAGTAGCAATGGTTATTTCGTTCATGATTTA
GAAAGaAAATGAGCAGGATTTAATGATGAGCATGTATATTTAGTAAATAA
GCGAGCAGGGTAGGACAGGAAAGAGTA
>muscle_5.fasta-431-1584
TACTCTTTCCTGCCCTACCCTGCTCGTTTATTTACTAAATATACATGCTC
ATCATTAAATCTTGCTCATTTGCTTTCTAAATCATGAACGAAATAACCAT
TGCTACTATCACCCCCCTTATCACATTCCACCCGCTCACCCTCAAGCCTT
CACTTGGCTTCACGTCTTCTGCATCATCCCCTGTCGTACACTTGGTTGGT
TTGCACCGCCTTGTAGATGTGAGTGTTATTTTTGATGTAATTGTAGATGT
GATGGTAGATGTGCTTGTGTGTGTCGATGTCTGTGTAACCCATGTATCTG
TCGTCTGTAGGGATTTGCATTCTGTTGCCTTTGGATCGGTAACGGTTGTT
GTTGTCGTCGTGGTCGTCGTTGTGCTTTCTGTAACTATTTCGTGCGATTT
CACTTTCAGTGGTTTTAGTTTCGAACATACTCCTTGTATCTTTTCACACA
CATTTTCTAAGGCTTTGCAATCTTTCTTAATCCCACAATCCAAGGTCAAT
TTCTCACATCTTTCCTTCAAATCTACATATCTTCCTAATACTTCTGCTGT
CAAATCAAATGCTTTAGCTTCTAATTCTGTTACGGATACATCTTTAACTC
CTCTCCGCAGTATTTTTACATATTTTGTAGTATCTTTTTCATTTGAAACG
GCATTCTTATCCTTGTTCTTGCTATTATTTTTCGATGTATTACTTTCGTT
TTTCTTAACGAGTGATAAAACAAGATTGGACTTGTTCATTGCTTCTTTTG
CTTGTTCTTTAAGTTCTTTAAATACTTTAAAGTCGTCTTCTAAGTCTTTT
TCCAGTTGTTTTAGTTCTTCCGGTAATGTTTTACATTGTTCTTTCACTTC
TTCCACTAATTTTAGACAAAGATTCTTTCTAATATCTTTATCATCAGCCT
TTTTAGTTTTACTTTCGGCATTATCTTTGCATAAACTTCTGATTGATGCA
TTATTTACGTTTCCTGCTACTGTGCAATATTTTTCTAATGCAGATTCACA
TTTATCTTGACCACCTAATTTTCCTCGAAGCTCTACTTTGAGAGCGTCTT
CCAAGGCCTTTCTTTTGTAAAATGGTTCACAATGTTTTTCGAGCTTTGTA
CAAAGAGTAGCCTCTTTTTTAAGATCAGGGCAATTAGGTCCGAATCTATG
ACAGTATGAACTCCGAAAGGGACAAAAACTTGCTAATGATTCTATTCTTG
TGTTATCTTCAAAAACGTCCGTGATATTTGACGCTTGTGTATTTTCTTTG
AATACTTTGCATCTATTTTGTACGTCTTCTACCATCAGCTTACACGTACT
TTCCAGAAAAACACATACAAGAGAAAAACGGTCATCACCTCTTCTAGACC
ATTTATTACACTTTTCTTTCAAATATTTTACACAACTTTTTTGATCTTTC
AAAGTATCCTTGTGTTCATCCAGTAAAACCTGTTTTAAAATTTCTGTAGT
CCCTAAACGATTGCATTGCTGCTCCAGTGTATGACATGGCCATGTAATTT
CTTTTGAATCCTTTCCTAAATCTTGACATTTTCTCCCTAATTCTTTGCAG
TCTTTGTCTGTCGGAAAATCTCTCTTTTGATCCA
>muscle_60.fasta-1-1577
TGGATCAAAAGAGAGACTTTCCCAACAGACAAAGACTGCAAAGAATTAGG
GAGAAAATGCCAAGATTTAGGAAAGGATTCAAAAGAATTACATGGCCATG
TCATACACTGGAGCAGCAATGCAATCGCTTAGGGACTACAGAAATTTTAA
AACAGGTTTTATTGGATGAACACAAGGATACTTTGAAAACTCATGAAAAC
TGTGTAAAATATTTAAAAGAAAATGTAATAAATGGTCTAGAAGAGGCGAT
GACCGTTTCTCTTTTGTATGTGTCTTCCAAAACGCTACGTGTAAGCTGAT
GGTAAAGACGTACAAGATAGATGAAAGTATTCGAAAAAAATATAGCAAGC
GTCAGATATCGTATGATTCTTGAAAAAATAACACAAATAAAAACAAATCA
GCTAAAGTATTTGTCCCTCTTGGCATCATACTGCAATAGATTTTCGACCT
AATTGTCCTGATCTTACAAAGGAGACTATCTTGTACAAAATCTAGAAAAC
ATTGTGAACCATTTTATAAAAGAAAGGCCTTGGAAGATGCTCTCAAAGTA
GAGCTTCGAGGAAAATTAGTGATAAACTAAATGTGAACCTGCATTGAAAA
GATATTGCACAAGTAGTGGAAACGTAAATAATGCATCATCAGAGTTTATG
CAAAAGATAATCAAGGTAAAATAAAAACTGAAAGATGATAAAGTGTTAGA
AAGAAGCTTTGTCTAAAATTAGTGGAAGAAGTGAAAGAGCAATGTGAAGA
CATTACCAGCAGAACTGAAGCATGGAAAAGATCTAGAAAAGATGTTAAAA
CATATAAGACTTAAGAAGAAAGCAAAGAAAGCAATGAACAAGTCCAATCT
TGTTTTATCACTCGTTAAGAAAAACGAAAGTAATACATCGAAAAATAATA
GCAAAAAACAAACAAGGATAAGATGCCGTTTCAAATAGATAAAGATACCA
CAAACATGTGAAAATACTACGGAGAGAGTTAAAATGTACCGTAACAGAAT
TGAAGCCAAAGCATTTGATTTAGCAGCAGAAGTGTTTGGAAGATATGTAG
ATTGAAGAAAGATGTGAGAAATTGGCCTCAGATTGCGGGATTAAAGACGA
TTGTGATGAGTCTTAAAAGATGTGTGTGAAAAGATTGAGAAGACATGTTC
GTGATCTGAAGCCTCTGAGGTGAAAGTTCGCACGAAATAGTTCACAGAAA
GCACAAACGACGACCAAACGACCAACAACAACCGTTACCGATCCGAAGGC
AACAGAATGCAAATCCTTACAGACAACAGACACATTGGGTTACACAGACA
TCGACACACCAAGCACGTCTACCATCACATCTACAATTACATCAAAAATA
ACACTCACATCAAGAGGCGGATGCAAACCAACCAAGTGTACGACAGGGGA
TGATGCAGAGACGTGAAACCAAGTGAAGGCTTGAGGTGAGCGGGTGGAAT
GTGATAAGGGGGGTGATAGTAGCAATGGTTATTTCGTTCAATGATTTTAG
AAAAGCAAATGAGCAAGATTTAATGATGAGCATGTATATTTAGTAAATAA
ACGAGCAGGGTAGGACAGGAAAGAGTA
>muscle_61.fasta-1-1610
TGGGGATCAAAAGCGAGATTTTCCGACAGACAAAGACTGGCAAAAGAATT
AGGGAGAAAATGCCAAGATTTAGGAGAGGATTCAAAAGAAATTACGTGGC
CATGTCATACACTGGAGCAGCAATGCAATCGCCTGGGGACTACAGAAATT
TTAAAGCAAGGTTTTATTGGATGAACACAAGGATACTTGAAAACTCATGA
AAACTGTGTAACATATCTAAAAGAAAAATGTAATAAATGGTCTAGAAGAG
GCGATAACCGTTTCTCTTTTGTATGTGTCTTCCAAACGCTACATGTGAGC
TGATGGTAAACAGACGTACAAGACAGATGTAAAGTATTCGAAAAAAATAT
AGAGGTTGCAGAGATCGTTGAATTTCTTAAAAATAACACAAATAACATAA
CAACACTGGAAAGAAACTGTCCCCCCTGGCATACGTATTGCAATAAATTT
TTCGCCTAATTGTCCAGGTCTTACGAAAGAGGATAGTTGTACAAAAATCA
AGAAGCATTGTGAGCCGTTCTATAAAAGAAAGGCCTTGGAAGATGCTCTC
AAAGTAGAGCTTCAAGGAAAATTGACTGATAAATCTAAATGTGAACCTGC
ATTGAAAAGATATTGTACAGTAGCGGGAAACGTAAATAATGAATCGTATC
AAAAGTTTATGCAAAGCTAACACCAAGGATAACCCTAAAAACGAGCACAA
AGATGCTAAAAGGAGCTTTGTAAGAAATTAATGGAAGAAGTAAAAGAACA
ATGCGAAACATACCAGCAGAATATAGACGGAGCAGGAACAAATCTAGAAA
AAGATGTTAAAGACATATAGAGGAACTTAAGAAGAGGCAAAGAAAGCAAT
GAACAAGTCTAAGCTTGTTTTATCACTCGTTAAGAAAGACGAAAGTAATA
CACCATAATAAATAATAGCAAAAACAAGGATAAGAATGCCGTTTCAAACG
ATTTCAAGATACCACAGACATGTGAAAATACTACGGAGAGGAGTTAAGGA
GGCACTTGTAACAGAATCTGAAGCCAAGGCATTTGACCTAGGCAGCAGAT
GTGTTTGGAAGATATTAGATTTGAAGGAAAGATGTAATAAATTGACATCA
GATTGCAGATTTAAAGGAAGATTGCAAAGACATTAAGAGAAGTGATGTGC
AACAAGATTAAGAAGACATTGTCGTGCATCTGAAGCCTCTGGAGGTGAAG
CCACACGAAACAGTGACAGAAAGATACAACGACGACCACGACAGACAACA
ACAACCGTTGCCGATCCGGCAAGGCAACAGGAATGCAAATCCTTACAGAC
AACAGATCACATGGGTTACACAGACATCGGCACACACAAGCACGATCTAC
CATCACATCTACGATCACATCAAAAATAACACTCACATCAACAAGGCGAT
GCAAACCAACCAAGGTGTACGACAGGGGATCGATACAGAGGACGTGAAAC
CGAATGAGGGATGAAGATGAGTGGATGGAGTGTGATGAGGGGGGTGATAG
TAGGCAATGGTTATTTCGTTCATGATTTAGAAAAGCAAATGAATGCAAGA
TTTAATGAGAGTCATGTATATTTTAGTAAATAAACGAGCAGGGTAGGGCA
GGAAAGAGTA
>muscle_62.fasta-2-1555
TGGATCAAAGCGAGATTTcCCGACAGATAAAGACTGCAAGGAATTAGGGA
AAAATGCCAAGATTTAGGAAAGGATTCAAAAGAAATaactgGCCATGTCA
TACACTAGAGCAGCAATGCAATCGTTTAGGGACTACAGAAATCTTGAAGC
aGGTCTTACTGGATGAACACAAGGATACTTTGAAAACTCATGaAAACTGT
GCAACATATCTaAAAGAAAAGTGTAATAAATGGTCTAGAAGAGGCAATGA
CCGTTTCTCTTTTGTATGTGTCTTCCAAAACGCTACGTGTGAGCTGATGG
TAAAGACGTACAGATAGGTGCAAAGTATTCAAAGAAAATATAGAGAATTC
AAAAATCATTGGATTTCTTAAAAtaAaccgGGgaAAATAACAAGATTggc
AATATTtCCATTTtGGaaCCATATTGTGACAAATTTTCACCTAATTGTCT
AGATCTaagAAGAAAATACTCTTTGTACaAAGATCAAGAAGCATTGTGAG
CCGTTCTATAAAGAAAGGCCTTGGAAGATGCTCTCAAAGTAGAGCTTCAA
GGAAAATTAGGTGATCAaaataAATGCAATTTGGCACTAAAAGGATATTG
TACACAATTAGAAAAATTAAATAATGAATCTATCAAAAGTTTATGCAAAG
CTAACACCaAAGATAACCCTAAAAGAGCAGCggAGATGCTAAAAAGGaAC
TCTGTGAGAAATTAGTGGAAGAAGTAAAGAGCAATGCGAGACATTACCaG
CAGAACTAAAACaACCGGCAGACGATCTAGAAAAGATGTTAAGACATATG
AGGAACTTAAGGAAGAGGCAAAGAAGCAATGAACAAGTCCAtCtTttgTT
TATCACTCGTaAaaAAagaGAAATAATACAtCGAAAAATAATAGCAAgAa
CgAgGATAAGAATGaCGTTTCAAATGaAAAAGATGCCACAAAACATGTGA
AAATACTaCGGAGAGGAGTTAAGGATGTAtTAGTAACAGAATTAgGAAGC
CAAGGCGtTTTGAcTTAGtAGCAGAAGTATTTGAAGATATGTAGATTTAA
AGGAGAaatggagAgAAtTgGaATCtGAcTGTGGGATTAAGAAAGAcggg
AAAGTTAAAagAaGTgTGaAAAAgaaTTAATAaGCATGTccAtaTGAAAC
CaCTGagGTGAAGTCGCACGAAATAGTCACAGAAAGCACAACgACGACCA
CGACGACAACAACACCGTTACCGATCggAAGGCAACAGAATGCAAATCCt
TACAGACaACAGATACATGGGTTACACAGACATCGACACACACAAGCACg
TCTACtATCACATttACagactcatccAAAAaAgCATTgACATCAACGAG
GCGATGCAAACCAACCAGTGTACGACAGGGATGATGCaGAAGACGTGAAa
CCAAGTGAAGGCTTGAGGGTGAGCGGGTGGAATGTGAagAgGGgGTGATA
GTAGCAATGGtTATTCGTTCATGATTTAGAAGCAAATGAGCAaggtTTaA
tggatAGCATGTattTTaatttgATaAgCaAGCAGGGTAGaacaaGgAAg
GAGTA
>muscle_63.fasta-5-1587
TGGATCAAAAGCGAGATTTTCCGACAGATAAAGACTGCAAGGAATTAGGG
AAAAAATGCCAAGATTTAGGAAAGGATTCAAAAGAAATTACGTGGCCATG
TCATACACTAGAGCAGCAATGCAATCGTTTAGGGACTACAGAAATCTTGA
AGCAGGTCTTACTGGATGAACACAAGGATACTTTGAAAACTCATGAAAAC
TGTGCAACATATCTAAAAGAAAAGTGTAATAAATGGTCTAGAAGAGGCAA
TGACCGTTTCTCTTTTGTATGTGTCTTCCAAAACGCTACGTGTGAGCTGA
TGGTAAAAGACGTACAAGATAGGTGCAAAGTATTCAAAGAAATATATAGG
AATTCAAAAATCATTGGATTTCTTAAAAATAACACGGGTAAAATAACAAG
ATTAGCAAATATTTGCCCATTTTGGGACCCATATTGTGACAAATTTTCAC
CTAATTGTCTAGATCTTACGAAAGAAAATACTCTTTGTACAAAGATCAAG
AAGCATTGTGAGCCGTTCTATAAAAGAAAGGCCTTGGAAGATGCTCTCAA
AGTAGAGCTTCAAGGAAAATTAGGTGATCAAGATAAATGTCAATTTGGCA
CTAAAAGGATATTGTACACAATTAGAAAAATTAAATAATGAATCTATCAA
AAGTTTATGCAAAGCTAACACCAAAGATAACCCTAAAAAGAGCAGCGAAG
ATGCTAAAAAGGAACTCTGTGAGAAATTAGTGAAAGAAGTGAAAGAGCAG
TGCGAGACATTACCAGCAGAACTAAGACAACCGGCAGCTGATCTAAAAAA
AGATTATAAGACATATGAGGAACTTAAGAAACGTGCAGAGGAAGCAATGA
ACAAGTCCAGCCTTGTTTTGTCACTCATTAAGAAAACGGAAAGTAATATC
CAAAAAGTAATAGCAAAAACAAGGATAAGAATGCCGTTTCAAACGGATTC
AAGATACCACAGAACATGTGAAAATACTACGAAGAGGAGTTAAGGATGTA
CTTGTGACAGAATTTGGAAGCCAAAGCATTTGATTTGGCAGCAGAAGTAT
TTGGAAGATATGTAGACTTGAAAGAAAGATGTGAGAAATTGGAATCGGAT
TGCGGGATTAAAGAGGATTGCGAAAAATTAAAAAATGTGTGTGGAAAAAT
TGAGAAGACATGTCGCGATCTGAAGCCTCTGGAGGTGAAGTCGCATGAAA
CAGTGACAGAAAGCACAACGACGACCACGACGACCACAACGACCGTTGCC
GATCCGAAGGCAACGGAATGCAAATCCTTACAGACAACAGACACATGGGT
TACACAGACATCGACACACACAAGCACGTCTACCATCACATCTACGATTA
CATCAAAAATAACATTGACATCAACAAGGCGGTGCAAACCAACCAAGTGT
ACGACAGGGGATGATGCAGAGGACGTGAAACCGAATGAGGGATTGAAGAT
GAGTGGGTGGAATGTGATGAGGGGGGTGATAGTAGCAATGGTTATTTCGT
TCATGATTTAGAAAGAAAATGAGCAGGATTTAATGATGAGCATGTATATT
TAGTAAATAAACGAGCAGGGTAGGACAGGAAAGAGTA
>muscle_64.fasta-4-1606
tGGATCAAaAccggactgcttatcagCcTcGAcAaggTgAtgaTCaGACA
TActATGACAGcAAAGgGTAGGAGAGAAAATGcCAAGACTTTGGAGAAGG
ATTCAAAAGAAATTACGTGGCCATGTCATACACTGGAGCAGCAATGCGAT
CGCTTAGGGACTACAGAAATCTTGAAGCAGGTTTTACTGGATGAACACAA
GGATACTTTGAAAGATCAAGAAAGTTGTGTAAAATATCTAAAAGAAAAGT
GTAATAAATGGTCTAGAAGAGGCGATAACCGTTTTTCTTTTGTATGTGTT
TTCCAAAACGCTACGTGCAAGCTGATGGTAGGTGATGTACAAAATAGGTG
TGAAGTATTTGAAGAGAATATAAAAGCTTCAGAGATCAATGACATTTTTT
AAAAATAAGACAACAATAGCATCATTAGCAAGATTATGTCCCTTTTTGGA
CCCATACTGTCATAGATTTGAACCTAATTGCCCTAATCTTAAGAAAGGGA
AAACTTTTTGTCAAAACTCAAGAAGCATTGTGAACCATATTACAAAAGAA
AGGCCTTGGAAGACGCTCTCAAAGTGGAGCTTCGAGGAAAATTAGGTGGT
CAAGATAAATGTGAATCTGCATTAGAAAAATATTGCACAGTAGCAGGAAA
CGTAAATAATGCATCAATCAGAAGTTTATGCAAAGATAATGCCGAAAGTA
AAACTAAAAAGGCTGATGATAAAGATGTTAGAAAGAATCTTTGTCTAAAA
TTAGTGGAAGAAGTGAAAGAACAATGTAAAACATTACCGGAAGAACTAAA
ACAACTGGAAAAAGACTTAGAAGACGACTTTAAAGTATTTAAAGAACTTA
AAGAACAAGCAAAAGAAGCAATGAACAAGTCCAATCTTGTTTTATCACTC
GTTAAGAAAAACGAAAGTAATACATCGAAAAATAATAGCAAGAGCAAGGA
TAAGAATGCTGTTTCAAATGAAAAAATACCACAGAACATGTAAAAATACT
ACGAAGAGAAGTTAAGAATGTACTTGTGACAGAATTAGAAGTCAAAGCAT
TTGATTTAGCAGCAGAAGTATTAGGAAGATATATAGATTTGAAGGAAAGA
TGCGAGAAATTGACCTTGGATTGCGGAATTAAAGACGATTGCGATGGTTT
AAAAGGTGTGTGTGGAAAGATTAAGAAGAAATGTCGCGAATTTGAAGCCT
CTGGAGGTGAAGTCGCACGAAATAGTCACAGAAAGCACAATAACGACCAC
GACGACAACAACAACCTTACCGATCCGAAGGCAACAGAACGCAAATCTTT
ACAGACAACAGACACATGGGTTACACAGACATCGACACACACAAGCACGT
CTACCATCACATCTACGATTACATCAAAAATAACACTCACATCAACGAGG
CGGTGCAAACCAACCAAGTGTACGACAGGGGATGATGCAGAAGACGTGAA
GCCAAGTGAAGGCTTGAGGGTGAGCGGGTGGAATGTGATGAGGGGGGTGA
TAGTAGCAATGGTTATTTCGTTCATGATTTAGAAAGCAAATGAGCAAGAT
TTAATGATGAGCATGTATATTTAGTAAATAAACGAGCAGGGTAGGACAGG
AAGaAg
>muscle_65.fasta-180-1584
TACTCTTTCCTGCCCTACCCTGCTCGTTTATTTACTAAATATACATGCTC
ATCATTAAATCTTGCTCATTTGCTTTCTAAATCATGAACGAAATAACCAT
TGCTACTATCACCCCCCTTATCACATTCCACCCGCTCACCCTCAAGCCTT
CACTTGGCTTCACGTCTTCTGCATCATCCCCTGTCGTACACTTGGTTGGT
TTGCACCGCCTTGTAGATGTGAGTGTTATTTTTGATGTAATTGTAGATGT
GATGGTAGATGTGCTTGTGTGTGTCGATGTCTGTGTAACCCATGTATCTG
TCGTCTGTAGGGATTTGCATTCTGTTGCCTTTGGATCGGTAACGGTTGTT
GTTGTCGTCGTGGTCGTCGTTGTGCTTTCTGTAACTATTTCGTGCGATTT
CACTTTCAGTGGTTTTAGTTTCGAACATACTCCTTGTATCTTTTCACACA
CATTTTCTAAGGCTTTGCAATCTTTCTTAATCCCACAATCCAAGGTCAAT
TTCTCACATCTTTCCTTCAAATCTACATATCTTCCTAATACTTCTGCTGT
CAAATCAAATGCTTTAGCTTCTAATTCTGTTACGGATACATCTTTAACTC
CTCTCCGCAGTATTTTTACATATTTTGTAGTATCTTTTTCATTTGAAACG
GCATTCTTATCCTTGTTCTTGCTATTATTTTTCGATGTATTACTTTCGTT
TTTCTTAACGAGTGATAAAACAAGATTGGACTTGTTCATTGCTTCTTTTG
CTTGTTCTTTAAGTTCTTTAAATACTTTAAAGTCGTCTTCTAAGTCTTTT
TCCAGTTGTTTTAGTTCTTCCGGTAATGTTTTACATTGTTCTTTCACTTC
TTCCACTAATTTTAGACAAAGATTCTTTCTAATATCTTTATCATCAGCCT
TTTTAGTTTTACTTTCGGCATTATCTTTGCATAAACTTCTGATTGATGCA
TTATTTACGTTTCCTGCTACTGTGCAATATTTTTCTAATGCAGATTCACA
TTTATCTTGACCACCTAATTTTCCTCGAAGCTCTACTTTGAGAGCGTCTT
CCAAGGCCTTTCTTTTGTAAAATGGTTCACAATGTTTTTCGAGCTTTGTA
CAAAGAGTAGCCTCTTTTTTAAGATCAGGGCAATTAGGTCCGAATCTATG
ACAGTATGAACTCCGAAAGGGACAAAAACTTGCTAATGATTCTATTCTTG
TGTTATCTTCAAAAACGTCCGTGATATTTGACGCTTGTGTATTTTCTTTG
AATACTTTGCATCTATTTTGTACGTCTTCTACCATCAGCTTACACGTACT
TTCCAGAAAAACACATACAAGAGAAAAACGGTCATCACCTCTTCTAGACC
ATTTATTACACTTTTCTTTCAAATATTTTACACAACTTTTTTGATCTTTC
AAAGTATCCTTGTGTTCATCCAGTAAAACCTGTTTTAAAATTTCTGTAGT
CCCTAAACGATTGCATTGCTGCTCCAGTGTATGACATGGCCATGTAATTT
CTTTTGAATCCTTTCCTAAATCTTGACATTTTCTCCCTAATTCTTTGCAG
TCTTTGTCTGTCGGAAAATCTCTCTTTTGATCCA
>muscle_66.fasta-2-1492
ttGATCAAAAGCGAGAtTTcCCaACAGACAAAGACTGCAAggAaTagGaA
aaAAGTGTGAAGCTTTAAGAAaGgaTccAAatcAAaTGAATGGCCGTGTC
GTACACTGAGCAGCAATGTAATCGTTTAGGaACTACAGAAATTTTAAAAC
AGATTTACTGAATGAACACAAGGATACTTTGAAAAcTCATGAAAACTGTG
TAACATATCTAAAAGAAAGTGTAATAAATGGTCCAGAAGAGGAGACGACC
GTTTCTTTTTGTATGTGTTTTTCAAACGCTACATGTGAGCTGATGGTAAA
AGACGTACAAGATAGGTGCAAAGTATTCAAGAAAATATAGAGGTTGCAGA
GATCGTTGATTTTCTTAAAAATAACACGAATAACATAACAACACTGGAAA
GAAACTGTCCCTCCTGGCATACGTATTGCAATAGATTTTCATCTAATTGT
CCAGATCTTACTAAAGGAGATACTTGTAAAAAAaTAAAAACATTGTAAAC
CATTTTATGAAAGAAgGCCTTGGAAGACGCTCTCAAGCGGAGCTTCGAGa
AAGCTAAGTGATGGAAAGGAATGCGAACCAGCATTGAAAGGATATTGTAC
AATAGCGaAAAACGTAAATAATGCGTCAATCAGTGGCTTATGCAAAGCTA
GCACCAAAGATAACTCTGGAAGAGTGATGAGGATGCTAGAAAGGAACTCT
GTGAGAAaTagttaAAGAAGTGgAAGAACAtttaAAaCATTACCaAcAGA
AtTAGaACAACtGGaAaCtGAttTAgAAaAgaattTtAgAgtatTgAGgA
ccTaAAGAAaaGtgcAgaGAAGCAATGAACAAGTCCAaTCTTGTTTTGTC
ACTCgTTAAGAAAAacaAAGTAATgtATCaAAAgTAATAGCAAaAACAAG
GATAAGAATGCgtTTtcAAatGAttTcAAGATAccACAaAAcATGTgAAA
ATACTgCGGAGAGGAGTTAAgGATGTATCCGTAACAGAATTAGAAGCtAA
AGCATTTGATTTGgCAGCAGAAGTATTaGGAAGATATGTAGATTTGAAGG
AAGATGTGAGaAATTGGAattGGATTGcGGGATTAAaaAgGATgcaaata
aaatggatagttagagtgctagctggggagtgcgtcacaagccacgacga
ccaaaaaccgttaccgccgaacaaaTGCAAAgCCTTACAGACaACAGAtA
CATGGGTTcACAGACATCGACACAcACcAGCACGTCTACCATCACATCTA
CGATTACATCAAAAATAACACTCACATCAACGAGGCGTTGCAAACCAACC
AAGTGTACGACAGGGATGATGCAGAGGACGTGAAGCCGAGTGAGGGATTG
AAGATGAGTGGGTGGAGCGTGATGAgGGGGGTGATATTAGCAATGATGAT
TTCGTTCATGATTTAaAAAGCAAATGAgCAAAATTTAATGAtGAGCATGT
ATATTTAGTAAATAAACGaGCAGGGTAGGACAGGAAAGAGTa
>muscle_67.fasta-2-1551
tGGATCAAAAGAGAGATTTCCGACAGACAAAGATTGCAAGGAATTAGGAA
GAAAGTGTGAAGCTTTAGGAAAGGATTCAAATCAGATTCAATGGCCATGT
CATACGCTAAAGCAACAgTGTGATCGCTTgGGGACTACAGAAATCTTGAA
gCAGGTTTTACTGAATGAACACAAGGATACTTTGAAACTCATGAAAACTG
TGcAACATATTTAAAGGaAAAgTGTcATAAATGGTCTAGAAGGGtGATaA
tCGTTTCTCTTTTGTATGTGTCTTCCAAAACGCTACGTGTgAACTGATGg
TAGAAGACGTACAAAataaaTGCAAAaTATTCGAAAAAAatTAGAgGcTT
CAGAGATcggTGAATTTCtagAAAATaacgAtAtcAaAAcAgaACttGAA
acAAACTGTCCttcctgcatAcATACTGCAATAGATTTCACCTAATTGTC
CAGAcCTTACGAAAAAAGATACTCTTTGTACAAggtTtAAAcATGTAAGC
CATTcTAtGAAAGAAAGGCCTTGGAAgACGCTCTtaAAGTAGAGCTTCGg
GaAAgctTGAATGATGAAAAgAAATGtgctgCAGCATTAAAAGATATTGT
ACAATAGCGGgaAAaCGCAAATAAtGcggtagTCAGAAGTTTATGTAAAG
aTAaCACtcAaggTAaacAaAAAAAgccTGAtGAAgAtgTaGAAGAAGCT
TTGCTAAAATTAATAGAAGAGGTGAAtAtCAATGCAAtATTACCAGCAGA
ACTAAAACAACCGGCAGACGATCTAGAAAAAGATgTTAAAACATAtGAGG
ACTTAAGGAAGGCAAAGAAAGCAATGAACAAGTCCAttTgtTTTATCACT
CGTTAAAAAAcagaAAaTAATACATCGaAAAATAATAGCAAGAGCAAGGA
TAATAATGCCGTTcggAccGaatTCAAGATACCACAGAACATGTGaAAAT
ACTACGGAGAGGAATTAAGGATGTACTTGTGACAGAATTGGAAGCCaAGG
CATTTGACCTAGCAGCAGATGTGTTGGAAGATATGTAGATTTGAAGGAAA
GAtGTGAGAAATTAAAATCGGATTGCGGGATTAAAGACGACTGcgtAaAg
aTatAAAATGTATGCAAAAaaacgaaaAAaAcaTggCGATCTGAAGCCTC
TGGAGGTGAAGTCGCACGAAATAGTTACAGaAAGCACAACGACGACCACG
ACGACAACAACCGTTACCGATCCGAAgGCAACAGAATGCAAATCTTACAG
ACAACAGACACATGGGTTACACAGACATCGACACACACAGCACGTCTACC
ATCACATCTACaATcACATCAAAATAACAcTgACATCAACAAGGCGgTGC
aAACCAACCAAGTGTACGACAGGGGATgATGCAGAGGACGTGAAGCCGAG
TGAgGGATTGAAGATGAGTGGgTGGAgcGTGATGAgGGGGGTGATAGTAG
CAATGgaaaTTcctTAATGATTTAAAAAGcAAATGAgtagGATTTAATGA
TGAGCATGTATAtTTAGTAAATAAACGAGCAGGGTAGGaCAGGAAAGAGT
A
>muscle_68.fasta-1-1522
TGGATCAAAAGAGAGATTTTCCGACAGATAAAATTGCAAGGATGGAGAAA
GTGTGAAGTTTAGGAAAGGATTCAATCAGATTCATGGCCATGTCATACGC
TAAGCAAGCAATGCGATCGCTTAGGGACTACAGAGATCTTAAGACAGGTT
TTACTAGATGAACACAAGATACTTGAAAGATGAAAAGTGTGTAAAAAATA
TAAAGAAAAGTGTATAAATGGTCTAGAAGGGGCGATGACCGTTTCTCTTT
TTGTATGTGTTTCCAAAACGCTACGTGTAAGCTGATGATAGAAGACGTGA
CAAGATAGTGTGAAAGTATTCGAAAAAAAAATGTACAAACTCAAGATCAG
GGATTTCTTAGAAATAATACATAAAATAATCATTAGGCAAGATTTTGCCC
TTTTGGGTCATATTGTAACATTTCACCTAATTGTCCTGACCTTAACAAAG
GGATACTTGTACAAAAGATTAAAAACATTGTAAACCATTTTACAAAGAAA
GGCCTGGGAAGACGCTCTCAAAGTAGAGCTTCAGGGAAGTTAAGTAAAAG
AAATGCGAACCAGCATTGAAAGATATTGTACAATAGCGGAAAACGTAAAT
AATGCGTCATCAGTGCTTATGCAAAGCTAACACCAGATAACTCTGGAAAG
AGTGATGAGGATGCTAGAAGAAGCTCTGTGAGAAATTATGAAAGAGTGGA
AGATCAGTGCAAACATTACCAGCAGATAGACACCGGCAGCTGATCTAAAA
AAAGATTTTAAAACATATGAGGACTTAAGAAAGGCAAGAGAAGCAATGAA
CAATCCAGCTTGTTTGTCACTCGTTAAGAAAAAACGAAAGTAATGCATCA
AAAATAATAGCAAAAGCAAGGATAATAATGCCGTTTCGAACGGATTCAAG
ATACCACAGAACATGTGAAAATACTACGAAGAGGAGTAAGGATGTACTTG
TGACAGAATTGGAAGCCAAGCATTTGACTTGCAGCAGAAGTGTTTGGAAG
ATATGTAGATTGAAAGAAAGATGTGAGAAATTGAAATCGGATTGCGGGAT
TAAAGACGATTGCGAAGATTAAAAATGTGTGTGGAAAAGATTGAGAAGAC
ATGTCGCGATCTGAAGCTCTGGAGGTGAAGTCGCACGAAAATAGTCACAG
AAGCACAACGACGACCACAACGACCAACAATAACCGTTACCGATCCGAAG
GCAACGGAATGCAAATCCTTACAGACAACAGACACATGGGTTTACAGACA
TCGACACACACAAGCACGTCTACCATCACATCTACGATTACATCAAAAAT
AACATTGACATCAACGAGGCGATGCAAACCAACCAAGTGTACGACAGGGG
ATGATGCGGAGACGTGAAAACCGAATGAGGCTTGAGATGAGCGGTGGAAT
GTGATGAGGGGGGTGATAGTAGCAATAGTTATTTCGTTCATGATTTAGAA
GAAATGAGCAGGATTTAATGATGAGCATGTATATTTAGTAAAATAAACGA
GCAGGGTAGGACAGGAAGAGTA
>muscle_69.fasta-1-1484
TGGATCAAAGGAGACTTTCCGACAGATAAAGACTGCAAGGAATTAGGAAA
AATGCCAAGATTTAGAAGGATTCAAAGAAATTACGTGGCATGTCATACAC
TAGAGCAGCAATGCAATCGTTTAGGGACTACAGAAATCTTGAAGCAGGTC
TTACTGGATGACACAAGGATACTTTGAAAACTCATGAAATGTGCAACATA
TCTAAAAGAAAAGTGTAATAATGGTCTAGAAGAGGCAATGACCGTTTCTC
TTTCGTATGTGTCTTCAAAACGCTACGTGTGAGCTGATGGTAAAAGACGT
ACAAGATAGGTGCAAAGTATTCAAGAAATATAGAGAATTCAAAATCATGG
ATTCTTAAAATAACACGGGTAAAATACAAGATTAGCATATTTGCCCATTT
TGGGACCCATATTGTGACAAATTTTCCCTAATTGTCTAGATCTTACGAAA
GAAAATACTCTTTGTACAAAGATCAAGAAGCATTGTGAGCCGTTCTATAA
AAGAAGGCCTTGAAGATGCTCTCAAAGTAGAGCTTCAGGAATTAGTGATC
AAGATAAATGCAATTTGGCACTAAAGGATATTGTACACAATTAGAAAATT
AAATAATGAATCTATCAAAAGTTTATGCAAGCTAACACCAAGATAACCCT
AAAAGAGCAGCGAAGATGCTAAAGGAACTCTGTGAGAAATTAGTGGAAGA
GTAAAGAGCAATGCGAGACATTACAGCAGAACTAAAACAACGGCAGACGA
TCTAGAAAAGATGTTAAGACATATGAGGAACTTAAGGAAGAGGCAAAGAA
GCAATGACAAGTCCAGCCTTGTTTTATCACTCGTTAAGAAGACGGAATAA
TAACCGAAATAATAGCAAAGCGAAGATAAGAATGACGTTTCAATGAAAAA
TGCACAAACATGTAAAATACTACGAGAGGAGTTAAGATGTATTAGTACAG
AATTAGAAGCCAAGGCGTTTGACTTAGCAGCAGAAGTATTGAAGATATGT
AGATTTAAAGGAGAGATGCAAAAATTGGAATCAGACTGTGGATTAAGAAG
ACTGCGAAAAGTTAGAAGTATGCAAAAGATTAATAAGCATGTCAAATTTG
AAACCTCTGAGTGAAGTCGCACGAAATAGTCACAGAAAGCACAACAACGA
CCACGACGACAACAACGACCGTACCGATCCGAAGGCAACAGAATGCAATC
CTTACAGACAACAGATACATGGTTACAGACATCGACACACACAAGCACGT
CTACATCACATCTACGATTACATCAAAATAACACTCACATCAACGAGGCG
TTGCAAACAACCAGTTACGACAGGGATGATGCAGAGGACGTGAAGCGAGT
GAGATTGAGATGAGTGGTGAGCGTGATGAGGGGGTGATATTGCAATGATG
ATTTCGTTCATGATTTAGAAAGCAAATGAGCAAAATTAATGATGACATGT
ATATTAGTAATACGAGCAGGGTGGCAGGAGAGTA
>muscle_6.fasta-587-1593
TGGATCAAAAGCGAGATTTTCCGACAGACAAAGACTGCAAAGAATTAGGG
AGAAAATGCCAAGATTTAGGAGAGGATTCAAAAGAAATTACGTGGCCATG
TCATACACTGGAGCAGCAATGCAATCGCCTGGGGACTACAGAAATTTTAA
AGCAGGTTTTATTGGATGAACACAAGGATACTTTGAAAACTCATGAAAAC
TGTGTAACATATCTAAAAGAAAAATGTAATAAATGGTCTAGAAGAGGCGA
TAACCGTTTCTCTTTTGTATGTGTCTTCCAAAACGCTACATGTGAGCTGA
TGGTAAAAGACGTACAAGACAGATGTAAAGTATTCGAAAAAAATATAGAG
GTTGCAGAGATCGTTGAATTTCTTAAAAATAACACAAATAACATAACAAC
ACTGGAAAGAAACTGTCCCCCCTGGCATACGTATTGCAATAAATTTTCGC
CTAATTGTCCAGGTCTTACGAAAGAGGATAGTTGTACAAAAATCAAGAAG
CATTGTGAGCCGTTCTATAAAAGAAAGGCCTTGGAAGATGCTCTCAAAGT
AGAGCTTCAAGGAAAATTGACTGATAAATCTAAATGTGAACCTGCATTGA
AAAGATATTGTACAGTAGCGGGAAACGTAAATAATGTGTCTATCAAAAGT
TTATGCAAAGATAGCACTCAAGGTAACAATAAAAAACCTGAGGACAAAGT
GGTAGAAGAGCTTTGTAAGAAATTAATGGAAGAAGTAAAAGAGCAATGTG
AGACATTACCAGCAGAATTAACGGAGCTGGAAAAAAATCTAGAAAAAGAT
GTTAAAACATATAAAGAACTTAAGAAAGAAGCAAAAAAAGCAATGAACAA
GTCTAATCTTGTTTTATCACTCGTTAAGAAAAACGAAAGTAATACATCAA
AAAATAATAGAAATAATAACAAAAACAAGGATAAGAATGCCGTTTCAAAT
AGATTTCAAGATACCACAGAACATGTGAAAATACTACGGAGAGGAGTTAA
GGAGGCACTTGTAACAGAATCTGAAGCCAAGGCATTTGACCTAGCAGCAG
ATGTGTTTGGAAGATATCTAGATTTGAAGGAAAGATGTAATAAATTGACC
TCAGATTGCGGGATTAAAGAAGATTGCGATGGTCTAAAAGAAGTGTGTGG
AAAGATTGAGAAGACATGTCGTGATCTGAAGCCTCTGGAGGTGAAGCCAC
ACGAAACAGTGACAGAAAGCACAACGACGACCACGACGACAGCAACAACC
GTTACCGATCCGAAGGCAACAGAATGCAAATCCTTACAGACAACAGATAC
ATGGGTTACACAGACATCGGCACAAACAAGCACATCTACCATCACATCTA
CGATTACATCAAAAATAACACTCACATCAACGAGGCGATGCAAACCAACC
AAGTGTACGACAGGGGATGATACAGAGGACGTGAAACCGAATGAGGGATT
GAAGATGAGTGGGTGGAGCGTGATGAGGGGGGTGATATTAGCAATGATGA
TTTCAATAATGATTTAAAAAGTAAATGAATAGGATTTAATGATGGGCATG
TATATTTAGTAAATAAACGAGCAGGGTAGGACAGGAAAGAGTA
>muscle_70.fasta-2-1580
ggatcaaaagcgagattttccgacagataaaaattgcaaggaattggggA
GAAAGTGCCAAGATTTAGGAGAGGATTCAAAGAAATTACGTGGCCATGTC
ATACACTGGAGCAGCAATGCAATCGCTTAGGGACTACAGAGATCTTAAAG
CAGGtTTTATTGGATGAATACAAGGATACTTTGAAAGATGAAGAAAGTTG
TGTAAAATATCTAAAAGAAAAGTGTAATAAATGGTCTAGAAGAGGCGATG
ACCGTTTCTCTTTTGTATGTGTCTTCCAAAATGCTACGTGTAAGCTGATG
GTAGATGATGTGAAAGATAGATGTGAAGTATTCGAAAAAAATATAAAAGC
ATCAGAGATCGTTGGAtTTCTTAAAAATAATACAAATAACATAACAACAT
TAGGaAAATGTTTGCCCATTTTGGGACCCATATTGTGACAAaTTTTCACC
TAATTGTCCAGATCTTACTAAAGGAGATACTTGTAAAAAGATTAAAAAAC
ATTGTgAAaCCATTTTATGAAAGAAAGGCCTTGGAAGACGCTCTCAAAGT
GGAGCTTCAAGGGAATTTAAGTAAAAATAAATGTGAACCAGCATTGaAAA
GGATATTGTACAATAGCGAAAAACGTAAATAATGCGTCAATCAGTGGCTT
ATGCAAAGCTAACACCAAgGATAACcCTggAAAGAGtgatGAaGATGCTA
gAAAGGAACTCTGTGAGAAATTAGTGgAAGAAGTaaAAGAaCAaTGCaAg
aCATTACCAaCAGAAcTAaaACAACCGGCAGccGATCTAaAAAAAGATta
TAAGACATATGAGGAACTTAAGaAcGtGcagAGgAAGCAATGAACAAaTC
CAGCCTTGTTTTgTCACTCaTTAAGAAAgACGgAAaTAATatAcCgAAAA
gTAATAGCAAAAACAAGGATAAGAATaCCGTTTCAAACGGAcTTCAAGAT
ACCACAGAACATGTGAAAATACTACGgAGAgGAGTTAAGGAtGcACTTGT
aACAGAATcgGAAGCCAAaGCATTTGATTTGGCAGCAGAAGTaTTTGGAA
GATATGTAGAtTTGAAgGAAAGATGTaAgAAATTGGAATCaGATTGCgGa
ATTAAgGAGGATTGCgAgAcaTtaAAgAAggagtcaaaAAgATTaAtAAG
aCaTGTCGCgATCTGAAGCCTCTGGAGGTGAAGcCGCAcGAAACAGTGAC
AGAAAcACAACGACaACCACaACgACaACAACaACCGcTGCCGATCCGgA
GGCAACGGAATGCAAATCCTTACAGACAACAGACACATGGGTTACACAGA
CATCGACACACACAAGCACGTCTACcATCACATCTACcATtACATCAAAA
ATAACATTGACATCAACaAGGCGgTGCAAACCAACCAAGTGTACGACAGG
GGATGATGCgGAaGACGTGAggCCaAgTGAgGGaTTGAaGaTGAGcGGGT
GGAATGTGATGAGGGGGGTGATAGTAGCAATGGTTATTTCGTTCATGATT
TAGAAAGcAAATGAGCAgGATTTAATGATGAGCATGTATATTTAcTAgAT
gAaCgAGCAGGGGTAGGACAGGAAAGagta
>muscle_71.fasta-1-1539
TACTCTTTCCTGCCCTACCCTGCTCGTTTATTTACTAAATATACATGCCC
ATCATTAAAATCCTATTCATTTACTTTTTAAATCATTATTGAAATCATCA
TTGCTAATATCACCCCCCTCATCACGCTCCACCCACTCATCTTCAATCCC
TCATTCGGTTTCACGTCCTCTGTATCATCCCCTGTCGTACACTTGGTTGG
TTTGCATCGCCTCGTTGATGTGAGTGTTTTTTTGATGTAATCGTAGATGT
GATGGTAGACGTGCTGGTATGTGTCGATGTCTGTGTAACCCATGTGTCTG
TTGTCTGTAAGGATTTGCATTCCGTTGCCTTCGGATCGGTAACGGTTGTT
GTGTCGTTGTGGGTCGTCGTTGTGCTTTCTGTGACTATTTCGTGCGACTC
CACCTCCAGAGGCTTCAGATCGCGACATGTCTTCTCAATCTATCCACACA
CATTTTTTAATTTTTCGCAATCCTCTTTAATCCCGCAATCCGATTCCAAT
TTCTCACATCTTTCCTTCAAATCTACATATCTTCCAAATACTTCTGCTGC
CAAATCAAATGCTTTAGCTTCTAATTCTGTTACGGATACATCCTTAACTC
CTCTCCGTAGTATTTTCACATGTTCTGTGATATCTTGAAATCCGTTTGAA
ACGGCATTCTTATCCTTGTTTTTGCTATTACTTTTATTTGATGTATTACT
TTCGTTTTTCTTAATGAGTGACAAAACAAGACTGGACTTGTTCATTGCCT
TTCCTCTGCACGTTTCTTAAGTTCCTCATATGTCTTATAATCTTTTTTTA
GATCAGCTGTCCGGTTGCTCCTTAATTCTGTTGGTAATGCTTCACATTGC
TTCTTCTACTTCTTCATTAATTTCTTACAGAGCTCCTTTCTAGCACTCGT
CGCTCAGTTTTCAGTGTTACCTTTGAGTGCTTAGCTTTGCATAAGACTTG
ATAGACGCATTATTTACGTTTCGCTACTGTACAACATCCTTTTCAATGCA
GGTTCGCATTCGCTTTCATCACTTAGCTTTCCTCGAAGCTCCGCTTTGAG
AGCGTCTTCCAAGGCCTTTCTTTCATAGAACGGCTCACAATGCTTCTTGA
TTTTTTTACAACTATCTCCTTTCGTAAGACCTGGACAATTAGGTGAAAAT
CTTATTGCAATACGTATGCCAGGAGGGACAGTTTCTTTCCAGTGTTGTTA
TGTTATTTCGTGTTATTTTTAAGAAATTCAACGATCTCTGCAACCTCTAT
ATTTTTTTCGAATACTTTACATCTGTCTTGTACGTCTTTTACCATCAGCT
CACATGTAGCGTTTTGGAAGACACATACAAAAGAGAAACGGTTATCGCCT
CTTCTAGACCATTTATTACATTTTTCTTTTTAGATATGTTACACAGTTTT
CATGAGTTTTCAAAGTATCCTTGTGTTCATCCAATAAAACCTGCTTTAAA
ATTTCTGTAGTCCCCAAGGCGATTGCATTGCTGCTCCAGTGTATGACATG
GCCACGTAATTTCTTTTGAATCGCTCTCCTAAATCTTGG
>muscle_72.fasta-7-1581
TACTCTTTCCTGTCCTACCCTGCTCGTTTATTTACTAAATATACATGCTT
ATCATTAAATCCTGCTCATTTGCTTTCTAAATCATGAACGAAATAACCAT
TGCTACTATCACCCCCCTCATCACATTCCACCCGCTCACCCTCAAGCCTT
CACTCGGTTTCACGTCTCCCGCATCATCCCCTGTCGTACACTTGGTTGGT
TTGCATCGCCTCGTTGATGTCAATGTTATTTTTGATGTGATTGTAGATGT
GATGGTAGACGTGCTTGTGTGTGTCGATGTCTGTGTAACCCATGTGTCTG
TTGTCTGTAAGGATTTGCATTCTGTTGCCTTCGGATCGGTAACGGTTGTT
GTTGTCGTTGTGGTCGTCGTTGTGCTTTCTGTGACTATTTCGTGCGACTT
CACCTCCAGAGGCTTCAGATCACGACATGTCTTCTCAATCTTTTCACACA
CATCTTTTAAATCATCACAATCGTCTTTAATCCCGCAATCTGAGGCCAAT
TTCTCACATCTTTCTTTCAAGTCTACATATCTTCCAAACACTTCTGCTGT
TAAATCAAATGCTTTGGCTTCCAATTCTGTCACGGGTACATTTTTAACTT
CTCTCCGTAGTATTTTCACATATTTTGTGGTATCTTTTTCATTTGAAACA
GCATCCTTATCCTTGTTTTTGCTATTATTTTTCGATGTATTACTTTGGTT
TTTCTTAACAAGTGATAAAATAAGGCTGGACTTGTTCATTGCTTTCTTTG
CCTTTTCCTTAAGTCCCTCATATGTTTCAAAATCATCTTTTAGATCTTTT
TCCTCATGCTTCAGTTCTGCTGGTAATACTTTGCACTGCTGTTCCACTTC
TTCTACTAATTTTAGACAAAGCTTCTTTCTAACATTTTCATCATCCTTTT
CAGTTTTATTTTTCGTATTATTTTTACATAAACTGCTGATTGATGCATTA
TTTACATTTTCCAATATTGTGCAATATCCTTTCAATGCAGGTTCGCATTT
GTTTTTACTTAAATTCCCTCGAAGCTCTACTTTAAGAGCATCTTCTAAAA
CCTTTCTTCTATAAAATGGTTCGCAATATTTTTTAAGATTTTGACAGAAA
GTTTTTCCTTTGTCAAGATCAGGACAATTGGGTAAAAATCTATCGCAGTA
TGGATGCCATGAAGGGCAAATATTTGATGCTGATTCTGTTTTTATTTTAT
TTTTTTCAAGGGAATCATTAATATCTGATGCTTGCATATTTTTTTCGAAT
ACTTCACACCTATCTTTTACATCATCTACCATCAGCTTACACGTAGCGTT
TTGGAAGACACATACAAAAGAGAAACGGTCATCTCCTCTTCTAGACCATT
TATGGCATTTTCTCTTTAAATATTTCGTACAGTTTTCATGAGTTTTCAAA
GTATCTTTGTGTTCATCCAATAAAATCTGTTTTAAAATTTCTGTAGTCCC
TAAGCGATCACATTGCTGCTTTAACGTATGGCATGGCCATTGAATCTGAT
TCGAATCCTTTCCTAAATCTTGGCATTTTCTCCCTAATTCTTTGCAGTCT
TTGTCTGTCGGAAAATCTCGCTTTTGATCCA
>muscle_73.fasta-1-1612
TACTCTTTCCTGTTCCTACCCTGCTCGTTTATTTACTAAATATACATGCT
TTATCATTAAAATCCTGCTCATTTGCTTTTTTCTAAATCATGAAACGAAA
TAACCATTGCTACTATCACCCCCCTCATCACATTCCACCCGCTTCACCCT
CAAGCCTTCACTCGGTTTCACGTCTCCCGCATCATCCCCTGTCGTACACT
TGGTTGGTTTGCATCGCCTCGTTGATGTCAATGTTATTTTTTGATGTGAT
TGTAGATGTGATTGGTAGACGTGCTTGTGTGTGTCGATGTCTGTGTAACC
CATGTGTCTGTTGTCTGTAAGGATTTGCATTCTGTTGCCTTCGGATCGGT
AACGGTTGTTTGTTGTCGTTGTGGTCGTCGTTGTGCTTTTCTGTGACTAT
TTCGTGCGACTTCACCTCCAGAGGCTTCAGATCACGACATGTCTTTCTCA
ATCTTTTCACACACATCTTTTAAATCATCACAATCGTCTTTAATCCCGCA
ATCTGAGGCCAATTTCTCACATCTTTTCTTTCAAGTCTAACATATCTTCC
AAACACTTCTGCTGTTAAATCAAATGCTTTGGCTTCCAAATTCTGTCACG
GGTAACAATTTTTAACTTCTCTCCGTAGTATTTTTCAACATATTTTGTGG
TATCTTTTTTCATTTGAAACAGCATCCTTATCCTTGTTTTTGCTATTATT
TTTTCGATGTATTAACTTTTGGTTTTTTTTCTTAACAAGTGATAAAATAA
GGCTGGACTTGTTCATTGCTTTTCTTTGCCTTTTTCCTTAAGTCCCTCAT
ATGTTTTCAAAATCATCTTTTTAGATCTTTTTCCTCATGCTTCAGTTCTG
GCTGGTAATACTTTTGCACTGCTGTTTCCACTTCTTTCTACTAATTTTAG
ACAAAAGCTTCTTTCTAACATTTTCATCATCCTTTTCAGTTTTATTTTTT
CGTATTATTTTTTACATAAACTGCTGATTGATGCATTATTTTACATTTTT
CCAATATTGTGCAATATCCTTTCAATTGCAGGTTCGCATTTGTTTTTACT
TAAATTCCCTCGAAAGCTCTACTTTAAGAGCATCTTCTAAAACCTTTCTT
CTATAAAATGGTTCGCAATATTTTTTTAAGATTTGACAGAAAGTTTTTTT
CCTTTGTTCAAGATCAGGAACAAATTGGGTAAAAATTCTATCGCAGTAAT
GGATGCCATGAAGGGCAAATATTTTGATGCTGATTCTGTTTTTTTTTTAT
TTTTTTTTTCAAGGGAATCATTAATATCTGATGCTTGCATATTTTTTTTC
GAATACTTCACACCTATCTTTTACATCATCTACCATCAAGCTTTACACGT
AGCGTTTTGGAAGAACACATAACAAAAGAGAAACGGTCATCTTCCTCTTC
TAGACCATTTTATGGCATTTTCTCTTTAAATATTTTCGTACAGTTTTCAT
GAGTTTTCAAAGTATCTTTGTGTTCATCCAATAAAATCTGTTTTAAAAAT
TTCTGTAGTCCCCTAAGCGATCACATTGCTGCTTTAACGTATGGCATGGC
CATTGAATCTGATTCGAATCCTTTCCTAAATCTTGGCATTTTTCTCCCTA
ATTCTTTGCAAG
>muscle_74.fasta-1-1578
TACTCTTTCCTGCCCTACCCTGCTCGTTTATTTACTAAATATACATGCTC
ATCATTAAATCTTGCTCATTTGCTTTCTAAATCATGAACGAAATAACCAT
TGCTACTATCACCCCCCTTATCACATTCCACCCGCTCACCCTCAAGCCTT
CACTTGGCTTCACGTCTTCTGCATCATCCCTGTCGTACACTTGGTTGGTT
TGCACCGCCTTGTAGATGTGAGTGTTATTTTTGATGTAATTGTAGATGTG
ATGGTAGATGTGCTTGTGTGTGTCGATGTCTGTGTAACCCATGTATCTGT
CGTCTGTAGGGATTTGCATTCTGTTGCCTTTGGATCGGTAACGGTTGTTG
TTGTCGTTGTGGTCGTCGTTGTGCTTTCTGTGACTATTTCGTGCGACTTC
ACCTCCAGAGGCTTCAGATCACGACATGTCTTCTCGATCTTTTGCACACA
TCTTTCTAAATCATTACAGTCGTCTTTAATCCCGCAATCTGAGTCAATTT
CTCACATCTTTCTTCAAGTCTACATATCTTCCAAACACATCTGCTGCTAA
TCAAATGCCTTTGGCTTCCAATTCTGTCACGGGTACATCTTTAACTTCTC
TCCGTAGTATTTTCACATATTTTGTGGTATCTTTTTCATTTGAAACAGCA
TTCTTATCCTTGTTCTTGCTATTATTTTTCGATGTATTACTTTCGTTTTT
CTTAACGAGTGATAAAATAAGGATGGACTTGTTCATTGCTTTCTTTGCCT
TTTCCTTAAGTCCCTCATATGTTTCAAAATCATCTTTCTAGATCTTTTCC
TCAGTTGTTTCAGTTCTGCTGTAATACTTGCATGCTGTTCCACTTCTTCT
ACTAATTTTAGACAAAGCTTCTTTCTAACATTCTTCATCATCCTTTTTCA
GTTTTATTTTTCGTATTATCTTTGCATAAACTGCTGATTGATGCATTATT
TACGTTTCCTGCTACTGTGCAATATCTTTCTAATGCAGATTCGCATTGTA
TCTTGACACTAATTCCTCGAAGCTCTACTTTGAGAGCGTCTTCCAAAACC
TTTCTTCTGATAAAATGGTTCGCAATGTTTTTCGAGCTTTTGTACAGAAG
AGTTGCCTCTTGTTAAGATCAGGACAATTAGGTCGAATCTATGACAGTAT
GAACTCCATGAAAGGGACAAAATACTTGCTAATGATTCTATTCTTATTAT
TCTTCAAAAACGTCATGATATCTGACGCTTGCATGATTTTTTTCGAATAC
TTGCACTATTTTGTACGTCTTCTACCATCAGCTTACACGTACGTTTCAGA
AGACACATACAAGAGAAAAACGGTCATCTCCTCTTCTAGACCATTTATGA
CACTTTTCTCTTCAAATATTTCGTACACACTTTTATGAGTTTTCAAAGTA
TCCTTGTGTTCATCCAGTAAAACCTGTTTTAAAATTTCTGTAGTCCCTAA
GCGATCGCATTGCTGCTTAGTGTATGGCATGGCCATGTAATTCTGATTCG
AATCCTTTCCTAAATCTTGACATTTTCTCCCTAATTCTTTGCAGTCTTTG
TCTGTTGGAAAATCTCTCTTTTGATCCA
>muscle_75.fasta-1-1501
TACTCTTTCCTGTCTACCCTGCTCGTTTATTTACTAAATATACATGCTCA
TCATTAAATCCTATTCATTTACTTTTAAATCATTATTGAAATCATCATTG
TACTTCACCCCCTCATCACGTTCCACCCACTCATCTTCAATCCCTCACTC
GGCTTCACGTCCTCTGCATCACCCCTGTCGTACACTTGGTTGGTTGCATC
GCCTTTGTTGATGCAATGTATTTTGATGTAATCGTAGATGTGATGGTAGA
CTGTTGTGTGTGTCGATGTCTGTGTAACCCATGTATCTGTTGTCTGTAAG
GATTGCATTCTGTTGCCTTCGGATCGGTAACGTTGTTGTTGTCGTGGTCG
TTGTTGGCTTCGTGACTATTTCGTGCGACTTCACCTCCAGAGGTTTCAAA
TGTGACATGCCTTATTAATCTTTTGCATACTTCTTTTAACTTTTCGCAGT
CTTCTTAATCCCACAGTCTGATTCCAATTTTGCATCTTTCTTTAATCTAC
ATATCTTCAAATACTTCTGCTGCTAAGTCAACGCCTTGGCTTCTAATTCT
GTATAATACATCCTTAACTCCTCTCCGTAGTATTCACATGTTTTGTGTAC
TTTTCGTTTGAAACTCATTCTATCTTCGCTTTGCTATTATTTTCGGTGTA
TTATTTCCGTCTTTCTTAATGAGTGACAAACAAGGCTGGATTTGTTCATT
GCTTCCTCTGCACGTTCTAGTCCTCATATGTCTTATAATCTTTTTAGATC
AGCTGCGGTTGTCCTAATTCTGTTGTAATGCTTTGCCTGTTCTTCCACTT
CTTTCACTAATTCTCACAGAGTTCCTTTCTAGCATCCTCATCACTCTTTC
CAGAGTTATCCTTGGTGTTAGCTTTGCATAAGCCACTGATTGACGCATTA
TTTACGTTTTCGCTATTGTACAATATCCTTTCAACGCTGGTTCACATTTA
TTTTACTTAAATTCCCTTGAAGTCCACTTTGAGAGCGTCTTCCAGGCCTT
TCTTTCATAAATGTTTACAATGTTTTTTATCTTTTACAAGTATCTCCTTT
AGTAAGATCTGGACAATTAGGTGAAAATTTGTCACAATATGGGTCCCAAA
ATGGGCAAACATTTCCTAATGTTGTTATGTATTTGTATTATTTTAGAAAT
CCACGATCTCTGATGCTTTATATTTTTTCGAATACTTCACATCTATCTTC
ACATCATCTACCATCAGCTTACACGTAGCATTTTGGAAGACACATACAAA
GAGAAACGGTCATCGCCTCTTTCTAGACCATTTTACACTTTTCTTAGATA
TTACACAACCTTTCTTCATCTTCAAAGTACCTTGTATTCATCCAATAAAA
CCTGCTTTAAGATCTCTGTAGTCCCTAAGCGATGCATTGCGCTCCAGTGT
ATGACATGGCCACGTAATTTCTTTGAATCCTCTCCTAAATCTTGGCACTT
CTCTCCCCAATTCCTTGCAATTTTATCTGTCGGAAATCTCTCTTTGATCC
A
>muscle_7.fasta-172-1584
TACTCTTTCCTGTCCTACCCTGCTTGCTCATCTAGTAAATATACATGCTC
ATCATTAAATCTTGCTCATTTGCTTTCTAAATCATGAACGAAATAACCAT
TGCTACTATCACCCCCCTCATCACATTCCACCCGCTCACCCTCAAGCCTT
CACTTGGCTTCACGTCTTCCGCATCATCCCCTGTCGTACACTTGGTTGGT
TTGCATCGCCTCGTTGATGTCAATGTTATTTTTGATGTGATGGTAGATGT
GATAGTAGACGTGCTTGTGTGTGTCGATGTCTGTGTAACCCATGTGTCTG
TTGTCTGTAAGGATTTGCATTCCGTTGCCTCCGGATCGGCAACGGTTGTT
GTTGTTGTTGTGGTTGTCGTTGTACTTTCTGTCACTGTTTCGTGCGGCTT
CACCTCCAGAGGCTTCAGATTGCGACAAGCCTTATTAATCTTTTTGCATA
CTTCTTCTAAGTCTTTGCAATCCTCCTTAATTCTGCAATCTGATTCCAAT
TTATTACATCTTTCCTTCAAATCTACATATCTTCCAAACACTTCTGCTGC
CAAATCAAATGCCTTGGCTTCAGATTCTGTTACAAGTGCCTCCTTAACTC
TTCTCCGTAGTATTTTCACATGTTCTGTGGTATCTTGAAGTCCGTTTGAA
ACGGTATTCTTATCCTTGTTTTTGCTATTATTTTTCGGTGTATTATTTCC
GTCTTTCTTAACGAGTGATAAAACAAGGCTGGACTTGTTCATTGCTTTCT
TTGCCTCTTCCTTAAGTTCCTCATATGTCTTAACATCTTTTTCTAGATTG
TCTGCCGGTTGTCTTAGTTCTGCTGGTAATGTTTTGCATTGTTCTTTTAC
TTCTTCCACTAATTTCTCACAGAGTTCCTTTTTAGCATCTTTGTTGCTCT
TTTTAGGGTTATCCTTGGTGTTAGCTTTGCATAAACTTTTGATAGATTCA
TTATTTAATTTTTCTAATTGTGTACAATATCCTTTTAATGCCAAATTGCA
TTCATCTTGATCACCTAATTTTCCTCGAAGCTCTACTTTGAGAGCATCTT
CCAAGGCCTTTCTTTTATAGAACGGCTCACAATGCTTCTTGATTTTTGTA
CAACTATCCTCTTTCGTAAGATCTGGACAATTAGGTGAAAATCTATTGCA
GTACGTATGCCAGGAGGGACAGTTTCTTTCCAGTGTTGTTATGTTATTCG
TGTTATTTTTAAGAAATTCAACAATCTCTGAAACCTCTATATTTTTTTCG
AATATTTTGCATCTATTTTGTACGTCTTCTACCATCAGCTTACGTGTAGC
GTTTTGGAAGACACATACAAAAGTGAAACGATCATCACCCCTTCTAGACC
ATTTATTACACTTTTCCTTTAAATATGTTACACAGTTTTCATGAGTTTCC
AAAGTGTCCTTGTGTTCATTTAGTAAAACCTGCTTCAAAATTTCTGTAGT
CCCCAAGCGATCGCATTGCTGCTCCAGTGTATGACATGGCCATTGAATCT
GATTTGAATCCTTTCCTAAAGCTTTACACTTTCTCCCTAATTCTTTGCAG
TCTTTATCTGTCGGAAAATCTCTCTTTTGATCCA
>muscle_8.fasta-181-1584
TGGATCAAAAGAGAGATTTTCCGACAGACAAAGACTGCAAAGAATTAGGG
AGAAAATGTCAAGATTTAGGAAAGGATTCAAAAGAAATTACATGGCCATG
TCATACACTGGAGCAGCAATGCAATCGTTTAGGGACTACAGAAATTTTAA
AACAGGTTTTACTGGATGAACACAAGGATACTTTGAAAGATCAAAAAAGT
TGTGTAAAATATTTGAAAGAAAAGTGTAATAAATGGTCTAGAAGAGGTGA
TGACCGTTTTTCTCTTGTATGTGTTTTTCTGGAAAGTACGTGTAAGCTGA
TGGTAGAAGACGTACAAAATAGATGCAAAGTATTCAAAGAAAATACACAA
GCGTCAAATATCACGGACGTTTTTGAAGATAACACAAGAATAGAATCATT
AGCAAGTTTTTGTCCCTTTCGGAGTTCATACTGTCATAGATTCGGACCTA
ATTGCCCTGATCTTAAAAAAGAGGCTACTCTTTGTACAAAGCTCGAAAAA
CATTGTGAACCATTTTACAAAAGAAAGGCCTTGGAAGACGCTCTCAAAGT
AGAGCTTCGAGGAAAATTAGGTGGTCAAGATAAATGTGAATCTGCATTAG
AAAAATATTGCACAGTAGCAGGAAACGTAAATAATGCATCAATCAGAAGT
TTATGCAAAGATAATGCCGAAAGTAAAACTAAAAAGGCTGATGATAAAGA
TATTAGAAAGAATCTTTGTCTAAAATTAGTGGAAGAAGTGAAAGAACAAT
GTAAAACATTACCGGAAGAACTAAAACAACTGGAAAAAGACTTAGAAGAC
GACTTTAAAGTATTTAAAGAACTTAAAGAACAAGCAAAAGAAGCAATGAA
CAAGTCCAATCTTGTTTTATCACTCGTTAAGAAAAACGAAAGTAATACAT
CGAAAAATAATAGCAAGAACAAGGATAAGAATGCCGTTTCAAATGAAAAA
GATACTACAAAATATGTAAAAATACTGCGGAGAGGAGTTAAAGATGTATC
CGTAACAGAATTAGAAGCTAAAGCATTTGATTTGACAGCAGAAGTATTAG
GAAGATATGTAGATTTGAAGGAAAGATGTGAGAAATTGACCTTGGATTGT
GGGATTAAGAAAGATTGCAAAGCCTTAGAAAATGTGTGTGAAAAGATACA
AGGAGTATGTTCGAAACTAAAACCACTGAAAGTGAAATCGCACGAAATAG
TTACAGAAAGCACAACGACGACCACGACGACAACAACAACCGTTACCGAT
CCAAAGGCAACAGAATGCAAATCCCTACAGACGACAGATACATGGGTTAC
ACAGACATCGACACACACAAGCACATCTACCATCACATCTACAATTACAT
CAAAAATAACACTCACATCTACAAGGCGGTGCAAACCAACCAAGTGTACG
ACAGGGGATGATGCAGAAGACGTGAAGCCAAGTGAAGGCTTGAGGGTGAG
CGGGTGGAATGTGATAAGGGGGGTGATAGTAGCAATGGTTATTTCGTTCA
TGATTTAGAAAGCAAATGAGCAAGATTTAATGATGAGCATGTATATTTAG
TAAATAAACGAGCAGGGTAGGGCAGGAAAGAGTA
>muscle_9.fasta-169-1584
TGGATCAAAAGAGAGATTTTCCGACAGATAAAGACTGCAAAGAATTAGGG
AGAAAGTGTAAAGCTTTAGGAAAGGATTCAAATCAGATTCAATGGCCATG
TCATACACTGGAGCAGCAATGCGATCGCTTGGGGACTACAGAAATTTTGA
AGCAGGTTTTACTAAATGAACACAAGGACACTTTGGAAACTCATGAAAAC
TGTGTAACATATTTAAAGGAAAAGTGTAATAAATGGTCTAGAAGGGGTGA
TGATCGTTTCACTTTTGTATGTGTCTTCCAAAACGCTACACGTAAGCTGA
TGGTAGAAGACGTACAAAATAGATGCAAAATATTCGAAAAAAATATAGAG
GTTTCAGAGATTGTTGAATTTCTTAAAAATAACACGAATAACATAACAAC
ACTGGAAAGAAACTGTCCCTCCTGGCATACGTACTGCAATAGATTTTCAC
CTAATTGTCCAGATCTTACGAAAGAGGATAGTTGTACAAAAATCAAGAAG
CATTGTGAGCCGTTCTATAAAAGAAAGGCCTTGGAAGATGCTCTCAAAGT
AGAGCTTCGAGGAAAATTAGGTGATCAAGATGAATGCAATTTGGCATTAA
AAGGATATTGTACACAATTAGAAAAATTAAATAATGAATCTATCAAAAGT
TTATGCAAAGCTAACACCAAGGATAACCCTAAAAAGAGCAACAAAGATGC
TAAAAAGGAACTCTGTGAGAAATTAGTGGAAGAAGTAAAAGAACAATGCA
AAACATTACCAGCAGAACTAAGACAACCGGCAGACAATCTAGAAAAAGAT
GTTAAGACATATGAGGAACTTAAGGAAGAGGCAAAGAAAGCAATGAACAA
GTCCAGCCTTGTTTTATCACTCGTTAAGAAAGACGGAAATAATACACCGA
AAAATAATAGCAAAAACAAGGATAAGAATACCGTTTCAAACGGACTTCAA
GATACCACAGAACATGTGAAAATACTACGGAGAAGAGTTAAGGAGGCACT
TGTAACAGAATCTGAAGCCAAGGCATTTGATTTGGCAGCAGAAGTGTTTG
GAAGATATGTAGATTTGAAGGAAAGATGTAATAAATTGGAATCAGATTGC
AGAATTAAGGAGGATTGCAAAGACTTAGAAGAAGTATGCAAAAAGATTAA
TAAGGCTTGTCGCAATCTGAAGCCTCTGGAGGTGAAGCCGCACGAAACAG
TGACAGAAAGTACAACGACAACCACAACAACAACAACAACCGTTGCCGAT
CCGGAGGCAACGGAATGCAAATCCTTACAGACAACAGACACATGGGTTAC
ACAGACATCGACACACACAAGCACGTCTACTATCACATCTACCATCACAT
CAAAAATAACATTGACATCAACGAGGCGATGCAAACCAACCAAGTGTACG
ACAGGGGATGATGCGGAAGACGTGAAGCCAAGTGAAGGCTTGAGGGTGAG
CGGGTGGAATGTGATGAGGGGGGTGATAGTAGCAATGGTTATTTCGTTCA
TGATTTAGAAAGCAAATGAGCAAGATTTAATGATGAGCATGTATATTTAC
TAGATGAGCAAGCAGGGTAGGACAGGAAAGAGTA
