# Supplementary material for: Distinguishing highly similar gene isoforms with a clustering-based bioinformatics analysis of PacBio single-molecule long reads
Source: BioData Min. 2016 Apr 5;9:13. doi: 10.1186/s13040-016-0090-8 (PMC4820869; doi:10.1186/s13040-016-0090-8)
Supplement: Additional file 3: Sequence Data. — Benchmark dataset 1 consisting of raw PacBio reads of 10 known MSG plasmid and the final analysis result. (ZIP 14 kb) [file 13040_2016_90_MOESM3_ESM.zip › Additonal file 3 benchmark dataset1/Step3_output-final-contig.fasta]

>Contig[0001].TXT
TGGATCAAAAGAGAGATTTTCCGACAGATAAAGATTGCAAGGAATTAGGA
AGAAAGTGTGAAGCTTTAGGAAAGGATTCAAATCAGATTCAATGGCCATG
TCATACGCTAAAGCAACAATGTGATCGCTTAGGGACTACAGAAATCTTGA
AACAGGTTTTACTAGATGAACACAAGGATACTTTAAGAACTCATGAAAAC
TGTACAAAATATTTAAAGAGAAAATGTCATAAATGGTCTAGAAGGGGCGA
TGATCGTTTCTCTTTTGTATGTGTTTTCCAAAACGCTACGTGTAAGCTGA
TGATAGAAGACGTACAAGATAGGTGCAAAGTATTTGAAAAAAATGTACAA
ACTTCAAATATCAAGGACATTTTCGAAGAAAATAACATAAAAATAGAATC
ATTAGCAAGATTTTGTCCCTTTTGGGGTTCATATTGTAATAGATTTGGAC
CTAATTGTCCTGACCTTAAAAAAGAGGCTACTTTTTGTACAAAGCTCGAA
AAACATTGTGAACCATTTTACAAAAGAAAGGCCTTGGAAGACGCTCTTAA
AGTAGAGCTTCGGGGAAAGTTGAATGATGAAAAGAAATGCGAACCAGCAT
TAAAAAGATATTGTACAATAGCGGGAAACGCAAATAATGAGTCAATCAGA
AGTTTATGTAAAGATAACACCAAGAATAAAACTAAAAAAAACAATGATGA
AGATGTTAGAAAGAAGCTTTGTCTAAAATTAATAGAAGAGGTGGAATATC
AATGCAAACTATTACCAGCAGAACTAAAACAACCGGCAGACGATCTAGAA
AAAGATTTTAAAACATATGAGGGACTTAAGGAAAAGGCAAAGAAAGCAAT
GAACAAGTCCAATCTTGTTTTATCACTCGTTAAAAAAAACGAAAGTAATA
CATCGAAAAATAATAGCAAGAGCAAGGATAATAATGCCGTTTCGAACGGA
CTTCAAGATACCACAGAACATGTGAAAATACTACGGAGAGGAATTAAGGA
TGTACTTGTGACAGAATTGGAAGCCAAGGCATTTGACCTAGCAGCAGATG
TGTTTGGAAGATATGTAGATTTGAAGGAAAGATGTGAGAAATTAAAATCG
GATTGCGGGATTAAAGACGACTGTAAAGATCTAGAAAATGTATGCAAAAA
GATCGAGAAAACATGTAGCGATCTGAAGCCTCTGGAGGTGAAGTCGCACG
AAATAGTTACAGAAAGCACAACGACGACCACGACGACAACAACCGTTACC
GATCCGAAGGCAACAGAATGCAAATCCTTACAGACAACAGACACATGGGT
TACACAGACATCGACACACACAAGCACGTCTACCATCACATCTACAATCA
CATCAAAAATAACACTCACATCAACAAGGCGGTGCAAACCAACCAAGTGT
ACGACAGGGGATAATGCAGAGGACGTGAAGCCGAGTGAGGGATTGAAGAT
GAGTGGATGGAGTGTGATGAGGGGGGTGATAGTAGCAATGGTTATTTCGT
TCATGATTTAGAAAGCAAATGAGCAAGATTTAATGATGAGCATGTATATT
TAGTAAATAAACGAGCAGGGTAGGGCAGGAAAGAGTA
>Contig[0002].TXT
TGGATCAAAAGAGAGATTTTCCGACAGATAAAAATTGCAAGGAATTGGGG
AGAAAGTGCCAAGATTTAGGAGAGGATTCAAAAGAAATTACGTGGCCATG
TCATACACTGGAGCAGCAATGCAATCGCTTAGGGACTACAGAGATCTTAA
AGCAGGTTTTATTGGATGAATACAAGGATACTTTGAAAGATGAAGAAAGT
TGTGTAAAATATCTAAAAGAAAAGTGTAATAAATGGTCTAGAAGAGGCGA
TGACCGTTTCTCTTTTGTATGTGTCTTCCAAAATGCTACGTGTAAGCTGA
TGGTAGATGATGTGAAAGATAGATGTGAAGTATTCGAAAAAAATATAAAA
GCATCAGAGATCGTTGGATTTCTTAAAAATAATACAAATAACATAACAAC
ATTAGGAAATGTTTGCCCATTTTGGGACCCATATTGTGACAAATTTTCAC
CTAATTGTCCAGATCTTACTAAAGGAGATACTTGTAAAAAGATTAAAAAA
CATTGTAAACCATTTTATGAAAGAAAGGCCTTGGAAGACGCTCTCAAAGT
GGAGCTTCAAGGGAATTTAAGTAAAAATAAATGTGAACCAGCATTGAAAG
GATATTGTACAATAGCGAAAAACGTAAATAATGCGTCAATCAGTGGCTTA
TGCAAAGCTAACACCAAGGATAACTCTGGAAAGAGTGATGAGGATGCTAG
AAAGGAACTCTGTGAGAAATTAGTGAAAGAAGTGGAAGAACAGTGCAAAG
CATTACCAACAGAATTAGGACAACCGGCAGCTGATCTAAAAAAAGATTAT
AAGACATATGAGGAACTTAAGAAACGTGCAGAGGAAGCAATGAACAAATC
CAGCCTTGTTTTGTCACTCATTAAGAAAAACGAAAGTAATGTATCAAAAA
GTAATAGCAAAAACAAGGATAAGAATGCCGTTTCAAACGGATTTCAAGAT
ACCACAGAACATGTGAAAATACTACGAAGAGGAGTTAAGGATGTACTTGT
GACAGAATTGGAAGCCAAAGCATTTGATTTGGCAGCAGAAGTATTTGGAA
GATATGTAGACTTGAAAGAAAGATGTGAGAAATTGGAATCGGATTGCGGG
ATTAAAGAGGATTGCGAAAAATTAAAAAATGTGTGTGGAAAAATTGAGAA
GACATGTCGCGATCTGAAGCCTCTGGAGGTGAAGTCGCATGAAACAGTGA
CAGAAAGCACAACGACGACCACGACGACCACAACGACCGTTGCCGATCCG
AAGGCAACGGAATGCAAATCCTTACAGACAACAGACACATGGGTTACACA
GACATCGACACACACAAGCACGTCTACCATCACATCTACGATTACATCAA
AAATAACATTGACATCAACAAGGCGGTGCAAACCAACCAAGTGTACGACA
GGGGATGATGCAGAGGACGTGAAACCGAATGAGGGATTGAAGATGAGTGG
GTGGAATGTGATGAGGGGGGTGATAGTAGCAATGGTTATTTCGTTCATGA
TTTAGAAAGAAAATGAGCAGGATTTAATGATGAGCATGTATATTTAGTAA
ATAAACGAGCAGGGTAGGACAGGAAAGAGTA
>Contig[0003].TXT
TGGATCAAAAGCGAGATTTTCCGACAGATAAAGACTGCAAGGAATTAGGG
AAAAAATGCCAAGATTTAGGAAAGGATTCAAAAGAAATTACGTGGCCATG
TCATACACTAGAGCAGCAATGCAATCGTTTAGGGACTACAGAAATCTTGA
AGCAGGTCTTACTGGATGAACACAAGGATACTTTGAAAACTCATGAAAAC
TGTGCAACATATCTAAAAGAAAAGTGTAATAAATGGTCTAGAAGAGGCAA
TGACCGTTTCTCTTTTGTATGTGTCTTCCAAAACGCTACGTGTGAGCTGA
TGGTAAAAGACGTACAAGATAGGTGCAAAGTATTCAAAGAAAATATAGAG
AATTCAAAAATCATTGGATTTCTTAAAAATAACACGGGTAAAATAACAAG
ATTAGCAAATATTTGCCCATTTTGGGACCCATATTGTGACAAATTTTCAC
CTAATTGTCTAGATCTTACGAAAGAAAATACTCTTTGTACAAAGATCAAG
AAGCATTGTGAGCCGTTCTATAAAAGAAAGGCCTTGGAAGATGCTCTCAA
AGTAGAGCTTCAAGGAAAATTAGGTGATCAAGATAAATGCAATTTGGCAC
TAAAAGGATATTGTACACAATTAGAAAAATTAAATAATGAATCTATCAAA
AGTTTATGCAAAGCTAACACCAAAGATAACCCTAAAAAGAGCAGCGAAGA
TGCTAAAAAGGAACTCTGTGAGAAATTAGTGGAAGAAGTAAAAGAGCAAT
GCGAGACATTACCAGCAGAACTAAAACAACCGGCAGACGATCTAGAAAAA
GATGTTAAGACATATGAGGAACTTAAGGAAGAGGCAAAGAAAGCAATGAA
CAAGTCCAGCCTTGTTTTATCACTCGTTAAGAAAGACGGAAATAATACAC
CGAAAAATAATAGCAAAAGCGAAGATAAGAATGACGTTTCAAATGAAAAA
GATGCCACAAAACATGTGAAAATACTACGGAGAGGAGTTAAGGATGTATT
AGTAACAGAATTAGAAGCCAAGGCGTTTGACTTAGCAGCAGAAGTATTTG
GAAGATATGTAGATTTAAAGGAGAGATGCAAAAAATTGGAATCAGACTGT
GGGATTAAGAAAGACTGCGAAAAGTTAAAAGAAGTATGCAAAAAGATTAA
TAAGGCATGTCACAATTTGAAACCTCTGGAGGTGAAGTCGCACGAAATAG
TCACAGAAAGCACAACAACGACCACGACGACAACAACGACCGTTACCGAT
CCGAAGGCAACAGAATGCAAATCCTTACAGACAACAGATACATGGGTTAC
ACAGACATCGACACACACAAGCACGTCTACCATCACATCTACGATTACAT
CAAAAATAACACTCACATCAACGAGGCGTTGCAAACCAACCAAGTGTACG
ACAGGGGATGATGCAGAGGACGTGAAGCCGAGTGAGGGATTGAAGATGAG
TGGGTGGAGCGTGATGAGGGGGGTGATATTAGCAATGATGATTTCGTTCA
TGATTTAGAAAGCAAATGAGCAAAATTTAATGATGAGCATGTATATTTAG
TAAATAAACGAGCAGGGTAGGACAGGAAAGAGTA
>Contig[0004].TXT
TGGATCAAAAGCGAGATTTTCCGACAGACAAAGACTGCAAGGAATTGGGG
AGAAAGTGCCAAGATTTAGGAAAGGATTCAAAAGAAATTACGTGGCCATG
TCATACACTGGAGCAGCAATGCGATCGCTTAGGGACTACAGAAATCTTGA
AGCAGGTTTTACTAGATGAACACAAGGATACTTTGAAAGATCAAGAAAGT
TGTGTAAAATATCTAAAAGAAAAGTGTAATAAATGGTCTAGAAGAGGCGA
TAACCGTTTTTCTTTTGTATGTGTTTTCCAAAACGCTACGTGCAAGCTGA
TGGTAGGTGATGTACAAAATAGGTGTGAAGTATTTGAAGAGAATATAAAA
GCTTCAGAGATCAATGACATTTTTAAAAATAAGACAACAATAGCATCATT
AGCAAGATTATGTCCCTTTTTGGACCCATACTGTCATAGATTTGAACCTA
ATTGCCCTAATCTTAAGAAAGGGAAAACTTTTTGTACAAAACTCAAGAAG
CATTGTGAACCATATTACAAAAGAAAGGCCTTGGAAGACGCTCTCAAAGT
GGAGCTTCGAGGAAAATTAGGTGGTCAAGATAAATGTGAATCTGCATTAG
AAAAATATTGCACAGTAGCAGGAAACGTAAATAATGCATCAATCAGAAGT
TTATGCAAAGATAATGCCGAAAGTAAAACTAAAAAGGCTGATGATAAAGA
TGTTAGAAAGAATCTTTGTCTAAAATTAGTGGAAGAAGTGAAAGAACAAT
GTAAAACATTACCGGAAGAACTAAAACAACTGGAAAAAGACTTAGAAGAC
GACTTTAAAGTATTTAAAGAACTTAAAGAACAAGCAAAAGAAGCAATGAA
CAAGTCCAATCTTGTTTTATCACTCGTTAAGAAAAACGAAAGTAATACAT
CGAAAAATAATAGCAAGAGCAAGGATAAGAATGCTGTTTCAAATGAACAA
AATACCACAGAACATGTAAAAATACTACGAAGAGAAGTTAAGAATGTACT
TGTGACAGAATTAGAAGTCAAAGCATTTGATTTAGCAGCAGAAGTATTAG
GAAGATATATAGATTTGAAGGAAAGATGCGAGAAATTGACCTTGGATTGC
GGGATTAAAGACGATTGCGATGGTTTAAAAGGTGTGTGTGGAAAGATTAA
GAAGAAATGTCGCGATCTGAAGCCTCTGGAGGTGAAGTCGCACGAAATAG
TCACAGAAAGCACAATAACGACCACGACGACAACAACAACCATTACCGAT
CCGAAGGCAACAGAACGCAAATCTTTACAGACAACAGACACATGGGTTAC
ACAGACATCGACACACACAAGCACGTCTACCATCACATCTACGATTACAT
CAAAAATAACACTCACATCAACGAGGCGGTGCAAACCAACCAAGTGTACG
ACAGGGGATGATGCAGAAGACGTGAAGCCAAGTGAAGGCTTGAGGGTGAG
CGGGTGGAATGTGATGAGGGGGGTGATAGTAGCAATGGTTATTTCGTTCA
TGATTTAGAAAGCAAATGAGCAAGATTTAATGATGAGCATGTATATTTAG
TAAATAAACGAGCAGGGTAGGGCAGGAAAGAGTA
>Contig[0005].TXT
TACTCTTTCCTGTCCTACCCTGCTCGTTTATTTACTAAATATACATGCTT
ATCATTAAATCCTGCTCATTTGCTTTCTAAATCATGAACGAAATAACCAT
TGCTACTATCACCCCCCTCATCACATTCCACCCGCTCACCCTCAAGCCTT
CACTCGGTTTCACGTCTCCCGCATCATCCCCTGTCGTACACTTGGTTGGT
TTGCATCGCCTCGTTGATGTCAATGTTATTTTTGATGTGATTGTAGATGT
GATGGTAGACGTGCTTGTGTGTGTCGATGTCTGTGTAACCCATGTGTCTG
TTGTCTGTAAGGATTTGCATTCTGTTGCCTTCGGATCGGTAACGGTTGTT
GTTGTCGTTGTGGTCGTCGTTGTGCTTTCTGTGACTATTTCGTGCGACTT
CACCTCCAGAGGCTTCAGATCACGACATGTCTTCTCAATCTTTTCACACA
CATCTTTTAAATCATCACAATCGTCTTTAATCCCGCAATCTGAGGCCAAT
TTCTCACATCTTTCTTTCAAGTCTACATATCTTCCAAACACTTCTGCTGT
TAAATCAAATGCTTTGGCTTCCAATTCTGTCACGGGTACATTTTTAACTT
CTCTCCGTAGTATTTTCACATATTTTGTGGTATCTTTTTCATTTGAAACA
GCATCCTTATCCTTGTTTTTGCTATTATTTTTCGATGTATTACTTTGGTT
TTTCTTAACAAGTGATAAAATAAGGCTGGACTTGTTCATTGCTTTCTTTG
CCTTTTCCTTAAGTCCCTCATATGTTTCAAAATCATCTTTTAGATCTTTT
TCCTCATGCTTCAGTTCTGCTGGTAATACTTTGCACTGCTGTTCCACTTC
TTCTACTAATTTTAGACAAAGCTTCTTTCTAACATTTTCATCATCCTTTT
CAGTTTTATTTTTCGTATTATTTTTACATAAACTGCTGATTGATGCATTA
TTTACATTTTCCAATATTGTGCAATATCCTTTCAATGCAGGTTCGCATTT
GTTTTTACTTAAATTCCCTCGAAGCTCTACTTTAAGAGCATCTTCTAAAA
CCTTTCTTCTATAAAATGGTTCGCAATATTTTTTAAGATTTTGACAGAAA
GTTTTTCCTTTGTCAAGATCAGGACAATTGGGTAAAAATCTATCGCAGTA
TGGATGCCATGAAGGGCAAATATTTGATGCTGATTCTGTTTTTATTTTAT
TTTTTTCAAGGGAATCATTAATATCTGATGCTTGCATATTTTTTTCGAAT
ACTTCACACCTATCTTTTACATCATCTACCATCAGCTTACACGTAGCGTT
TTGGAAGACACATACAAAAGAGAAACGGTCATCTCCTCTTCTAGACCATT
TATGGCATTTTCTCTTTAAATATTTCGTACAGTTTTCATGAGTTTTCAAA
GTATCTTTGTGTTCATCCAATAAAATCTGTTTTAAAATTTCTGTAGTCCC
TAAGCGATCACATTGCTGCTTTAACGTATGGCATGGCCATTGAATCTGAT
TCGAATCCTTTCCTAAATCTTGGCATTTTCTCCCTAATTCTTTGCAGTCT
TTGTCTGTCGGAAAATCTCGCTTTTGATCCA
>Contig[0006].TXT
TACTCTTTCCTGTCCTACCCTGCTCGTTTATTTACTAAATATACATGCTC
ATCATTAAATCCTATTCATTTACTTTTTAAATCATTATTGAAATCATCAT
TGCTACTATCACCCCCCTCATCACGTTCCACCCACTCATCTTCAATCCCT
CACTCGGCTTCACGTCCTCTGCATCATCCCCTGTCGTACACTTGGTTGGT
TTGCATCGCCTTGTTGATGTCAATGTTATTTTTGATGTAATCGTAGATGT
GATGGTAGACGTGCTTGTGTGTGTCGATGTCTGTGTAACCCATGTATCTG
TTGTCTGTAAGGATTTGCATTCTGTTGCCTTCGGATCGGTAACGGTTGTT
GTTGTCGTGGTCGTTGTTGTGCTTTCTGTGACTATTTCGTGCGACTTCAC
CTCCAGAGGTTTCAAATTGTGACATGCCTTATTAATCTTTTTGCATACTT
CTTTTAACTTTTCGCAGTCTTTCTTAATCCCACAGTCTGATTCCAATTTT
TTGCATCTTTCCTTTAAATCTACATATCTTCCAAATACTTCTGCTGCTAA
GTCAAACGCCTTGGCTTCTAATTCTGTTACTAATACATCCTTAACTCCTC
TCCGTAGTATTTTCACATGTTTTGTGGTATCTTTTTCATTTGAAACGTCA
TTCTTATCTTCGCTTTTGCTATTATTTTTCGGTGTATTATTTCCGTCTTT
CTTAACGAGTGATAAAACAAGGCTGGACTTGTTCATTGCTTTCTTTGCCT
CTTCCTTAAGTTCCTCGTATGTCTTAACATCTTTTTCTAGATCGTCTGCC
GGTTGTTTTAGTTCTGCTGGTAATGTCTCGCATTGCTCTTTTACTTCTTC
CATCAATTTCTTACAAAGCTCTTCTACCACTTTTTCGTCAGTCTTTTTAT
TGCTACCTTGAGTGCTATCTTTGCATAAACTTCTGACTGATGCGTTATTT
ACATTTCTCGCTAGTGTACAATATCCCTTCAATGCTGCAGTACATTTGTT
TTCATCATTCAGCTTTCCTCGAAGCTCTACTTTGAGAGCGTTTTCCAAGG
CCTTTCTTTCATAGAATGGCTTACAATGATCTTTAATCTTTGTACAAAGA
GTATCTTTTTTCGTAAGATCTGGACAATTAGGTGAAAATCTATTGCAGTA
TGTATGCCAGGAGGGACAGTTTCTTTCCAGTGTTGTTATGTTATTCGTGT
TATTTTTAAGAAATTCAACAATCTCTGAAACCTCTATATTTTTTTCGAAT
ATTTTGCATCTATTTTGTACGTCTTCTACCATCAGTTCACACGTAGCGTT
TTGGAAGACACATACAAAAGAGAAACGGTTATCACCTCTTCTAGACCATT
TATTACACTTTTCCTTTAAATATGTTACACAGTTTTCATGAGTTTTCAAA
GTATCCTTGTGTTCATTCAGTAAAACCTGCTTCAAGATTTCTGTAGTCCC
CAAGCGATCACACTGTTGCTTTAGCGTATGACATGGCCATTGAATCTGAT
TTGAATCCTTTCCTAAAGCTTCACACTTTCTTCCTAATTCCTTGCAATCT
TTGTCTGTCGGAAAATCTCGCTTTTGATCCA
>Contig[0007].TXT
TACTCTTTCCTGTCCTACCCTGCTCGTTTATTTACTAAATATACATGCCC
ATCATTAAATCCTATTCATTTACTTTTTAAATCATTATTGAAATCATCAT
TGCTAATATCACCCCCCTCATCACGCTCCACCCACTCATCTTCAATCCCT
CATTCGGTTTCACGTCCTCTGTATCATCCCCTGTCGTACACTTGGTTGGT
TTGCATCGCCTCGTTGATGTGAGTGTTATTTTTGATGTAATCGTAGATGT
GATGGTAGATGTGCTTGTTTGTGCCGATGTCTGTGTAACCCATGTATCTG
TTGTCTGTAAGGATTTGCATTCTGTTGCCTTCGGATCGGTAACGGTTGTT
GCTGTCGTCGTGGTCGTCGTTGTGCTTTCTGTCACTGTTTCGTGTGGCTT
CACCTCCAGAGGCTTCAGATCACGACATGTCTTCTCAATCTTTCCACACA
CTTCTTTTAGACCATCGCAATCTTCTTTAATCCCGCAATCTGAGGTCAAT
TTATTACATCTTTCCTTCAAATCTAGATATCTTCCAAACACATCTGCTGC
TAGGTCAAATGCCTTGGCTTCAGATTCTGTTACAAGTGCCTCCTTAACTC
CTCTCCGTAGTATTTTCACATGTTCTGTGGTATCTTGAAATCTATTTGAA
ACGGCATTCTTATCCTTGTTTTTGTTATTATTTCTATTATTTTTTGATGT
ATTACTTTCGTTTTTCTTAACGAGTGATAAAACAAGATTAGACTTGTTCA
TTGCTTTTTTTGCTTCTTTCTTAAGTTCTTTATATGTTTTAACATCTTTT
TCTAGATTTTTTTCCAGCTCCGTTAATTCTGCTGGTAATGTCTCACATTG
CTCTTTTACTTCTTCCATTAATTTCTTACAAAGCTCTTCTACCACTTTGT
CCTCAGGTTTTTTATTGTTACCTTGAGTGCTATCTTTGCATAAACTTTTG
ATAGACACATTATTTACGTTTCCCGCTACTGTACAATATCTTTTCAATGC
AGGTTCACATTTAGATTTATCAGTCAATTTTCCTTGAAGCTCTACTTTGA
GAGCATCTTCCAAGGCCTTTCTTTTATAGAACGGCTCACAATGCTTCTTG
ATTTTTGTACAACTATCCTCTTTCGTAAGACCTGGACAATTAGGCGAAAA
TTTATTGCAATACGTATGCCAGGGGGGACAGTTTCTTTCCAGTGTTGTTA
TGTTATTTGTGTTATTTTTAAGAAATTCAACGATCTCTGCAACCTCTATA
TTTTTTTCGAATACTTTACATCTGTCTTGTACGTCTTTTACCATCAGCTC
ACATGTAGCGTTTTGGAAGACACATACAAAAGAGAAACGGTTATCGCCTC
TTCTAGACCATTTATTACATTTTTCTTTTAGATATGTTACACAGTTTTCA
TGAGTTTTCAAAGTATCCTTGTGTTCATCCAATAAAACCTGCTTTAAAAT
TTCTGTAGTCCCCAGGCGATTGCATTGCTGCTCCAGTGTATGACATGGCC
ACGTAATTTCTTTTGAATCCTCTCCTAAATCTTGGCATTTTCTCCCTAAT
TCTTTGCAGTCTTTGTCTGTCGGAAAATCTCGCTTTTGATCCA
>Contig[0008].TXT
TGGATCAAAAGAGAGATTTTCCGACAGACAAAGACTGCAAAGAATTAGGG
AGAAAATGTCAAGATTTAGGAAAGGATTCAAAAGAAATTACATGGCCATG
TCATACACTGGAGCAGCAATGCAATCGTTTAGGGACTACAGAAATTTTAA
AACAGGTTTTACTGGATGAACACAAGGATACTTTGAAAGATCAAAAAAGT
TGTGTAAAATATTTGAAAGAAAAGTGTAATAAATGGTCTAGAAGAGGTGA
TGACCGTTTTTCTCTTGTATGTGTTTTTCTGGAAAGTACGTGTAAGCTGA
TGGTAGAAGACGTACAAAATAGATGCAAAGTATTCAAAGAAAATACACAA
GCGTCAAATATCACGGACGTTTTTGAAGATAACACAAGAATAGAATCATT
AGCAAGTTTTTGTCCCTTTCGGAGTTCATACTGTCATAGATTCGGACCTA
ATTGCCCTGATCTTAAAAAAGAGGCTACTCTTTGTACAAAGCTCGAAAAA
CATTGTGAACCATTTTACAAAAGAAAGGCCTTGGAAGACGCTCTCAAAGT
AGAGCTTCGAGGAAAATTAGGTGGTCAAGATAAATGTGAATCTGCATTAG
AAAAATATTGCACAGTAGCAGGAAACGTAAATAATGCATCAATCAGAAGT
TTATGCAAAGATAATGCCGAAAGTAAAACTAAAAAGGCTGATGATAAAGA
TATTAGAAAGAATCTTTGTCTAAAATTAGTGGAAGAAGTGAAAGAACAAT
GTAAAACATTACCGGAAGAACTAAAACAACTGGAAAAAGACTTAGAAGAC
GACTTTAAAGTATTTAAAGAACTTAAAGAACAAGCAAAAGAAGCAATGAA
CAAGTCCAATCTTGTTTTATCACTCGTTAAGAAAAACGAAAGTAATACAT
CGAAAAATAATAGCAAGAACAAGGATAAGAATGCCGTTTCAAATGAAAAA
GATACTACAAAATATGTAAAAATACTGCGGAGAGGAGTTAAAGATGTATC
CGTAACAGAATTAGAAGCTAAAGCATTTGATTTGACAGCAGAAGTATTAG
GAAGATATGTAGATTTGAAGGAAAGATGTGAGAAATTGACCTTGGATTGT
GGGATTAAGAAAGATTGCAAAGCCTTAGAAAATGTGTGTGAAAAGATACA
AGGAGTATGTTCGAAACTAAAACCACTGAAAGTGAAATCGCACGAAATAG
TTACAGAAAGCACAACGACGACCACGACGACAACAACAACCGTTACCGAT
CCAAAGGCAACAGAATGCAAATCCCTACAGACGACAGATACATGGGTTAC
ACAGACATCGACACACACAAGCACATCTACCATCACATCTACAATTACAT
CAAAAATAACACTCACATCTACAAGGCGGTGCAAACCAACCAAGTGTACG
ACAGGGGATGATGCAGAAGACGTGAAGCCAAGTGAAGGCTTGAGGGTGAG
CGGGTGGAATGTGATAAGGGGGGTGATAGTAGCAATGGTTATTTCGTTCA
TGATTTAGAAAGCAAATGAGCAAGATTTAATGATGAGCATGTATATTTAG
TAAATAAACGAGCAGGGTAGGGCAGGAAAGAGTA
>Contig[0011].TXT
TACTCTTTCCTGTCCTACCCTGCTTGCTCATCTAGTAAATATACATGCTC
ATCATTAAATCTTGCTCATTTGCTTTCTAAATCATGAACGAAATAACCAT
TGCTACTATCACCCCCCTCATCACATTCCACCCGCTCACCCTCAAGCCTT
CACTTGGCTTCACGTCTTCCGCATCATCCCCTGTCGTACACTTGGTTGGT
TTGCATCGCCTCGTTGATGTCAATGTTATTTTTGATGTGATGGTAGATGT
GATAGTAGACGTGCTTGTGTGTGTCGATGTCTGTGTAACCCATGTGTCTG
TTGTCTGTAAGGATTTGCATTCCGTTGCCTCCGGATCGGCAACGGTTGTT
GTTGTTGTTGTGGTTGTCGTTGTACTTTCTGTCACTGTTTCGTGCGGCTT
CACCTCCAGAGGCTTCAGATTGCGACAAGCCTTATTAATCTTTTTGCATA
CTTCTTCTAAGTCTTTGCAATCCTCCTTAATTCTGCAATCTGATTCCAAT
TTATTACATCTTTCCTTCAAATCTACATATCTTCCAAACACTTCTGCTGC
CAAATCAAATGCCTTGGCTTCAGATTCTGTTACAAGTGCCTCCTTAACTC
TTCTCCGTAGTATTTTCACATGTTCTGTGGTATCTTGAAGTCCGTTTGAA
ACGGTATTCTTATCCTTGTTTTTGCTATTATTTTTCGGTGTATTATTTCC
GTCTTTCTTAACGAGTGATAAAACAAGGCTGGACTTGTTCATTGCTTTCT
TTGCCTCTTCCTTAAGTTCCTCATATGTCTTAACATCTTTTTCTAGATTG
TCTGCCGGTTGTCTTAGTTCTGCTGGTAATGTTTTGCATTGTTCTTTTAC
TTCTTCCACTAATTTCTCACAGAGTTCCTTTTTAGCATCTTTGTTGCTCT
TTTTAGGGTTATCCTTGGTGTTAGCTTTGCATAAACTTTTGATAGATTCA
TTATTTAATTTTTCTAATTGTGTACAATATCCTTTTAATGCCAAATTGCA
TTCATCTTGATCACCTAATTTTCCTCGAAGCTCTACTTTGAGAGCATCTT
CCAAGGCCTTTCTTTTATAGAACGGCTCACAATGCTTCTTGATTTTTGTA
CAACTATCCTCTTTCGTAAGATCTGGACAATTAGGTGAAAATCTATTGCA
GTACGTATGCCAGGAGGGACAGTTTCTTTCCAGTGTTGTTATGTTATTCG
TGTTATTTTTAAGAAATTCAACAATCTCTGAAACCTCTATATTTTTTTCG
AATATTTTGCATCTATTTTGTACGTCTTCTACCATCAGCTTACGTGTAGC
GTTTTGGAAGACACATACAAAAGTGAAACGATCATCACCCCTTCTAGACC
ATTTATTACACTTTTCCTTTAAATATGTTACACAGTTTTCATGAGTTTCC
AAAGTGTCCTTGTGTTCATTTAGTAAAACCTGCTTCAAAATTTCTGTAGT
CCCCAAGCGATCGCATTGCTGCTCCAGTGTATGACATGGCCATTGAATCT
GATTTGAATCCTTTCCTAAAGCTTTACACTTTCTCCCTAATTCTTTGCAG
TCTTTATCTGTCGGAAAATCTCTCTTTTGATCCA
>Contig[0014].TXT
TGGATCAAAAGAGAGACTTTCCGACAGACAAAGACTGCAAAGAATTAGGA
AGAAAGTGTGAAGCTTTAAGAAAGGATTCAAATCAAATTGAATGGCCGTG
TCGTACACTGGAGCAGCAATGTAATCGTTTAGGAACTACAGAAATTTTAA
AACAGATTTTACTGAATGAACACAAGGATACTTTGAAAACTCATGAAAAC
TGTGTAACATATCTAAAAGAAAAGTGTAATAAATGGTCCAGAAGAGGAGA
CGACCGTTTCTCTTTTGTATGTGTTTTTCAAAACGCTACATGTGAGCTGA
TGGTAAAAGACGTACAAGATAGGTGCAAAGTATTCAAGAAAAATATAGAG
GTTGCAGAGATCGTTGATTTTCTTAAAAATAACACGAATAACATAACAAC
ACTGGAAAGAAACTGTCCCTCCTGGCATACGTATTGCAATAGATTTTCAT
CTAATTGTCCAGATCTTACTAAAGGAGATACTTGTAAAAAAATTAAAAAA
CATTGTAAACCATTTTATGAAAGAAAGGCCTTGGAAGACGCTCTCAAAGC
GGAGCTTCGAGGAAAGCTAAGTGATGGAAAGGAATGCGAACCAGCATTGA
AAGGATATTGTACAATAGCGAAAAACGTAAATAATGCGTCAATCAGTGGC
TTATGCAAAGCTAACACCAAAGATAACTCTGGAAAGAGTGATGAGGATGC
TAGAAAGGAACTCTGTGAGAAATTAGTGAAAGAAGTGGAAGAACAGTGCA
AAGCATTACCAACAGAATTAGGACAACCGGCAGCTGATCTAAAAAAAGAT
TATAAGACATATGAGGAACTTAAGAAACGTGCAGAGGAAGCAATGAACAA
GTCCAGTCTTGTTTTGTCACTCATTAAGAAAAACGAAAGTAATGTATCAA
ATAGTAATAGCAAAAACAAGGATAAGAATGCCGTTTCAAACGGATTTCAA
GATATCACAGAACATGTGAAAATACTACGGAGAGGAGTTAAGGATGTATC
CGTAACAGAATTAGAAGCTAAAGCATTTGATTTGGCAGCAGAAGTATTTG
GAAGATATGTAGATTTGAAGGAAAGATGTGAGAAATTGGAATCGGATTGC
GGGATTAAAGAGGATTGCGAAAAATTAAAAAATGTGTGTGGATAGATTGA
GAAGACATGTCGCGATCTGAAGCCTCTGGAGGTGGAGTCGCACGAAATAG
TCACAGAAAGCACAACGACGACCACAACGACACAACAACCGTTACCGATC
CGAAGGCAACGGAATGCAAATCCTTACAGACAACAGACACATGGGTTACA
CAGACATCGACACATACCAGCACGTCTACCATCACATCTACGATTACATC
AAAAATAACACTCACATCAACGAGGCGTTGCAAACCAACCAAGTGTACGA
CAGGGGATGATGCAGAGGACGTGAAACCGAGTGAGGGATTGAAGATGAGT
GGGTGGAGCGTGATGAGGGGGGTGATATTAGCAATGATGATTTCAATAAT
GATTTAAAAAGTAAATGAATAGGATTTAATGATGGGCATGTATATTTAGT
AAATAAACGAGCAGGGTAGGACAGGAAAGAGTA
