# Supplementary material for: Distinguishing highly similar gene isoforms with a clustering-based bioinformatics analysis of PacBio single-molecule long reads
Source: BioData Min. 2016 Apr 5;9:13. doi: 10.1186/s13040-016-0090-8 (PMC4820869; doi:10.1186/s13040-016-0090-8)
Supplement: Additional file 4: Sequence Data. — 72 P. jirovecii msg sequences in fasta format. It contains 24 known MSGs and 48 novel MSGs identified by the described analysis pipeline. (FASTA 218 kb) [file 13040_2016_90_MOESM4_ESM.fasta]

>Contig0001
CGCGGGCGGTTAAGCGGCAGACACAAGCACAGGGAACGCAAGATGAGGAA
GAAGTGCGTCTCTTGGCTTTGATTGCAAAAAAGGATTATAGCGATGAAAG
TAAATGTAAAAATAAAATAAAAGAATATTGCGATGGACTGAAAAATGTTT
CATTAACATCAGAAAAAGTACATAAAGAATTAAAAGATTTTTGCAAAGAT
GGAAATGAAGAAAAAAAGTGCAAAGAACTAAAAACCAAAATTGGAGCAAA
ATGTAACACATTCAAAGATAAACTTAAAACAGCAGCTGGAAAAGACATTG
TAGATTTAAAAGATACAGACTGTGCAAATGAACAAGAATGCCTATTTTTG
GAGGGAGCATGTCCAGGTGATCTTACAGAGAATTGCAATAAATTAAGGAA
TAAGTGTTATCAAAAAAAACGGGACAATGTGGCAGAAGAAGTTCTTTTAA
GAGCACTTAGTGGAAGTCTTAAAGAAAAAGATTCATGTAAAAAGAAGTTT
AAGGGTGTTTGCCCATTGTTAAGCAGAGAAAGTGATGAGTTAATGATGTT
ATGTTTTGATGAGGAAAAAACATGCAAGAATATTATGGCTAAAGAACAAA
GTAAATGCAAATCTCTGAAAGATGAAATTGAAAGTGTGCTAAGTAAAAAA
GACGAATTACAAACAAAATGCCTACCACTACTTAAGAAGTGCTACTTCTA
TGATACCGATTGTATTGGAGATAAACCGAATTGCGAAAAGCTCACGAATG
ATTGTAAAGAAAAAGACATAACTTATACAAAGCCTGGTTCGGGTTTTGAG
CCTATAAGACCAGGAGTTACATTGGCGGAAGAAATAGAATTGGAAGAACT
TTATAAAAAGACAGCAAAAAAGGGGGTTCGTATTGGAAGACCACCTACAA
GAGATGCGACTGAGCTTTTATTGTTACTAAGTCAAAGCGATGCAAGGTCT
ACGATTATAGAAAAATGTAAAGAAGTACTTAATGAAAAGTGCAAAGACCT
TAAAGAAAATGAAATCCTGAAGGATCTATGTGATAAAGATAAAAATAAAA
TGAATCCAGACGGAGAAAAAAAGTGCAATAAATTACAGGAAAAACAGACA
AAAAACATTCAAATTCTCATTACAAAGATCGAGACCAAACTTTTCTTAAG
TAACCCAAATACAATCATTGCATGGCACGATTTATCAACATTCCTTAGTG
ACAAAGATTGCAGAACTTTAGAATCAGATTGTTTTTATTTGAAAGGCCAA
GGTCAACTTGAAAAACTCTGTGGTAACCTAAAAGCAGCCTGTTATAAAAA
AGGGCTTGAAGCAGTAGCAAATGAAGCATTACAAGATAAGTTACGGGGAA
AGTTGCATGGATCAAATGGAACATGGTTTGAAAACCTTCAAAAAAGCTTG
GTAGAAGTATGTAAGGAGCTAAAAGGAAAAAGTGATGAACTATTTGTGTT
GTGTGTACAGCCAAAAAAAGCTGCTCTTGTACTTTCAACAGATTTACGAT
TTAGAGCTATTTTTCTACGGGAACAATTAAACGAGAAGCGAGATTATCCG
ACGGAAACAGATTGTAAAGAATTAGAAAAAAAGTGCAGAATACTAGGACA
AGATTCAAACGAAATTAAGTGGCCATGTTTTACATTGAATCAGCATTGCG
ACCGTTTAAGAATTGCAGAGCAATTGGAGGAGAAATTGTTAGAAGAAAAA
ACAAAAGACTTGGATAAATTCAGTTCATGTGTAGAAAATTTGAAAAAGTG
GTGTAATGATTGGGCTAGAAGAGGAAGAACTCATTTTACTCTTGCATGTG
TAGCACAAAATACTACTTGCAAGATTCTTACAGAAAAAGTTGGGTTTAAG
TGTGCTAGGTTGCATGAACATATGAAAACAGAAGGTGTTGTAGCTAAAGC
AAAAAAAGAAAGTACAGCGGAACAACCATGCGGTTTTTGGGAACCCTATT
GTGACAAATACATGTCAAGCTGCAAGGATTTAGAAAGCACTGGAAAGGAT
GATGGATGTGAAAAACTTAAAGAAAACTGCAAGCCATATCGTGCACAAAG
AGATCGTGAGGATGCAGTTATGCTAGAGTTTAAGGGGAATCTTGATAACA
AAAACAACTGTGTGACAACTCTTAACCGATACTGTACACAATTGAATAAT
GCAACTAACGGACTTGAAACTTTGTGTAAAAGCAAAGAAAAAGGGAAAAA
TGATGCTCAAACTAGAGAAACACTTTGTGAAAAATTAATTGAACGAGTGA
AAAGAAAATGTAAAGGACTATTAAAAAAACTTGAAAAGGTTAAAAACGAA
ATAGAAGAAAAAAATAAAGAATATGAAGGTATTAAAAAGAAAGCAGAAGA
TGCAATGGAAAAAGCGAATCTTGTTTTAACATTAAAAATAACGAATAAGT
CAGTAGATAATGCAGCTTCTAATACACCTAAGAGTGGAAAAGACACCCCA
CAATTTAAACTTGTAAGAAGAAATACAAAATTGCAAGTAACAGAAGAAGA
ACTGAATGCATTTGATTTGGTATCACAAGCTTTTAGTTTGTATGTAGAGT
TAAAGGAAATATGCCATCATTCACTGAAAGATTGTGATTTCAAAAAAGAG
TGTAATTGTGAGGATCCATGTAAAAAAATACAAGAAGTATGTTCGAAATT
AGAACCATTAAAGGTGAAACCATACGAAACAACAATTAAAAACATAACAA
CGACAACTACAACTACGACAACAACAACCGTTACAGATCCAAAAGCAACA
GACTGCCAGTCTCTACAGACGACAGACACATGGGTCACAAAGACGTCGAC
CCATACTAGCACTTCTACGACTACGTCCACAGTCACATCGAGAATAACAC
TCACCTCGACAAGACGGTGTAAGCCTACGAAGTGTACGACAGGAGAGGAA
GATGAAGCAGGAGACGTGAAGCCGAGTGAGGGATTAAGGGTGAGCGGGTG
GAGCGTGATGAGAGGGGTGCTAGTGGTAATGATGATTTCATTCATGATTT
AA
>Contig0003
TGGCGCGGGCGGTTAAGCGGCAGGTAACAGGAGCATCAGGAGCGGATGAG
GATGATGTACATCTTTTGGCTTTGATTATAGGAAAGGATTATAGTGATGC
CGTAAAGTGTGAAAAAAAGTTGGAAAAGTACTGTAAAACATTAACAGACG
CAAAAGTAGAACTAAAAAAGGTGCATGAAAAATTAGATAAGATATGTAAA
GAAAAAGAGACAAAATGCAAAGGTCTACAAGCAAAAATCTATCCAAAGTG
TACTACATTAAAAGAAGGACTTAAAAAGATACTTCAAAAAAGAGTTTCAG
ATTTAACAAATGACTGTGAAAAAAATGAACAACAATGCCTATTTTTGGAG
GGAACATGTCCTAGTGATCTTACAGAGAGTTGTAGCAAACTAAGGAATCT
ATGTTACCAGAAAAAACGTGATGGAGTAGCAGAAAAAGTCCTTTTGAGAG
CACTTCGTAGTGATCTTAATGAATCAAAGATATGTCAAAAAAAACTTAAA
GAGGTTTGCCCAGTCTTGGGGAGGGAAAGTAATGAGTTAACGGACTCATG
TTTGAACCAGAAAAAAACGTGCGATAATATTATAAAAGAAAAGGATAAGA
AATGCATTACTCTTAAAACAGATCTTGATACAATGTCAAAAAATTTTGAA
AAGGAAAAATGTCTATTATTACTTGAAGAATGTTATTTTTACGTTGGAAA
CTGTAAGGAAGACGATATAATTAAATGTATTGAATTGGGAGAGAAATGCC
AAGGACAAAACATTGTCTATATACCACCTGGACCCGGTTTTGATCCAACT
AGGCCAGAGGCTACGCTAGCAGAAGACATAGGGCTGGAAGAACTTTATAA
AGAGGCAGAGAAGGATGGAGTTTTTATTGGAAAGAATCATCTAAGAGATG
CAACAGCTTTGTTGGCTTTGTTGATTGAAAATAGTAATGATCCTGAAAAA
AAATGCAATGAGGTTCTCAAAGATAAGTGCAAAAACCCTCATGAACATGA
GGCCTTGGAAAAACTATGTGAGGGAAATGGTCCAAGTGATGATGGAACGA
AAAAATGTAATGAACTAGAAAAAGATGTTAATAAAACTTGCAAAATCCTC
ACTTCAAAAGTCATTAATAATCATCTTTTTGATGCAGTAAATTCTAAAGT
TATTGAATGGGGCAAGTTGCCAACATTTCTTAGTGATGAAGAGTGTGCAA
GACTAGAATCTTATTGCTTTTATTTTAAAGAAAGATGTCCAGATGTCAAA
GAAGCTTGTGTGAATGTGAGAGCAGCGTGTTATAAGAGAGGGCTTGATGC
ACGGGCAAACAATATATTGCAAAAAAATATGCGAGGGTTATTGCATGGCT
CAAATAAAGATTGGCTTAAGAAATTTCAACAAGAATTAGTAAAAGTATGT
GAGAAACTGAAAGGAAATAAAGGAAGTTTCTCAAACGATGAATTGTTTGT
TCTGTGTATACAACCAGCAAAGGCAGCACGATTACTTACACATGACCATC
AAATGAGAGTTATCTTTTTACGACAACAATTGGATCAAAAGAGAGATTTT
CCGACAGATAAAGACTGCAAGGAATTAGGGAGAAAATGCCAAGATTTAGG
AGAGGATTCAAAAGAAATTACGTGGCCATGTCATACACTGGAACAGCAAT
GTGATCGCTTGGGGACTACAGAAATCTTGAAGCAGGTTTTACTGGATGAA
CACAAGGATACTTTAAGAACTCATGAAAACTGTGTAACATATTTAAAGGA
AAAGTGTAATAAATGGTCTAGAAGGGGTGATGATCGTTTCTCTTTTGTAT
GTGTTTTCCAAAACGCTACGTGTGAGCTGATGGTAAAAGACGTACAAGAT
AGGTGCAAAGTATTCAAAGAAAATATAGAGAATTCAAAAATCATTGGATT
TCTTAAAAATAACACGGATAAAATAACAAGATTAGCAAATGTTTGCCCAT
TTTGGGACCCATATTGTGATAAATTTTCGCCTAATTGTCTAGATCTTTTA
AAAAAGGATACTTGTACAAAAATTAAAAAACATTGTAAACCATTTTATGA
AAGAAAAGCCTTGGAAGACTCTCTCAAGGTTGAACTTCGAGGAAAGTTGA
ATAAGAAAAATGAATGTACTACAGCATTAGAAGGATATTGTACAATAGCA
GGAAACGTAAATAATGCGTCAATCAAAAGTTTATGTGAAGATACTACTGA
TAACAAGTCTAAAAAGGATGACAATAAAGTTAGAGAAGAGCTCTGTGAGA
AATTAATGGAAGAAGTGAAAGAACAATGTAAAACATTACCAACAGAATTA
GAACAACCAGAAAAAGATTTACAAGAAGATTATAAGACATATAAGGAACT
TAAGAAACAGGCAGAAGAAGCAATGAACAAGTCCAATCTTGTATTATCAC
TCGTTAAGAAAAACGAAAGTAATGCATCAAAAGGTAATAGTAAGGATAAG
AAGAATGCTGTTTCAAACGAGCAAGATACCACAAAACATGCGAAAATACT
ACGGAGAGAAGTTAAGGATGTATCGGTAACGGAATCGGAAGTTAAAGCAT
TTGATTTGACAGCAGAAGTATTAGGAAGATATATAGATTTAAAGGAAAAA
TGTAATAAATTGACCTCAGATTGCGGGATTAAAGACGATTGCGATGCTTT
AAAAAGTGTGTGTAAAAAGATACAAGGAGTATGTTCGAAATTAGAACCAC
TGAAAGTGAAGCCACACGAAACAGTAACAAAAACAAATATAACCACGGTC
ACAGAAACAGTCAAAGAAGCAGAAAAAACAGGAGATAGCGAAAAATGCAA
ATCTCTCAGCACAACAGACACATGGGTTACACAGACATCGACACACACAA
GCACGTCTACCATCACATCTACGATTACATCAAAAATAACACTCACATCA
ACGAGGCGTTGCAAACCAACCAAGTGTACGACAGGGGATGATGCAGAGGA
CGTGAAGCCGAGTAAGGGATTGAAGATGAGTGGGTGGAGCGTGATGAGGG
GGGTGATATTAGCAATGATGATTTCGTTCATGATTTAG
>Contig0004
TGGCGCGGGCGGTTAAGCGGCAGGCACAAAGTACATCAGGAGAAGATGAG
GAGGAAGTGCGTCTTTTGGCTTTAATTGCAAAAGAAGATGCTAAAGATGA
AGGGAAATGTAAAGAAAAATTGGGTAAATACTGCCAAGCACTACATAATG
CAACAATAAAAGCGGAACAAGTATATGAAAAACTTAAAAGCTTTTGTGAA
AACGGAAAAACAGAAGGAAAATGCACCAAATTAAAGAACAAAGTTCAGGA
AAAATGCAACACATTTAAAACAAATCTTGAAACAGCAGTTGGAAAAGGAA
TTTTAAAACTGACGGATGGCGATTGTAAAGAGAATGAACGACAGTGCCTA
TTTTTGGAGGGAGCATGTCCAACAGAGCTTAAAGATAAATGTAATGAACT
GAGGAATAAATGTTATCAAAAAAAACGAGATGAAATAGCGGAAAAAGTTC
TTTTAAGAGCACTTAAAGGAAGTCTTGAAAATGAAGATAAGTGTAAAGGG
AAAATTAAAGATGTTTGTCTTGAGTTGTCTGAAGAAAGTGATGAGTTAAT
GCAAAAGTGTTTCGACACAGGCTCTCTATGCAAATCTTTAGTAAATGCAG
TAGGAGAAAAGTGTAAATCTTTGAAGAAAGAAATAAAAAATGTGTTAGCT
AATAGTGGGGAATTAGAAAAAAAAGGATATTCTTTATTTGAGGAATGCTA
TTTTTATGGAAAAAACTGCAAAAATCCAGATAAACCAGAATGTGAGAATT
TCGTAAATAAAACTAAAGAAAAAAAGATTATCTACAAAGAACCAAGTTCA
GATTTTGATCCTACAAGACCAGAGGCTACTCTAGCAGAAAAAATAAACCT
GAAAAAATTGTATTTGGAAGTAGCAGAGAAGGGTATTTATATTGGAAAGC
CATCAATAAAAGACGAGGCAGCTTTATTGGCATTATTAAGCAAGAGTAAT
GCTGGAAATACTTTTAAAAATCAATGTAAAGATGTTATTAAAAAAAAGTG
CAAGGATTTTGAAAAGCATATTATTTTAAAAGATTTATGTAATAATAAAA
ATATCACTGATAATCCAGAAGAAAAATGCGAAGAATTAAATAAGGAATTA
ACAACCCGTGCTTCACTTATTTCTAAAAAGATTGAGAAATATCTTGCTAC
AACTAATGCAAAGGGAATCATTGGTTGGCATACATTGCATACATTTCTCA
GTGAAAGAGAGTGCACAAAACTGTTATCAGATTGTTTTTATTTAAAAGGT
CAAGGTCCTCTTGATAAAGAATGTGATAACTTAAAAGCAGCATGTTATAA
AAAAGGGCTTGAAGCAGTAGCAAATGAAGCATTGCAAGATAGGTTACGAG
GAAAATTGCAAGGTTCAAATGGAACATGGCTTGAAACCCTTCAAAAAGAC
TTGGTAAAAGTCTGTGAAAAGACGAAAGGAGAAAGTGATGAATTATTTGT
ACTATGTATGGATCCAATAAAAACGGCTCTTACAGTGTCAACAGATTTGC
GATTGAGGGCAGTTGCTTTACAAGAGCATTTGAACGAGAAACGGGATTTT
CCAACGGAAAAGGATTGTAAAGAATTAGAAGAAAAATGTGAGGTCTTAGA
AAAAGATTCAAGAGAAATTAAATGGTCATGTTATACGTTAAAACAGCATT
GCAATCGACTGAAGAGCATAGAGCACTTAGAAGAAGAGTTGCTAAAAGAA
AATAAAGGATATCTAAAAGATGAAAATAGCTGTAAAGAAGAAGCTAAGAA
ACGATGTGAAAAATGGTTTAGAAGAGAAAATAGTAAATTTTTTTCGGCAT
GTTCTGACTTGGAGCTTGTTTGCAAAAAAATTACTAGAAATGTTGAATCT
AAATGTAATATATTGAAAGGACATATGGAAACTATGAACGTCATAAGTGA
AATAGCTAAAAAAGAGGAAGAAATATGTGGATTTTGGGCTCCATATTGTA
AAAAGTACGAGCAAAATTGCGAAAAACTTAAAAACGGAGGAAAAGATGGA
CAATGCAGAAAACTCAATAAAAAGTGCAAATCATTCCTTGAAAAAGAAGC
TTTAGAAAACAAAGTTGTAGAAGAATTAAAAGGTAATTTATTAAACGTAG
GAGAATGTAACAATACACTTAACATATACTGTACACAATTGAAAAAAGCA
GAGAATGGGCTGGAAACTTTGTGCAAAAGCAAAGAAAGCACCAAAACTAA
CATCAAAGTTAGAGAAGAGCTCTGTGAAAAGCTAGTAAAACGTGTAAAAG
AAAAATGCTCAAAATTGAAAGACGAACTTGAAGAAGCAAAAGAGGTCTTA
GAAAAGAAAGAAAAAGAGTATAAGAAGACTAAAGAAGAAGCAGAAAAAGC
CATGGATGCAGCAAATCTTGTTTTATCAAGATTAGAAGTAACAGACAAAG
AATCAACCAGTAGTGCTGTAAATAATGCATCGCTTGCACCTAAAGAAACA
AAAAATGCAACACAATTCAAGCTTATAAGAAGAAATGCAAAAGTTCAAGT
GACTAAAAAAGAGTTAGAGGCATTTGATTTAGTAGCAAAAGCATTTGATC
TCTATGTAGAATTGAAGGAAATATGTGATCATTCACAGAAAGGATGTGGA
TTCAGAAAAGAATGTCCAAAGTGTAAAGAAGCATGCAAAACTGTAGATCG
CGTGTGCCTGGGATTAGAACCATTAAAGATAAAACCATATGAAGTGAAGA
CAGTAACGGAAACCAACATAACAACGATCACAGAAACAGTCAAAGAAGCG
GAAAAAACAGTAGGAGACGGAGAGAAATGCAAATCTCTCAGCACAACAGA
CACGTGGGTCACAAAGACGTCGACTCATACCAGCACATCCACAACCACAT
CCACAGTCACGTCAAGAATAACACTCACTTCGACAAGAAGATGTAAACCG
ACCAAGTGTACGACAGGAGAGGAGGATGATGCAGGAGAGGTGAAGCCGAG
TGAGGGGCTGAGGATGAATGGGTGGAGTGTGATGAGGGGGGTGTTATTAG
CAATGATGATTTCATTCATGATTTAG
>Contig0004b
GGGCGGTGGCGCGGGCGGTTAAGCGGCGGGCTGCAAAAGCATCAGGGGCT
AGTGTATATGATGGTGAAGAAATTCTTTTGGCTTTAATTGCAGGAAAAAA
ATATAATGATAATGAATGCAAAAAAGAATTAGAAAAATATTGTAAGACAT
TAACGGATGCAGAATTAAAACCAGAAAAAGTTCACAAAAAACTTAAGGAG
TTTTGTGAAAATAAAAAAGCAGATTCAAAATGCAAAGAACTGAAAGAAAA
ACTCACTCAAAAATGTACTGCAATCAAAGGAAAACTTACAGAAGCAATCA
AAAAAAAAAATTCAGATTTAACGGATGAAGATTGCAAAGAGAATGAACAA
CAATGCCTATTTTTGGAGGGAGCATGTCCAGCGGAACTTAAAGATGATTG
CAATACTTTGAGAAATAAGTGCTATCAAAAGAAGCGTGATAAAGTGGCGG
AAGAAGCTCTTTTAAGAGCAGTTCGTGGAGGTCTAATCAATGAAACTACA
TGTGAAGGAAAGCTCAAAGAGGTTTGCATAGAGTTGAGTCAAGAAAGTGA
TGAGTTAACGAAGCTTTGTCTTTATCAAAAAATGACGTGCAAAACATTTG
TATTAGAAAAACAAAAAAAATGTAATGCTCTTAAACAGGATGTTAACGCA
GCACTTGAGAAGAAAGATGAGTTACGAGGAAAATGTTTACCACTGCTTGA
ACGATGCTATTTTTATAGAGGGAATTGTGAAGATATATCAAAATGTAATA
AATCATCCGAAGACTGTTATGAATATTTGCCAGTGTGTGATACATTGGCA
GTGAAATGTGAAGAAAATAAGATTATTTATACACATCCGGGATCCGATTT
CAATCCAACTAAGTCAAAGCCTACTGTAGCAGAAGACATAGGACTGGAAG
AGCTTTATAAAAAGGCCGCAGAAGAAGGTGTTCATATTGGAAAGCCTCCT
GTAAGAGATGCAACTGCTCTACTGGCACTTTTGATTCAAAATCTAGATCC
TAAGAGTCAAGTGGGTAAAGAATGCGAAAAAGTTCTTAAAGATAACTGTA
AAGAGTTAAAAAGTCATGAAATTTTGGGAGATTTTTGTAATCAAAATGTA
GCTGGTCAAAATGAAATTGAAAAGTGTAAAGAGTTAGAGAAGGAGTTAGC
AAACAGTACTAAAATTCTTTTTGAAAAAATAAAGAATAAACACCTCTCTG
GATCCGGAGAAGTCATTCCATGGTATAAGTTGACGACATTTCTTAGTGAC
AATGACTGCACAAGGTTAGAGTCAGACTGTTTTTATTTAAAAAGTCAAGC
ACCTCTTGACAAAGAATGTAATAATCTGAAGGCAGCATGTTATAAGAGAG
GGCTTGAAGCACAAGCTAATGAAGCATTGCAGAAAAAGATGTACGGACTG
TTCTATGGTTCAGGCAAAGAATGGTTTAAGAAACTACTAGAAAAAATAAT
GGAAGAATGTTCGGAACTTAAAACAACAAGCGATGAGTTGTTTTTACTAT
GTATTGATCCACTTAAAGCAGTCAGAATACTTGCAGCTGATATCCAAACA
AGAGCAGTCTTTTTGCGGAAACAATTGGATCAAAAGCGAGACTTTCCAAC
AGACAAAGATTGCAAGGAATTAGGAAGAAAGTGTGAAGCTTTAGGGAAGG
ATTCAAATCAGATTAAGTGGCCATGTCATACGCTAAAACAACAGTGTGAT
CGCTTGGGGACTACAGAAATCTTGAAACAGGTTTTACTAGATGAACACAA
GGATACTTTAAGAACTCATGAAAACTGTACGAAATATTTAAAGAGAAAAT
GTCATAAATGGTCTAGAAGGGGTGATGATCGTTTCTCTTTTGTATGTGTT
TTCCAAAACGCTACGTGTAAGCTGATAGTAGATGATGTGAAAGACAGGTG
TGAAGTATTTGAAAAAAATATGCAAGCATCAGATATTAATAATTCTCTTA
AAAATAAACAAATAAAAACAGAATCAGCAGCAAATATTTGTCCCTCATGG
CACCCATACTGCGATAGATTTTTACCCAATTGTCCTGATCTTAAGAAAGG
AAAAACTTTCTGTCAAAATCTTAAAAAATATTGCGAACCATTCTACAAAA
GGAAGGTTTTAGAAGATGCTCTTAAAGTAGAGCTTCAAGGGAATTTAAGT
AATAGAAATAAATGTGAATCTGCATTAGAAAGATATTGCACAATATTGAA
AAATGTAAGTGATTCATCAATCAACAGTTTATGTAAAGATAATACCGAAA
GTAAAACTAAAAAGACCGATAATGAAGTTAGAAAGAAGCTTTGTCTAAAA
TTAGTGGAAGAGGTGGAACAGCAATGTAAAGTATTACCAGCAGAATTGGA
GCATGAGGAAAAAGACCTAAAAGATGATTTTGAAACATTTGAAAAACTTA
AAAAACAGGCAGAGAAAACAATGAATAAATCCAATCTTGTTTTATCATTC
GTTAAGAAAGATGAAAATAATACATCGAAAAATAGTAGCAAAAACAAGGA
TAAGAATACCGTTTCAAACGGACTTCAAGATACCACAGAACATGTGAAAA
TACTACGGAGAGGAGTTAAGGATGTAACAGTGACAGAATTGGAAGCCAAA
GCATTTGACCTAGCAGCAGAAGTATTTGGAAGATATGTAGACTTGAAAGA
AAGATGTGAGAAATTAACTTCGGATTGCGGGATTAAAGAGGATTGCAAAG
ATTTAAAAGATGTGTGTGGAAAGATTGAGAAGATATGTCGCGGTCTGAAG
CCTCTGGAGGTGAAGTCGCATGAAATAGTCACAGAAAGCACAACGACGAC
CACGACGACAACAACAACCGTTGCCGATCCGAAGGCAACGGAATGCAAAT
CCTTACAGACAACAGATACATGGGTTACACAGACATCGACACACACAAGC
ACATCTACCATCACATCTACCATCACATCAAAAATAACATTGACATCAAC
GAGGCGATGCAAACCAACCAAGTGTACGACAGGGGATGATGCAGAAGACG
TGAAGCCAAGTGAAGGCTTGAGGGTGAGCGGGTGGAATGTGATGAGGGGG
GTGATAGTAGCAATGGTTATTTCGTTCATGATTTAG
>Contig0005
TGGCGCGGGCGGTTAAGCGGCAGACACAAGCACAGGGAACGCAAGATGAG
GAAGAAGTGCGTCTCTTGGCTTTGATTGCAAAAAAGGATTATAGCGATGA
AAGTAAATGTAAAAATAAAATAAAAGAATATTGCGATGGACTGAAAAATG
TTTCATTAACATCAGAAAAAGTACATAAAGAATTAAAAGATTTTTGCAAA
GATGGAAATGAAGAAAAAAAGTGCAAAGAACTAAAAACCAAAATTGGAGC
AAAATGTAACACATTCAAAGATAAACTTAAAACAGCAGCTGGAAAAGACA
TTGCAGATTTAAAAGATACAGACTGTGCGAATGAACAAGAATGCCTATTT
TTGGAGAGAGCATGTCCAACAGATCTTAAAGAAGATTGCAATACTTTGAG
AAATAAGTGCTATCAAAAAGAACGGGACAATGTGGCAGAAGAAGTTCTTT
TAAGAGCACTTAGTGGAAGTCTTAAAGAAGATAATTCATGTAAAGAGAAG
CTTAAGGAATTTTGCCCATTGTTGAGCAAAGAAAGTGATGAGTTAATGAT
TTTATGTTTTGATGAGGAAAAAACATGCAAGAATATTATGACTAAAAAAC
AAAATAAATGCAAATCCCTCAAGAGTGAAATTGAAAAAGTGCTACCTAAA
AAAAACGAATTACAAATAAAATGCCCATCATTGCTTAAAAAGTGCTACTT
TTATGACACCGATTGCACTAAAGATAAACCAAATTGCGAAAAGCTTTCAA
GTAATTGTAAAGAAAAAGGTATAACTTATACAAAGCCGGGTTCAGATTTT
GAGCCTATAAGACCAGGAGTTACATTGGCGGAAGAAATAGAATTGGAAGA
ACTTTATAAAAAGGCAGCAAAAAAGGGAGTTCGTATTGGAAGGCCACCTA
CAAGAGATGCTACTGAGCTTTTATTTCTACTAAGTCAAAGTGGTACTAAG
TCTATAATTGTAGAAAAATGTAAAGAAGTACTTGGTAAAAAGTGCAAAGA
CTTTAAAGAGCATGAAATTCTAAAAAATTTATGTAAAGAAGATAAAGCAA
GCACAGACGGAGAAAAAGAGTGCGATAAATTGCAAGAAAAACAGGCAAAA
AGCATTCAAATTCTTATTACAAAGATCGAGACTAAACTTTTCCTTTCAAG
TAACCCAAATACAATCATTGCATGGCACGATCTATCAACATTCCTTAGTG
ACAAAGACTGCAGAACTTTAGAATCAGATTGCCTTTATTTGAAAGGAGAA
GGACAACTTGAAAAACCTTGCAGTAATTTAAAAGCAGCGTGTTATAAAAA
AGGGCTTGAAGCAGTAGCAAATGAAGCATTACAAGATAAGTTACGGGGAA
AGTTGCATGGATCAAATGGAACATGGTTTGAAAACCTTCAAAAAAGCTTG
GTAGAAGTATGTAAGGAACTAAAAGGAAAAAGCGATGAACTATTTGTGTT
GTGTGTACAGCCAAAAAAAGCTGCTCTTGTACTTTCAACAGATTTACGAT
TTAGAGCTATTTTTCTACGGGAACAATTAAACGAGAAGCGAGATTATCCG
ACGGAAACAGATTGTAAAGAATTAGAAAAAAAGTGCAGAATACTAGGACA
AGATTCAAACGAAATTAAATGGCCATGTTTTACATTGAATCAGCATTGCG
ACCGTTTAAGAATTGCAGAGCAATTGGAGGAGAAATTGTTAGAAGAAAAA
ACAAAAGACTTGGATAAATTCAGTTCATGTGTAGAAAATTTGAAAAAGTG
GTGTAATGATTGGGCTAGAAGAGGAAGAACTCATTTTACTCTTGCATGTG
TAGCACAAAATACTACTTGCAAGATTCTTACAGAAAAAGTTGGGTTTAAG
TGTGCTAGGTTGCATGAACATATGAAAACAGAAGGTGTTGTAGCTAAAGC
AAAAAAAGAAAGTACAGCGGAACAACCATGCGGTTTTTGGGAACCCTATT
GTGACAAATACATGTCAAGCTGCAAGGATTTAGAAAGCACTGGAAAGGAT
GATGGATGTGAAAAACTTAAAGAAAACTGCAAGCCATATCGTGCACAAAG
AGATCGTGAGGATGCAGTTATGCTAGAGTTTAAGGGGAATCTTGATAACA
AAAACAACTGTGTGACAACTCTTAACCGATACTGTACACAATTGAATAAT
GCAACTAACGGACTTGAAACTTTGTGTAAAAGCAAAGAAAAAGGGAAAAA
TGATGCTCAAACTAGAGAAACACTTTGTGAAAAATTAATTGAACGAGTGA
AAAGAAAATGTAAAGGACTATTAAAAAAACTTGAAAAGGTTAAAAACGAA
ATAGAAGAAAAAAATAAAGAATATGAAGGTATTAAAAAGAAAGCAGAAGA
TGCAATGGAAAAAGCGAATCTTGTTTTAACATTAAAAATAACGAATAAGT
CAGTAGATAATGCAGCTTCTAATACACCTAAGAGTGGAAAAGACACCCCA
CAATTTAAACTTGTAAGAAGAAATACAAAATTGCAAGTAACAGAAGAAGA
ACTGAATGCATTTGATTTGGTATCACAAGCATTTAGTTTGTATGTAGAAT
TGAAGGAGATATGCCATCATTCACTGAAGGATTGTGATTTCAAAAAAGAA
TGTGATTGTACTAATCCATGCGAAAAGATACAAGAAGTGTGTTCGAAATT
AGAGCCACTAAAAGTGAAACCACACGAAATAACAACTAAAAACGTAACAA
CCACAACGACAACCACCACCACAACAACCGTTACAGATCCAAAAGCAACA
GACTGCCAGTCTCTGCAAACGACAGACACATGGGTCACAAAGACGTCTAC
GCATACCAGCACGTCCACGACCACGTCCACAGTCACCTCAAGAATAACAC
TCACCTCGACGAGGCGGTGTAAGCCTACGAAGTGCACGACAGGAGAGGGG
GATGATGCAGGAGAGGTGAAGCCGAGTGAGGGGCTGAGGATGAGTGGGTG
GAGTGTGATGAGGGGGGTGTTGGTGGCAATGATGATTTCATTCATGATTT
AA
>Contig0006
TGGCGCGGGCGGTTAAGCGGAGGGCAGCAGGGGTACAGAATGATGAAACT
GAAGAACGCCTTTTGGCTTTGATTATGAAAGCAGATTATAAAAATGAAGA
TAAATGTAAAAATAGAATAAAAGAATACTGCAATGGACTGAAAAATGTTT
CATTAACATCAGAAAAAGTACATAAAGAATTAAAAGATTTTTGCAATGAT
GGAAAAGAAGAAAAAAAATGCAAAGAACTAAAAACCAAAATTGAAGAAAA
ATGTAGCACATTCAAAGATAAACTTAAAACAAAAGCAAAGGAAGAAATTT
CAAAACTGACGGATGACGATTGTAAGGAGCATGAACGACAATGTCTATTT
TTGGAGGGAGCATGTCCAACAGATCTTAAAGAAGATTGCAATACTTTGAG
AAATAAATGCTATCAAAAAGAACGGGACAATGTTGCAGAAGAAGTTCTTT
TAAGAGCACTTAGTGGAAGTCTTAAAAAAAAAGATTCATGTGAAGAAAAG
CTTAAGGAGGTTTGCCCGTTATTAAGTGGAGAAAGTGATGAGTTAATGTT
GTTATGTTTTAATGAGGAAAAGACGTGCGAGAATATTATGGCTAAAGAAC
AAAATAAATGCAAATCCCTCAAGAGTGAAATTGAAAAAGTACTACCTAAA
AATGAGGAATTAGAAATAAAATGCCCATCATTGCTTAGAGAGTGTTACTT
TTATGATACCGATTGTATTGGTAATGAACCGAATTGCGAAAAGCTTGCGA
GTGATTGTAAAGAAAAAGGCATAACTTATACAAAGCCTGGTTCGGATTTT
GAGCCTACAAGACCAGGAGTTACATTGGCGGAAGAAATAGAATTGGAAGA
ACTTTATAAAAAGGCAGCAAAAAAGGGAGTTCGTATTGGAAGACCACCCA
CAAGAGATGCGACTGAGCTTTTACTTTTATTAAGCCAAAGTAGCACTAAA
TCTACGGTTGTAGATAAATGTAAAGATATACTTGATAAAAAGTGCAAAAA
CCTTAAAGAACATGAAATTCTGAAGAGTTTGTGTGATAAAGATAAAGCAA
GTGCAGATGGAAAGAAAGAATGTGATAAATTGCAGAAAGAACATACAAAA
AGTACCCAAATTCTCGTTACAAAGATCGAAAACAAACTTCTCATCACAAG
TGGTCAAAATATGATCATTACGTGGCATGATCTATCAACATTCCTTAGTG
ACAAAGATTGCAGAACTCTAGAATCAGATTGCTTTTATTTAAAAGGCTAT
GGACCTTCTGATAAGCCTTGTAATAATCTAAAAACAGCGTGTTATAAAAA
AGGACTTGAAGCAGTAGCAAATGAAGCATTACAAAACAATTTGAGGGGGC
TATTGCAAGGCTCGAATAAAACATGGCATGAAAACCTTCAAAAGAAGATA
GTGAAAGCTTGCAAGAAATTAAAAGAAGAGAGCGATGAACTATTTGTGTT
GTGTGTTCAGCCAAAAAAGGCTGCTTTTGTAGTTTCAACAGATTTACGAT
TTAGAGCTATTTTTCTACGAGAACAATTAGACGAAAAGCGAGATTTTCCA
ACGGAAACAGATTGTAAAGAATTAGAAGAAAAGTGCAGAATACTAGGACA
AGATTCAAAAGAAATTAAGTGGCCATGTCTTACATTGAATCAGCATTGCG
ACCGTTTAAGGAATACACAGGAATTAGAGGAAAAATTATTGCTAGAAAAG
ATACAAGGGTTAGATGATTTCGATTTATGTGTAGAAAAATTGGGAAAGTG
GTGTAATGATTGGACTAGAAGAGGAAGAACTCGTTTTACTCTTTCATGTG
TAACACAGAATATTACTTGCAAGATTCTTACAGAAAGGGTTGGATCTAAG
TGTGCTAGATTGGATGAACATATGAAAACAAATAACATTTTAGAAAATGT
AAAGAAGAATAAAACAGAGACAATATGTACATTTTGGGGATCGTATTGCA
GCAAGTTTATGTCAGGTTGCAAAAACTTAATGAAAGCTAATGATGGGAAG
TGTGAAGAACTTAACAAGGAATGCGAAATATTCATCAAAAAGAAAGAGTT
GGAATTAAAACTAGTTGACCAATTGAAGGGTCATTTGAACACAAAAGAAA
AATGTAAGGGGGAGCTTGACAAATATTGTACACAATGGGTGAATGCAAGT
AATGGACTTGAAACTTTCTGCACAAACAAGAAAAAAAAAAGCAAGCAAGA
TGATCTTAGAAAAGAACTTTGCGAGAAATTGGTAGAACAAGTAAAAAAGC
AATGTCCTGGGCTAAAAAAAGAACTCACAGAGGCCAGTAAAGAGTTGGAG
AAAAAAGCTAACAAATATGAGGATATCAAAAAAGAAGCAAAAGAAGCAAT
GGAAAAAGCAAATCTTGTTTTATCAAAAGCAAAAGCAACGGATGACAAAT
CTGCAGGTAAAACAGTACCATCAGAATCAGCACCAGCACCAGCACCGAAC
ACACTACCAGCAGCACCGAATACAACACAAAACACAGTATTATTTAAACT
TATAAGAAGAAATATAAACGCACCGGTGACAGAAAAAACATATGTTACAG
AAAAGGAGTTAAAAGCATTTGATTTGGTATCTCAAGCATTTAGCTTGTAT
GTAGAATTAAAAGAATTATGTCATGATTCAGAGAAAGGATGTGGATTTAA
AGAGGAATGCAAAGACATTGAGGAAGCATGCACCAAAATCGAAAAAACAT
GTGGTGGATTGAAACCACTAGAAATAAAGCCACACGAAATAGTAACTAAA
AACGTAACAACTACAACGACAACGACGACGACAACAACCGTTAAAGACGT
AAAGGCAACAGACTGCCAGTCTCTACAGACAACAGACACATGGGTCACAA
AGACATCGACCCATACTAGCACTTCTACGACTACTTCCACAGTCACATCA
AGAATAACCTTGACCTCGACGAGGCGGTGTAAGCCTACGAAGTGTACGAC
AGGAGAGGAAGATGAAGCAGGAGAGGTGAAGCCGAGTGAAGGGTTGAGGA
TGAGTGGATGGAGTGTGATGAGGGGGGTGCTAGTGGTAATGATGATTTCA
TCCATGATTTAA
>Contig0006b
CGCGGGCAGTGGCGCGGGCGGTTAAGCGGCGGGCACAAGCACAGGGAGCA
GGAGTAAATGTATATGAAGATGAGGATTATCTTTTGGCTTTAATTTTAAA
AGAAGGTGCAATGGATGAATCACAATGCAAAGGAAAACTAAAAAAATATT
GTGAAAACTTAAAAGAAGCAGATAAAAAGTTAAATAAAATCTATTCAAAA
CTAAAAGATATCTGCAAGGATGAAGACAGGGATAAAAAGTGTACAGGATT
GAAAAATAAAATTACAGGAAAATGCACACCACTTAAAACAACTTTGGATA
CGATAGTGAAAAACCCATTGCCATCAGATGATGAATGCAGAAAGAATGAA
CAACAATGCTTGTTTTTGGAAGGAGCGTGTTCTAGTGTTCTTACAGAAGA
TTGCAATACTTTAAGAAATAAGTGTTATCAAAAAAAGCGTGAGGAAGTGG
CAGAAAACGCTCTTTTAAGAGCGCTTAAAGGAAGTCTTGAAGATGAAGAT
AAGTGTAAAGAGAAAATTAAAGATATTTGTCCTATGTTGGGTCAAGAAAA
TAACGAGTTGATGCAAAAGTGTTTAAATCCAGAATACACATGTCAAAATC
TACTACAAGTAATAAAAAAAAAGTGTAAATCTTTAAAAACAGAGGTAGAA
AAAGTACTAACTAGCAGTAAAATACAGAAGGAAGGACATTCTTTGCTTAA
AGAATGCTACTTTTATGGACCAAGTTGTAAAGATGATAAACCAAAGTGTG
ATGATTTGCAAAAGAAATGCAAAGAAAAAGAAATTGTTTATACACCACCA
GACTCTAATTTTGATCCTACAAGACCAGAGGCTACGCTGGCAGAAAAAAT
AGGTTTAGAGGAACTTTATAAGGAAGCGGCAGCACAAGGAGTTGTAATTC
AAAGATCACCAGAAAGAGATATTCTTGATCTATTGGTGTTTTTATCAGGA
AAGAATTTTGATAAAGATAAATGCGAGAATGTGCTCACTACTAAATGTAG
TTCTATTGAATATTTGGCAGAAAATATAAAAAATTTATGTGGAAATAAAA
CTATTCATAAAGATAAATGTGAAGAATTTAAAGAAGAATTTGATAAAGAA
AAAACTAGTCTAACTAGAAAACTTGAAAACAAACTATTTGAAAATAAAAT
TACATTATGGGGCGAATTACCAAAACTCCTTACTAAAAATGACTGCACAA
GATTACAGTCAGATTGTTTTTATTTTGAAAGCCAAACGGATTTTGAAAAA
ATATGTAAGAATGTTAAGGCAGCATGTTATAAAAGAGGCCTTGATGCACT
AGCAAATCAAGCATTACAAGACAAAATGAGAGGGAAATTTCATGATACAA
ATGATACACAACTTAATGTTCAAAAGGAGCTGGTAAAGGTATGTGCGAGT
CTGCAAGAAAAAAATGACCAGTTATTTGTCTTGTGTATACAACCAAAAGA
CGGGGCCATTACATTATTAGATGATTTGGATATGAAGACAAGCTTGTTGC
AGGAAGATTTGAATGAAAAACGAGATTTTCCTACGAAGCAGGATTGCAAA
GAATTGCGAAAGAAATGCGACGATCTAAAACAAGATTTTGAAGAACTTGA
ATGGCCTTGTCATACGCTAGAGCATCATTGCAATAGACTAAATATTGCAG
AAGAATTGGAAGAGAGGTTCTTGGAAGGAAAGGTGAAGGATTTGGATAAG
TTCGATTCATGTTTAAAAAATTTGGGAGAACAATGTCATGAATGGAGCAG
AAGAGGAAGAACGCAGTTTGCATTCGCATGTGTAGCACAGAATATTACTT
GCAAGATTCTTACAGAAAGCGTAGGGTCTAAGTGTACTACCTTGGGAGTG
CGCGTTGAAGCAAGTAATGTTGTAGAAACAGCAAAAAAAAAAAAAAAAAT
GGAGGAAACATGCGATTCTTGGGTACCCTATTGCAGCAAGTTTATGTCAA
GTTGCCAGAATCTAACTGTTGGTGGTGGAAAATGTAAGGAACTTAATGAA
GTGTGTAAATCATTCATCAAAAAGAGGGATTTGGAAGAAATACTGGTCTA
TGAATTAAAGGGTAGTTTGAAAACAGAGCAAGAATGTAAAAGTACTCTTG
ACAAATACTGCACACAATGGGAGAATGCAACCAATCAGCTTAGCACGTTG
TGCACAAGCAAGAAAAAAAATGGCAAGCAAAATGAAGATGTCAAGAAAGA
ACTTTGCGAAAAATTAGTAAAACATGTAAAAAAACAATGCCCTGTATTAC
AAGTAAAGCTCACAAAGGCAAGTGAGGAACTATCTAAAAGAAAAGAAGAT
TACGAGAAGCTTAAAACTGAAGCAGTGAAAGCAATGGATGAAGCAAATCT
CGTTTTATCAAAAGCAAAAGCAACAGATGATAAATCTGCAGGCAAAACAG
CACCACCAGTACCAGCAGCACCATCAGGATCAGCGCCATCAGGATCAGCA
CCAGCAGCACCGAATACAACACAAAACACAGTATTATTTAAACTTGTAAG
AAGAAATATAAACGCACCGGTGACAGAAAAAACATATGTTACAGAAAAGG
AGTTAAAAGCATTTGATTTAGTATCTCAAGCATTTAGCTTGTATGTAGAG
TTAAAAGAATTATGTCATGATTCAGAGAAGGGATGTGGATTTAAGGAGGA
ATGTGAAGACATTAAGAAAGCATGCACCGAAATCAAAAAAGCATGTGATG
GATTGAAACCACTGGAAGTAAAACCATACGAAGCAACAACTAAAAATGTA
ACAACAACAACCACAACGACAACGACAACAACAACAACCGTTACAGATCC
AAAAGCAGCAGAATGTAAGTCTCTGCAGACGACAGACACGTGGGTCACAA
AGACGTCGACCCATACTAGCACTTCTACGACTACTTCCACAGTCACATCG
AGAATAACACTCACCTCAACGAGGCGGTGTAAGCCTACGAAGTGTACGAC
AGGAGAGGAAGATGATGCAGGAGAGGTGAAGCCGAGTGAAGGGCTGAGGA
TGAGTGGGTGGAGTGTGATGAGGGGGGTGTTATTAGCAATGATGATTTCA
TTCATGATTTAG
>Contig0007
TGGCGCGGGCGGTTAAGCGGAATGTAAAAGCAGATAAGGATCTTGAAGAA
GAACATATTGTGGCACTGATTCTAAAAGAAGATGCTAAAGATGAAGGAAA
ATGTCAAAAAAAAATGAAAGAATACTGTGAAGCGTTGAAAAAAGTAAAAG
TAGAATTAAAACAAATTTACGAAAAATTTGAAAACTTCTGTGATGATGGA
AAAATGAAAACAAAATGCCAAAAATTGAAAACTAGCGTTCAAAATAAATG
CACTGAATTTAAAGGAAAACTCGATAAAATACTCAAACAAGCTTCAGGAT
TAACAGATGAGAATTGCAAAGAAAATGAACAACAATGCCTATTTTTGGAG
GGAGCATGTCCTGATGATCTTACAGAGAATTGCAATAAATTAAGGAATAA
GTGTTATCAAAAGAAGCGTGACAGAGTAGCAGAAGAAGCTCTTTTGAGGG
CACTTCGTGGGGACTTGGAGAAAGAAGCTGAATGTGAAAAGAAAATAAAG
GATGTTTGCCCAAAAATAGGCCAAGAAAGTGATGAGTTGACAATGTTATG
TTTTGAACAGGAGAAAACATGCGCAGATCTTGTAAAAAAAGGAAAAAGTA
AGTGTAGTGCTCTAAAACAAGAAGTCGAAGAAGCACTTAAGAAGAAGAAT
GAATTACAAGGAAAATGTTTACCATTACTTGAGAAATGTTACTTTCACAG
AGGGAACTGCGAAGGAGACAAATCAAAATGCAAACTTCCAAATGGAAACT
GTGAGGAATATCTACCAAAGTGTGATGAATTAGCAGAAGAATGTGAAGAA
AAAAGCGTCATTTATATACATCCAGGACCTGATTTCGATCCAACTAAGTC
AGAGCCTACAGTAGCAGAGGACATAGGGCTGGAAGAACTTTATAAGAAGG
CAGAGGATGATGGGGTTTTTATTGGAAAGAATCATCTAAGAGATGCGACA
GCTTTATTGGCGTTGCTTAATAAAAACCTTGAAAAACAAGAATGTATAAA
AACCCTTCAAAAAAGCTGCAAAAACCCTCATGAACATGAAGCCTTGGAAA
AACTATGTAAGGATAATACTTTAAGTGATTACGGAAAAGAAAAGTGTGAA
GAATTGAAAAACGATGTTAACAAAACTTGCAAAATTCTCACTTCAAAAGT
CATTAATAATCGCCTTTTTGACCCGAAAAAAGGAAATAAAGGAATTGTTG
GGTGGGGAGAATTGCCAACATTTCTTAGTAATAAGGACTGTGCAAAACTA
GAATCTTATTGCTTTTATTTTAAAGAAAGCTGTCCAGATGTTAAAGAAGC
TTGTGTGAATGTGAGGGCAGCGTGTTATAAGAGAGGGCTTGATGCACGGG
CAAATAAAGTGCTGCAAGAAAATATGCGAGGAATGTTACATGGTTCAAAC
AAAAGCTGGCTTGAAAAGTTTCAACAAGAATTAGTAAAAGTATGCAAGGA
ACTAAAAGAAAATAAAGAAAATTTCCCAAACGATGAACTATTTGTTCTGT
GTGTACAGCCAGCAAAAGCGGCCCGGTTGCTTACACACGATCATCAAATG
AGAGTTATCTTTTTACGACAACAGTTGGATCAAAAACGAGATTTTCCGAC
AGATAAAGACTGCAAAAAATTAGGGAGAAAATGCCAAGATTTGGGAGAGG
ATTCAAAAGAAATTACGTGGCCATGTCATACACTGGAGCAACAATGCAAT
CGCTTAGGGACTACAGAAATTTTGAAGCAGGTTTTACTGAATGAACACAA
GGATACTTTGAAAACTCATGAAAACTGTGTAACATATCTAAAAGAAAAAT
GTAATAAATGGTCTAGAAGAGGCGATAACCGTTTCTCTTTTGTATGTGTC
TTCAAAAATGCTACGTGTAAGCTGATGGTAAAAGACGTACAAGATAAGTG
CAAAGTATTCAAGAAAAATATAGAGGTTGCAGAGATCGTTGATTTTCTTA
AAAATAACACGAATAACATAACAACACTGGAAAGAAACTGTCCCTCCTGG
CATACGTACTGCAATAGATTTTCACCTAATTGTCCAGATCTTACTAAAGG
AGATACTCTTTGTACAAAGATCAAAGATCATTGTAAGCCATTTTATGAAA
GAAAGGCCTTGGAAGATGCTCTCAAAGTAGAGCTTCAAGGGAATTTAAGT
GATAAATCTAAATGTGAACCTGCATTAAAAAGATATTGTGAAGTATTAAA
AAATGCAGCTAATACGCCAATTAAAGGATTATGTAAAGATACTACTGATA
AAAAACCTAAAAAAGATGACAATAAAGTTAGAGAGGAACTCTGTGAGAAG
TTAGTGGAAGAAGTGAAAGAACAATGTAAAACATTATCAACAGAATTAGA
ACAACCAGCAAAAGAGTTAGAAGAAGATTCTAAGACATATGAGAAACTTA
AGAAACAGGCAAAGGAAGCAATGAACAAGTCCAATCTTGTTTTATCATTC
GTTAAAAAAGATGAAAATAATGCATCGAAAAATAGTAGCAAAAACAAGGA
TAAAAATACCGTTTCAAACGGACTTCAAGATACCACAGAACATATGAAAA
TACTACGGAGAGGAGTTAAGGATGTATCCGTAACAGAATCTGAAGCTAAG
GCATTTGATTTGGTAGCAGAAGTATTTGGAAGATATCTAGACTTGAAAGA
AAGATGTAATAAATTGGAATCAGATTGCAGAGTTAAGGAGGATTGCAAGG
ATTTAGAAGGAGTATGTGGAAAGATACAAGGAGTATGTTCGAAATTAAAA
CCACTGAAAGTGAAGCCGCACGAAACAGTGACAGAAAGCACAACGACGAC
CACGACGACAACAACGACCGTTACCGATCCGAAGGCAACAGAATGCAAAT
CTTTACAGACAACAGATACATGGATTACACAGACTTCGACACATACCAGC
ACGTCTACCATCACATCTACAATCACATCAAAAATAACACTCACATCAAC
AAGGCGTTGCAAACCAACCAAGTGTACGACAGGGGATGATGCAGAGGACG
TGAAGCCGAGTGAGGGATTGAAGATGAGTGGGTGGAACGTGATGAGGGGG
GTGATATTAGCAATGATGATTTCGTTCATGATTTAG
>Contig0008
CGCGGGCGGTTAAGCGGCAGGCAAAAGCACAGAAGGATGAAATTGGAGAG
GAACATGTTTTGGCTTTTCTCCTAAAAAAAGATGGACTAGAGGAGCAAAA
GTGCAAAAAAAAACTAAAAGAATATTGTCAAGGATTAAGTGATGCAGGTA
TAAAAACAGAACAAATAGATAAAAAATTGAAAGATTTCTGTAATGATGCA
AAACAAGATGAAAAGTGCAAACAAAAGGCTAGTATTGAAGAAAAGTGCAA
TGGATTTAGGGCAGAATTAGAAAATGTACTTAAAAAAGAAATAGAAGACT
TAAGAAATGATGACTGTGAAAAAAAAGAACAATGCCTGTTTTTGGAAGAT
GCGTGCCCTACTCTTATAGAAAAATGTAACAAACTAAGAAATATGTGTTA
TCAAAAAGAACGTAATGAGGTTGCAAAAGAAGCTCTTTTAAGAGCACTTT
CAGGAAGTCTTAAAAAATCTGACACATGTGAGAAAAAAATCAAAAATGTT
TGCATTGTTTTAAAGGAAGAAAGTGATGAGTTGATGCAAAAGTGTTTAAG
TCTAGACTCTACATGTCTATCCCTAGTACAAGCAGCAAAAGACAAATGTA
GCTCTTTGAAAAAAGACATAGAAACAGCACTTACAAAAAATACTAGTGAA
GTATGCCTCCTGCTGCTTGAACAATGTTATTTTCATGACCGGAGTTGTGA
AAGTGAACCACTGAAATGTAATGATTTAATAAATAAATGCGAAAGTGTAA
ACATAACTTACACACCTCCAGACACTAATTTTGATCCAACTAAAGAAGAA
AGCACATTAGTAGAAGAAATAGGTCTAAAAAGTCTTTATACGAAAGCAGT
AAAAAAGGGTGTTCATATTGGAAAACCCCCAAAGGCAGATGCAACAGCTC
TATTAGCATTATTGATTTTAGACCCAAGTCTCGCAAATAAAGCCACTAAG
AAAGAAAAGTGTGAAAAGATTATTGAAGATAAATGCAAAGATCCTCAAGA
GTATGGAGTTCTAAAAGATCTATGTGAAGGAACTAAAGCAAGTAAAGATG
GAAAGCAAAAATGCGAAGAATTAGATGATGATATTGAAAACACTTGTAAA
ATTTTTACATCAAAAGTTCTAGACTATCATCTTTTTGACACGAAAAAAAA
TAATGGGATTATTATGTGGAGGAAATTGCCAACGTTTCTTAGTGAGAAAG
AGTGTACAAATCTAATGTCATATTGTTTTTATTTTGAAAAAAGTTGTGAT
AAAGGCGAAGATGCATGCAAAAATATCAAGGCAGCATGTTATAAGAAGGG
ACTTGATGGATTAGCTAATGAAGTGTTACAAAGCAAGTTACGAGGAAAAT
TGCATGGTTCGAAAAAAGAATGGCTTAAAACATTTCAGAAAAAACTTTTA
GAAGTATGTCAAGAAGTGAAAAAAGAAAACAATGGAGTTTTTCCAAACAA
TGAATTATTTCTATTATGTGTGGAGCCAACAAGGGCAGCTATAGTACTTC
CAGCAGATTTACGAATGAAGGTAATCTTTTTATTGGAAAATTTAAACAAG
AAGCGAGATTTTCCAACAAAAGAGAATTGTGAAGAACTGGAAGAGAAATG
TAAAGTATTGTTAGAAGATTCAAGAGAAATTGAGTGGCCATGCCATACAC
TGAATTGGAATTGCGATCGATTAAGGAATGTAGAACAGTTGAAGGAGAAA
TTGTTGGAAGAAAAAACAGAAGATTTAGATAAACTCGATTCGTGCAAAAA
AAAGCTAGGTAAACGGTGCAATGAATGGGTTGGAAAAGGGAGATCTCAGT
TTACTCTTGCGTGTATAGCACAAAATACTACTTGCAAGATTATTACAAAA
GACGTTAAATCTAAATGTGATAGATTAGAAAAGTATATAAAAAACGGTAC
TGTTCTGAACGATGCAAAAGAAGAAACTAAAAAAGAATCTATTTGTGAAT
TCTGGATACCGTATTGTGAAAGATTTATGTCAAGCTGCAAAAATTTAGCA
AACACTGGTACTAAAGACTGTGTGGAACTTAGAAAGGAATGTAGTTCATT
TATTAAAAAGAAAGAACTGGAAAACAAAGTACTTGATGAATTGAAGGGCA
ATTTGTCAAGCGATGATGAATGTAAAAAAACACTTGACAAGTATTGTGCA
GTATGGGCCAATGCAAGTAATGGACTTGAAGTTCTCTGTATAGATACTTC
TAATGCTAAAACAAAAAATGATGCTAAAGTTAGAAAAAAACTTTGTAAAA
AACTTATAGCTCGAATAACAGAACAGTGCCCAAAATTATTTAACGAACTT
GCAGAAGCAAAAGATAAACTAAAAAAGAAAAAAGAAGAATATAAACGAAT
TAAAGAAGAAGCAGAGAAAGCAATGGAAGCAGCAAACTTTATTTTATCGA
GAGCGAAAGGACCTGATAATAATAAGTCAGTAAATAAAAATTCATCTGAT
GCACCTAAGGAAGGAAAAGACACAACAGGATTTAAACTTGTAAGAAGAAG
TGCAAAAGTGCATGTAACAGAAAAAGAATTAGCAGCATTTGATTTGGTAG
CGCAAACATTTAACTTGTATGTAGAATTAAAGGAGATATGCCAGCATTCA
CAGAAAGGCTGTGGATTCAGAAAAGAATGTGCAAACTGTGAAGAAGTATG
TAAAGCAGTAGATCGTGTATGCTTAAGATTGGAGCCATTGAAGATCAAAC
CATATGAAGTAAAGACAGTAACGGAAACCAACATAACAACGGTCACAGAA
ACAGTCAAAGAAGCGGAAAAAACAGTAGGAGACGGAGAGAAATGCAAATC
TCTCACTACATCAGACACATGGATTACACACACGTCTACGCATACCAGTA
CATCTACGACCACATCCACAGTCACATCGAGAATAACACTCACCTCGACG
AGGCGGTGTAAGCCTACGAAATGCACGACAGGAGAGGGGGATGAAGCAGG
GGAAGTGAAGCCGAGTGAGGGGCTGAGGATGAGTGGGTGGAGTGTGATGA
GGGGGGTGCTAGTGGCGATGATGATTTCATTCATGATTTAA
>Contig0009
TGGCGCGGGCGGTTAAGCGGAATGTAAAAGCACATAAGGATCTTGAGGAA
GAGTATCTTTTGGCTTTAATTGTAGGAAAATATTATAAGGATGATGAATG
CAAAAATAAATTAGAAAAATATTGCAAAGAATTAAAAAAAGCAGATTTAA
TACTAGATAAAATAAATCTAGCATTGAAAGAGCTATGTAGTAAAGCAAAT
GGAAAGTGCACTAGTTTGAAACAAAAAATTACAACAAAATGTCAAACACA
TAAAACAACCTTAAATCCTATAGTATCAAAAGCCTTAGAAGAAAAATATG
ATTGTAAGGAGCATGAACGACAATGCCTATTTTTGGAGGAAGCATGCCCT
GATGATCTTAAAGAAAAATGTACTGACTTAAGAAATAAATGTTATAAGAA
GAAGCGGGATGAAGTAGCAAAAGAAGTTCTTTTGAGGGCACTTCGTAGTG
ATCTCAATGAAACAGAGACATGCAAAAGAAAACTAAAAGAGATTTGCCCA
GTCTTGGGGAGGGAAAGTAATGAGTTAACGGACTCGTGTTTGAACCAGAA
AGAGACATGCGAGAATATTATAAAAGAAAGAAATAAGAAATGTGATACTC
TTAAAACAGATGTTAAAACAGTACTTGGAAGTTTTAAAAAAGAAAAATGT
CTATCATTACTTGAAGAATGTTATTTTTACGTTGGAAATTGCCAAGAAGA
CGATATAATTGAATGTATTAAATTGGGAGAGAAATGCCAGGAACAAAACA
TTGTTTATATACCACCAGGACCCGATTTTGATCCAACTAGGCCAGAGGCT
ACACTAGCAGAAGATATAGGACTGGAAGAACTTTATAAGAGGGCAGAGGA
GGATGGTGTTTTTATTGGAAGACAACAAGTAAGAGATGCGACAGCTTTGT
TGACGTTGTTGGTTGAAAAAGATACAAATGTTAAAACAAAATGTAATGAA
GTTCTTAAAAATAAATGCAAAACCCCTCATGAACATGAAGCCTTAGAAAA
TCTGTGTAAAGAAAATAATCTAAGTAATGATGGAACGAAAAAATGTGATG
AATTAGAAAAAGATATCAAAAAAACATGTGATATTCTCACGTCAAAGCTT
ACAAATAATCATCTTTTTGACTCAAAAAAAGGAAGTAATGGAATTATTGG
ATGGGGAGGATTACCAACATTTCTTAGCAACGAAGATTGTGCAAAATTAG
AGTCCTATTGTTTCTATTTTGAAAAAAAATGCCAAGATGGCGAAAAATCA
TGTGCGAACGTAAGGGCAGCGTGTTATAAGAGAGGGCTTGATGCACGGGC
AAACAATATATTGCAAAAAAATATGCGAGGGTTATTGCATGGCTCAAATA
AAGATTGGCTTAAGAAATTTCAACAAGAATTAGTAAAAGTATGTGAGAAA
CTGAAAGGAAATAAAGGAAGTTTCTCAAACGATGAACTGTTTGTTCTGTG
TATACAACCAGCAAAGGCAGCACGATTACTTACACATGACCATCAAATGA
GAGTTATCTTTTTACGACAACAGTTGGATAAAAAACGAGATTTTCCAACG
GACAAAGATTGCAAAGAATTAGGGAGAAAATGCCAAGATTTAGGAAAGGA
TTCAAAAGAAATTACGTGGCCATGTCATACACTGGAGCAGCAATGCAATC
GCTTGGGGACTACAGAAATTTTGAAGCAGGTTTTACTAAATGAACACAAG
GATACTTTGAAAGATCAAGAAAGTTGTGTAAAATATCTGAAAAAAAAGTG
TAATGAATGGTCCAGAAGAGGAGATGACCGTCTCTCCTTTGTATGTGTCT
TCCAGAACGCTACATGTGAGCTGATGGTAGAAGACGTGCAAGATAGATGT
GAAGTATTTGAAAAAAATATAAAAGCATCAGAGATTGTTGGATTTCTTAA
AAATAATACAAATAACATAACAACATTAGGAAATGTTTGCCCATTTTGGG
ACCCATACTGTGACAAATTTTCACCTAATTGTCTAGATTTTTCAAAAAAG
AATCCTTGTACAAAAATTAAAAACAATTGTAAGCCATTTTATGAAAGAAA
AGCCTTGGAAGACGCTCTCAAAGTTGAACTTCGAGGAAAGTTGAGTGAGA
AAAATGGATGTGCTACAGCATTAGAAAGATATTGTACAGTAGCGGGAAAC
GCAAATAATGCGTCAATCAGAAGTTTATGCAAAGCTAACACCAAGGATAA
CCCTAAAAAGGATGATGAAGTTAGAAAGGAACTCTGTGAGAAATTAGTGA
AAGAAGTGGAAGAACAGTGCAAAGCATTACCAACAGAATTAGGGCAACCG
GCTGCTGATCTAAAAAAAGATTATAAGACATATGAGGAACTTAAGAAACG
TGCAGAGGAAGCAATGAACAAATCCAGTCTTGTTTTGTCACTCATTAAGA
AAAACGAAAGTAATGTATCAAAAAGTAATAGCAAAAACAAGGATAAGAAT
GCCGTTTCAAACGGATTTCAAGATACCACAGAACATATGAAAATACTACG
GAGAGGAGTTAAGGATGTACTTGTGACAGAATTGGAAGCCAAAGCATTTG
ATTTGGCAGCAGAAGTATTTGGAAGATATGTAGACTTGAAAGAAAGATGT
GAGAAATTAACTTCGGATTGCGGGATTAAAGACGATTGCAATGATTTAAA
AGATGTGTGTGAAAAGATTGAAAAGATATGTCGCAATCTGAAGCCTCTGG
AGGTGAAACCACACGAAACAGTGACAGAAAGCACAACGACGACCACAACG
ACAACAACAACCGTTGCCGATCCGAAGGCAACAGAATGCAAATCCTTACG
GGCAACAGACACATGGGTTACACAGACATCAACACACACAAGCACGTCTA
CCATCACATCTACGATTACATCAAAAATAACACTCACATCAACGAGGCGT
TGCAAACCAACCAAGTGTACGACAGGGGATGATGCAGAGGACGTGAAACC
GAATGAGGGATTGAAGATGAGTGGGTGGAATGTGATGAGGGGGGTGATAG
TAGCAATGGTTATTTCGTTCATGATTTAG
>Contig0010
TGGCGCGGGCGGTTAAGCGGCGGGCACAAGCACAGGGAACGCAAGATGAG
GAAGAGATTCACCTTTTTGCGTTAATTGTAGAAAAAGATTATGACAATTC
TCAAGAATGCAAAAAAAAATTAGAAAAGTACTGCAAAGCACTAGTGGAAG
CAGGTTTAAATAATGAACAAGTACATAGTAAATTAAAAGATTTATGCAAT
ACTGGAAAACAAGATGAAAAATGCAAAGAAATGAAAGATAAAATTAAAGA
TAAATGCAATAAACTTAAAACAACGTTAGAAGCTCCACCAAAAGCATCTC
ATACAAGCGACGAATGCATAGAAAACGAACGACAATGCCTATTTTTGGAG
AGAGCATGCCCTGATGATCTTAAAGAAAAATGTAGTGACTTAAGAAATAA
ATGTTATAAGAAAAAGCGTGACGGAGTAGCAAAAGAAGCTCTTTTAAGAG
CACTTAAAGGAAGTCTTGAAAGTGAAGATAAGTGTAAAGGGAAAATTAAA
GATGTTTGTCGTGCATTGGGTGAAGAAAGTGATGAGTTAATGCAAACATG
TTTTGATACAAACACTGCATGTACTTCTCTGATAAAAGCAACAAAAGAAA
AATGTAACACTCTGAAAACAGAGATAGAAAGAGTACTAAAATCTGATAAG
GAATTAAAAAAAGAAGGGCATTCTTTGCTTGAAAAATGCTACTTTTATGG
TCCAAGTTGTAAAGATAATAAATGTAGTGATTTGAAGGAAGAATGTAAGA
AAGAAAAAATCATTTATTTACCACCAGACTCAGATTTTGATCCTACAAGA
CCAGAGGCTACGCTAGCAGAAAAAATAGGTCTGGAAAAGCTTTATAAGGA
AGCAGCAACACAAGGAGTTGTAATTCAAAGAGCACTAGAAAGAGATATTA
TTGATCTATTAGTGTTATTGTCAGGGAACAAACCTTTTGATGAAGCTCCA
TGCAAGGAAGTGCTCACTAATAAATGTGATTCTATTCAATATCTAGCAAA
AGATTTAAAAGATTTATGTAAAGATAAAAACAATTATACAGATAAATGTA
AAGAATTTAAAAAAGAATTTGAAGAAATAAAGCTCGCTTTGACTGCAAAA
TTTAAAAGTAGACAATTTAAAGATGAGATTACATTATGGGATGAATTACC
AAGTCTCCTTACTGAAAATGACTGCACAAGATTACAATCAGACTGTTTTT
ATTTCGAAAATCAACAATCTTTCGGAAAACAATGTAAAAATATTAAGGCA
GCGTGCTACAGAAGAGGGCTCTATGCATTAGCAAATCAAGCATTGCAAGA
CAAGCTAAGAGGAAAGTTACATGATACAAATGACTTATTGTTTAAAAAGC
GTCAAAAAGAGTTAGTAAAAACATGTGCGAATTTGAAAGGAGAGAGTGAC
GAGTTATTTATATTGTGTGTGCAACCAACAGAAGCAATTTTTATATTATT
AGATGATTTGCATATAAAGACAGATTTGTTACAAGAAGATTTGAATGAAA
AACGTGATTTCCCTACGAAGAGGGATTGCGAGGAACTATTAAAGAAATGC
GATGATCTAAAACAAGATTCAAAAGAAGTCAAGTGGCCCTGTCGTACGTT
AAAACATCATTGCAATAGGCTGGAGATTGCAGGACAATTAGAAGAGAGAT
TGTTGGAAGGAAAGATAAAGGATTTAAAGAATGAAACCATCTGTAAAAAA
AATGTCAAGGAACAATGCAATCATTGGGTTAAAAAAAGGAAAACACAGTT
TGTTCTTGGATGTGTAGCACAGAATATTGCGTGTAAGATCATCACAGAAA
GTCTTGCGATTAAATGCAGTGCATTGAAAAGTCATATAGAAACTCTGAAA
ATTGTAGAAGAAGCAGAAAAAAAAGATCAAACAGAAAAAATTTGCAATTT
TTGGGAACCGTATTGTGACAAATTCATGTTTAGCTGCGATAATTTGGTAA
ATAGTGGCAATGGAGAGTGTGAAAAACTTAAAAAGAATTGTGAGACTTAC
AGAGAAAGATATAACCTGGAAACACAAATTATGTACGAATTTAGAGGGAA
TCTTAAAGAAGAAAAGAAGTGTAGAATAATTCTTGATCAATATTGTACAC
AGTGGAGTAAGACAAAAAATAAAACATTGGAGAGTCTATGTAATAGTACT
AATGGTGCTAATAATGATACGATTAGGGACAATTTATGTAAAAAACTGGT
AGAACGAGTAAAAGCAAGATGTGCAGAATTGTCTACAAAATTAAATACAG
AGAAAGAAGGGATAAAGACAAAAGTAGAAGAAGTCAAAAAATTGAATGAA
GAAGCAAAAAAAGCATCAGAAAGTGCAAAACTTGTTCTATCATCATTAAA
GAAAAATGAAGTGAATTCAGGGAAAAATGCAAATAGTGATCAAAATAAAT
CAGTAGGAGGAACAAATACAACTCAAAAGACACAAGTCAGACTTGTTCGG
AGAGGAACAGTCGAAGTACTTGTCACAGAGGCAGAAGTTGAAGCCTTCGA
TGCAGTATCAAGAGCATTGGAGGCGTATGTGGAAGTCAATGAAGAATGTA
AAGTTTTGAAATTAGAATGTGGGTTTAAAGAAGAATGTTCGACATTGAAA
GATGCATGCAGTGACATTGAGAAGGCATGCAACAAATTGAAGTCATTAGA
AGTGAAACCATACGAAGTAGAAACAACGACAACAACGACCACCACCACAA
CCACTACAACAACAACAAAGACAGAGGGAGAAGGAAAGGCAACAGACTGT
CAGTCTTTGCAAACGACAGACACGTGGGTCACAAAGACGTCAACGCACAC
TAGCACGTCCACGACTACGTCCACGGTCACGTCAAGAATAACACTCACCT
CGACAAGGCGGTGTAAGCCTACGAAGTGTACGACAGGAGAGGAAGATGAA
GCGGGTGAGGTGAAGCCGAGTGAAGGGTTGAGGATGAGTGGGTGGAGTGT
GATGAGGGGGGTGTTACTAGCAATGATGATTTCATTCATGATTTAA
>Contig0010b
CGGGCGGTGGCGCGGGCGGTCAAGCGGCGGGCTGCAGGGGCACAGAATAG
CATTGATGAGGAGCATGTTTTAGCTTTAATTCTAAAGGAAGATGGACTAA
GTGAGCAGGAATGCAAAGAAAAACTAAAAAAATATTGCCAAGAATTAAAT
GAAGTAAATCTAAAAATAGAACAAGTACACGAAAAATTAAAAGATTTTTG
TGATAATGGAAAACAAGATAAAAAATGTCAAGGTCTACAAGCCAAAGTTA
CGGAGAAATGTACAAATTTTAAAACAAAAAAGCTAGGACCAGCGTTAACA
AATCCATCAGATGATAATTGCAAAGAGAATGAACAACAATGCCTATTTTT
GGAGGGAGCATGCCCTGATCTTGTAGAGGATTGTAACAAACTAAGGAATA
AATGTTATCAAAAAAAACGAGATGAAATAGCAGAAAAAGTTCTTTTAAGG
GCACTTAGTGGAAGTCTTAAGGAAAAAGATTCATGTAAAAAGAAGTTTAA
AGAGGTTTGCTCGTTGTTGAGCAGAGAAAGTGATGAATTGATGATGTTAT
GTTTTGATGAGGAAAAAACGTGCCAGAGTATCATGACTAAGGAACAATAT
AACTGCGAATCTCTCAAAAATGAAATTAAAAACGTGCTAAATAAAAAAGG
CGAATTGCAAACAAAATGCCCATCATTGCTTAAGAAATGTTACTTTTATG
ATGCGGATTGTACTGGAGATAAACCAAATTGCAAAGAACTTGAGAGTAAT
TGTGAAGAAAAAGGCATAACTTATACAAAGCCGGGTTCAGATTTTGAGCC
TATAAGATCAGGAATTACATTGGCAGAAGAAATAGAATTGGAAGAACTTT
ATAAAAAGGCAGCAAAAAAGGGAGTTCATATTGGAAGACCGCCTACAAGA
GATGCTGCTGAACTTTTATTGTTACTAAGTCAAAGCGGTGCAGGGTCTAC
AGTTGTAGATAAATGTAAAAATACTATTCAAGAAAAATGCAAAAAATTTA
AAGAGCACATTATTTTAAAAGATTTGTGTAATAATCAAAATATCACTGAT
AATCCAGAAGAAAAATGCAAAGAATTAGATAAAGAATTGACAACCCGTGC
TTCAATTGTTTCTAAAGAGATTGAAAAATATCTTGACATAGCTAATGGGA
AGAAAATTATTAGTTGGCATATGTTGCATACATTTTTTAGTGAAAGGAAG
TGCACGAAACTGTTGTCAGATTGTTTTTATTTTGCTCAAGATAAAGGTCC
TCTTAATAAAGAATGTGATAATTTAAAGGCAGCATGTTATAAAAAAGGGC
TTGAAGCACCAGCAAATGAAGCATTACAAGATAAGTTACGGGGAAAATTG
CAAGGTTCGAATAAAGCATGGCATGAAAGCCTTCAAAAGGAGATAGTGAA
AGCTTGTGAGAAATTAAAAAAAGAGAGCGATGAACTATTTGTGTTGTGTC
TGCAGCCAAAAAAGACTGCTTTTGTAGTTTCAACAGATTTACGATTTAGA
GCTATTTTTCTACGGGAACAATTAGACGAGAAGCGAGATTTTCCAACGGA
AACAGATTGTAAAGAATTAGAAAAAAAGTGCAGAATACTGGGACAAGATT
CAAAAGAAATTAAGTGGCCATGTCTTACATTGAATCAGCATTGCGACCGT
TTAAGAATTGCAGAGCAATTGGAGGAGAAATTGTTAGAAGAAAAAACAAA
AGACTTGGATAAGTTCAGTTCATGTGTAGAAAATTTGGGAAAGTGGTGTA
ATGATTGGGCTAGAAGAGGAAGAACTCATTTTACTCTTGCATGTGTAGCA
CAGAATACTACTTGCAAGATTCTTACAGAAAAAGTTGGGTTTAAGTGTGC
TAGGTTGCATGAACATATGAAAACAAATAAAGTTTTAGAAAATGTAAAAA
ATAACGATACAAGGGAAAGAATATGTACATCATGGGAACCATATTGTAGC
AAATTCATCTCAAGTTGCAAGAGCTTAATGAAAGCTAATGGTGGAGAGTG
TGAAGAGCTTAACAAGGAGTGTAAATCATTCATTGAAAGAAAGGAATTGG
AGGAAAAAGTGATCGATGAATTAAAGGGTAGTTTGAAAACAGAGAAAGAA
TGCCAGGATACACTTAAAAAATATTGCGTAGCATGGAAGAATGCAACCAA
TCAACTTAGAACTTTGTGCACAGGCAAAAAGAAAAATGGCAAGAAAGATG
ATGTCAAGAAAGAACTTTGCGAAAAATTGGTAGAACAAGTAAAAAAGCGA
TGTCCTGGGTTAAAAAAAGAACTCACAGAGGCCAGTAAAGAGTTGGAGAA
AAAAGCTAACAAATATGAGGATATCAAAAAAGAAGCAAAAGAAGCAATGG
AAAAAGCAAATCTTGTTTTATCAAAAGCAAAAGCAACGGATGACAAATCT
GCAGGTAAAACAGTACCATCAGAATCAGCACCAGCACCAGCACCGAACAC
ACTACCAGCAGCACCGAATACAACACAAAACACAGTATTATTTAAACTTA
TAAGAAGAAATATAAACGCACCGGTGACAGAAAAAACATATGTTACAGAA
AAGGAGTTAAAAGCATTTGATTTGGTATCTCAAGCATTTAGCTTGTATGT
AGAATTAAAAGAATTATGTCATGATTCAGAGAAAGGATGTGGATTTAAGG
AGGAATGCAAAGACATTAAGGACGCATGCACTAAAATTGAAAAAGCATGT
GGTGGATTGAAACCACTAGAAATAAAGCCACACGAAATAGAAACAACGAC
AACAACAACGACAACAACAACAACAACAACAAAGACAGAAGGAGAAGGAA
AGACGGCAGAGTGCCAGTCTCTGCAGACAACAGACACGTGGGTCACAAAG
ACGTCGACCCATACTAGCACTTCTACGACTACGTCCACAGTCACATCGAG
AATAACACTGACCTCGACGAGGCGGTGTAAGCCTACGAAGTGCACGACAG
GAGAGGGGGATGAAGCAGGGGAAGTGAAGCCGAATGAGGGGTTGAGGATG
AGTGGGTGGAGTGTGATGAGGGGGGTGTTACTAGCAATGATGATTTCATT
CATGATTTAA
>Contig0011
TGGCGCGGGCGGTTAAGCGGCAGGCAAAAGCGGCGCAAGGAGCTAGTGTA
TATGAAGAAGAAGAGTATCTTTTGGCTTTGATTTTAAAAGAAAATGTAGT
GGATGAATCACAATGCAAAAAAAGTTTAGAAAAATACTGCGAAGAGTTGA
AAAAAGCATCACTAGATATGGAGAAAGTACATAAAATGCTTAAAGATTTC
TGTGGAAATGGGAAAGCAAGTAAAGCAAATACAAAATGTCAAGGTCTACA
AGCCAAAGTTATGAGGAAATGTACAAATTTTAAAACACAAAAGCTAGAAC
AAGCGGTAAAGAATCCATCAGATGATAATTGCAAAGAGAGTGAACGACAA
TGCCTATTTTTGGAGGGTGCATGCCCTAGTGTTCTTATAGAGGATTGCAA
CAAACTAAGGAATCTATGTTACCAAAAAAAGCGTGACAAAGTAGCAAAAG
AAGTTCTTTTGAGGGCACTTCATGGGAATATTGAAAATGAAAATAAATGC
AAAGAAAAACTTAAAAAGATTTGCCTAGAATTAAGTCAAGAAAGTGATGA
ATTAACAATGTTGTGTCTTGATCAACAAACAACATGCGACAAATTTGTAT
CAAAAAAAAAAGAAAAATGTACTGATATAGAAACAAGTATTAAAACAGCA
CTCAATAAGAACGAATTAAAAACAAAATGTCTATTATTACTTGAGAAGTG
CTATTTTTACAGAGGGAACTGCGAAGGAGACAAATTAAAGTGCAAGTCTC
CAAATAAAGACTGCGAGGACTATCTACCAAAGTGTGATGAATTGGGAGAG
AAATGTCAAGAACAAAATATTGTTTATATACCACCAGGACCCGATTTTGA
TCCAACTAAACCAGAGCCTACAGTAGCAGAAGACATAGGGCTGGAAGAGC
TTTATAAAAAGGCCGAAAAAGAAGGTGTTCATATCGGAAAGCCTCCTGTA
AGAGACGCAACTGCTTTGCTGGCACTTTTGATTCAGAATTCAGGTAATAC
TCAAGTGGAGGAAAAATGCAAAAAAGTTCTTGAAAATAAGTGTAAAGAGT
TAAAAGAACATGAGGTTTTAGGAGATTTATGTAATGACAGTGGTACTATT
GGAAAAAATGGTACTGAAAAGTGTAAAAAGCTACAGGATGAGCTAGCAAA
CAGTACTAAAATTCTTTCTGCAAAAATTGGAGCTAAACATTTTGTCTCAA
TCGGACAAAATAACATTGTTAGTTGGAACAAGTTGACAACATTTATTACT
GAAGAAGAATGTATAAGGTTACAATCAGACTGCTTTTATTTTGCTCAAGA
TAAAGGTCCTCTTGAGAAAGGATGCAAGAATATTAAAGCAGCATGTTATA
AGAAAGGAGTTGAAGCATTAGCTAATGAAGCATTGCAGAGTAAGATGTAT
GGACTATTTCGTGGTTCAGGCAAAGAATGGTTTAAGAAGCTACTGGATAA
AATAATGGATGAATGTTCGGGACTTAAAACAACAAGCGATGAGCTGTTTT
TACTATGTATTAATCCACTTAAAGCAGTTAGAATACTTGCAGCTGATATC
CAAACAAGAGCTGTCTTTTTGCGGAAACAATTGGATCAAAAGCGAGATTT
TCCAACGGACAAAGATTGCAAAGAATTGGGGAGAAAGTGTGAAACTTTAG
GAAAGGATTCAAATCAGATTAAGTGGCCATGTCATACACTAAAGCAGCAA
TGCGATCGCTTAGGGACTACAGAAATCTTGAAGCAGGTTTTACTGGATGA
ACACAAGGATACTTTGAAAGATCAAGAAAGTTGTGTAAAATATCTGAAAA
AAAAGTGTAATAAATGGTCTAGAAGAGGCGATGACCGTTTCTCTTTTGTA
TGTGTTTTCCAAAACGCTACGTGTAAGCTGATGGTAGATGATGTGAAAGA
CAGGTGTGAAGTATTCGAAAAAAATATGCAAGCATCAGATATTAATAATT
CCCTTAAAAAAAATCAAATAAAAACAGAATCAGCAGCAAATATCTGTCCC
TCATGGCACCCATACTGTGATAGATTTTTACCCAATTGTCCTGATCTTAA
AAAAGGAAAAACTTTCTGTCAAAATCTTAAAAAATATTGCGAACCATTCT
ACAAAAGGAAGATTTTAGAAGATGCTCTTAAAGTAGAGCTTCGAGGGAAT
TTAAGTAATAGAAATAAATGTGAGCCTGCATTAGAAAGATATTGTACAGT
ATTGAAAGACGTAAATAATGCGTCAATCAGCAGTTTATGTAAAAATAATA
CGAAAAATAAAACTGAAAAGGATGATGAAAATGTTAGAAAGAAGCTTTGT
CTAAAATTAGTAGAAGAAGTGGAACAGCAGTGCAAAGTATTACCAGCAGA
ACTGGAGCATGAGGAAAAAGACCTAAAAGATGATTTTGAAACATTTGAAA
AACTTAAAAAACAGGCAGAGAAAACAATGAATAAATCCAATCTTGTTTTA
TTATTCGTTAAGAAAGATGAAAATAATGCATCGAAAAATAGTAGCAAAAA
CAAGGATAAGAATACCGTTTCAAACGGACTTCAAGATATCACAGAACATG
TGAAAATACTACGGAGAGGAGTTAAGGATGTACTTGTGACAGAATTGGAA
GCCAAAGCATTTGATTTGGCAGCAGAAGTATTTGGAAGATATGTAGATTT
GAAGGAAAGATGTGAGAAATTGGAATCGGATTGCGGGATTAAAGACGATT
GCGATGGTTTAAAAGAAGTGTGTGGAAGGATTGAGAAGACATGTCGCGAT
CTGAAGCCTCTGGAGGTGAAGTCGCACGAAATAGTCACAGAAAGCACAAC
GACGACCACGACGACAACAACAACCGTTACCGATCCGAAGGCAACAGAAT
GCAAATCTTTACAGACAACAGACACATGGGTTACACAGACATCGACACAC
ACAAGCACGTCTACCATCACATCTACGATTACATCAAAAATAACACTCAC
ATCAACGAGGCGGTGCAAACCAACCAAGTGTACGACAGGGGATGATGCAG
AAGACGTGAAACCGAATGAGGGATTGAAGATGAGTGGGTGGAGCGTGATG
AGGGGGGTGATAGTAGCAATGGTTATTTCGTTCATGATTTAG
>Contig0012
TGGCGCGGGCGGTTAAGCGGAGGGCTGCATCTCCACAGGGAACGCAAGAT
GAGGAAGAAGTGCGTCTTTTTGCTTTAATTGTAGGAAAGGATTATAATAG
TCAACAAGCATGCAAAGAAAGATTAAAAAAACACTGTGATGAATTAAATG
ATGCAAACCTAAATGCAGAAGAAATACATGGGAAATTAAAAGACTTATGT
GATAATAAAAAATCACAAGAGAAGTGTCAAAATCTAAAAAGTAAACTTCA
AAATGAATGTGACACGTTTAAAACACCTCTTAGTGATGCAGTCAAAAAAG
GTATCTCAAAATTAGAAGACAGTGATTGTGCAAATGAGAAAAAATGTGTG
TTTTTAGAAGGAGCATGCCTTACACTTGCAGAAGATTGTAACAAGCTAAG
AAATTTATGTTATCAAAAGGAACGTAATAAAGTAGCAGAAAAGGCTCTTT
CAAGAGTGCTTAATGGAAATTTTCAAACGAATGTGTGCAAAGAAAAGCTT
AAAAAAGCATGCATAGAGTTGAGAGAAGAAAGCGATGAGTTGTTGAAGCT
TTGTCTTTACCAGGATGAGACATGCAAAAAGATAGAGAAAGAAGAAAAAA
ATAACTGTCAGTCTTTAAAAACAGAAATTGATGGATTAAAGTCCAAATTG
AAAGAAAAATGTCCATCATTACTTGAACGATGTCATTTTTATGGAGAGAA
TTGTAAAAAATCAACTAAACCAGATTGCGAAAAGCTCATAAAGAACTGTA
AAGCTAAAAATGTCACCTACATAGCACCTAACCTTGATTTTGATCCTATA
AAACCTGAAACCACATTGACTGAAAAAATAGATCTAAAAAATCTCTATGA
AAAGGCAGCAATGAAGGGAATTCATATTGGAAAACCACCAGCAAGAGACG
AGACTGCTCTGCTAGCACTGTTAATTCAAGATTCGACACACTCTGGCAAC
AGTAAAGATAAATGCGAGGATGTATTCAAAAAGAATTGTAAGAGTTTTAA
AGATTATAAAACTTTAAAAGGCCTTTGTGATGGGGATAAGGCAAATGAAA
ATGGAACCAAAATCTGTAAGGAATTAGAAAAAGAATTATCAGAGAGCGCT
CAAATAGTTTCTAAAAAGATAAAAAAACATCTCTTAACGAGTACTCCAAA
CAATATTATTGGCTGGTATGAATTAAAAACATTCCTTACAGAAAGAGATT
GTACAAGATTATTATCAGACTGTTTTTATTTTAAGGGTCAAGGTCCTCTT
GACAAAGAATGTGATAACCTAAAAGCAGCGTGTTATAAAAAAGGGCTTGA
AGCAGTAGCAAATGAAGCATTACAAAACAAATTGCGAGGAAAATTGCAAG
GTTTGAATGAAACATGGCTTAAGAATCTTCGAAAAGACTTGGTAAAAGTC
TGTGAAAAAAAGAAAAGAGAAAGTGATCAGTTATTTGTACTATGTATGGA
CCCAATAAAAACAGCTCTTAAAGTGTCAACAGATTTGCGAATGAGAGCAC
TTGCTTTGCAAGAACATTTGAACGAGAAACGAGATTTTCCAACGGAAAAG
GATTGTAAAGAATTAGAAGAAAAATGTGAGGTCTTAGGAAAAGATTCAAA
AGAAATTAAATGGTCATGTTATACGTTAAAACAGCATTGCAATCGACTGG
AGAGCATAGAGCAGTTAGAAGAGGAGTTGCTAAAAGAAAATAAAGGATAT
CTAAAAGATGAAAATAGCTGTAAAGAAGAAGCTAAGAAACGATGTGAAAA
ATGGTTTAGAAGAGAAAATAGTAAATTTTTTCCGGCATGTTCTGACTTGG
AGCTTGTTTGCAAAAAGATCATTAGAAATGTTGAATCTAAATGTAATATA
TTGAAAGGATATATGGAGACTATGAAAATTGTAGACAAAATAGAGAATAA
AGAGGAAGAAGTATGTGGATTATGGGCACCATATTGTCAAAAGTTTGTCC
CGAACTGTGATGATCTTAAGGAAAATGGAGGGAAAGATGGGCAATGCAAA
CAACTCAATGAAAAATGTGAGTCATTCCTTAAAAAAGAAGCTTTAGAAAA
CAAAGTTGCAGAAGAATTGAAAGGTAGTTTATCAAACGTAGGAGAATGTA
ACAATACACTTAATATATACTGTACACAATTGAAAAAGGCAGAGAATGGG
TTGGAAACTTTGTGCAAAAGCAAAGAAAACACCAAGAGTGACATTAAAGT
TAGAGAAGAACTCTGTGAAAAGCTAATAAAACGTATAAAAGAAAAATGCT
CAAAATTGAAGGACGAGCTTGAAGAAGTAAAAGAGGTCTTAGAAAAGAAA
GAAGAAAAGTATAAAAAAATTAAAGAAGAAGCAGAAAAAGCCATGGAAGA
TGCAAACCTTATTTTATCGAGAGCGAAAGGACCTGATAATAATAATAATA
AGTCAGTAAATAAAGACTCATCTGATACACCTAAGGAAGGAAAAGGCACA
ACAGGATTTAAACTTGTAAGAAGAAATGCAAAAGTGCATGTAACAGAAAA
AGAATTAGCAGCATTTGATTTGGTAGCAAGAGCATTTGATCTCTATCTAG
AATTGAAAGAAATATGTAATCATTCACTGAAGAATTGTGGTTTCAAAAAA
GAGTGTGACTGTGAGGATCCATGTAAAAAGATACAGGGAATATGTTCAAC
ATTAGAGCCACTAAAAGTGAGACCACACGAAATAGTAACTAAAAACATAA
CAACTACAACCACAACCACCACCACAACTACCATTAAAGACGCAAAGGCA
ACAGAGTGCCAGTCTCTGCAAACGACAGACACATGGGTCACAAAGACGTC
GACACACACCAGCACCTCTACGACTACGTCCACAGTTACGTCAAGAATAA
CACTCACCTCGACGAGGCGGTGTAAGCCTACGAAGTGTACGACAGGAGAG
GAAGATGATGCAGGAGAGGTGAAACCGAGTGAAGGGTTGAGGATGAGTGG
GTGGAGTGTGATGAGGGGGGTGTTATTAGCAATGATGATTTCATTCATGA
TTTAG
>Contig0013
CGCGGGCGGTTAAGCGGCGGGCACAAGCGGCACAAGCAGTGCAAAGTGTA
TATGATGATGAGGATAATTTTTTAGCGTTCATCTTAAAAGATAAGTTAGA
AGAAACAGAATGCAAAGAAAAATTGAAAGAATATTGCGAAGAGTTGGAAA
AAGCATCACTAGACGTGGAGAAAGTACATAAAACGCTTAAAAGTTTATGT
GAAAATGGAAAAACAAATAAAGTAAATGCAAAATGTCAAGGTCTGAAAAC
CAGAGTTACGGGGAAATGTACAAATTTTAAAACAAAATTTGAAAAATTGG
TGAAAAAAGATGCCTCGGATTTGACAGATGAGGATTGCAAAGAAAATGAA
CAACAATGCCTATTTTTGGAGGGAGCATGCCCTGATGATCTTAAAGAAAA
ATGTAGTGACTTAAGAAATAAATGTTATAAGAAAAAGCGTGACAGAGTAG
CAGAAGAAGTTCTTTTAAGAGCACTTAATGGTAATCTTGAAAATCAAGAT
AAGTGTAAAGAGAAGATTGAAAACGTTTGTCGTACATTGGGTCAAGAAAG
TAACGAGTTGATGCAAAGATGTCTTAATACAGACTCTTTATGCACATCTT
TAGTAACATTAGCAGAAAAAAAGTGTACTTCTCTGAAAACAGAAATAGGA
AGAGTACTAGCTACTGATAACGAATTAGGAAAAAAAGGACATTCTTTGCT
TAAACAATGCCACTTTTATGGACAAAACTGCAAAAGTTCAAATAAACCAG
AATGTGAAAAACTCATAAATAACTCTAAAGAAAAAAAAATTACCTACAAA
GGGCCAGGTTTAGATTTTGATCCTACAAGACCAGAGGCTACGCTGGCAGA
AAAAATAGGATTGGAGGAACTTTATAAGGAAGCGGCAACACAAGGAGTTC
TGATTAGAAGAGCACTGGAAGGAGATATTGTTGATTTATTAGTGTTTTTG
TCAGGGAAGAAGTCTTTTAGTGAGACTCAATGCAAGGAAGTGTTCACTAC
TAAATGTGATTCTATTAAATATTTGGCAGAAAATATAGAAAAATTATGTG
GAAATAAAACAGAACGTGAAAATAGATGTAAAGAATTTGATGAAGAATTC
AAAAAAAAAAAGACCTCTCTGACTGCAAAATTTAAAAGTAAACAATTTGA
AGAAGAAATCGCATTATGGGGTGAATTACCAAGTCTCCTTACTGAAAATG
ACTGTATAAGATTACAATCAGACTGTTTTTATTTTGAAGGTCAAACACCT
CTTGATAAATGGTGTAAGAATATTAAGGCAGCATGTTATAAAAAAGGCCT
TGATGCGCTAGCAAATCAAGCACTACAAGACAAAATGCGAGGAAAATTCC
ATTATACAAATGATACATGGCTTGAAACGCTTCAAAAGGAGTTAGTAAAA
GTATGCATAAATTTGAAAGGAGAGAGTGATGAGTTATTTGTATTATGCGT
GAAACCAACAGAAGGAGCCAACGCAGTATTAATGGATTTGTATGTAAAGA
TAGACCTATTACAAGAAGATTTGAATGAGAAACGAGATTTTCCTACGAAG
CAAGATTGCGAGGAATTACTGAAGAAATGTCAAGATTTAGAACAAGATTC
AGAAGAAATCAAATGGCCCTGCCATACGTTGAAACATCATTGTAATAGGC
TGGAGATTGCAAGACAACTGGAAGAGAGGTTGTTGGAAGAAAAAGTGAAG
GATTTGGACAAGTTCGATTTATGTTTAGAAAATCTAAAAGAACAATGTCA
TAAATGGAGTAGAAGAGGAAGAGCGCAATTTTCTTTTGCATGTGTAGCAC
AGAATACTACTTGCAAAATTCTTACAGAAAGTGTAGGGTCTAAGTGTACT
ACATTGAAAGCACGTATGAAAATAAGTGGTGTTATGAATAAAGCGAAAAA
GAATGACGAAAAAGAATCAACCTGCAGTTCCTGGGCACCTTATTGCAGCA
AATTTATGTCAAGTTGCCAGAATCTAACGACTTCTGGTGGCGGAGAATGT
GACGAACTTGAAAAGCAATGTGAACCATATCGTACACAAAGAGATCGTGA
AGATCAAGCTATGCTTGAGCTTAAAGGAAAGCTTAATAATAAAAACAACT
GTATGACAACTCTTAACCAATATTGCACACAATGGGCGAATGCAACCAAT
GGACTTGAAACTTTGTGCAAAAAAAAAGGTGAAGAGGACAAAAACGTTAG
AAATAAACTCTGCGAGAAACTGGTTAAACGAGTGAAAAGAAAATGCAAAG
GACTATTAGAAAAACTCGAAAAGGTTAAAAACGAAATAGAAGAAAAAAAT
GAAGAATATGAGGATATTAAAAAGAAAGCAGAAGAAGCAATGGAAAAAGC
GAATCTTGTTTTAGCATTAAAAACAACGAATAATAAATCAGTAGATAATG
CAGCTTCTAATACACCTAAGAATGGAAAAGACGTACCACAATTTAAACTT
GTAAGAAGAAATACAAAACTGCAAGTAACAGAAGAAGAACTGAATGCCTT
TGATTTGGTATCACAAGCGTTCAGTTTGTATGTAGAGTTAAAGGAGATAT
GCCATCATTCACTGAAGGATTGTGATTTCAAAAAAGAGTGTGAGTGTGTC
GATTCATGCAAAACGATAGAAAGTAAATGCCATGGATTGAGACCACTGGA
AGTGAAACCATACGAAGCAACAACTAAAAATGTAACAACCACAACTACAA
CCACCACCACCACCACCACAACCGTTACAGATCCAAAAGCAGCAGAATGT
AAGTCTCTACAGACGACAGACACGTGGGTCACAAAGACGTCGACTCATAC
CAGCACATCCACAACCACATCCACAGTCACGTCAAGAATAACACTCACTT
CGACAAGAAGATGTAAACCGACCAAGTGTACGACAGGAGAGGAGGATGAT
GCAGGAGAGGTGAAGCCGAGTGAGGGGCTGAGGATGAGTGGGTGGAGTGT
GATGAGGGGGGTGCTAGTGGTAATGATGATTTCATTCATGATTTAG
>Contig0014
TGGCGCGGGCGGTTAAGCGGCAGGCAAAAGCGGCGCAAAAAGCTAGTGTA
TATGAAGAAGAGGATTATCTTTTGGCTTTGATTTTAAAAGAGGATTCTAA
AAATGAACAAAAATGCAAAGAAGAACTGGAAAAATATTGTAAGGCATTAA
AAGATTCAAATCTGAATAAAGAAGAAATACATGAAAAATTAAAAGATCTA
TGCAAAAATGATGCCCCAGAAAGAACGTGCAAAGAATTGAAAACTAAAGT
TCAAAATAAATGTAATAAACTCGTAACAAAACTTGATGGTATATTGAAAA
AGCCAAATTCAGGGTTGACGGATGGAGATTGTAAAGAGAATGAACAAGAA
TGTCTATTCTTGGAGGGAGCATGTCCTAGTGATCTTACAGAGAATTGTAA
CAAACTAAGGAATCTATGTTACCAAAGAAAGCGTGACAAAGTAGCAAAAG
AAGTTCTTTTGAGGGCACATCGTAGTAATCTCAATGAAACAGATATATGC
AAAAAAAAACTTAAAGAAGTTTGCCCGGAATTAGAGAGAGAAAGTGATGA
GTTGATGGAATTATGTCTCAATCAGAAAAAAACATGCAATGATCTTGTAG
CTGAAGGAAAAAACAAGTGTGATGCTCTCAAAAAAGATGTTCAAGGAGTG
CTCGATGAAAAAAACAAATTGGAAGAAAAATGTTTGTTATTACTTAAACA
ATGTTATTTTTACGTTGCAAACTGTGAGGAAAAAGATATGATTAAATGCA
TTGAGTTAGAAGAAAAATGTTATGAAAAAAATATTGTTTATATACCACCA
GGACCTGATTTTGATCCAACTAAACCTGAGCCTCCAATAATAGAGGAAAT
AGGGCTTGAAGAGCTTTATAAAGAAGCAGGAGAAGAAGGGGTTCTTATTG
AGAAACCAATAACAGCAGATACGACTTCTCTTTTATCATTGTTGACTGAA
AATGTTAATAAAGGAAAGATTAAAGAAAAATGTGATGAATTACTTGAACG
TAAATGCAAAGATCCAGAAAAGCACAACATTTTTGAGGATTTATGCGGAA
AAGGTAAAGCTAATGAAAATGGAACTCAAAAATGTGAGGAACTAGAAAAA
GATATTGAAAAGATTTGTAAAATTCTTACACCAACTATTCTCAAAAATCG
TCTTTTTGATAAAACAAATAAACATAGCGGAATTATTGGGTGGGGAGAGC
TACCAACATTTCTTAGTGATGAGGACTGTGCAAGATTAGAATCTTATTGT
TTTTATTATAAAGAAAGATGCCCAGATGGCAAACAATCCTGTATGAATGT
GAGAGCAGCGTGTTATAAGAGAGGACTTGATGCACGGGCAAATAAAGTGC
TGCAAAAAAATATGCATGGGTTATTGCGTGGTTCAAATCAAAGTTGGCTT
AAGGAATTTCAACGAAAATTAATAAAAGTGTGTAAAAAACTGAAAGAAGA
AAATAAAGGAAGTTTCTCAAACGATGAATTGTTTATTTTGTGTGTACAGC
CAGCAAAAGCAGCACGATTACTTACACATGACCATCAAATGAGGACTGTT
TTCCTACGTAAACAATTGGATCAAAAGCGAGATTTTCCAACAGACAAAGA
CTGCAAAGAATTAGGGAGAAAATGTCAAGATTTAGGAAAGGATTCAAAAG
AAATTACATGGCCATGTCATACACTGGAGCAGCAATGCAATCGTTTAGGG
ACTACAGAAATTTTAAAACAGGTTTTACTGGATGAACATAAGGATACTTT
GAAAGATCAAAAAAGTTGTGTAAAATATTTGAAAGAAAAGTGTAATAAAT
GGTCTAGAAGAGGTGATGACCGTTTTTCTCTTGTATGTGTTTTTCTGGAA
AGTACGTGTAAGCTGATGGTAGAAGACGTACAAAATAGATGCAAAGTATT
CAAAGAAAATACACAAGCATCAAATATCACGGACGTTTTTGAAGATAACA
CAAGAATAGAATCATTAGCAAGTTTTTGTCCCTTTTGGAGTTCATACTGT
CATAGATTCGGACCTAATTGCCCTGATCTTAAAAAAGAGGCTACTTTTTG
TACAAAGCTCGAAAAACATTGTGAACCATTTTACAAAAGAAAGGCCTTGG
AAGACGCTCTCAAAGTAGAGCTTCGAGGAAAATTAGGTGGTCAAGATAAA
TGTGAATCTGCATTAGAAAAATATTGCACAGTAGCAGGAAACGTAAATAA
TGCATCAATCAGAAGTTTATGCAAAGATAATGCCGAAAGTAAAACTAAAA
AGGCTGATGATAAAGATATTAGAAAGAATCTTTGTCTAAAATTAGTGGAA
GAAGTGAAAGAACAATGTAAAACATTACCGGAAGAACTAAAACAACTGGA
AAAAGACTTAGAAGACGACTTTAAAGTATTTAAAGAACTTAAAGAACAAG
CAAAAGAAGCAATGAACAAGTCCAATCTTGTTTTATCATTCGTTAAAAAA
GATGAAAATAATGCATCGAAAAATAGTAGCAAAAACAAGGATAAGAATAC
CGTTTCAAACGGACTTCAAGATACCACAGAACCTGTGAAAATACTACGGA
GAGGAGTTAAGGATGTATCCGTAACAGAATTAGAAGCTAAAGCATTTGAT
TTGGTAGCAGAAGTATTTGGAAGATATGTAGACTTGAAAGAAAGATGTAA
TAAATTGGAATCAGATTGCGGAATTAAGGAGGATTGCAAGGATTTAGAAG
GAGTATGTGGAAAGATACAAGGAGTATGTTCGAAATTAAAACCACTGAAA
GTGAAGTCGCACGAAATAGTCACAGAAAGTACAACAACGACCACAACGAC
CACAACAACCGTTACCGATCCGAAGGCAACAGAATGCAAATCCTTACAGA
CAACAGACACATGGGTTACACAGACATCGACACACACAAGCACGTCTACC
ATCACATCTACGATTACATCAAAAATAACACTCACATCAACGAGGCGTTG
CAAACCAACCAAGTGTACGACAGGGGATGATGCAGAGGACGTGAAGCCGA
GTGAGGGATTGAAGATGAGTGGGTGGAGCGTGATGAGGGGGGTGATATTA
GCAATGATGATTTCGTTCATGATTTAG
>Contig0015
TTGGCGCGGGCGGTGGCGCGGGCGGTTAAGCGGCAGACACAAGTGACGCA
AGGAGTACAAAGTGTATATGATGACGATGAAATTCTTTTGGCTTTGGTTT
TAAAAGAGGATTCTAAAGATGAACAAAAATGTAAAGAAGAATTAGAAAAA
TATTGTAATGCATTAACAAATGCAAAACTAAAACCAGAAAATGTTCACAA
CAAACTTAAAGAGTTTTGTGGAGGCAAAAATCCAGAAAAAAAATGCAAAG
ATCTAAAAGGCAAAGTCAGTCAAAAATGTACTACATTTAAAGGAAAACTT
CAAACAGCAGCAGAAAAGGGTATCTCAGTTTTGACAGATAGTGATTGTGA
AAATGAACAACAATGTTTGTTTTTAGAAGGAGCATGCTCAACAGATCTTA
AAGATAATTGCAATAAATTAAGGAATAACTGTTATCAAAAGAAGCGTAAT
GAAGTAGCAGAAGAAGCTCTTTTGAGGGCACTTCGTGGGGACTTGGAGAA
AGAAGCTGAATGTGAAAAGAAAATAAAGGATGTTTGCCCAAAAATAGGCC
AAGAAAGTGATGAGTTGACATTGTTGTGTCTTGATCAAGAGAAAACATGC
AAAAAATTTGTATCAGAAAAAAAAGGAAAATGTAATGCTCTTGAACAGGA
CGTTAAAAATGCACTTAAAAAGAACAGTGAATTACGAGGAAAATGTCTAC
CATTACTTGAGCAATGTTACTTTCATAGAGGGAACTGCGAAGGAGAAAAA
TCAAAGTGCAGTAAACTTACTAATCAAGACTGTAAAGAATATATACCAGA
TTGCGATAAGTTAGAAGAAGAATGTGAAAAACAAAATATCATTTACACAC
ATCCGGGACCCGATTTTGATCCAACTAAGCCAGAGCCTACAGTAGCAGAG
GACATAGGGCTGGAAGAGCTTTATAAAAAAGCCGCAGAAGAAGGTGTTCA
TATTGGAAAGCCTCCTGTAAGAGATGCAACTGCTCTACTGGCACTTTTGA
TTCAGAATCCAATTCTTAATACTCAACTGAGCGAAGAAAAAAAATGTGAA
AAAGTCCTTAAAGATAAGTGTAAAGAGTTAAAAAAACACGAGGTTTTGGG
ATATCTATGTGATGATAATGACTCCACTAGTCAAAATGGAACTGAAAAGT
GTGGAAAGCTACAGAAAGAGCTATTAAACAGTACTAAAATTCTTTCTGCA
AAAATTGGAGCTAAACATCTTGTCTCAATCGGACAAAATAACATTGTTAG
TTGGAACAAGTTGACGACATTTATTACTGAAGAAGAATGCGTAAGGTTGC
AATCAGACTGTTTTTATTTTGCTGAAGATAAAGGCCCTCTTGAAAAAGAA
TGCAAAAATGTTAAGGCAGCATGTTATAAGAGAGGGCTTGAAACACGAGC
CAATGAAGCATTACAGAGAAAGATGTATGGACTGTTTCGTGGTTCAGGCA
AAGAATGGTTTAAAAAACTACAAGATAAAATAATGGAAGAATGTTCAGAA
CTTAAAACAACAAGTGATGAGTTATTTTTACTATGTATTGATCCACTTAA
AGCAGTTAGAATACTTGCAGCTGATATCCAAACAAGAGCGATCTTTTTGC
GGAAACAATTGGATCAAAAGCGAGATTTTCCAACGGACAAAGACTGCAAG
GAATTGGGGAGAAAATGTGAAGCTTTAGGAAAGGATTCAAATCAGATTAA
GTGGCCATGTCATACGCTAAAGCAACAATGTGATCGCTTAGGGACTACAG
AAATCTTGAAGCAGGTTTTACTGAATGAACACAAGGATACTTTGAAAACT
CATGAAAACTGTGTAACATATTTAAAGGAAAAGTGTAATAAATGGTCTAG
AAGAGGCGATGACCGTTTCTCTTTTGTATGTGTTTTCCAAAACGCTACGT
GTGAGCTGATGGTAAAAGACGTGCAAGATAGGTGCAAAATATTTAAAGAA
AATATAAAAGTTTCAGAGATTGTTGATTTTCTTAAAAATAACACGAATAA
CATAACAACACTGGAAAGAAACTGTCCCTCCTGGCATACATACTGCAATA
GATTTTCACCTAATTGTCCAGATCTTACGAAAAAAGATACTCTTTGTACA
AAGATCAAAGATCATTGTAAGCCATTCTATGAAAGAAAGGCCTTGGAAAA
CGCTCTCAAAGTAGAGCTTCGAGGAAAGTTGAATAAGGAAAATGAATGTA
CTACAGCATTGAAAGAATATTGTACACAATTAGAAAAATTAAATAATGAA
TCTATCAAAAGTTTATGCAAAGCTAACACCAAGAATAACCCTAAAAAGAA
TGATGAAGATGTTAGGAAGGAACTCTGTGATAAATTAGTAAAAGAAGTAA
AAGAACAGTGCAAAACATTGCCAGCAGAACTAGAACAGCCTGCAAACGAT
CTAGAAAAAGATGTTAAAACATATAAAGAACTTAAAAAAGAAGCAAAGAA
AGCAATGAACAAGTCTAATCTTGTTTTATCACTCGTTAAGAAAAACGAAA
GTAATACATCAAAAAATAATAGAAATAATAGCAAAAACAAGGATAAGAAT
GCCGTTTCAAACGGACTTCAAGATACCACAGAACATGTGAAAATACTACG
GAGAGGAATTAAGGATGTACTTGTGACAGAATTGGAAGCCAAAGCATTTG
ACCTAGCAGCAGAAGTATTTGGAAGATATGTAGACTTGAAAGAAAGATGT
GAGAAATTAACTTCGGATTGCGGGATTAAAGACGATTGCGATAGTTTAAA
AGAAGTGTGTGGAAAGATTGAGAAGACATGTCGCGATCTGAAGCCTCTGG
AGGTGAAGCCGCACGAAACAGTGACAGAAAGCACAACGACGACCACAACG
ACAACAACGACCGTTGCCGATCCGAAGGCAACAGAATGCAAATCCTTACA
GACAACAGACACATGGGTTACACAGACATCGACACACACAAGCACGTCTA
CCATCACATCTACGATTACATCAAAAATAACATTGACATCAACAAGGCGA
TGCAAACCAACCAAGTGTACGACAGGGGATGATGCAGAGGACGTGAAACC
GAATGAGGGATTGAAGATGAGTGGGTGGAGCGTGATGAGGGGGGTGATAT
TAGCAATGATGATTTCGTTCGTGATTTAG
>Contig0015b
CGGGCGGTGGCGCGGGCGGTTAAGCGGCAGACACAAGTGACGCAAGGAGT
GCAAAGTGTATATGATGATGAGGAGTATCTTTTGGCTTTAATTTTAAAAG
AAGACACAATGGTTGAATTACAATGCAAAGAAAAACTGAAAAAATATTGT
GAAAACTTAGAAGAAGCAGATAAAGAGTTAAATAAAATCTATCCAAAACT
AAAAGACATCTGTAAGGACAAAGAATGGGATAAAAAGTGTACAGGATTGA
AAAATAAAGTTACAGGAAAATGTACACCACTTAAAACAGCTTTGGATAAG
ATAGTATTAAAAGCCTTAGAAGAAAATTATGATTGTAAGGAGCATGAACG
ACAATGCCTATTTTTGGAGGGAGCATGCCCTAATGATCTTATAGAGAATT
GTAACAAACTAAGGAATCTATGTTACCAAAGAAAACGTGACGGAGTAGCA
GAAAAAGTTCTTTTGAGAGCACTCGGAGAAAATCTTGAAAGTGAAGACAA
ATGTAAAGAAAAACTTAAGCAAGTTTGCTTAGAGTTAAATGAAGAAAGTG
ACGAGTTAATAAAATTATGCCTTAACCAAGTGGAGACATGCAAGGGACTT
ATGACTACAAAAGAGTATACGTGCCAATCTCTCAATGCTCTCAAAACAGA
GCTGGAAAAACCAAAAAGTAATAAATTGCAAGAAAAATGCCTATTATTGC
TTGAAGGATGCCACTTCCATTACCAAAGCTGCAAAATAGGGAAACAGAAT
TGTGATAACTTGAAGAAAAAATGTAAAGATACAGGGATAACTTATCTACC
GCCAGGTTTAGATTTTGATCCTACAAAACCAAAGATTACTCTAGCAGAAA
AAATAGATCTGAAAAAATTGTATCTGGAAGTAGCAAAGAAGGGTATTTAT
ATTGGAAAGCCATCAATAAAAGACGAAGCAGCTTTATTGGCATTATTAAG
CAAAGATAGTACTCAATCTATTTTTAAAGATCAATGTAAAGATACTATTA
AAAAAAAATGTGGAAACTTTGAAGAGCATATTATTTTAAAAGATTTATGT
AATAATAAAAGTATCATTGGCAATCCAGAAGAAAAATGCAAAGAATTAGA
TAAGGAATTAACAACCCGTGCTTCACTTGTTTCTGAAAAGATTGGGAAAT
ATCTTGCTACAGCTAATGTAAAGGGAATCATTGGTTGGCATATGTTGTAT
ACATTTCTTGGTGAAAAAGTATGCGCGAAACTGTTATCAGATTGTTTTTA
TTTAAAAGGTCAAGGTCCTCTTGATAAAGAATGTGATAATTTAAAGGCAG
CATGTTATAAAAAAGGGCTTGAGTCACAAGCAAATGAAGCATTACAAGAT
AAGTTACAGGGGAAGTTACATGGATCAAATGGAACATGGCTTGTAGAGCT
TCAAAAAGAATTAGTAAAAGTGTGTAAAGGGTTGAAAGACAAAAGCGATG
AACTATTTGTGTTATGTGCGCAGCCAAAAAAAGCTGCTCTTATACTTTCA
ACAGATTTACGATTTAGAGCTATTTTTCTACGGGAACAATTAAACGAAAA
GCGAGATTTTCCAACGGAAACAGATTGTAAAGAATTAGAAAAAAAGTGCA
GAATACTAGGACAAGATTCAAGCGAAATTAAGTGGTCATGTCTTACATTA
AATCAGCATTGTGACCGTTTAAGAATTGCAGAACAGCTAGAAGAATTGTT
ATTGAAGGAAAAGACAAAAGACTTAAAAGATCAAATAAAATGTAAAGAAA
GCATCAATAAACGATGTAATGATTGGGTTAAGAAAAGAAAAAATTTGTTT
ACTCTTGCATGTCTTGAAGAGAATATTACTTGCCAGATTATTACAAAAAA
TCTTGAATCCAAATGTAATGCGTTGAAAGAAAACATGGAAACCCGTAATG
CTTTGACTAATGCAGCTGATAACAATATGAAGGAAAAAACTTGTAAGTTT
TGGACACCATATTGCGAAAAGTTCACTCCAAGTTGCAAGAAGTTAATAGA
AGAAAAAAGCGGAGAGAAGAATGGGCTTTGTTCACAACTCAACAAAAAGT
GTGAATCGTTCTTTAAAAAAAGAGAGCTAGATGATAAAGCGATTGATGGG
TTAAAGGGTTATCTAACAACGAAAGAAGTGTGTGAAAAAACACTTGAAAA
ATATTGCGTACCATTAAATAATGCAACTAATGGACTTGAAACTCTGTGCA
AAAGCGATGATTCTAGTAAAGATGAAAAAACAGTAAGAGGAGAGACTTGT
AAGAGGCTGGTTGAACAAGTACAAGAAAAATGTCCAAACTTACAGAACGA
ACTTACAAAGGCCAAAGAAGAGCTAAAAAAAAAAGAAAAAGAATACAAAA
ATCTTAAGAAAGAGGCAGAAGAAGCGATGAAAGAAGCAAATCTTATTCTA
TCAAGAACAAAAGTATCAGGTGATAAGTCAGAAAATGGTACTGCATCTAA
TACATCCGCTAAAGGAAAAGACACCGCCCAATTTAGACTTGTAAGAAGAG
ATCAGAAACCAAAGGTAACAGAAGAAGAAGTAAAAGCGTTTGATTTGGTA
GCACAAGCATTTGGATTTTATGTGGAATTGAGGGAGAAGTGTCAAGATTT
ATTAAAGGGATGTGGACTTAAAAAAGAATGTAGTTGTGAAGATCAATGTG
AAAAAATAGAAAACACATGTAAAAAATTGAAACCACTAGAAGTGAAGCCA
TATGAAGTGAAGACAGTAACAGAAACCAACATAACAACGGTTACAGAAAC
AGTTAAAGAAGCAGAAAAAACAGTAGGAGACGGAGAGAAATGCAAATCTC
TCAGTACATCAGATACATGGATTACACACACGTCTACGCATACCAGCACA
TCTACGACCACATCCACAGTCACATCGAGAATAACACTGACGTCGACAAG
GCGGTGTAAGCCTACGAAGTGTACGACAGGAGAGGAAGATGAAGCGGGTG
AGGTGAAGCCGAGTGAAGGGTTGAGGATGAGTGGGTGGAGTGTGATGAGG
GGGGTGCTAGTGGTAATGATGATTTCATTCATGATTTAG
>Contig0016
TGGCGCGGGCGGTCAAGCGGCAGGTACAAGCAGTGCAGAAAGCTAGTGTA
TATGATGATGATGAAATTCTTTTGGCTTTGGTTTTAAAAGAAGATGGATT
GGAAGATGCAAAATGCAAAGAAAAACTGAAAAAATATTGTGAAAACTTAA
AAGAAGCAAATAAAGAGTTAAATAAAATCTATCCAAAACTAAAAGATATC
TGCAAGGATGAAGACAAGAAGTGCACAAGTATAAAAGCTAAAATTACAAA
AAAATGTCAAACACATAAAGCAACCTTAAATTCTATAGTATCAAAAGCAT
TAGGAGAAAATTATGATTGTAAAGAGGATGAACGACAATGCCTATTTTTG
GAGGAAGCATGCCCTGATGATCTTAAAGAAAAATGTACTGACTTAAGAAA
TAAATGTTATAAGAAGAAGCGGGATGAAGTAGCAAAAGAAGTTCTTTTGA
GGGCACTTCGTAGTGATCTCAATGAAACAGAGACATGCAAAAAAAAACTA
AAAGAGATTTGCCCAGTCTTGGGGAGGGAAAGTAATGAGTTAACGGACTC
GTGTTTGAACCAGAAAGAGACATGCGAGAATATTATAAAAGAAAGAAATA
AGAAATGTGATACTCTTAAAACAGATGTTAAAACAGTACTTGGAAGTTTT
AAAAAAGAAAAATGTCTATCATTACTTGAAGAATGTTATTTTTACGTTGG
AAATTGCCAAGAAGACGATATAATTGAATGTATTAAATTGGGAGAGAAAT
GCCAGGAACAAAACATTGTTTATATACCACCAGGACCCGATTTTGATCCA
ACTAGGCCAGAGGCTACACTAGCAGAAGATATAGGACTGGAAGAACTTTA
TAAGAGGGCAGAGGAGGATGGTGTTTTTATTGGAAGACAACAAGTAAGAG
ATGCGACAGCTTTGTTGACGTTGTTGGTTGAAAAAGATACAAATGTTAAA
ACAAAATGTAATGAAGTTCTTAAAAATAAATGCAAAACCCCTCATGAACA
TGAAGCCTTAGAAAATCTGTGTAAAGAAAATAATCTAAGTAATGATGGAA
CGAAAAAATGTGATGAATTAGAGAAAGATATCAGAAAAACATGTGATATT
CTCACGTCAAAGCTTACAAATAATCATCTTTTTGACTCAAAAAAAGGAAG
TAATGGAATTATTGGATGGGGAGGATTACCAACATTTCTTAGCAACGAAG
ATTGTGCAAAATTAGAGTCCTATTGTTTCTATTTTGAAAAAAAATGCCAA
GATGGCGAAAAATCATGTGCGAACGTAAGGGCAGCGTGTTATAAGAGAGG
GCTTGATGCACGGGCAAACAATATATTGCAAAAAAATATGCGAGGGTTAT
TGCATGGCTCAAATAAAGATTGGCTTAAGAAATTTCAACAAGAATTAGTA
AAAGTATGTGAGAAACTGAAAGGAAATAAAGGAAGTTTCTCAAACGATGA
ATTGTTTGTTCTGTGTATACAACCAGCAAAGGCAGCACGATTACTTACAC
ATGACCATCAAATGAGAGTTATCTTTTTACGACAACAATTGGATCAAAAG
AGAGATTTTCCGACAGATAAAGACTGCAAGGAATTAGGGAGAAAATGCCA
AGATTTAGGAAAGGATTCAAAAGAAATTACGTGGCCATGTCATACACTGG
AGCAGCAATGCAATCGCTTGGGGACTACAGAAATTTTGAAGCAGGTTTTA
CTAAATGAACACAAGGATACTTTGAAAACTCATGAAAACTGTGTAACATA
TTTAAAGGAAAAGTGTAATAAATGGTCTAGAAGGGGTAATAATCATTTTT
CTCTTGTATGTGTCTTCCAAAATGCTACGTGTAAGCTGATGGTAGATGAT
GTGAAAGATAGATGTGAAGTATTCGAAAAAAATATAAAAGCATCAGAGAT
TGTTGGATTTCTTAAAAATAATACAAATAACATAACAACATTAGGAAATG
TTTGCCCATTTTGGGACCCATATTGTGACAAATTTTCACCTAATTGTCTA
GATCTTACGAAAGAAAATACTCTTTGTACAAAGATCAAGAAGCATTGTGA
ACCATTCTATAAAAGAAAGGCCTTGGAAGACGCTCTCAAAGTAGAGCTTC
GAGGAAAATTAGGTGATCAAGATAAATGCAATTTGGCACTAAAAGGATAT
TGTACACAATTAGAAAAATTAAATAATGAATCTATCAAAAGTTTATGCAA
AGCTAACACCAAAGATAACCCTAAAAAGAGCAACAAAGATGCTAAAAAGG
AACTCTGTGAGAAATTAGTGGAAGAAGTAAAAGAACAATGCAAAACATTA
CCAGCAGAACTAAAACAACCAGCAGACAATCTAAAAAAAGATGTTAAGAC
ATATGAGGAACTTAAGGAAGAGGCAAAGAAAGCAATGAACAAGTCCAGCC
TTGTTTTATCACTCGTTAAGAAAGACGGAAATAATACACCGAAAAATAAT
AGCAAAAGCAAAGATAAGAATAACGTTTCAAACGGACTTCAAGATACCAC
AAAACATGTGAAAATACTACGGAGAGGAGTTAAGGATGTATCCGTAACAG
AATTAGAAGCTAAAGCATTTGATTTGGCAGCAGAGGTATTTGGAAGATAT
GTAGACTTGAAAGAAAGATGTAATAAATTGGAATCAGATTGCGGAATTAA
GGAGGATTGCAAAGACTTAGAAGAAGTATGCAAAAAGATTAATAAGGCTT
GTCGCAATCTGAAGCCTCTGGAGGTGAAGCCGCATGAAACAGTGACAGAA
AGCACAACGACGATCACGACGACAACAACGACCGTTGCCGATCCGAAGGC
AACGGAATGCAAATCCTTACAGACAACAGACACATGGGTTACACAGACAT
CAACACACACAAGCACGTCTACCATCACATCTACGATTACATCAAAAATA
ACACTCACATCAACGAGGCGTTGCAAACCAACCAAGTGTACGACAGGGGA
TGATGCAGAGGACGTGAAACCGAATGAGGGATTGAAGATGAGTGGGTGGA
ATGTGATGAGGGGGGTGATAGTAGCAATGGTTATTTCGTTCATGATTTAG
>Contig0017
TGGCGCGGGCGGTTAAGCGGCGGGCTGCAGCACAGAACGATGAGGTTGAG
GAAGAATATGTTTTGGCTTTGCTCCTAAAGAATGATGGACTAGAGGGATC
AAAATGCAAAGAAAAACTAAAAGAATATTGTGGAAACTTGAAGAAAGTTG
ATGAAGACTTTAGTATTTATCCAAAATTAAAAGAAATTTGCAAAGATGAC
GATGCAAAAAAATGTACAGGACTGAAAGCCAAGGTTGTTATAAAGCAAAC
TTCTTTCAAAGAAAAACTCGATAAAGCATCAGCAAAACAAATTTCACAAT
TAAAAGATGAAGATTGTTTAAATCAGAAAGAATGTCTGTTTTTGGAAGGA
GCATTCCCTAATGAACTTAAAGATAACTGTAATAAATTAAGGAATAACTG
TTATCAAAAAAAGCGTGAGGAAGTGGCAGAAGAAGCTCTTTTAAGGGCAC
TTAGTGGAAGTCTTAAAGAAAAAAATTCATGTAAAGAGAAGCTTAAGGAG
GTTTGCCTATTGTTGAGTGGAGAAAATGATGAATTAATGGAACGTTGTTT
TGACGAAGAAAAAACATGCCAGACTCTTATGACTAAAAAACAAGATAAAT
GCCAATTTCTTAAAGCAGAAATTGAAAAATTACTAAAAAAAGATAATGAA
TTGAAAACAAAATGCCTACCATTACTTAGAGAGTGTCACTTTTATGGGGA
AACATGTACTATAAATAAATCAGACTGTAAGAATTTGCTAGATAGCTGTA
GAAAGAAAGATGTCATCTACACAGAACCGGGTTTAGATTTTGAGCCTATA
AGACCAGGAATTACATTGGCGGAAGAAATAGAATTGGAAGAGCTTTATAA
AGAGGCAGCAAAGAAAGGAGTTCGTATTGGAAGGCCACCCACAAGAGATG
CAGCTGAGCTTTTACTTTTATTAAGCCAAAGCAGCACTAAACCTACGGTT
GCAGAAAAATGTAAAGAAGTGCTTGGTAAAAAGTGCAAAGATCTTAAAGA
ACATGAAATTCTGAAGGATTTGTGTGAAAAAGATAATGACAAAGCAAATG
TAAATGGAACCAACAAATGTAACGAATTGCAAGAAAAACAGGCAAAAAGT
ATCAAAAATCTCTCTAAAAAAATAGAAAATAAACATCTCACTGCAAATGA
TCCGAATGCAATTATTATGTGGAACGATCTATCAACATTTCTTACTGAGA
AAGATTGTAGAACTTTAGAATCAGATTGCCTTTATTTGAAAGGCCAAGAT
TCACTTGAAAAACCTTGCAGTAACCTAAAAGCAGCGTGTTATAAAAAAGG
ACTTGAAGCAGTAGCAAATGAAGCATTACAAGATAAGTTACGGGGAAAGT
TGCATGGATCAAATGGAACATGGTTTGAAAACCTTCAAAAAAGCTTGGTA
GAAGTATGTAAGGAACTAAAAGGAAAAAGCGATGAACTATTTGTGTTGTG
TGTACAGCCAAAAAAAGCTGCTCTTGTACTTTCAACAGATTTACGATTTA
GAGCTATTTTTCTACGGGAACAATTAAACGAGAAGCGAGATTATCCGACG
GAAACAGATTGTAAAGAATTAGAAGAAAAGTGCAGAGTACTAGGACAAGA
TTCAAAAGAAATTAAATGGCCGTGTTTTACATTGAATCAGCATTGCAACC
GTTTGAGGAATGCACAAGAATTAGAGGAAAAATTACTAGTAGAAAAGACA
AAAGACTTGGATAACGTAGATTCATGTACAAAAAAGCTAAATGAAAGATG
TGATAATTGGAATACAAAAAGAAAAACTCTGTTTGATCTTGCATGTATAG
CACAAGAAACTACTTGCCAAATCATTGCAAAAAGCGTTGAATTTAAGTGT
GATACATTAAAAGATCATATAAAAGCCATGAAAATTCTAGAAGGATTAAA
TAAGGAAAATAATCTGGATAAAAAAGGACAAGTATGCGACTTCTGGGAAT
CATATTGTGACAAATACATGTCAAGTTGTAAGAATTTTGCGACTACAGCC
AAGGATAATGAATGCGAGAATCTTAAAAAGGGTTGTAAATTGTATCGTAC
ACAAAGGGATCGTGAAGATGCAGTTATGCTAGAATTTAAAGGGAACCTTG
ACAATAAAAACAATTGTATATCAACTCTTGACCAATATTGCACACAATGG
AATCAAGCAGAAAACGAAACGCTCAAAGGTTTTTGCAGTAATACTAGTGG
TGGTAAAAGTAACGACATGGTTAGGGATGAGTTATGTAAAAAATTAGTTG
GAAGAGTACAAGAAAAGTGCCGAGGATTACAAGATAAACTTAAAAAAGCA
AGAAAAGAACTAGAAAAGCAAAAACAAGACTATGAAAAGGTTAAAGGAGA
AGCAGAAGAAGCAATAAAAGCAGCAAATCTTGTTTTATCAGCCATTAGAA
CAACAGATAATAAAACAGCAAGCAAGGCTGTGCCCAATGTGCCTGGAGAA
AAAAAAGACACAAAACCATTTAAATTAGTAAGAAGAAATGCAAATGTTCA
AGTAACAGAGAAAGAAGCGGAAGCCTTTGATTTAGCAGCACAAGCATTTA
GTTTGTACCTAGAACTAATGGAGAGATGTCGCCATTTGAAAGGAGACTGT
GCATTTAAAAAAGAATGTAAATCTGAAACTCCATGTGGAAAAATAGATGG
AATATGTTTAAAAATAGAACCACTAAAAGTGAAACCATACGAAGCAACAA
CTAAAAATGTAACAACAACAACCACAACTACAACGACGACAACAGAAACC
GTTAAAGACGCAAAGGCAACAGACTGCCAGTCTCTGCAGACGACAGACAC
GTGGGTCACAAAGACGTCAACGCACACTAGCACTTCTACGACTACATCCA
CAGTCACGTCAAGAATAACACTCACTTCGACAAGAAGATGTAAACCGACC
AAGTGTACGACAGGAGAGGAAGATGAAGCAGGAGACGTGAAGCCGAGTGA
GGGATTAAGGGTGAGCGGGTGGAATGTGATGAGGGGGGTGTTATTAGCAA
TGATGATTTCATTCATGATTTAG
>Contig0018
TGGCGCGGGCGGTTAAGCGGCGAGCTGTAAAAGCACCAGGGCAATATGAT
GATGAAGTGAGCATTTTGGCGTTGATTTTAAAAGAAAATTACGAAGAAGA
TCAAAAATGCAAAGAAGAATTGAGCAAATATTGTGAAAACTTAAAGAAAA
TAGGTTTAAAAGACGAACAAATACATAATAAATTAAAAGATTTATGTAAT
ACTGGAAAACAAGATGCAAAATGCCAAGAAATAAAAAATAAAGTTACTCA
AAAGTGCAATGAATTTAAAACAGAATTGGAAAAATTGGCGAATAAGGATG
CCTCAGATTTGACAAATGATGAATGTACGAAAAATGAACAACAGTGCTTA
TTTTTAGAAGGAGCATGCTCAAAAAATCTTAAAGATAATTGCAATAAATT
AAGGAATAACTGTTATCAAAAGAAGCGTGACAAAGTGGCTAAAGAAGCTC
TTTTAAGGGCACTTAGTGGAAGTCTAACCAATGATAGTACATGCGAAAAG
AAACTTAAAGAACTTTGTCCAAAGTTAGGTCAAGAAAGTGATGAATTAGC
GCAAAAGTGTTTTGATACGGGCTCAGCATGCACCTCTCTGACAAAAGCAG
CAAAAGAAAAGTGTAAATCTTTGAAGAAGAAAATAGAGGAAGTATTAAAA
CTTAATGGGGAGTTACAAAAAAAAGGGCATTCTTTACTTAAAGAATGTCA
TTTTCACAGTAAGAACTGCGAAACAGACAAACCGAATTGTAATGACTTAA
AGAAAAAATGTAAAAATGCAGGAATAATTTATATACCACCAGGCTCAAAA
TTTGATCCTACAAGACCAGAGGCTACGCTAGCAGAAAAAATAGGTTTGGA
AGAACTTTACAAAGAAGCAGCGACACAGGGAGTTCTGATTGGAAGAACAC
TAAAAGAAGATATTGTTGATTTATTAGTGTTTCTGTCAGAAGACAATTTT
GATAAAGATAAATGCAAAACTGTACTCAGTACTAAATGTAATTCTATTAA
ACATTTAGCAGAAAATTTAGAAAATTTATGTAAAAATGCAAACAGTTATG
AAAATCAATGTAAAGAATTTGAAGAAGAATTTAAAAGAAAAAAGGCTTTT
CTAACTGCAAAGTTTAAAAACAAAGAATTTAAAGATGACATCACATTATG
GGGTGAATTACCAAGTCTCCTTACCGAAAATGACTGCACGAGATTACAAT
CAGACTGTTTTTATTTCAAAAGCCAAACATCTTTTGATAAACATTGTAGG
AATGTTAAGGCAGCATGTTATAAAAAAGGACGTAACGCACTTGCATACCA
AGTACTGCAAGACAAAATGCGAGGAAAATTCCAGTATACAAATGATACAT
GGTTTGAAATGCTTCAAAAAGAGTTAGTAAAGGTGTGTGTGGATCTGAAA
GGAACGAGTAATGAATTGTTTGTGTTATGTGTGAAACCGAAAGAAGGAGT
CAATGCAGTATTAATGGATTTACATATGAAAACAGATTTATTGCAAGAAG
ATTTAAATGAAAAACGAGATTTTCCTATGAAGCAGGATTGCAGAGAATTG
CGAAAGAAGTGCGATGATCTGAAACAAGACTTTAAGGAATTTGAATGGCC
CTGTTATACGCTAGAGCATCATTGCAATAGGATGGATATTGCTGAACAAT
TGGAAGAAAGGTTGTTGGAAGAAAAGGTGAAGGATTTGGATAAGTTCGAT
TCATGTTTAAAAAATCTGGGAGAACAATGTCATAAATGGAGTAGAAGAGG
AAGAGCACAATTTGCTCTCGCATGCGTAGCACAGAATATTACATGCAAGA
TTCTTACAGGAAGCGTAGGGTCTAAGTGTACTACATTGAAAGGACGTATG
AAAGCAAGTGATGTTATAAAGACTGCAAAGGATAATGACAAAAATGAAGC
GACTTGCAACTCTTGGGCACCCTATTGTAAAAAATTTGTGTCAAGTTGCC
AGAATCTAACGACTTCTGGTGATGGGGAATGTGAAAAGCTTAACAAGGAA
TGTGAATCATTCATTAAAAGAAAGGAATTGGAAGAAAAAGTAATCGATGA
ATTAAAGGGTGCTTTGAAAACGGAACAAGAGTGTCAAAATACACTTGAAA
AATACTGCACACAATGGACAAATGCAACTAATCATCTTAGCACTTTGTGC
ACAGACAAAACTAATAAAAATGGAAATGCTAAGAAAAAACTCTGCAAAAA
ACTAGTAGAACGAGTAAAAAATCAATGTCCTGTATTGCAAGTAAAACTCA
CGAAGGCAAGTGAGGAGCTACCTAAAAAAAAAGAAGACTACGAGAAGCTT
AAAACTGAAGCGGTGAAAGCAATGAATGATGCAAATTTCGTTTTATCAAA
AGCAAAAGCAACAGATGATAAATCTGCAGGCAAAGCAGCACCAGCAGCAC
CAGCAGCACCATCAGGATCAGCGCCATCAGGATCAGCACCAGCAGCACCG
AATACAACACAAAACACAGTATTATTTAAACTTGTAAGAAGAAGTATAAA
CACACCTGTGACAGAAAAAACATATGTTACAGAAAGAGAGTTAAAAGCAT
TTGATTTAGTATCTCAAGCATTTAGCTTGTATGTAGAATTAAAAGAATTG
TGTCATGATTCAGAGAAAGGATGTGGATTTAAGAAGGAATGTGAAGACAT
TAAGGACGCATGCACTAAAATTGAAAAAGCATGTGGTGGATTGAAACCAC
TAGAAATAAAACCACACGAAATAGAAACAACGACAACAACAACGACAACA
ACAACAACAACAACAAAGACAGAAGGAGAAGGAAAGACGGCAGAGTGCCA
GTCTCTGCAGACAACAGACACATGGGTCACAAAAACATCAACACATACCA
GCACATCTACGACCACGTCCACGGTCACATCGAGAATAACACTCACCTCG
ACGAGGCGGTGTAAGCCTACGAAGTGTACGACAGGAGAGGAAGATGAAGC
GGGTGAGGTGAAGCCGAGTGAAGGGTTGAGGATGAGTGGGTGGAGTGTGA
TGAGGGGGGTGTTGGTGGCAATGATGATTTCATTCATGATTTAA
>Contig0020
TGGCGCGGGCGGTTAAGCGGCAGGCACAAAAAAATGATGAGATTGGAGAG
GAACATCTTTTAGCTTTAATTCTAAAGGAAGGTGAATTAGATCAACAGGA
ATGCAAAAAAAGACTGAAAGAGTACTGCAAAAACTTAAGAAGTATAAATC
CTAAATTAGATAAAGTGGATCAAAAATTACAAAAAGTGTGTAAAGAAGAT
AGAACAGCTGAAGAAAAGTGCACAGGATTAAAAGACAAAGTCACTCAAAA
ATGCAATGATTTTAAAAATAAACTTCAAATAGCAGCTGTAAAAGAAATTT
CAAAACTGACAGATGGCGATTGTAAAGAGAATGAACGACAATGTCTATTT
TTGGAGGGAGCATGTCCAACAAAACTTAAAGATAACTGCAATACTTTGAG
AAATAAGTGCTATCAAAAGAAGCGTGATAAAGTGGCGGAAGATGCTCTTT
TAAGAGCAGTTCGCGGAAGTTTAACTAGTGAAGTTACATGTCAAGGAAGG
CTCAAAGAGGTTTGCATAGAGTTAAGTCAAGAAAGTGATGAATTAACAAA
GCTTTGTCTTTACCAAGAAACAACATGTAGCAAATTTGTATCAGGAAAAA
AAGGAAAATGTGATACTCTTGAAAAAGATGTTAAAGCAGTACTTGAAAAG
AAGAATGAATTGCGAGGAAAATGTCTACCATTACTTGAGCAATGTTATTT
TCACAGAGGGAACTGCGAAGGAGACAAATCAAAATGCAATGAACCTACTA
ATCAAGGCTGCAAAGAATATATACCAGATTGCGATAAACTAGAAGAAGAA
TGTGAAAAACAAAATATCATTTACATACATCCGGGACCTGATTTCGATCC
AACTAAGCCAGAGCCTACAGTAGCAGAGGACATAGGGCTGGAAGAGCTTT
ATAAAGAGGCTGAGAAGGATGGAATTTTTATTGGAAAGAATCATCTAAGA
GATGCAACGGCTTTGTTGGCGTTGCTTAATAAAAACCTTGAGAAACAAGA
ATGTATAAAAACCCTTCAAAAAAGCTGCAAAAACCCTCATGAACATGAAG
CCTTGGAAAAACTATGTAAGGATAATACTTTAAGTGATTACGGAAAAGAA
AAATGTGAAGAATTGAAAAACGATGTTAACAAAACTTGCAAAATTCTCAC
TTCAAAAGTCATTGATAATCGTCTTTTTGATCCAGTAAATTCTAAAGTTG
TTGGATGGGGCAAGTTGCCAACATTTCTTAGTGATGAAGAGTGTGCAAGA
CTAGAATCTTATTGCTTTTATTTTAAAGAAAGATGTCCAGATGTCAAAGA
AGCTTGTATGAATGTGAGGGCAGCGTGTTATAAGAGAGGGCTTGATGCAC
GAGCAAATGATGTATTGCAAGAAAATATGCGTGGATTATTGCGTGGTTCA
AATAAAACCTGGCTTAAAGACTTTCAACAAAAATTGATAAAAGTATGTGA
GGAACTGAAAGAAGGAAATAAAGGAAGTTTCCCAAACGATGAAATATTTG
TTCTGTGTGTACAGCCAGCAAAAGCAGCTCGGTTGCTTACACATGACCAT
CAAATGAGGGTTATCTTTTTACGACAACAATTGGATCAAAAGCGAGATTT
TCCAACAGATAAAGACTGCAAAGAATTGGGAAGAAAATGTGAAGCTTTAG
GGAAGGATTCAAATCAGAGTCAATGGCCATGTCATACGCTAAAACAACAG
TGTGACCGCTTAGGGACTACAGAAATTTTGAAGCAGGTTTTATTGGATGA
ACACAAGGATACTTTGAAAACTCATGAAAACTGTGTAACATATTTAAAGG
AAAAGTGTAATAAATGGTCTAGAAGAGGCGATGACCGTTTCTCTTTTGTA
TGTGTCTTCCAAAACGCTACATGTGAGCTGATGGTAAAAGACGTGAAAGA
CAGGTGTGAAGTATTCAAAAAAAATATAGAGGTTGCAGAGATCGTTGATT
TTCTTAAAAATAACACAAATAACATAACAACACTGGAAAGAAACTGTCCC
TCTTGGCATACGTATTGCAATAGATTTTCGCCTAATTGTCCAGATCTTAC
GAAAGAGGATAGTTGTACAAAAGTCAAGAAACATTGTGAGCCGTTCTATA
AAAGAAAGGCCTTGGAAGATGCTCTCAAAGTAGAGCTTCGAGGAAATTTA
AACAAAAATAAATGCGAATCAGCATTAAAAGGATATTGTACACAATTAGG
AAAATTAAATAATGAATCTATCAGAAGTTTATGTAAAGATAACACCAAGA
ATAACCTTAAAAAGAATGATGAAGATGTTAGGAAGGAACTCTGTGAGAAA
TTAGTAAAAGAAGTGGAAGAACAGTGCAAAGCATTACCAACAGAACTAGA
ACAACCGACAAAAGAGTTAGAAGAAGATTCTAAGACATATGAGGAACTTA
AGAAACAGGCAAAGGACTCAATGAACAAGTCCAATCTTGTTTTATCATTC
GTTAAGAAAAACGGAAGTAATACATCGAAAAATAATAGTAAGAGCAAGGA
TAAGAATGCCGTTTCAAACGGACTTCAAGATACCACAGAACATGTGAAAA
TACTACGGAGAGGAGTTAAGGATGTATCCGTAACAGAATCGGAAGCTAAG
GCATTTGATTTGGCAGCAGAAGTATTTGGAAGATATGTAGATTTGAAGGA
AAAATGTGAGAAATTGACCTCGGATTGTGGGATCAAGAAAGATTGCAAAG
CCTTAGAAAATGTGTGTGAAAAGATACAAGGAGTATGTTCGAAACTAAAA
CCACTGAAAGTGAAGCCGCACGAAATAGTCACAGAAAGCACAACAACGAC
CACGACGACAACAACAACCGTTACCAATCCGAAGGCAACAGAATGCAAAT
CCTTACAGACAACAGACACATGGGTTACACAGACATCGACACACACGAGT
ACATCTACCATCACATCTACGATTACATCAAAAATAACACTCACATCAAC
GAGGCGGTGCAAACCAACCAAGTGTACGACAGGGGATGATGCAGAAGACG
TGAAGCCAAGTGAAGGCTTGAGGGTGAGCGGGTGGAATGTGATGAGGGGG
GTGATAGTAGCAATGGTTATTTCGTTCATGATTTAG
>Contig0021
TGGCGCGGGCGGTCAAGCGGCGGGCTGCAGCACAGAATAGTGTTGAAGAA
GAATATCTTTTGGCTTTGATTTTAGAAAATGAGTATGAAAATAATGATAA
ATGTAAAAAAAGGTTGAAAGAGTATTGTGAAGTTTTAAAAAATGTAACAA
AAGAACCAAAAAAACTAGAAGAAAAGTTAGACGGAATCTGCAAAGATGAT
AAAACAATAGAAGCAAAATGCAAAGAATCAGAAACAAAGGTTAAAGCAAA
GTGTACTAGTTTTCAAACAGAACTTGATAAAGCAGTCAAAAAGGGAGCTT
CAACATTAGAAGATAATGATTGTAAGAAGAATGAACGACAATGCCTGTTT
TTGGAGGGAGCATGTCCAACAGAACTTAAAGATAAATGTAATGAACTGAG
GAATAAATGTTATCAAAAAAAACGAGACGACGTAGCAGAAAAAGCTCTTT
TAAGAGTACTTAGAGGGAACCTTAAGGATAAAAACACATGCAAAAATAAG
TTAAAGGGGGTTTGTCAAGAATTCAACAAAGAAAGTGATGAGCTAATAAA
ATTATGTCTTGACGAAGAAAAAACGTGTGGAGATCTTGTATCTAAGAAAG
AATACAAATGCAAACCTCTCAAAGAAGGAATTGATCTAGTGCTTGGAAAG
GAAGATTTATTAAAAGAAAAATGTTTATTATTTCTTGAAGAATGTTACTT
TTATGGGTCAAACTGTGAAACAGATCAGCCAAAGTGTAAAGAGTTTGCAA
GCAAATGTCAAAAGGAAAATCTCGTTTATGCAGCACCAGGTTCACACTTT
GATCCTACGAAATTAAAGATTAGGTTAGCAGAAGAAATAGACCTAGAAAA
ATTGTACGTAGAAGCAGTGAAAAAGGGAATTCATATTGGAAGGCCATCAA
TAAAAGATGAAGTCGCTTTATTGGCATTATTAAGCAAGAGTGATGCTCAA
AATACTTTTAAAGATCAATGTGAAGATGTTATTAAAAAAAAATGTGGAAA
CTTTAAAGAGCATATTATTTTAAAAGATTTATGTAGTAATAAGACTATCA
CTGATAATCCAAAAGAAAAATGCGAAGAACTAAATAAGGAGTTAACAACC
CGTATTTTAACTGTTTCTAAAAGGATTGAGAAATATTTCGCTCCAGCTAA
TGTAAAGGAAATTATTGGTTGGCATATGTTGCATACATTTCTTGGTGAAA
GAGAGTGTACGAAACTGTTGTCGGATTGTTTTTATTTGAAAAGCCAAGCT
CCACTTGAAAAGCCCTGCAATAACTTAAAAGCAGCATGTTATAAAAAAGG
GCTTGAAGCAGTAGCAAATGAAGCATTACAAGATAAGTTACGGGGAAAAT
TGCAAGGTTCAAATAGAACATGGCTTGAAACCCTTCAAAAAAACTTGGTA
AAAGTTTGTGAAAAGACGAAAGGAGAAAGTGATGAATTATTTGTACTATG
TATGAACCCAATAAAAACGGCTCTTACAGTGTCAACAGATTTGCGAATGA
GGGCAGTTGCTTTGCAAGAGCATTTGAACGAAAAACGAGATTTTCCAACA
GAAAAGGATTGTAAAGAATTAGAGAAAAAATGTGAGGTCTTAGGAAAAGA
TTCAAGAGAAATTAAATGGTCATGTTATACGTTAAAACAGCATTGCAATC
GGCTGAAGAGCATAGAGCACTTAGAAGAGGAGTTGCTAAAAGAAAATAAA
GGATATTTAAAAGATGAAAATAGCTGCAAAGAAGAAGCTAAGAAACGATG
TGAAAAATGGTTTAGAAGAGAAAATAATAAATTTTTTTCGGCTTGTTCTG
ACTTGGAACTTGTTTGCAAAAAGATCACTAGAAATGTTGAATCTAAATGT
AATATATTGAAAGGACATATGGAAACTATGAACGTTATAAGTGAAATAGC
TAAAAAAGAGGAAAAAATATGTGAATTTTGGGCTCCATATTGTAAAAAGT
ACGAGCAAAATTGTGAAAAACTTAAAAACGGAGGAAAAGATGGGCAATGC
AAAAAACTCAATAAAAAGTGCAAATCATTCCTTGAAAAAGAAGCTTTAGA
AAATAAAGTTGTAGAAGAATTGAAAGGTAGTTTATCAAACGTAGGAGAAT
GTAACAATACACTTAATATATACTGTACACAATTGAAAAAGGCAGAGAAT
GGGTTGGAAACTTTGTGCAAAAGCAAAGAAAACACCAAGAGTGACATTAA
AGTTAGAGAAGAACTCTGTGAAAAGCTAATAAAACGTATAAAAGAAAAAT
GCTCAAAATTGAAGGACGAGCTTGAAGAAGTAAAAGAGGTCTTAGAAAAG
AAAGAAGAAAAGTATAAAAAAATTAAAGAAGAAGCAGAAAAAGCCATGGA
AGATGCAAACCTTATTTTATCGAGAGCGAAAGGACCTGATAATAATAATA
ATAAGTCAGTAAATAAAGACTCATCTGATACACCTAAGGAAGGAAAAGGC
ACAACAGGATTTAAACTTGTAAGAAGAAATGCAAAAGTGCATGTAACAGA
AAAAGAATTAGCAGCATTTGATTTGGTAGCAAGAGCATTTGATCTCTATC
TAGAATTGAAAGAAATATGTAATCATTCACTGAAGAATTGTGGTTTCAAA
AAAGAGTGTGACTGTGAGGATCCATGTAAAAAGATACAGGGAATATGTTC
AACATTAGAGCCACTAAAAGTGAGACCACACGAAATAGTAACTAAAAACA
TAACAACTACAACCACAACCACCACCACAACTACCATTAAAGACGCAAAG
GCAACAGACTGCCACTCTTTACAGACAACAGATACGTGGGTCACAAAGAC
GTCGACCCATACTAGCACATCCACAACCACATCTACAGTCACGTCAAGAA
TAACGTTGACCTCGACAAGACGGTGTAAGCCTACGAAGTGTACGACAGGA
GAGGAAGATGAAGCAGGAGACGTGAAACCGAGTGAAGGGTTGAGGATGAG
TGGATGGAGTGTGATGAGGGGGGTGTTATTAGCAATGACGATTTCATTCA
TGATTTAG
>Contig0022
TGGCGCGGGCGGTCAAGCGGAGGGCTGCAGCACAGAATAGCATTGATGAG
GAGCATGTTTTAGCTTTGATTCTAAAAAAAGATGGACTAGAGGAACAGAA
GTGCAAAGAAAAACTGAAAGAATATTGTAAAGAATTAACTGAAGCAAAAC
TAAATATAAAACAAGTACATGAAAAACTTGAAGGTTTTTGCAAAGGTGGA
AAAGCAGATGCAAAATGCAAAGAACTGAAAGACAAAGTCACTCAAAAATG
CACTACATTTAAAAAAAAACTTCAAACAGCAGCTGGAAAAAGTATTTTAG
AACTGACAGATGACGATTGTAAACAAAATGAACGACAATGCCTATTTTTG
GAGGGAGCATGTCCTGATGTTCTTAAAGATGATTGTAATACTTTGAGAAA
CAAGTGCTATCAAAAGAAGCGTGATAAAGTGGCGGAAGATGCTCTTTTAA
GAGTAGTTCGCGGAAATTTAACCAACACAACTACATGTCAAACAAAACTC
AAAGAGGTTTGCGTAGAATTAAGTCAAGAAAGCGATGAGTTAACGAAGCT
CTGTCTTTACCAAGAAATGACGTGTAAAACATTTGTATCAAAAAAACAAG
AAAAATGTACTGCTCTTGAACAGGATGTTAACGCAGCACTTAAAAAGGAA
GATGAATTACGAGGAAAATGTTTACTACTACTTGAACGATGTTACTTTCA
CAGAGGGAACTGTGAAGGAGACAAATTAAAGTGCAGTAAACCTACTAATC
AAGATTGCAAAGAATATGTACCAGAGTGTGATACATTGGCAGAGAAGTGT
GGAAAAGAAAATATTGTTTATATGCATCCGGGACCCGATTTTGATCCAAC
TAAGCCAGAGCCTACAGTAGCAGAGGACATAGGACTGGAAGAGCTTTATA
AAGAGGTTGAGAAGGATGGAATTTTTATTGGAAAGAATCATCTAAGAGAT
GCAACGGCTTTGTTGGCGTTGTTGATTCAAGATTCTAGTCTTAAGAAAAA
TGGTAAGGAAGAGAAATGCAAAGAAGTCCTTGAAAATAGATGTAAAAATC
CTCAAGATCATGAAGCTTTAGAAAATTTATGCAAAGAAGAAAAAATAACT
GACTATGGAACAAAAAAGTGTTCTGAATTGGAAATAGATATTAATAAAAC
ATGTACCAATCTTGAACCAACAGTTCTTAAAAACCGTCTTTATGATCCAC
TTGATAGAGTTGTGGAATGGGGAAAATTACCAACATTTCTTAGCAATGAA
GACTGTGCAAGATTAGAGTCCTATTGTTTCTATTTTGAAAAAAGTTGTCC
AAGTGGTGAAAATGCATGTAAAAATATAAGAGCAACATGTTACAAAAGAG
GGCTTGATGCACGGGCAAATAAAGTGCTTCAAGAAAATATGCGAGGAATG
TTACATGGTTCAAACAAAAGCTGGCTTAAGGAATTTCAACAGAAGCTTGT
GGGATTGTGTGAAGAAATAAGAAAGAAAAACAAAGCTTTTCCAAATGATG
AACTATTTATTCTGTGTGTACAGCCAGCAAAAGCAGCTCTGTTGCTTACA
CATGATCTTCGAATGAAAACTATCTTTTTACGACAACAACTGGATCAAAA
GCGAGATTTTCCGACAGATAAAGACTGCAAAGAATTAGGGAGAAAATGCC
AAGATTTAGGAAAGGATTCGAAAGAAATTACATGGCCATGTCATACACTA
GAACAGCAATGCAATCGCTTAGGGATTACAGAGATTTTAAAACAGATTTT
ATTGGATGAACACAAAGATACTTTGAAAACTCATGAAAACTGTACAAAAT
ATTTAAAAAGAAAATGCCATAAATGGTCTAGAAGGGGTGATGATCGTTTC
TCTTTTGTATGTGTCTTCCAAAACGCTACATGTGAGCTGATGGTAAAAGA
CGTGCAAGATAGGTGCAAAATATTCGAAGAAAATATGCAAGCATCAGATA
TTAATGATTCCCTTAAAAAAAATCAAATAAAAGCAGAATCAGCAGCAAAT
ATTTGTCCCTCATGGCATCCATACTGCGATAGATTTTTACCCAATTGTCC
TGATCTTAAGAAAGGAAAAACTTTCTGTCAAAATCTTAAAAAATATTGCG
AACCATTCTACAAAAGAAAGGTTTTAGAAGATGCTCTTAAAGTAGAGCTT
CGAGGAAATTTAAGTAATATAACTAAATGTGAACCTGCATTAGAAAGATA
TTGTACAGTATTGAAAGACGTAAATAATGCGTCAATCAGCAGTTTATGTA
AAGATAATACCGAAAGTAAAACTAAAAAGGCCGATAATAAAAATGTTAGA
AAGAAGCTTTGTCTAAAATTAGTGGAAGAGGTGGAACAGCAATGCAAAGT
ATTACCAACAGAATTAACGGAGCTGGAAAAAAGTCTAAAAAAAGATGTTA
AGACATATGAGGAACTTAAGGAAAGGGCAAAAAAAGCAATGAACAAGTCC
AGCCTTGTTTTATCACTTGTTAAGAAAAACGAAAGTAATACATCGAAAAA
TAATAGCAAAAACAAGGATAAGAATGTCGTTTCAAACGGACTTCAAGATA
CCACAAAATATGTGAAAATACTACGAAGAGGAGTTAAGGATGTACTTGTG
ACAGAATTGGAAGCCAAAGCATTTGATTTGGCAGCAGAAGTATTTGGAAG
ATATGTAGATTTGAAGGAAAGATGTGAGAAATTGGAATCGGATTGCGGGA
TTAAAGACGATTGCGATGGTTTAAAAGAAGTGTGTGGAAAGATTGAGAAG
ACATGTCGCGATCTGAAGCCTCTGGAGGTGAAGTCGCACGAAATAGTCAC
AGAAAGCACAACGACGACCACGACGACAACAACAACCGTTGCCGATCCGA
AGGCAACAGAATGCAAATCCTTACAGACAACAGACACATGGGTTACACAG
ACATCGACACACACAAGCACGTCTACCATCACATCTACGATTACATCAAA
AATAACATTGACATCAACAAGGCGGTGTAAGCCTACAAAGTGTACGACAG
GGGATGATGCAGAGGACGTGAAACCGAATGAGGGATTGAAGATGAGTGGG
TGGAATGTGATGAGGGGGGTGATAGTAGCAATGGTTATTTCGTTCATGAT
TTAG
>Contig0025
CGGTGGCGCGGGCGGTTAAGCGGCAGGCACAGCAAGGAACACCAGATAAA
GAAGAAATTCACCTTTTTGCGTTAATCGTAGAAAAAGATCATAGCAATTC
TCAAGAATGCAAAAAAAAATTGGAAAAATACTGCAAAGAATTAATCAGCG
CAAACTTAAGCGTGGTACACGTACATAAAAAGTTAAAAGATTTATGTGTT
AAAGAAAAACAAGAGGAAAAGTGCCAAAAACTGACAAACGAAATCACTAA
AATTTGTAATGATCTTCCAACAAAAATCCAAGCAGCATATCAAAATCCAT
TAAGTAGCAATTGTATAGAATATGAACAACAATGCTTGTTTTTGGAAAGA
GCATGCTCTAATGATATTACAGAGAATTGTAATAAATTAAGGAATGTATG
TTATCAGAAAAAACGTGATGATGTTGCACTAGAAATTCTTTTAAGAGCAC
TAAAAGAGGGAAACTTAAAAGAACAAAACAAGTGTAAAGAAGATATTGCT
AAAAAATGCCCAGAATTAAGTAAAGAGAGTGATGAGTTAATGTTAAAGTG
TTTATCAGTGGATGAGACATGTACAAACCTCATAAAATTAATTGAAACAA
GGTGTAAAAGTCTAAAAACAGATATTACTACAGCGTTTAAAAGTCAAGAT
AAGTTGAAAGAAAAATGCCCATTATTACTTGAGCAATGCCACTTCTATAA
GACGAATTGTGGTACGGATAAACCAGATTGTGATAAACTCATAAATAGTT
GTAAAAAGAAAGAAGTTACCTATATAGCACCAGGTTCAAGCTTTAATCCT
ATAGAACCTGAAACTACATTGGTAGAGCAAATAGGCCTAAAAGAACTTTA
TGAAGAAGCTAAAAAAGAAGGTGTTTTTATTGGAAAACCATCAGCAACAG
ATGCTACTGCTCTATTAGCGTTTTTGATTCAAGATAAAACACTTTCTGCT
AGTGAAAATAAAGGTAAATGTGAAGAGATACTAAAAAAGAGGTGCGAAAA
ATTTAAAAACCATATAGTTTTAAAAGATTTATGTAATGATAAAAATCCAA
GTGAAGAAGGAAAAAAAAAGTGTAATAACTTAGACCAAGAACTTGCAGAA
TATATTAAAACTATTTCTATAAAGATAAACAAACATCTACTTGGAAGTGA
TCCAAAAAAATTCATCAAGTGGCACGAGTTAATAACCTTTCTTACTGAAA
GAGACTGTACATGGCTATTATCGGACTGTTTTTATTTACAAGATCAAACT
CCAGTTGATAAAGAATGCAAAAACCTTAGAGCAGCATGTTATAAAAAAGG
ACGCAATGCACTAGCAAATCAAGCATTACAAGATATGTTGCGAGGAAAGT
TGCATGAATCGAATGGGACATGGTTTGGAACACTTTTAAAGGAGCTGGTA
AATGCATGTGTAAATCTAAAAGAAAAAAACGATGAATTATTTACATTATG
TGTGCTGCCGAGAGAAACAGCCTTTACACTTTTAGCAGATTTGCAAATAA
AAGTAGAGATATTACAAGGGTACTTAAATGAGAAGCGTGATTTTCCAAAG
AAAGAAGATTGTAAGGAATTATTAAAAAAATGCGAAGATCTAGGACACGA
TTCAAAAGAAATTGAGTGGCCATGTCATACGTTAAAATATCATTGCGATC
GTTTGAAAAATATAGAAAAGTTAGAAGAGAAATTGTTAGCAGAAAAGACA
AAAAGTTTGGATAATTTTGATTCATGTGTAGAAAAAATTGGTCAGCAATG
TTATGAATGGAATAGAAGAGGGAAAACAAAATTTATTCTTGCATGTGTAA
CACAAAATACTACTTGCAAGATTCTTACAAAAAATATAGAGTCTAAGTGT
ACTATATTGGAAAAACGTATAAAAGCAAGTAATGTTGTGGATCAAGCAAA
GAATAATGAAAAGGAATCTATCTGCGATTCTTGGCAACCCTATTGCAGCA
AATTTATGTCGAGTTGCAAGAATTTAATAAATAATGGTAATGGAGAGTGT
GAAAAGCTTAATGAGGAGTGTAAATCATTTATTGAAAGGAAAGATTTGGA
GGAAAAAGTAGTCTATGAATTAAAGGGTAGTTTGAAAACGAAGAAAGAAT
GTAAAAAAACACTTAACATATATTGTACACAATGGACAAATGCAACCAAC
CAGCTTAAAACTCTATGTACTGATACTACTAATGTCAAAAACGACACTGA
AGTTAGAGAAAAGCTTTGCGAAAAATTAGTAGAACGAGTGAAAAGTCAAT
GCCCTGAATTACAGAAAAAACTTGCAGAGGCCAATAAAGAGCTGGAGAAG
AAAGCCAGCAAATATGAGAATATCAAAAAAGAAGCAGAAGATGCAATGAA
AAAAGCAAGTCTTGTTTTATCAAAAGCAAAAGCAGAAAACAATAAATCAG
AAAACGAAGTTGTGCCTAGTGTACCAGCCGCACCTAGTGGAAAAGACACG
AAGCCGTTTAGACTTATAAGAAGAGATGCAACAGCGAAGGTAACAGAAGA
CGAAGCGAAAGCATTTGATTTGGTTGCACAAGCATTTGGACTCTATGTAG
AGTTAAGGGAGGAGTGTCAAGATTTACTAAAGGGATGTGGATTTAAAAAG
GAATGTAGTTGTGAAAATCAATGTGAGAAAATAGAAAACACATGTAAAAA
ATTGAAACCATTGGAAGTGAAACCCTATAAAATAGAGACAGTAACTAAAA
ACATAACAACGACAACGACAACAACGACAACAAAGACAGAGGGAGAAGGA
AAGACGGCAGAGTGCCAGTCTCTGCAGACAACAGACACGTGGGTCACAAA
AACATCAACACATACTAGCACTTCTACGACTACGTCCACAGTCACATCGA
GGATAACACTCACCTCGACAAGACGGTGTAAGCCTACGAAGTGCACGACA
GGAGAGGGGGATGAAGCAGGAGAGGTGAAGCCGAGTGAGGGGCTGAGGAT
GAGTGGGTGGAGTGTGATGAGGGGGGTGCTAGTGGTAATGATGATTTCAT
TCATGATTTAG
>Contig0026
TGGCGCGGGCGGTTAAGCGGAGGGCTGCAGCTCCACAGGGAACAGGAGCA
CAAGATGAGGAAGAAGTGCGTCTTTTTGCTTTGATATTAAAAAAGAATGC
ACTAGAAGAATCAAAATGCGAAGAAAATTTAAAAAATTATTTGGAAACAT
TAAAAAATGCAACATTAGAACCAAAAAATGTTCACAAAAAGCTTAATAAC
TTAAACGAAAACGAAAAAATCAAAGCAAAATGTAAAGAAATAAAAACAAA
GATTCAAGATAAGTGTACTGAATTCGAAAGAAAGATCGGAGATGAAGTTA
AAAAACAAAGCGCAAAATTGACAAATGATGATTGCAAAACAAATGAACAA
CAATGTCTATTTTTGGAGGGAGCATGCCTTAATGATCTTACTGAAAATTG
TAACAAATTAAGAAATTTGTGCTATCAGAAGGAACGTGAGAAAGTAGCAG
AAAAAGCTCTTTTAAAAGGACTTAGTGGTGCTCTTAAAAATGAAGGCACA
TGTAAAAAAAAAATAGAAAACGTATGTATTTTTTTGAAACAAGAAAGTGA
CGAATTGATGATATTATGTCTTAATCAAGAAACTACATGTAACACTCTTG
TAGAAAAGGCAAAGTCTAAATGTAGTTCTCTTAAGCAAAAAATTGAAAAC
CTATTAACTAAAGACAATGAATTAGAAAAAAAATGCTCACAGTTGCTTAG
TGAATGTTACTTTTACGGTCAAAATTGTGAAAATGATCCACCAAAATGTG
ATAATTTAGAAAAGAAATGTAAAAAAAAAAGCATAATCTATACAGCAATG
GACTCAAATTTTGACCCTACAAAACCAGAAACTACACTAACAGAAAAAAT
AGGCCTAGAAGATCTCTATACTGACGCATTAAAAAAGGGGGTTTATATTG
GAAGACTCCCTCCAAAGAGGGAGGTTGCTTTACTGGCATTATTGACCTTA
GATTTGAGTGATTCAAATAAAGTTAGTGATAGAAAACGAAAATGTGAACA
GCTTCTTGAAGAAATATGCAAAGATCCGCAAAAGCATAAGGTTTTGCAAG
AATTATGCAAAAATAAAGCAATAACTGAAGAAGGGAAAAAAAAATGCAAA
GAACTAGATAAAGAACTTGCGGAACATGCTCAAGACGTTTCTAAAAAGAT
AATCAAATATCTTATCACAAGCAGCCCAAACAAACTTACTAGTTGGCACG
AATTATATACATTTATTAGTAAAAAGGAATGTGTAAGATTGCAGTCTGAC
TGTTTTTATTTAAAAGGCCAAGATTCACTTGAAAAACTCTGTGATAACCT
AAAAGCAGCCTGTTATAAAAAAGGGCTTGAAGCAGTAGCAAATGAAGCAT
TACAAGATAAGTTACGGGGAAAGTTGCATGGATCAAATGGAACATGGTTT
GAAAACCTTCAAAAAAGCTTGGTAGAAGTATGTAAGGAGCTAAAAGGAAA
AAGCGATGAACTATTTGTGTTGTGTGTGCAGCCAAAAAAAGCTGCTCTTG
TACTTTCAACAGATTTGCGATTTAGAGCTATTTTTCTACGAGAACAATTG
AATGAAAAGCGAGATTATCCGACGGGGAAAGACTGCATAGAGCTTAAAGA
AGAGTGTAGTGTTTTAATTCAGGATTCAGAGGAGATTAAATGGCCATGCA
ATACACTAAATGAACATTGTATTCGATTAGAGGGTATAAAGCAATTAGAA
AAAGAATTGTTAGAAGAAAATAAAGGGTATTTAAAAGATGAAAAGAAATG
TAAAGAAGAGGCTGGAAAACGCTGCGAAAAATGGCTTAGGAGAGGAAATA
ACAAGTTTTCTTTTGTATGTTCTGTTTTAGAGCTTGCTTGCATGAAGATC
ACTGCAAATGTTAAATCTAAGTGCAATGCATTAAAAGAACATATGAAAGC
CCGTAATGTTATAACTGAAGCAGCCAATAAAGCTACAATGGAAAAGACAT
GTAGGTTTTGGACACCATATTGTCAAAAGTTTATTTCCAACTGCGATGAT
CTTAAAGAAGATGGAGGAAATGACGGTGATTGTAAGAAACTCAATAAAAA
CTGTGAGTTATTCTTTGAAAAGAAAAAGATAGAAGATAAAGCAATTGATG
AACTAAAGGGTAGTCTATTAAACAATACGGGTTGCGAAGAAACTCTTAAG
AAATATTGTACACAATTAAATAATGCAACCAATGGACTTGAAACTTTATG
CAAAGAAAATGGTAAGGACGAAGCTGATGTTAGAAAAGAACAATGCAAAA
AACTGGTTAAACAAGTGCAAGAAAAATGTTTAGGATTAAAGAATGAGCTT
ACAGAGATAAAGAATGACTTAGAAATCAAAGAAGAAAAGTATAAAAAGAT
TAAAGAGGAAGCAGAGAAAGCCATGGAAAATGCAAACCTTATTTTATCGA
GAGCGAAAGGACCTGATAATAATAATAAGTCAGTAAATAAAGACTCATCT
AATGCACCTAAGGAAGGGAAAGGCACAACAGGATTTAAACTTGTAAGAAG
AAATGAAAAAGTGCATGTAACAGAAAAAGAATTAACAGCATTTGATTTGG
TAGCAAGGACATTTGATCTCTATCTAGAATTGAAAGAAATATGTAATCAT
TCACTGAAGAATTGTGGTTTCAAAAAAGAGTGTGACTGTGAGGATCCATG
TAAAAAGATACAGGGAATATGTTCAACATTAGAGCCACTAAAAGTGAAAC
CACACGAAATAGTAACTAAAAACATAACAACCACAACCACAACGACGACG
ACAACAACCGTTAAAGACGTAAAGGCAACAGACTGCCAATCTCTACAGAC
AACAGACACGTGGGTCACAAAAACATCAACACATACTAGCACGTCCACAA
CCACATCCACAGTCACGTCAAGAATAACACTCACTTCGACAAGGCGGTGT
AAGCCTACGAAGTGTACGACAGGAGAGGAGGATGATGCAGGAGAGGTGAA
GCCGAGTGAAGGGTTGAGGATGAGTGGGTGGAGTGTGATGAGGGGGGTGC
TAGTGGCTATGATGATTTCATTCATGATTTAG
>Contig0027
TGGCGCGGGCGGTCAAGCGGCGGGCTGCAGCAGCGCAAGGAGCTAGTTTA
TATGAAGAAGAAGAAATTCTTTTGGCTTTAATTGCAGGAAAAGATTATAA
CGATGACAGTAAATGCAAAAAAAAATTAGAAGAATACTGCAAAGAATTTG
AAAATTTGGATAAAGAAAAAATACATAAAAAACTTAAAAGCTTTTGTGAA
AATGGGAAATCAGAAGAAAAATGTACAAAATTAAAAAACAAAGTTAAGGA
AAAATGCACTACATTTAAAACAAATCTTCAAACAGCAGCTGTAAAAGGAA
TTTCAGATTTGACAGATAAAGATTGTAAAGAGAATGAACAACAATGCCTA
TTTTTGGAGGGAGCGTGTCCAATAGAACTTAAAGATAACTGCAATGCTTT
GAGAAATAAGTGTTATCAAAAAAAGCGTGATAAAGTGGCGAAAGAAGTTC
TTTTGAGGGCACTTCGTAGTGATCTTAATGAATCAAAGATATGTGAAAAA
AAACTGAAAGAAGTTTGCCCAGTCTTAGGGAGGGAAAGTGACGAGTTAAC
GAACTCGTGTCTGAACCAGGAAGAAACGTGCAAGGATCTTGTAGCAGAAG
GAAAAAAAAAATGTAATACTCTCAAAACAGATGTTCAAGGAGCACTCAAT
GGAAAAAACAAATTGCAAGAAAAATGTTTATCATTACTTGAACAGTGTTA
TTTTTACATTGGAAATTGCGAAAATAACGACATAATTAAATGTATTGAAT
TGGGAGAGAAATGTCAAGAACAAAATATTGTTTATATACCACCAGGACCC
GATTTTGATCCGACTAAGCCAGAGCCTACAGTAGCAGAGGACATAGAACT
GGAAGAGTTTTATAAGAAGGTAGAGGAGGATGGAGTTTTTATTGGAAAGA
ATCATCTAAGAGATGCGACAGCTTTGTTAGCTTTGTTGGTTGGAAAAGAT
AGTGATATGGAAAAAAAATGTAAACAAATTCTTGGAAAAAAATGCAAAAG
TCCTAAAGAGCATGAAGCTTTAAATGATCTGTGTAATGATAAAGGCAATA
CTAATGCAATTGGGACAGAAAAATGTGAAAAATTGAAAGAAGATATCAAA
AAAACATGTGATGTTCTCACGTTAAAGCTTATAAATAATCGTCTTTTTGA
TCCAACAAAAGGAAGTAATGAAATTGTTGGATGGGAAGGATTGCCAACAT
TTCTTAGCAATGAAGAATGTGCGAAATTAGAGTCCTATTGTTTCTATTTT
GAAAAAAATTGTCCAAGTGGTGAAAATGCATGTAAAAATATAAGAGCAAC
ATGTTACAAAAGAGGGCTTGATGCGCGGGCAAATAAAGTACTGCAAAAAA
ATATGCGAGGGTTATTGCGTGGTTCAAATAAAGATTGGCTTAAGAAATTT
CAACAAGAATTAGTAAAAGTATGTGAGAAATTAAAAAAAGAAAACAAAGG
AAGTTTCTCAAACGATGAATTATTTGTTCTGTGTGTACAGCCTGCAAAAG
CAGCACGGTTACTTACACATGACCATCAAATGAGGACTGTTTTCCTACGT
AAACAATTGGATCAAAAGCGAGATTTTCCAACAGACAAAGACTGCAAAGA
ATTAGGGAGAAAATGCCAAGATTTAGGAAAGGATTCGAATCAGATTCAAT
GGCCATGCCATACGTTAAAGCAGCAATGTGATCGCTTAGGGACTACAGAA
ATTTTAAAACAGATTTTATTGGATGAACACAAAGATACTTTGAAAACTCA
TGAAAACTGTACGAAATATTTAAAGAGAAAATGCCATAAATGGTCTAGAA
GAGGAGATGACCGTTTCTCTTTTGTATGTGTCTTCCAAAACGCTACGTGT
AAGCTGATGGTAGATGATGTAAAAGATAGGTGTGAAGTATTCGAAAAAAA
TATGCAAGCATCAGATATTAATGATTCCCTTGAAAAAAATAAAATAAAAA
CAGAATCAGCATCAAATATTTGCCCTTCATGGCATCCATACTGCGATAGA
TTTTTACCCAATTGTCCTGATCTTGACAAAGGAAAAACTTTCTGTCAAAA
TCTTAAAAAATATTGCGAACCATTTTATAGAAGAAAGGTTTTAGAAGATG
CTCTTAAAGTAGAGCTTCGAGGGAATTTAAGTAAAAACAAATGCGAACCT
GCATTGAAAGGATATTGCACAATATTGGAAAATGTAAATAATGCATCAAT
CAGCAGTTTATGTAAAAATAATACGAAAAATAAAACTGAAAAGGATGATG
AAAATGTTAGAAAGAAGCTTTGTCTAAAATTAGTAGAAGAAGTGGAACAG
CAGTGCAAAGTATTACCAGCAGAACTGAAGCATGAGGAAAAAGATCTAAA
AGATGATTTTGAAACATATGAGGGACTTAAGGAAAAGGCAAAGAAAGCAA
TGAACAAGTCCAGCCTTATTTTATCACTTGTTAAGAAAAACCAAAGTAAT
ACATCGAAAAATAATAGCAAAAACAAGGATAAGGATGCTGTTTCAAATGA
AAAAGATACCACAAAATATGTGAAAATACTACGGAGAGAAGTTAAAAATG
TACCTGTGACAGAATTGGAAGCCAAAGCATTTGATTTAACAGCAGAAGTG
TTTGGAAGATATGTAGACTTGAAAGAAAGATGTGAGAAATTGGCCTCAGA
TTGCGGGATTAAAGACGATTGTGATGATTTAAAAGATGTGTGTGAAAAGA
TTGAGAAGACATGTCGTGATCTGAAGCCTCTGGAGGTGAAGTCGCACGAA
ATAGTCACAGAAAGCACAACGACGACCACAACGACAACAACAACCGTTAC
CGATCCGAAGGCAACGGGAGAGTGCAAATCTCTGCAGACGACAGATACAT
GGGTTACACAGACATCGACACACACGAGTACATCTACCATCACATCTACG
ATTACATCAAAAATAACACTCACATCAACGAGGCGGTGCAAACCAACCAA
GTGTACGACAGGGGATGATGCAGAGGACGTGAAACCGAATGAGGGATTGA
AGATGAGTGGGTGGAGCGTGATGAGGGGGGTGATATTAGCAATGATGATT
TCAATAATGATTTAA
>Contig0053b
TGGCGCGGGCGGTGGCGCGGGCGGTTAAGCGGCGGGCTGCAGCAGCGCAA
GGAGCTAGTTTATATGAAGAAGAAGAAATTCTTTTAGCTTTAATTCTAAA
AAAAGATGCAATGGAAGAACAAAAATGTGAAGAAAAATTGAAAAAATACT
GTGAAACATTAAAAGATTCAAGTTTAGATTTAAAGAAAATTCATGTAAAG
CAGGAAGGTTTATGTGAAAATGGGAAAATGAAAAACAAATGTACAGTGTT
AAAAACCAAAATTGAAACAAAATGTAACACATTCAAAGAAAAACTCAAAA
CAGTTATTAAGAAAGACATTAAAAATTTAGAAGATACAGACTGTGCGAAT
GAACAACAATGCCTATTTTTGGAGGGAGCATGTCCAATAGAACTTAAAGA
TAACTGCAATGCTTTGAGAAATAAGTGTTATCAAAAAAAGCGTGATAAAG
TGGCGAAAGAAGTTCTTTTGAGGGCACTTCGTAGTGATCTTAATGAATCA
AAGATATGTGAAAAAAAACTGAAAGAAGTTTGCCCAGTCTTAGGGAGGGA
AAGTGACGAGTTAACGAACTCGTGTCTGAACCAGGAAGAAACGTGCAAGG
ATCTTGTAGCAGAAGGAAAAAAAAAATGTAATACTCTCAAAACAGATGTT
CAAGGAGCACTCAATGGAAAAAACAAATTGCAAGAAAAATGTTTATCATT
ACTTGAACAGTGTTATTTTTACATTGGAAATTGCGAAAATAACGACATAA
TTAAATGTATTGAATTGGGAGAGAAATGTCAAGAACAAAATATTGTTTAT
ATACCACCAGGACCCGATTTTGATCCGACTAAGCCAGAGCCTACAGTAGC
AGAGGACATAGAACTGGAAGAGTTTTATAAGAAGGTAGAGGAGGATGGAG
TTTTTATTGGAAAGAATCATCTAAGAGATGCGACAGCTTTGTTAGCTTTG
TTGGTTGGAAAAGATAGTGATATGGAAAAAAAATGTAAACAAATTCTTGG
AAAAAAATGCAAAAGTCCTAAAGAGCATGAAGCTTTAAATGATCTGTGTA
ATGATAAAGGCAATACTAATGCAATTGGGACAGAAAAATGTGAAAAATTG
AAAGAAGATATCAAAAAAACATGTGATGTTCTCACGTTAAAGCTTATAAA
TAATCGTCTTTTTGATCCAACAAAAGGAAGTAATGAAATTGTTGGATGGG
AAGGATTGCCAACATTTCTTAGCAATGAAGAATGTGCGAAATTAGAGTCC
TATTGTTTCTATTTTGAAAAAAATTGTCCAAGTGGTGAAAATGCATGTAA
AAATATAAGAGCAACATGTTACAAAAGAGGGCTTGATGCGCGAGCAAATA
AAGTACTGCAAAAAAATATGCGAGGGTTATTGCGTGGTTCAAATAAAGAT
TGGCTTAAGAAATTTCAACAAGAATTAGTAAAAGTATGTGAGAAATTAAA
AAAAGAAAACAAAGGAAGTTTCTCAAACGATGAATTATTTGTTCTGTGTG
TACAGCCTGCAAAAGCAGCACGGTTACTTACACATGACCATCAAATGAGG
ACTGTTTTCCTACGTAAACAATTGGATCAAAAGCGAGATTTTCCAACAGA
CAAAGACTGCAAAGAATTAGGGAGAAAATGCCAAGATTTAGGAAAGGATT
CGAATCAGATTCAATGGCCATGCCATACGTTAAAGCAGCAATGTGATCGC
TTAGGGACTACAGAAATTTTAAAACAGATTTTATTGGATGAACACAAAGA
TACTTTGAAAACTCATGAAAACTGTACGAAATATTTAAAGAGAAAATGCC
ATAAATGGTCTAGAAGAGGAGATGACCGTTTCTCTTTTGTATGTGTCTTC
CAAAACGCTACGTGTAAGCTGATGGTAGATGATGTAAAAGATAGGTGTGA
AGTATTCGAAAAAAATATGCAAGCATCAGATATTAATGATTCCCTTGAAA
AAAATAAAATAAAAACAGAATCAGCATCAAATATTTGCCCTTCATGGCAT
CCATACTGCGATAGATTTTTACCCAATTGTCCTGATCTTGACAAAGGAAA
AACTTTCTGTCAAAATCTTAAAAAATATTGCGAACCATTTTATAGAAGAA
AGGTTTTAGAAGATGCTCTTAAAGTAGAGCTTCGAGGGAATTTAAGTAAA
AACAAATGCGAACCTGCATTGAAAGGATATTGCACAATATTGGAAAATGT
AAATAATGCATCAATCAGCAGTTTATGTAAAAATAATACGAAAAATAAAA
CTGAAAAGGATGATGAAAATGTTAGAAAGAAGCTTTGTCTAAAATTAGTA
GAAGAAGTGGAACAGCAGTGCAAAGTATTACCAGCAGAACTGAAGCATGA
GGAAAAAGATCTAAAAGATGATTTTGAAACATATGAGGGACTTAAGGAAA
AGGCAAAGAAAGCAATGAACAAGTCCAGCCTTATTTTATCACTTGTTAAG
AAAAACCAAAGTAATACATCGAAAAATAATAGCAAAAACAAGGATAAGGA
TGCTGTTTCAAATGAAAAAGATACCACAAAATATGTGAAAATACTACGGA
GAGAAGTTAAAAATGTACCTGTGACAGAATTGGAAGCCAAAGCATTTGAC
TTAACAGCAGAAGTGTTTGGAAGATATGTAGACTTGAAAGAAAGATGTGA
GAAATTGGCCTCAGATTGCGGGATTAAAGACGATTGTGATGATTTAAAAG
ATGTGTGTGAAAAGATTGAGAAGACATGTCGTGATCTGAAGCCTCTGGAG
GTGAAGTCGCACGAAATAGTCACAGAAAGCACAACGACGACCACAACGAC
AACAACAACCGTTACCGATCCGAAGGCAACAGAATGCAAATCCTTACAGA
CAACAGACACATGGGTTACACAGACATCGACACACACAAGCACATCTACC
ATCACATCTACAATCACATCAAAAATAACATTGACATCAACGAGGCGATG
CAAACCAACCAAGTGTACGACAGGGGATGATGCAGAAGACGTGAAACCGA
ATGAGGGATTGAAGATGAGTGGGTGGAGCGTGATGAGGGGGGTGATATTA
GCAATGATGATTTCAATAATGATTTAA
>Contig0054b
CGCGGGCGGTGGCGCGGGCGGTTAAGCGGCAGGCAAAAGGTGCACAGAAT
AGCATTGATGAGGAGCATGTTTTAGCTTTAATTCTAAAAGAAAATGATTT
GGATGAAACAAAATGTATAAAAAAATTGAAAGAATATTGTCAAGAACTGA
AAGAAGCAAAACTAACAACGGAAAAAGTTCATGAAAAACTAAAGGATATC
TGTGATAACACAAAACGAGATGAAAAATGTAAAAAACTAAAAACTAAAGT
TACTGAAAAGTGCAATGAATTTAAAACAAAAAAGTTAGAACAAGCGTTAA
AGAAACTATCTGATAATGATTGCAAAGAAAATGAACGACAATGCCTATTT
TTGGAGGGAGCATGCCCTGATCTTGTAGAGGATTGTAACAAACTAAGGAA
TCTATGTTACCAGAGAAAACGTGACGGTGTAGCGGAAGAAGTCCTTTTGA
GGGCAGTTCGCGGAAGTTTAACTAATAAAACTACATGTGAAGGAAGGCTC
AAAGAAGCTTGCATAGAGTTGAGTCAAGAAAGTGATGAATTAACGAAGCT
TTGTCTTTATCAAGAAACAACATACGTAAGTCTTGTAGCAAGAGGAAAGA
GTAAATGTGATACTCTGAAAAAAGAAGTTGAAGAAGCACTTAAGAAGAAT
GAATTACGAGAAAAATGTCTACCATTACTTGAGCAATGCTATTTTTACAG
AGGAGATTGCGAAGGTATACCAAACTGTAATAAATCTAAACAAGACTGCA
AAGAATATGTACCAGAGTGTGATACATTGGCAGAGAAGTGTGGAAAAGAA
AATATTGTTTATATGCATCCGGGACCCGATTTCGATCCAACTAAGCCAGA
GCCTACAGTAGCAGAGGACATAGGGCTGGAAGAGCTTTATAAGAGGGCCA
CAGAAGAAGGTGTTCATATTGGAAGGCCTCCTGTAAGAGATGCAACTGCT
CTACTGGCACTTTTGATTCAGAATCCAACTAATACTCAACCGGAAAAAAA
AGAAAAATGCAAAAATGTTCTTAAAGATAAGTGTAAAGAGTTAAAAAAAC
ACGAGGTTTTGGGATATCTGTGTAATGATAATGGCTCTGCTAGTCAAAAT
GGAACTGAAAAGTGTGGAAAACTAGAGAAGGAGCTAGCAAACAGTACTAA
AATTCTTTCTGAAAAAATAAAGAATAAACATCTCTCTGGATCCGGAAAAA
CCATTCCATGGTATAAGTTGTCGACATTTCTTAGTGACAGTGACTGTGCA
AGGTTAGAATCAGACTGTTTTTATTTAAAAAGTCAAGCACCTCTTGACAA
AGAATGCAATAATCTGAAGGCAGCATGTTATAAGAGAGGGCTTGAAGCAC
GAGCCAATGAAGCATTGCAGAGAAAGATGTACGGATTGTTCCGTGGTTCA
GGCAAAGAATGGTTTAAGAAGCTATTGGATAAGATAATGAAAGAGTGTTC
GGAACTTAAAACAACAAGTGATGAGTTGTTTTTGCTATGTATTGATCCAC
TTAAAGCAGTTAGAATACTTGCAGCTGATATCCAAACAAGAGCGGTCTTT
TTGCGGAAACAATTGGATCAAAAGCGAGATTTTCCAACAGACAAAGACTG
CAAGGAATTGGGGAGAAAGTGTGAGGCTTTAGGAAAGGATTCAAATCAGA
TTCAATGGCCATGTCATACGCTAAAGCAACAATGTGATCGCTTAGGAACT
ACAGAAATTTTGAAGCAGGTTTTATTGGATGAACACAAGGATACTTTGAA
AGATGAAGAAAGTTGTGTAGAATATCTAAAAGAAAAGTGTAATAAATGGT
CTAGAAGAGGCGATGACCGTTTCTCTTTTGTATGTGTCTTCCAAAACGCT
ACGTGTGAGCTGATGGTAAAAGACGTACAAGATAGGTGCAAAGTATTCAA
AGAAAATATAGAGAATTCAAAAATCATTGGATTTCTTAAAAATAACACGG
GTAAAATAACAAGATTAGCAAATATTTGCCCATTTTGGGACCCATATTGT
GACAAATTTTCACCTAATTGTCTAGATCTTACGAAAGAAAATACTCTTTG
TACAAAGATCAAGAAGCATTGTGAACCATTCTATAAAAGAAAGGCCTTGG
AAGACGCTCTCAAAGTAGAGCTTCGAGGAAAATTAGGTGATCAAGATAAA
TGCAATTTGGCACTAAAAGGATATTGTACACAATTAGAAAAATTAAATAA
TGAATCTATCAAAAGTTTATGCAAAGCTAACACCAAAGATAACCCTAAAA
AGAGCAACGAAGATGCTAAAAAGGAACTCTGTGAGAAATTAGTGGAAGAA
GTAAAAGAACAATGCAAAACATTACCAGCAGAACTAAAACAACCAGCAGA
CAATCTAAAAAAAGATGTTAAGACATATGAGGAACTTAAGGAAGAGGCAA
AGAAAGCAATGAACAAGTCCAGCCTTGTTTTATCACTCGTTAAGAAAGAC
GGAAATAATACACCGAAAAATAATAGCAAAAGCGAAGATAAGAATGACGT
TTCAAACGGACTTCAAGATACCACAAAACATGTGAAAATACTACGGAGAG
GAGTTAAGGATGTATCCGTAACAGAATTAGAAGCTAAAGCATTTGATTTG
GCAGCAGAAGTATTTGGAAGATATGTAGACTTGAAAGAAAGATGTAATAA
ATTGGAATCAGATTGCGGAATTAAGGAGGATTGCAAAGACTTAGAAGAAG
TATGCAAAAAGATTAATAAGGCTTGTCGCAATCTGAAGCCTCTGGAGGTG
AAGCCGCATGAAACAGTGACAGAAAGCACAACGACGACCACGACGACAAC
AACGACCGTTGCCGATCCGAAGGCAACGGAATGCAAATCCTTACAGACAA
CAGACACATGGGTTACACAGACTTCGACACACACAAGCACGTCTACCATC
ACATCTACAATTACATCAAAAATAACACTCACATCAACGAGGCGGTGCAA
ACCAACCAAGTGTACGACAGGGGATGATGCAGAAGACGTGAAGCCAAGTG
AAGGCTTGAGGGTGAGCGGGTGGAATGTGATGAGGGGGGTGATAGTAGCA
ATGGTTATTTCGTTCATGATTTAG
>Contig0133
TGGCGCGGGCGGTTAAGCGGCAGGCACAACAAGTAGTGAAAAGTGTATAT
GATGATGAGGATTATCTTTTGGCTTTGATTCTAAAAGAAGACGCAATGGT
AGAATCACAATGCAAAGAAAAACTAGAAAAATACTGTAAAGCACTAACAA
ATGCGACAATAGAACCAAAAGATGTTCACAACAAATTTAAAGACTTTTGT
GAGGATAAAAAACAGAAAACAAAATGTACAGGATTGAAAAGCAAAATCAC
TCAAAAATGTACTGAATTCAAAAATAAACTAGAAGGAAAATTAGCAAATC
TACCAGATAAGGATTGTAAAGAGGATGAGCGACAATGCCTATTTTTGGAG
GGAGCATGTCCAACAGAACTTAAAGATGATTGCAATACTTTGAGAAATAA
GTGTTATCAGAAGAAACGTGATGGTGTAGCAGAAGAAGTCCTTTTGAGGG
CACTTCGTGGGGATTTGGAGGAGGAAGCTGGATGCAAAAAGAAAATCAAG
AACGTTTGCTCAAAAATAGGCCAAGAAAGTGATGAGTTGACATTGTTGTG
TCTTGATCAGAAGAAAACATGTGCAAATCTTGTAGAAAAAGGAAAAAGTA
AATGTGATACTCTGAAACAAGAAGTTGAAGAAACACTTAAAAAGAATAAA
TTACGAGGAAAATGTCTACCATTACTTGAGCAATGTTATTTTCACAGAGG
AAACTGCAAAGATATATCAAAATGTAATAAATCATCCAAAAACTGTTATG
AATATTTGCCAGTCTGTGATAAATTGGCAGAAGAGTGTGAAAAAAAAAGC
ATCATTTATATGCATCCGGGACCCGATTTTGATCCAACTAGGCCAGAGCC
TACGCTAGCAGAGGACATAGGGCTGGAAGAGCTTTATAAGAGGACAGAGG
AGGATGGAGTTTTTATTGGAAAGCAACATGTAAGAGATGCAACAGCTTTA
TTGGCGTCGTTGGTTAAAAATGATCTTAAAAAAGAAAAATGCGAAGAAGT
CCTTGCAAACAAATGCAAAAACTCTCATGAACATGAAGCTCTAGAAGATT
TATGTAATAATAATACTCCTAATACGAACGGAACAGAAAAATGCAAAGAA
TTAAAAGAAGATGTTGAAGAAACGTGCAAAATTCTTACTTTAAAAGTCAA
TAATCGTCTTTTTGATATAAGAAATTCTGAAACCATTGAATGGGGCAAGT
TGCCAACATTTATTAGCAAAGAAGACTGTGCAAAATTAGAAACATATTGT
TTTTATTATGAAGGAAGTTGTCCAAGTGGTAAAGATGCATGCAAAAATAT
AAGAGCAACATGTTATAGAAAAGGGCTTAATGCACGAGCAAATGATATAT
TGCAAGAAAATATGCGTGGGTTATTACGTGGTTCAAATGAAACCTGGCTT
AAGAAATTTCAACAAGAATTAGTAAAAGTATGCAAAGAACTAAAAGAAAA
AAACAAGGGAAGTTTCCCAAACGATGAATTATTTGTTTTATGTATACAAC
CAGCAAAAGCAGCACGATTACTTACATACGATCATCAAATGAAGACCGTT
TTTCTACGTAAACAATTGGATAAAAAACGAGATTTTCCGACGGACAAAGA
TTGCAAGAAATTAGGGAGAAAGTGTGAAACTTTAGGAAAGGATTCAAATC
AGATCCAATGGCCATGTTATACGCTAAAGCAGCAATGTGATCGTTTAGGA
ACTACAGAAATCTTGAAACAAGTTTTATTGAATGAACACAAGGATACTTT
GAAAGACCAAGAAAGTTGTGTAAAGTATCTAAAAGAAAAGTGTAATAAAT
GGTCTAGAAGGGGCAATGATCGTTTTTCTCTTGTATGTGTTTTTCTGGAA
AGTACGTGTAAGCTGATGGTAGAAGACGTACAAGATAGATGCAAAGTATT
CAAAGAAAATACAGATGGAATATATATTATTAAATTCCTTGAAACTAATA
ACACACTAGAATCATTAGCAGGGGTTTGCCCTCCTTGGCATCCATACTGT
GATAGATATGGACCTAATTGCCCAGATCTTCTTGGAAAAGATACGCTTTG
TAAAAGTCTTAAAAAGTATTGTAAGCCATTTTATAAAAGAAAGGTTTTAG
AAGATGCTCTTAAAGTAGAGCTTCGAGGAAATTTAAGTAATATAACTAAA
TGTGAACCTGCATTAGGAAGATATTGTGCAGTATTGAAAGACGTAAATAA
TGCGTCAATCAGCAGTTTATGTAAAGATAATACCGAAAGTAAAACTAAAA
AGACCGATGAAGTTAGAAAGAAACTTTGTCTAAAATTAGTGGAAGAGGTG
GAAGAGCAATGCAAAGTATTACCAAAAGAACTGGAATATGAAGAAAAAGA
CCTAAAAGATGATTTTGGAGCATTTGAAAAACTTAAAGAACAAGCAGAGA
AAGCAATAAACAAGTCCAATCTTGTTTTATCACTCGTTAAGAAAGATGGA
AATGATACATCGAAAAGTAATAGCAAGAACAAGGATAAGAATGCCATTTC
AAACAAACAAGATACCACAAAACATGTGAAAATACTGCGGAGAGGAGTTA
AGGATGTACTTGTAACAGAATTGGAAGCCAAGGCATTTGATTTGGTAGCA
GAAGTATTTGGAAGATATGTAGATTTAAAGGAAAGATGTGAGAAATTGAC
TTCAGATTGCGGGATTAAGGAAGATTGCAAAGAGTTAAAAGATGTCTGTG
AAAAGATACAAGGAGTATGTTCGAAACTAAAACCACTGAAAGTGAAGCCG
CACGAAATAGTCACAGAAAGCACAACGACGACCACGACGACAACAACAAC
CGTTACCGATCCGAAGGCAACAGAATGCAAATCTTTACAGACAACAGATA
CATGGGTTACACAGACTTCGACACATACCAGCACGTCTACCATCACATCT
ACAATCACATCAAAAATAACATTGACATCAACAAGGCGGTGTAAGCCTAC
AAAGTGTACCACAGGGGATGATGCAGAGGACGTGAAACCGAATGAGGGAT
TGAAGATGAGTGGGTGGAATGTGATGAGGGGGGTGATAGTAGCAATGGTT
ATTTCGTTCATGATTTAG
>Contig0138b
CGGTGGCGCGGGCGGTTAAGCGGCAGGCAAAAGCGGCGCAAGGAGCTAGT
CTATATGAAGAGGAAATTCTTTTGGCTTTAATTGTAGGAAAAGATTATAA
GAATGATGATGAATGTAAAAATAAATTAAAAGAATATTGTCAAGGGCTGA
AAAGTGCTTCATTGAAAGAAAAAGAAATACATGAAAAGCTTGAAAGTTTC
TGTGAGAATAAAAAGCAGGAAACAAAATGCGCAGAATTGAAAAATAAAAT
CACCAAAAAATGCAATGATTTTAAAACAGATAAACTAGAAGGAAAGTTAG
CAAGTCCATCAGATAAAGATTGTAAAGAGAATGAACAACAATGCCTATTT
TTGGAGGGAGCATGCCCTGATGTTCTTAAAGATAAATGCAATGAACTAAG
GAATAAGTGTTATCAAAAGAAGCGAGATGAAGTGGCAGAAAAAGCTCTTT
TAAGGGCTCTTAATGGAAATCTTGAAAATGAAGCTAAATGTAAAAAGAAG
ATTGAGGATGTTTGTCGTACATTGGGTCAAGAAAGTAACGAGTTGATGCA
AAGGTGTTTTGATACGAGCTCTACATGCACAATTTTAGTAAAAGCAGCAG
AAGAAAAGTGTAAATCTTTGAAAGCAGAAATAAAAAATATACTAACTGCT
AATAACGAATTAAAGAAAAAAGGGCATCCTTTGCTTGAGAAATGCTATTT
TTATGGGAAAAACTGCAAAAATCCAGATAAACCAGAATGTGAAAAACTCG
TAAATAAAACTAAAGAAAAAAAAATTATCTACAAAGGGCCAGGTTCAGAT
TTTGATCCTACAAGACCAGAGGCTACACTGGCAGAAAAAATAGGTTTGGA
AGAACTTTATAAGGAAGCGGCAGCACAAGGAGTTTTGATTGGAAGAGTAT
TAAAAGAAGATATTGTTGATTTATTAGTATTTCTGTCAGAAGACAATTTT
GATAAAGATAAATGCAAGAAAGTACTCAGTTCTAAATGTAATTCTATTAA
ATATTTGGCAAAAAATATAAAGGAATTATGTGAAAATACAAGCAGTCATG
AAAATCAATGTGAAGAATTTGAAAAAGAATTTGGCAGAAAAAAGGACACT
CTAACTACAAAGCTTAAAAGCAAACAATTTGAAAATAAAATTGAATTATG
GAGCGAATTACCAAGATTCCTTACTGAAAATGACTGCACGAGATTCCAAT
CAGATTGCTTTTATTTTAAAAGTCAAACATCTCTTGACAAATGGTGCAAA
AGTGTTAAGGCAGCGTGTTATAAAAGGGGTCTTGATGCATTAGCAAATCA
AGTATTACAAGACAGAATGAGAGGGAAGTTTCATGACAGAAACGATAAAT
GGCCTGAGATGCATCAAAAAGAGCTGGTAAAAGTATGTATGGATTTGAAA
GAAAAGAGCGATGAGTTATTTGTTTTGTGTTTGCAGCCAACAGAAGCAAT
TTTTACATTATTAGATGATTTGTATATAAAGACAGATTTGTTACTGGAAG
ATTTGAATAAAAAACGTGATTTCCCTACGAAGCAGGATTGCAAGGAATTG
CAAAAGAAATGCGATGATTTAAAACAAGACTTTAAAGGACTTGAGTGGCC
CTGTCATACGCTGGTGCATCATTGTAATAGACTAAATGTTGTAGGACAAT
TAGAAGAGAGGCTATTGGAAGAAAAAATAAAAGATTTAAAAAATGAAACC
GTCTGTAGAGAAAATGTCGAAGAACAATGCAATCATTGGGTTAAAAAAAG
GAAAACACAGTTTGCTCTTGGATGTGTAGCACAGAATGTTACATGCAAGA
TCATCACAGAAAGTCTTATACTTAAATGTAGTTCATTGGAAAAACATATA
GAGACTCTAAAAGTTGTAGAAGATGCAAAAAAAGAAGACCAAAAAGAAAA
AACTTGCAGTTTTTGGGAACCGTATTGTGACAAATTCATGTTTAGCTGTG
ATAATTTAATGAATGATGGCAATAAAGTGTGTAAAAAACTTAAAAAGAAT
TGCAAGCCATACAGAGAAAGATATAACCTGGAAACACAAGTTATGTACGA
GTTTAGAGGGAAGCTTAAAGAAGAAGTGAGCTGTAGAACAACTCTTGACC
AATATTGTACACAGTGGAGTAAGACAAAAAATAAAACATTGGAGAGTCTA
TGCAATAGTACTAATGGTGTTGATAATGATAAGATTAGAGATGATTTATG
TAAAAAACTAGTAGAACGAGTAAAGACAAGATGTACAGAATTGTCTACAA
AATTAAATACAGCGAAAGAAGGGATAAAAACAAAAGTAGAAGAAGTCAAA
AAATTGAATGAAGGTGCAAAAAAAGCATCAGAAGGAGCAAAACTTGTTTT
ATCATCATTAAAGAAAAATGAAGTGAATGCCAAAAATACAGCTGACAATG
TGGCAGTGAATTCAGGGAAAAATGCAACTAACGATCAAAATAAATCAGTA
GGAGGAACAAATAGGACTCAAAAAACACAAGTCAAGCTTGTTCGGAGAGG
AACAGTTGAAGTACTTGTCACCGAGGCAGAAGTTGAAGCCTTCGATGCAG
TATCAAGAGCACTGGAGGCGTATGTGGAAGTCAATGAAGAATGTAAAGTT
TTGAAATTAGAATGTGGGTTTAAAGAAGAATGCCCAACATTAAAAAATGC
ATGCAGTGAAATTGAGAAGGCATGCAACGAATTGAAGTCATTGGAAGTGA
AACCATACGAAGTAGAAACAACGACAACAACCACCACAACCACAACCACC
ACTACAACAACAAAGACAGAGGGAGAAGGAAAGGCAACAGACTGCCAGTC
TCTGCAGACGACAGACACGTGGGTCACAAAGACGTCTACGCATACCAGCA
CCTCTACGACTACGTCCACAGTCACGTCAAGAATAACACTCACCTCGACG
AGGCGGTGTAAGCCTACGAAGTGCACGACAGGAGAGGAAGATGAAGCAGG
AGACGTGAAACCGAGTGAGGGGCTGAGGATGAGTGGGTGGAGTGTGATGA
GGGGAGTGCTAGTGGCGATGATGATTTCATTCATGATTTAG
>Contig0910
TTGGCGCGGGCGGTGGCGCGGGCGGTTAAGCGGCAGGTAACAGGAGCATC
AGGAGTAGATGAGGAGGAAGTGCGTCTTTTGGCTTTAATACTAAAAGAAG
ATTCTAAGGATGATAAAAAATGCGAAGAAAAATTAGAAAAACATTGCAAA
GAATTAAGTGAAGCAAATCTAACTCCAGAACAAGTACATGAAAAGTTAAA
AGATTTCTGTGATAGCAAAAAACGTGATAAAAAATGTAAAGAACTAAAAA
AAAATGTTGAAAAAAAATGCGGTGATTTTAAAACAGAATTAGAAGAATTG
GTGAAAAAGGAAGCTTCAAATTTGAAAAATGATGAGTGTACAAAAAATGA
ACAACAGTGCTTGTTTTTAGAAGAAGCATGCTCTGATCTTACAAAGAATT
GCAACGATTTAAGAAACAAATGTTATCAGAATAAGCGTGATAAGGTAGCA
AAGGAAGTTCTTTTAAGAATAATAAAAGGAAAGAATTTTAAAGATAAAAA
TTCATGTGAAAATAAACTGGAAGTATACTGTCAAGAATTAAGTCAAATGA
GTGACGAATTGATGAAATTATGTTTTGATCAAAAAAATACGTGTGATAAT
CTTGTAAAAGAAACGCAACAAAAGTGTGAATCTTTCAAAAATCTTAAAAC
GGAAATTAAAACAATAAAGGAAGATGAACAACTAAAAAAAAAATGCCCAT
TATTATATGAAGAATGCATTTTTTATGATGAAAGTTGTGGAAACGATTCA
CTGAAGTGTAGTGAATTGGAAAAAAAATGTCAAGAGAAAAATATTACTTA
CACATTATCATATTCAGGGTTTGATCCTATAGAACCAGAAATTACATTAG
CAGAAGAAGTAGACTTAGAAGGAATTTATAGAAAGGCAGCAGAAGAAGGA
ACTCTTGTTGGGAAACCTTTACCAGCAGATGCTACTGCTTTGGTGGCATT
TTTGATTCAAGATCCATCTCTTACAACTCAACGAACTAACAAAGAAAAAT
GTAAAAAAATTCTTGAAGATAAATGTAAAAATTTAAAAGAACATGATATT
ATAAAAGGTCTATGCGAGGATTATAATGCAAATAAAGATAAGGACAAAAA
ATGCGAAGAACTTAGTACAGATATTGAAGAAACATGTAAATTTTTCATTT
CAAAAACCCTTATGATTCATTTTTTTGGCGATGGAAATAAAAATGATGGA
ATTATTAAATGGGGGAATTTATCAACGTTTCTAAGCAATAAAGATTGTAC
AAAATTAGAATCGTATTGTCTTTATTTTGAAAAAAGCTGTAGAAGCGAAA
CTGCATGCAAGAATATCAGAGCAGCATGCTACAAGAGAGGACTTGACACA
TTAGCAAATGAAGTATTACAAAAAGAAATGCGAGGAATGCTGCATGGTTC
AAATAAAACATGGCTTAGTGGTTTCCAAAAAAAACTCATAGAAGTGTGCA
AAAAAGTGAAAAAAGAGAATAAAGGAGTTTTTCCGAGTAATGAATTATTT
GTCTTATGTGTACAACCATCAAAAGCAGCTCGATTGCTTTCGCATGATCT
TCGGATGAAAACTATCTTTTTGCAAGACGATTTGAACAGAAAGCGAGATT
TTCCAGTGAAAGAAGACTGCGAAGAATTATTAAAGAAATGTGAGGCTCTA
AGAAAGGATTCTAAAAAAATTGAATGGCCATGTCATACATTAAGCCAAAA
TTGTGATCAATTGAGAAACGCTAAAGAATTGAAAGAACTTTTACTAAATG
AACATAAGGATATATTGAAAAATCAAGAGAATTGTGGAATGTATTTGAAG
GAGAAATGCAATGAATGGTCTAGAAGGAGAAATGAACGTTTCTCTCTTTT
ATGTGCTTTGCAAAATAGGACTTGCAGAATAATGGTAGAAGATGTGAAAA
ATCAATGCAAAATATTTGAAAAAAACATTAAAAAATACCAAGGTATTGAT
AGTAAAACTAAAATAGAAGAATTAGGGACATATTGTCCTATTTGGCACCC
ACACTGCCATAGATTTGGACCCAATTGCCCGGATCTTGAAAAAAATAAAT
GTGAAGACTTTGAAAAATATTGCAAACCTTATTATAAGCAAAGAGACCTT
GAAAATGCACTTATATTTGAGTTTAGAGGACATCTTGATAAGAAAAAAAA
CTGCAAAACAAATCTTGATAAGTACTGTACACTATGGGATCAAACAGGAA
ATAAAACACTTAAAGGTTTTTGTAACAGTTCTACTGATAACAATGAAACA
TTTAGAGATAAACTTTGCGAAAAACTAGTTCAGCGTGTGAAAGAAAAATG
CCAAGGATTATCAAAAGAACTTGAAAAAGCAAAAAATGATTTAGAAGAAA
AACATAAAGATTATGAAAAAGTAAAAAAGGATACAAAAAATGCAATGGAA
GAAACAAATCTCGTTTTTTCAACAACTAAATCAACAGATAATAAAACAGA
AAAAGGAGTCAAGCCTAGTACGCCTAGTGTAGTTCAAGATATTGTACATT
TTAAACTTGTAAAAAGAAATGAAAAAGTTCAAGTGACAGAAAAAGAAGCA
AAAGCGTTTGATTTGGTAGCACTAGCATTCAGTCTTTATGTAGAGTTAAA
AGAAACGTGTCACCATCTAAAGGATGATTGCGAATTTAGAAAAGAATGTA
AATGTAAAGACCAGTGCAAAGAGATAGAAAAAATATGTTTAAAAATAGAA
CCACTGAAAGTAAAGCCACATGAAATAAAAACAGTAACGGAAACCAACAT
AACAACAGTCACAGAAACAGTCAAAGAAGCAGAAAAAACAGTAGGAGACG
GAGAGAAATGCAAATCTCTCAGCACAACAGACACGTGGGTCACAAAGACG
TCAACCCATACCAGCACCTCCACGACTACGTCCACAGTTACGTCAAGAAT
AACACTGACCTCGACGAGGCGGTGTAAGCCTACGAAGTGTACGACAGGAG
AGGAAGATGAAGCAGGAGAGGTGAAGCCGAGTGAGGGGCTGAGGATGAGT
GGGTGGAGTGTGATGAGAGGGGTGTTATTAGCAATGATGATTTCATTCAT
GATTTAG
>Contig0911
TTGGCGCGGGCGGTGGCGCGGGCGGTTAAGCGGCAGACACAAGCACAGGG
AACACAAGATGATGAAGTAAATCTTTTAGCTTTCATCTTAAAAGAAGAAA
TGGATACCACTGATAAATGCGAAACAAAACTTAAAGAATATTGTGGAAAC
TTAAAAAAAATTGATCCAAAACTGAATAAAATAAGTTCAAAACTAGAAAA
AATATGTGAAGATAGTGAAACAATAAAAGGAAAATGCAAAGATCTAAAAG
ATAAAATAACAAAGAAATGTCAGAATTCAAAACAAGAAATTGAAAAAACA
TTAACAAACCCATCAACTGTTAATTGCAAAAAAAATGAACAAGATTGTTT
GTTTCTAGAAGAAGCATGCCTTAATGATCTTAAAAATAAATGTAACGAGT
TAAGAAATACGTGCTATCAAAAGAAACGTGATGAAACAGCAGACGAAGTT
CTTTTAAGGGCGCTTTCTGGAAACCTTAAGAATGATGCAGGATGCAAAAA
GAAGCTTGAGGAGGTTTGTCAGGAATTGGACGATGAAAGTGATGAATTAA
TGAAACGGTGTCTTTATCAAGAAAAAACGTGTGAAGATCTCCTAAAGAAA
GGGGAAAATAAATGTAATACTCTTAAAACAGAAATTAAAACATTAAATAA
TAAATTTCAAGAAAAATGCAGATCATTACTTGAACAATGCCACTTTTATG
AACCAAGCTGCAAAGATGAATATAAACCAAACTGTAAAGAATTGACAACA
AAATGCGAAAATGCAAAGATTACTTATATACCACCAGGTTTAGATTTTGA
TCCTACAAAACCAAAGACTACATTGGCAGAGAAAATAGACTTGAAGGAAC
TTTATACGGAAGCAATAAAAAAAGGTGTTTATATTGGAAGAACATATGCA
AAAGATGCGATTACTCTTCTAGCTTTATCAACTTTGCATTTGAGTGATTC
AGGTAAGGTTGGTGAAAGAAAGAAAAAATGTGAGGAAATCCTCAAAAATA
ACTGTAAAAATCCTCAAGAACATAAAATTCTAAGAGATTTATGTACAAAT
AATAGCGACATAACTGAAGAAGGGAAAAAAATTTGTAATAAATTAGATGA
AAGATTAGCAGAACGCACTCTAATTGTTTCTGAAAAGATAAACAGACATC
TTGGAAATAAGGCAAACGAAATAATTAGCTGGTATAAATTACTAACGTTT
CTTACTGAAAAAGAGTGTACAAGACTACAGTCAGATTGTTTTTATTTGAA
AGGCCAAAGTCAACTTGAAAAACTCTGTAATAACCTAAAAGCAGCGTGTT
ATAAAAAAGGACTTGAAGCAGTAGCAAATGAAGTATTACAAGATAAGTTA
CGAGGAAAGTTACATGGTTCAAATGAAACATGGCTTGAAACCCTTCAAAA
AGACTTGGTAAAAGTCTGTGAAAAGATGAAAGGAGAAAGTGATGAGTTAT
TTGTACTATGTATAAACCCAATAAAAACGGCTCTTACAGTGTCAACAGAT
TTGCGAATGAGGGCAGTTGCTTTGCGAGAACAATTAAATGATAAACGAGA
TTATCCGACGAAAGAAGATTGTAAAGAGCTTGAAAAAAAGTGTAATGTTC
TAGGTCAAGATTCAAGCGAAATTAAGTGGCCATGTTATACATTAAGTCAA
CATTGCAATCGACTGGAGAGTATAGAATATTTGGAGAATAAGTTATTGGA
AAAAAAGCTAGAAGGCTTGAAAAATGAAACTATTTGCAGAGAAAAGACCA
AGGAACTATGCAAACTATGGATTAGAAGAAGAAATGTTAAATTTTCTTAT
GCATGTTCTACTTTAGAAGTTACCTGTAAAAAGATTAATGAAAGTCTTAA
TTCTAAATGCAACGCATTAAAAGAACATATGGCAATTCATGACGTTGTAA
AAGAAGCAGAAAAAAAAGAAGAATATTGTAGGTTTTGGACTCCATATTGT
GAAAAATTCACTCCAAGTTGTAATGAGCTTGAGAAAAATAAAGGAAAAGG
ATGTAAAAAACTTAATGAGAAATGTAAATTGTTTTTTGAGAAGAAAAAAT
TAGAAGATAAAGCAATTGATGAATTCAAAGGTAGTTTGTCGACTAATACA
GACTGTGAGGGAACTCTTGAAAAATACTGTGTAGCATTGAATAATGCGAC
TAATGGGCTTGAAACTCTGTGCAAGAGCAATAATTCTACTAAGGAAAAAG
TAAGGAAAGAGACTTGTAAGAGGCTGGTTGAACGGGTACAAGAAAAATGT
CCAGGATTGAAAAAGGAACTTGAAGAAACAAAAGAAGTGTTAGTTGAAAA
AGAAAAAGAATACAAAGATGTTAAAGAGAAAGCAGAAGAAGCAATGAAAA
AAGCAAGTCTTGTTTTATCAAAAGCAAAAATAGAAAACAATAAATCAGCA
AACGAAGTTGTGCCTAATGCACCAGCCGTACCCAGCGGAGCAAAAGACAC
AAAGTCGTTTAGACTTATAAGAAGAGATGCAACAGTGAAAGTAACAGAAG
ACGAAGCAAAAGCATTTGATTTAGTAGCACAAGCGTTTGGACTCTATGTA
GAATTAAGGGAGATATGCCATGATTTACTAAAAGGATGCGGATTTAAAAA
AGAGTGTAAATGTGAAAGCCAATGCAAAGAGATAAAAAAAATATGTTCAA
AAATAGAACCATTGGAAGTAAAACCATATAAAATAGAGACAGTAACTAAA
AACATAACGACCACTACCACAACAACAACAACAAAGACAGAAGGAGAAGG
AAAGACTGCAGAGTGCCAATCTCTGCAGACGACAGACACGTGGGTCACAA
AGACGTCGACCCATACTAGCACTTCTACGACTACGTCCACAGTCACATCG
AGAATAACACTCACCTCAACGAGGCGGTGTAAGCCTACGAAGTGTACGAC
AGGAGAGGAAGATGATGCAGGAGAGGTGAAGCCGAGTGAAGGGCTGAGGA
TGAGTGGGTGGAGTGTGATGAGGGGGGTGTTATTAGCAATGATGATTTCA
TTCATGATTTAG
>Contig0913
TTGGCGCGGGCGGTGGCGCGGGCGGTTAAGCGGAGGGCAGCAGGGACACA
GAATAGCATTGATGAGGAACATGTTTTAGCTTTAATTCTAAAGGAAGATG
GACTAAGTGAGCAGGAATGCAAAAAAAAACTAAAAAAATATTGCCAAGAA
TTGACTGAAGCAAAACTAAATATAGAACAAGTACACAAAAAACTTAAAGG
TTTTTGCGAAGATGGAAAAGCAGATACAAAATGCAAAGAACTGAAAGCCA
ATATTGAGAAAAAATGTACTACAATCAAAGGAAAACTTAAAGAAGCAATT
AAAAAAAAAAATTCAGATTTAACGGATAAGGATTGCAAAGAGAATGAACA
ACAATGCCTATTTTTGGAGGGAGTATGTTCAAAAGAACTTAAAGATGATT
GCAATACTTTGAGAAATAAGTGCTATCAAAAGAAACGTGATAAAGTTGCG
GAAGAAGTTCTTTTAAGAGCACTTCGTAGTGATCTTAATGGATCAGTCAT
ATGTGAAAAAAAACTTAAAGAGATTTGCCCTGTCATGGGGAGGGAAAGTG
ATGAGTTAACAAACTTGTGTCTGAACCAGAAAGAGACATGTAAGAATATT
TTAATTGAAAAAGATAAGAAATGCGGTACTCTTAAAACAGATGTTTCAGC
AGCACTTGGAAGTTTTAAAAAAGAAACATGTCTTGAATTACTTGAACAAT
GCTATTTTTACATTGGAAATTGCGGAGACGACGATATAATTAAATGTATT
GAATTGGGAGGAAAATGCCAAGAACAAAATATTGCTTATATGCCACCAGG
ACCCGATTTTGATCCAACTAGGCCAGAGGCTACAATAGCAGAGGATATAG
GGCTGGAAGAGTTTTATAAGAAGGTAGAGGAGGATGGAGTTTTTATTGGA
AAGAATCATCTAAGAGATGCGACAGCTTTGTTGGCATTGTTGATCCAAGA
TTCTAGTCTTAAAAAAAAAGACGACAAAGAGAAATGCGAAGAAGCCCTTC
AAAAAAGCTGCAAAAATCCTCATGAACATGAGGCTTTAGAAAGTTTATGT
AAGAAAAATGGTTTAAGTAATGATGGAACGAAAAAATGTGAAGAATTGCA
AAATGATATTAACAAAACTTGCAAAATTTTCACTTCAAAAGTCACTAATA
ATCGTCTTTTTGATCCAACAAAAGGAAATAATGAAATTGTTGGATGGGAA
GGGTTGCCAACATTTCTTAGCAACGAAGATTGTGCGAAATTAGAGTCCTA
TTGTTTCTATTTTGAAAAAAAATGTCCAGATGGAGAAAATGCATGTAAAA
ATATAAGAGCAACATGTTACAAAAGAGGACTTGATGCACGGGCAAATAAA
GTGCTGCAAGAAAATATGCGAGGAATGTTACATGGTTCAAACAAAAGCTG
GCTTGAAAAGTTTCAACAAGAATTAGTAAAAGTATGTGAGAAACTGAAAA
AAGAAAACAAAGGAAGTTTCTCAAACGATGAATTATTTATTCTGTGTGTA
CAGCCAGCAAAAGCAGCCCGGTTGCTTACACATGATCTTCGAATGAAAAC
TATCTTTTTACGACAACAACTGGATCAAAAGCGAGATTTTCCGACAGATA
AAAATTGCAAGGAATTGGGGAGAAAGTGCCAAGATTTAGGAGAGGATTCA
AAAGAAATTACGTGGCCATGTCATACACTGGAGCAGCAATGCAATCGCTT
GGGGACTACAGAAATTTTAAAGCAGGTTTTATTGGATGAACACAAGGATA
CTTTGAAAGATGAAGAAAGTTGTGTAAAATATCTAAAAGAAAAGTGTAAT
AAATGGTCTAGAAGAGGCGATGACCGTTTCTCTTTTGTATGTGTCTTCCA
AAATGCTACGTGTGAGCTGATGGTAAAAGACGTACAAGATAGGTGCAAAG
TATTCAAGAAAAATATAGAGGTTGCAGAGATCGTTGATTTTCTTAAAAAT
AACACGAATAACATAACAACACTGGAAAGAAACTGTCCCTCCTGGCATAC
GTATTGCAATAGATTTTCACTTAATTGTCCAGATCTTACTAAAGGAGATG
CTCTTTGTACAAAGATCAAAGACCATTGCAAGCCATTTTATGAAAGAAAG
GCCTTGGAAGAAGCTCTCAAAGTAGAGCTTCGAGGAAATTTAAACAAAAA
TAAATGCGAATCAGCATTAAAAGGATATTGTACACAATTAGGAAAATTAA
ATAATGAATCTATCAAAAGTTTATGCAAAGCTAACACCAAGGATAACCCT
AAAAAGAGCAACAAAGATGCTAAAAAGGAACTCTGTGAGAAATTAGTGGA
AGAAGTAAAAGAACAATGCAAAACATTACCAGCAGAACTAAAACAACCAG
CAGACAATCTAAAAAAAGATGTTAAGACATATGAGGAACTTAAGGAAGAG
GCAAAGAAAGCAATGAACAAGTCCAGCCTTGTTTTATCACTCGTTAAGAA
AGACGGAAATAATACACCGAAAAATAATAGAAAAAGCGAAGATAAGAATG
ACGTTTCAAACGGACTTCAAGATACCACAAAACATGTGAAAATACTACGG
AGAGGAGTTAAGGATGTATCCGTAACAGAATTAGAAGCTAAAGCATTTGA
TTTGGCAGCAGAAGTATTTGGAAGATATGTAGACTTGAAAGAAAGATGTA
ATAAATTGGAATCAGATTGCGGAATTAAGGAGGATTGCAAAGACTTAGAA
GAAGTATGCAAAAAGATTAATAAGGCTTGTCGCAATCTGAAGCCTCTGGA
GGTGAAGCCGCATGAAACAGTGACAGAAAGCACAACGACGACCACGACGA
CAACAACGACCGTTGCCGATCCGAAGGCAACGGAATGCAAATCCTTACAG
ACAACAGACACATGGGTTACACAGACATCGACACACACAAGCACGTCTAC
CATCACATCTACGATTACATCAAAAATAACACTCACATCAACGAGGCGGT
GCAAACCAACCAAGTGTACGACAGGGGATGATGCAGAAGACGTGAAGCCA
AGTGAAGGCTTGAGGGTGAGCGGGTGGAATGTGATGAGGGGGGTGATAGT
AGCAATGGTTATTTCGTTCATGATTTAG
>Contig1184
TTGGCGCGGGCGGTGGCGCGGGCGGTCAAGCGGCGGGCTGCAGGGGCACA
GAATAGCATTGATGAGGAGCATTGAGCAGGAATGCAAAGAAAAACTAAAA
AAATATTGCCAAGAATTAAATGAAGTAAATCTAAAAATAGAACAAGTACA
CGAAAAATTAAAAGATTTTTGTGATAATGGAAAACAAGATAAAAAATGTC
AAGGTCTACAAGCCAAAGTTACGGAGAAATGTACAAATTTTAAAACAAAA
AAGCTAGGACCAGCGTTAACAAATCCATCAGATGATAATTGCAAAGAGAA
TGAACAACAATGCCTATTTTTGGAGGGAGCATGCCCTGATCTTGTAGAGG
ATTGTAACAAACTAAGGAATAAATGTTATCAAAAAAAACGAGATGAAATA
GCAGAAAAAGTTCTTTTAAGGGCACTTAGTGGAAGTCTTAAGGAAAAAGA
TTCATGTAAAAAGAAGTTTAAAGAGGTTTGCTCGTTGTTGAGCAGAGAAA
GTGATGAATTGATGATGTTATGTTTTGATGAGGAAAAAACGTGCCAGAGT
ATCATGACTAAGGAACAATATAACTGCGAATCTCTCAAAAATGAAATTAA
AAACGTGCTAAATAAAAAAGGCGAATTGCAAACAAAATGCCCATCATTGC
TTAAGAAATGTTACTTTTATGATGCGGATTGTACTGGAGATAAACCAAAT
TGCAAAGAACTTGAGAGTAATTGTGAAGAAAAAGGCATAACTTATACAAA
GCCGGGTTCAGATTTTGAGCCTATAAGATCAGGAATTACATTGGCAGAAG
AAATAGAATTGGAAGAACTTTATAAAAAGGCAGCAAAAAAGGGAGTTCAT
ATTGGAAGACCGCCTACAAGAGATGCTGCTGAACTTTTATTGTTACTAAG
TCAAAGCGGTGCAGGGTCTACAGTTGTAGATAAATGTAAAAATACTATTC
AAGAAAAATGCAAAAAATTTAAAGAGCACATTATTTTAAAAGATTTGTGT
AATAATCAAAATATCACTGATAATCCAGAAGAAAAATGCAAAGAATTAGA
TAAAGAATTGACAACCCGTGCTTCAATTGTTTCTAAAGAGATTGAAAAAT
ATCTTGACATAGCTAATGGGAAGAAAATTATTAGTTGGCATATGTTGCAT
ACATTTTTTAGTGAAAGGAAGTGCACGAAACTGTTGTCAGATTGTTTTTA
TTTTGCTCAAGATAAAGGTCCTCTTAATAAAGAATGTGATAATTTAAAGG
CAGCATGTTATAAAAAAGGGCTTGAAGCACCAGCAAATGAAGCATTACAA
GATAAGTTACGGGGAAAATTGCAAGGTTCGAATAAAGCATGGCATGAAAG
CCTTCAAAAGGAGATAGTGAAAGCTTGTGAGAAATTAAAAAAAGAGAGCG
ATGAACTATTTGTGTTGTGTCTGCAGCCAAAAAAGACTGCTTTTGTAGTT
TCAACAGATTTACGATTTAGAGCTATTTTTCTACGGGAACAATTAGACGA
GAAGCGAGATTTTCCAACGGAAACAGATTGTAAAGAATTAGAAAAAAAGT
GCAGAATACTGGGACAAGATTCAAAAGAAATTAAGTGGCCATGTCTTACA
TTGAATCAGCATTGCGACCGTTTAAGAATTGCAGAGCAATTGGAGGAGAA
ATTGTTAGAAGAAAAAACAAAAGACTTGGATAAGTTCAGTTCATGTGTAG
AAAATTTGGGAAAGTGGTGTAATGATTGGGCTAGAAGAGGAAGAACTCAT
TTTACTCTTGCATGTGTAGCACAGAATACTACTTGCAAGATTCTTACAGA
AAAAGTTGGGTTTAAGTGTGCTAGGTTGCATGAACATATGAAAACAAATA
AAGTTTTAGAAAATGTAAAAAATAACGATACAAGGGAAAGAATATGTACA
TCATGGGAACCATATTGTAGCAAATTCATCTCAAGTTGCAAGAGCTTAAT
GAAAGCTAATGGTGGAGAGTGTGAAGAGCTTAACAAGGAGTGTAAATCAT
TCATTGAAAGAAAGGAATTGGAGGAAAAAGTGATCGATGAATTAAAGGGT
AGTTTGAAAACAGAGAAAGAATGCCAGGATACACTTAAAAAATATTGCGT
AGCATGGAAGAATGCAACCAATCAACTTAGAACTTTGTGCACAGGCAAAA
AGAAAAATGGCAAGAAAGATGATGTCAAGAAAGAACTTTGCGAAAAATTG
GTAGAACAAGTAAAAAAGCGATGTCCTGGGTTAAAAAAAGAACTCACAGA
GGCCAGTAAAGAGTTGGAGAAAAAAGCTAACAAATATGAGGATATCAAAA
AAGAAGCAAAAGAAGCAATGGAAAAAGCA
>Contig1185
TTGGCGCGGGCGGTGGCGCGGGCGGTTAAGCGGCAGGTACAAACACAGGG
AGCAGGAGCAAATGATGAGGAAATTTATCTTTTGGCTTTGATTGTAGGAA
AAGATTATAATGTCAAATGTAAAGAAAATTTAGAAAAATATTGTCAAGGA
TTGAAAAATGCTTCATTAGAAGAAAAAAAAATACATGAGAAACTTGAAAG
CTTTTGTAAAAATGGAAAAGCAGAAGGAAAATGCAACGAATTAAAAGTCA
AAGTTAGTCAAAAATGCACTACATTCAAAGGAGAACTTCAAACAACAGTT
GGAAAAGGAATTTCAAAACTGACAGATGATGATTGCAAAAAGAATGAACG
ACAATGCCTATTTTTGGAAGGAGCATGTCCAACAGAACTTAAAGAGAAAT
GTAATGAACTAAGGAATCTATGTTACCAGAGAAAACGTGACGGAATAGCA
GAAGAAGTCCTTTTGAGGACACTTCGTGGGAATATTGAAGATGAAAATAA
ATGCAAAGAAAAACTTAAAAAGATTTGCCTAGAATTGAGTCAAGAAAGTG
ATGAGTTAACGAAGCTTTGTCTTGATCAACAAACAATATGCAACAAATTT
GTATCAAAAAAGCAAGAAAAATGTACTACTCTTGAACAGGATATTAAAAA
AGCACTTGAAAAAGAGAATGAATTACGAGGAAAATGTTTACCACTTCTTG
AACGATGCTATTTTTACAGAAGGAATTGCAAAGCAGACAAATCAAAGTGT
GATGAATTGGGAAAGAAATGTCAAGAACAAAACATTGTTTATATACCACC
AGGACCCGATTTTGATCCAACTAGACCAGAGGCTACACTGGCAGAAGACA
TAGATCTGGAAGAGCTTTATAAGAAGGCAGAAGAGGATGGTGTTTTTATT
GGGAGACAACATGTAAGAGATGCAACGGCTTTGTTGGCGTTGTTAATTCA
AGACCCAAGTGTAGCAGGTAATGATGATAAAGAAAAATGCAAAAAAGCTC
TTGAGAAAAAATGCAAAACCCCACAAGAACATGAGGCCTTGAATAGTTTA
TGTAAGGAAAGTGGTCTAAGTGATGATGGAACGAAAAAATGTGATGAGCT
AGAAAAAGATATCAAAAGAACATGTGATATTCTCATGTCAAAACTTACAA
ATAATCGTCTTTTTGACCCAAAAAAAGGAAATAACGAAATTCTTGGATGG
GAAGGGTTGCCAACATTTTTTAGCAACGAAGATTGTGCGAAATTAGAGTC
CTATTGTTTCTATTTTGAAAAAAAATGTCCGGATGGTGAAAAAGCATGTA
AAAATATAAGAGCAACATGTTACAAAAGAGGGCTTGATGCACGGGCAAAC
AAAGTGCTGCAAGAAAATATGCGAGGAATGTTACATGGTTCAAACAAAAG
CTGGCTTAAGGAATTTCAACAAAAATTGATAAAAGTATGTGAGAAATTGA
AAGAAGAAAATAAAGGAAGTTTCTCAAACGATGAATTATTTGTTCTTTGT
GTACAGCCTGCAAAGGCAGCACGGTTGCTCACACATGACCATCAAATGAG
GGTTATCTTTTTACGACAACACTTGGATAAAAAGCGAGATTTTCCAGCGG
ATAAAGACTGCAAAGAATTAGGGAGAAAATGCCAAGATTTAGGAGAGGAT
TCAAAAGAAATTACGTGGCCATGTCATACACTGGAGCAGCAATGCAATCG
CTTGGGGACTACAGAAATTTTAAAGCAGGTTTTATTGGATGAACACAAGG
ATACTTTGAAAACTCATGAAAACTGTGTAACATATCTAAAAGAAAAATGT
AATAAATGGCTTAGAAGGGGAAACAATCATTTTTCTCTTCTGTGTGTTTT
TCTGGAAAGTACGTGTAAGCTGATGGTTGATGATGTACAAAATAGATGCA
AAGTATTCAAAGAAAATATAAAGAATTCAAAAATTATTGAATTTCTTGGA
AATAATAAAAATAAAATAACAATACTGGAAAGAAATTGTTCTTCCTGGTA
TCCATACTGCAATAGATTTTCACCTAATTGTCCAGATCTTGTGGAAGAAG
ATGTTTTTTGTACAAAGATCAAAAAGCATTGTGAACCATTTTACAAAAGA
AAGGCTTTAGAAAACGCTCTCAAAGTAGAACTTCAAGGAAATTTAAGTGA
TAAATCCAAATGTGAATCTGCATTAGAAAGATATTGCACAGCATTAAAAA
ATGTAACTAACACGTCAATTAGCGGATTATGTAAAGATAGTGCTAATAAT
AAGCCTAAAAAGAATGACAATAAAGCTAAAGAACTTTGTGAGAAACTAGT
AAAAGAGGTGGAACAGCAATGCAAAGTATTACAAGAGGAACTAAAACAAC
CGGCAGATGATTTAGAAAAAGATTCTGAGACATATAAGAGACTTAAGAAA
CAGGCAGAGGAAGTAATGGAAAAGTCCAGTCTTGTTTTATTACTCGTTAA
AAAAGATGAAAATAATGTACCAAAAAATAATAGCGAAGACAATGACAAAA
ATAAAACCACACCAAGCAAACGTCAAGATATCACTGAACATGTGAAAATA
CTACGAAGAGGTGTTAAGGATGTATCAGTGACAGAATTAGAAGCCAAGGC
ATTTGATTTGGCTGCAGAAGTATTAGAAAGATATGTAGATTTGAAAGAAA
GATGTCAGAAATTAACCTCGGATTGCGGGATTAAGGAAGACTGTGAAAAG
TTAGAAAAAGTATGTAAAAAGATTAATAAGGCATGTCGCAATCTGAAGCC
TTTGGATGTAAAGCCACACGAAACAACAACTAAAAACATAACAACCACAA
CGACAACCACCACCACAACAACCGTTACAGATCCAAAAGCAACAGACTGT
CAATCTCTGCAAACGACAGACACATGGGTCACAAAGACGTCGACACACAC
CAGCACCTCTACGACTACATCCACAGTCACGTCAAGAATAACACTCACTT
CGACAAGAAGATGTAAACCGACCAAGTGTACGACAGGAGAGGAAGATGAT
GCAGGAGAGGTGAAGCCAAGTGAGGGGCTGAGGATGAGTGGGTGGAGTGT
GATGAGGGGGGTGCTAGTGGTAATGATGATTTCATTCATGATTTAG
>Contig1429
TTGGCGCGGGCGGTGGCGCGGGCGGTTAAGCGGCAGACACAAGCACAGGG
AACGCAAGATGAGGAAGAAGTGCGTCTCTTGGCTTTGATTGCAAAAAAGG
ATTATAGCGATGAAAGTAAATGTAAAAATAAAATAAAAGAATATTGCGAT
GGACTGAAAAATGTTTCATTAACATCAGAAAAAGTACATAAAGAATTAAA
AGATTTTTGCAAAGATGGAAATGAAGAAAAAAAGTGCAAAGAACTAAAAA
CCAAAATTGGAGCAAAATGTAACACATTCAAAGATAAACTTAAAACAGCA
GCTGGAAAAGACATTGTAGATTTAAAAGATACAGACTGTGCAAATGAACA
AGAATGCCTATTTTTGGAGGGAGCATGTCCAGGTGATCTTACAGAGAATT
GCAATAAATTAAGGAATAAGTGTTATCAAAAAAAACGGGACAATGTGGCA
GAAGAAGTTCTTTTAAGAGCACTTAGTGGAAGTCTTAAAGAAAAAGATTC
ATGTAAAAAGAAGTTTAAGGGTGTTTGCCCATTGTTAAGCAGAGAAAGTG
ATGAGTTAATGATGTTATGTTTTGATGAGGAAAAAACATGCAAGAATATT
ATGGCTAAAGAACAAAGTAAATGCAAATCTCTGAAAGATGAAATTGAAAG
TGTGCTAAGTAAAAAAGACGAATTACAAACAAAATGCCTACCACTACTTA
AGAAGTGCTACTTCTATGATACCGATTGTATTGGAGATAAACCGAATTGC
GAAAAGCTCACGAATGATTGTAAAGAAAAAGACATAACTTATACAAAGCC
TGGTTCGGGTTTTGAGCCTATAAGACCAGGAGTTACATTGGCGGAAGAAA
TAGAATTGGAAGAACTTTATAAAAAGACAGCAAAAAAGGGGGTTCGTATT
GGAAGACCACCTACAAGAGATGCGACTGAGCTTTTATTGTTACTAAGTCA
AAGCGATGCAAGGTCTACGATTATAGAAAAATGTAAAGAAGTACTTAATG
AAAAGTGCAAAGACCTTAAAGAAAATGAAATCCTGAAGGATCTATGTGAT
AAAGATAAAAATAAAATGAATCCAGACGGAGAAAAAAAGTGCAATAAATT
ACAGGAAAAACAGACAAAAAACATTCAAATTCTCATTACAAAGATCGAGA
CCAAACTTTTCTTAAGTAACCCAAATACAATCATTGCATGGCACGATTTA
TCAACATTCCTTAGTGACAAAGATTGCAGAACTTTAGAATCAGATTGTTT
TTATTTGAAAGGCCAAGGTCAACTTGAAAAACTCTGTGGTAACCTAAAAG
CAGCCTGTTATAAAAAAGGGCTTGAAGCAGTAGCAAATGAAGCATTACAA
GATAAGTTACGGGGAAAGTTGCATGGATCAAATGGAACATGGTTTGAAAA
CCTTCAAAAAAGCTTGGTAGAAGTATGTAAGGAGCTAAAAGGAAAAAGTG
ATGAACTATTTGTGTTGTGTGTACAGCCAAAAAAAGCTGCTCTTGTACTT
TCAACAGATTTACGATTTAGAGCTATTTTTCTACGGGAACAATTAAACGA
GAAGCGAGATTATCCGACGGAAACAGATTGTAAAGAATTAGAAAAAAAGT
GCAGAATACTAGGACAAGATTCAAACGAAATTAAGTGGCCATGTTTTACA
TTGAATCAGCATTGCGACCGTTTAAGAATTGCAGAGCAATTGGAGGAGAA
ATTGTTAGAAGAAAAAACAAAAGACTTGGATAAATTCAGTTCATGTGTAG
AAAATTTGAAAAAGTGGTGTAATGATTGGGCTAGAAGAGGAAGAACTCAT
TTTACTCTTGCATGTGTAGCACAAAATACTACTTGCAAGATTCTTACAGA
AAAAGTTGGGTTTAAGTGTGCTAGGTTGCATGAACATATGAAAACAGAAG
GTGTTGTAGCTAAAGCAAAAAAAGAAAGTACAGCGGAACAACCATGCGGT
TTTTGGGAACCCTATTGTGACAAATACATGTCAAGCTGCAAGGATTTAGA
AAGCACTGGAAAGGATGATGGATGTGAAAAACTTAAAGAAAACTGCAAGC
CATATCGTGCACAAAGAGATCGTGAGGATGCAGTTATGCTAGAGTTTAAG
GGGAATCTTGATAACAAAAACAACTGTGTGACAACTCTTAACCGATACTG
TACACAATTGAATAATGCAACTAACGGACTTGAAACTTTGTGTAAAAGCA
AAGAAAAAGGGAAAAATGATGCTCAAACTAGAGAAACACTTTGTGAAAAA
TTAATTGAACGAGTGAAAAGAAAATGTAAAGGACTATTAAAAAAACTTGA
AAAGGTTAAAAACGAAATAGAAGAAAAAAATAAAGAATATGAAGGTATTA
AAAAGAAAGCAGAAGATGCAATGGAAAAAGCGAATCTTGTTTTAACATTA
AAAATAACGAATAAGTCAGTAGATAATGCAGCTTCTAATACACCTAAGAG
TGGAAAAGACACCCCACAATTTAAACTTGTAAGAAGAAATACAAAATTGC
AAGTAACAGAAGAAGAACTGAATGCATTTGATTTGGTATCACAAGCATTT
AGTTTGTATGTAGAATTGAAGGAGATATGCCATCATTCACTGAAGGATTG
TGATTTCAAAAAAGAATGTGATTGTACTAATCCATGCGAAAAGATACAAG
AAGTGTGTTCGAAATTAGAGCCACTAAAAGTGAAACCACACGAAATAACA
ACTAAAAACGTAACAACCACAACGACAACCACCACCACAACAACCGTTAC
AGATCCAAAAGCAACAGACTGCCAGTCTCTGCAAACGACAGACACATGGG
TCACAAAGACGTCTACGCATACCAGCACGTCCACGACCACGTCCACAGTC
ACCTCAAGAATAACACTCACCTCGACGAGGCGGTGTAAGCCTACGAAGTG
CACGACAGGAGAGGGGGATGATGCAGGAGAGGTGAAGCCGAGTGAGGGGC
TGAGGATGAGTGGGTGGAGTGTGATGAGGGGGGTGTTGGTGGCAATGATG
ATTTCATTCATGATTTAA
>Contig1430
TTGGCGCGGGCGGTGGCGCGGGCGGTTAAGCGGGGGGCTGCAGCAGCGCA
AGGAACTAGTGTATATGATGATGAGGATAATTTTTTAGCGTTGATCTTAA
AAGATAAATTAGAAGGAACAGAATGCCAAAAAAAGTTAAAAGAGTATTGT
GAAAACTTAAAAGAAACAGATAAAGAGTTAAATAAAGTCTATCCAAAACT
AAAAGATATCTGCAAGGATAAAGACAAGAAATGCACAGATCTAAAAGCTA
AAATTACAGGAAAAACAGGAAAATGTACAACACTTAAAACAACTTTGGAT
ACGATAGTGAAAAACTCATTGCCATCAGATGATGATTGTAAAGAGAATGA
ACGACAATGCCTATTTTTGGAGGGAGCGTGTCCTGGTGATCTTACAGAGA
ATTGCAATAAATTAAGGAATAAGTGTTATCAAAAAAAGCGAGATGAAGTG
GCAGAAAAAGTCATTTTAAGAACACTTCGTGGGACTCTTGAAGATAAAAA
TGGATGTAAAAAAGAACTTAAAAAAATTTGTCTAGAATTAGCTCAGGAAA
GTAACGAATTAATGAAATTATGTCTTTATCAAGAATCAACGTGTGAAAAA
TTTGTATCAAAAAGAAAAGAAAAATGTAATGCTCTTAAACAAGATGTTGA
GAAAGCACTCAATAACAAAAATGATTTGGAAGGAAAATGTCTATTATTAC
TTGAACGATGCTATTTTTACAGAGGAGACTGCAAAGATATACAAAAGTGC
GATAAATCTTCCAAATCAGTTTGTATAGGATATGTACCAGATTGTGATGA
TTTGGGAGTAGAGTGTGAAAAAAAAAACATCACTTACGTGCCACCAGGAC
GAGGTTTTGATCCAACTGAGCCAGAAGTTACAATAGCAGAAGATATAGGA
TTAAAAGAGCTTTATAAAGAAGCGACAGAAAGGGGAGTTTATATTGGAAA
GTCGTACGCAAGAGATACAATTACTTTATTAGGATTGTTGATTCAGGATG
AAAGCTTTAAAACTCAACCGAATGAAGTAGAAAAATGCAAAAAAGTTCTT
GAAACCAAGTGCAAAGAGTTAAAAGAACATGAGGTTTTAGGATATCTTTG
TAATAAAGATGTGGCTAGTAAAAATGGAACTGATGAATGTAACGCATTAG
GAGAGGAATTATCAAAGCGTAGGTTAATTGTTTCTGAAAAAATAAAAAAT
AAACATCTCTTTAAATCCAGAAAGATCATTCCATGGTATAACTTGTCGAC
ATTTCTTAGTAACAGTGACTGTGCAAGGCTAGAGTCAGACTGTTTTTATT
TTGCTCAAGATCAAAGTCCTCTTAACAAAGAATGTGATAACTTGAAAGCA
GCATGTTATAAAAGAGGGCTTGATGCACGGGCAAATAAAGTATTGCAGAA
AGAGATGTATGGATTATTCTATGGTTCAGGAGAAGCTTGGTTTAAGAAAT
TATTAGATAAGGTGATGAAACAATGCGCAAAACATAAAACGGCAAGTGAT
GAGTTGTTTTTATTATGTGTAGAACCACTTAAAGCAGTTCGAATACTTGC
AACAGATGTTCAAATGAGAGCTATCTTTTTACAAGAAGAGTTGGACAAAA
GACGAGATTTTCCAACGAAAAAGGACTGCAAAGAACTGGAAGAAAAATGT
AAAACATTAGGGAAAGATTCAAAAAAGATCGAGTGGCCATGCCGTACTCT
GGAGCAGAATTGTGATCGATTGAGAGCTACGGAAAAATTAAAGCACTTTT
TATTAAATGAACACAAAGATAGCTTAAAAACTCCGGACAATTGTATACAG
TATTTGAATAAAAAATGTCATGAGTGGCCTAGAAAGGGTAATAATCATTT
TTCTCTTGTATGTGTTTTTCTGGAAAGCACATGCAAAATAATAGTAGAAG
ATATAAAAGATCGATGCAAAATACTCGAAAATAATATAAAAATTTCAAAT
GTCACAGGTTTTCTTGAAGATAATCGAAAGAATATAGAATTATTGGGAAG
AGACTGTCCCTTTTGGAATTCATACTGTAATAGATTTTCACCTAATTGCC
TCGATTTTAAAGAAGGAGCTGCTTTTTGCATAAAGCTTAAGGACTATTGT
AAGCCATTCTATGAGAGAAAACTCTTGGAGGATGCTCTTAAGGTAGAGCT
TCGAGGGAAATTGAATGATGAAGAAAAATGTAATCCTGAGTTAAAAAGAT
ATTGTACAGTTTTGAAAAACGTAAATAATGCGTCAATCAATGGTTTATGT
AAAAATGATACTGATAGCAAACCTAAAAATGATGAAGATGTTAGAAAGAA
ACTTTGCAAAAAATTAGTAAAGGAAATAGAAGAACAGTGCAAAACATTAC
CAGCAGAATTAAAACAACCGGCAGATGATTTAGAAAAAGATTCTAAGACA
TATGAGAAACTTAAGAAAGAGGCAAAGGACGCAATGAACAACTCCAATCT
TATTTTATCACTCGTTAAGAAAAACGAAAGTAATATATCGAAAAATAATA
GTAAGAGCAAGGATAAGAAAAATGTCGTTTCAAACGGACTTCAAGATACC
ACAGAACATGTGAAAATACTACGGAGAGGAGTTAAGGATGTATCCGTAAC
AGAATCGGAAGCTAAGGCATTTGATTTGGTAGCAGAAGTATTTGGAAGAT
ATCTAGACTTGAAAGAAAGATGTAATAAATTGGAATCAGATTGCGGAATT
AAGAAAGATTGCAAAGCCTTAGAAAATGTGTGTGAAAAGATACAAGAAGT
ATGTTCGAAACTAAAACCACTGAAAGTGAAGCCGCACGAAATAGTCACAG
AAAGCACAACAACGACCACGACGACCACAACAACCGTTACCGATCCGAAG
GCAACAGAATGCAAATCCCTACAGACGACAGATACATGGGTTACACAGAC
ATCGACACACACGAGTACATCTACCATCACATCTACGATTACATCAAAAA
TAACACTCACATCAACGAGGCGGTGCAAACCAACCAAGTGTACGACAGGG
GATGATGCAGAGGACGTGAAACCGAATGAGGGATTGAAGATGAGTGGGTG
GAGCGTGATGAGGGGGGTGATATTAGCAATGATGATTTCAATAATGATTT
AA
>Contig1661
TTGGCGCGGGCGGTGGCGCGGGCGGTTAAGCGGCGTGCTGCACAAGGAGC
AGGAGTAAATGTATATGATGATGAGGAGTTTATTTTGGCTTTTCTTCTAA
AAAAAGATGCAATAGAAGAATCAAAATGCAAAAAAAATTTAGAAGAATAC
TGTAAAAGCTTAAATGAAATAGACAAGGACTTAAATAAAGTCTATCCAAA
ACTAAAGGAAATTTGCAAAAATAATGGAGTACCAAAATGTACAGGATTAA
AAGACAACATTGATAAAAAGTATACTAGTTTTAAAACAAAACTTGATGAT
GCATTAAAAAAGGAAATTCCACAGTTGACAGAAACAGATTGTATAAATCA
GCAACAATGCCTATTTTTAGAAGGAACATATCCTGATGATCTCAAAAATA
AGTGCAATAATTTGAGAAATAAATGTTATCAAAAGAAACGTGACGAAGTG
TCACAAAAAGCTCTTTCGAGAGCACTTAAAGGAAGTCTTGAAAATAAAGA
TAAATGTAAAGAGGAACTCAAAAAAATTTGTTTAGAGTTAAGTCAAGAAA
ATGACGAATTAATGAAATCATGTCTTGATCAAGAGAAGACATGTAATGAT
CTTGTAAACAAGATACAAAATAAATGTAGTACTTTGAAAACGGGAATTGA
AGACGTATTTAAAAATGATAACCTATTAAAAAAAAAATGTCCATCATTTC
TTGAGGAATGCCACTACACATTAAACTGTCAAGAAGCACATAAACCTGAT
TGCAAGAAACTTATAGAAAAATGTAAAGAAAAAGAAGTTACTTATATAGC
GCCAGGTTCGAGTTTTGATCCTACAGAATCAAAAACTACACTAGTAAAAA
AAATAGGTTTAAAAAAACTTTATAAAGAAGCAGCGGAAAAAGGAATTCAT
ATTGGGAAGTCACCTGCTGCAGATGCAATTGCTCTTTTATCATTATTGAT
TCAAGATCCAAGTCTTAAAAGTCAAGCAGGTGGTAGAGAAGGAAAATGCA
AAAAAGTTCTTGAAAATAAATGTAAAGATTTCCAAGATCATGACATTCTA
GGAAATTTATGTACTGGTGGTAATGCTAATGGAAATGGAACCGCACAATG
TGGTAAATTGGAGGAAGATATTGAAAAAGTATGCAAAATTTTCACATTAA
AAATTGTTAATAATCATCTATTTGACGTAACAAAAGGAAATAATGGAATT
ATTATATGGAATAAATTGCCAACATTTCTCAGCAATGGAGATTGTGAAAC
TCTAGAGTCATATTGTCTTTATTATGGAGAAAATTGTCCAAATGGTAAAG
AAGCATGTGTGAATGTAAAAGCTGCATGTTACAAAAAAGGACTTGATGGG
TTAGCAAATGAAGTCTTGGAAGAAAATATGCGGGGAATGTTACGTCGTTC
AAACAAAACATGGCTTAAAGATTTTCAAAAAAGGCTAATAAAAGAATGCA
AGGAACTTAGAGAAAAGGGTAACGGTGTTTTTTCAAGCGATGAATTGTTT
TTGTTATGTCTACGGCCGCTAAAAACGGCTATTGTGCTTTCAGCAGATTT
ACGAATGAAATCAGTCTTTTTACTAAGACATTTAGACAAAAAGCGAGATC
TTCCAACGAAAGAAGATTGTGAAAAATTACAAGAGAAATGTAGAATACTA
GGGCATGATTCGAAAGAGATTGAATGGCCATGTCGTACATTAACGCAACA
TTGCAATCGGCTGGAAAGTATAGAGCACTTGGAAAAAGAAATGTTAGAGG
AAAATAAAGGATATTTAAAAGATAAAGATACATGTGAGGCAGAAATTTAT
AAACGCTGTAAAAAATGGATTAGAAGGGAAAATAACAAGTTTTTTCATGC
ATGTCTTTCATTAGAATTTGCTTGCAAAAAGATTACAGAAAATGTTAAAT
CTAAATGTGTTGCATTGAGTAGAAACATAGAAACTATGGATATTTTAAAG
AAAGTAACTCAAGAAGATAAAATGGAAGAAACATGCGAGTTTTGGACTCC
GTATTGTAAAAAGTTTATGCCAAATTGTAATGAACTTAAAGAAGATGGAG
GAAAGGATGGAAAATGCAAAGAGCTTAATGAGAAATGCAAGCTATTCCTT
GAAAGGAAAGACTTAGAAGATAAAGTTGCAGAAGAATTGAAAGGTAATTT
GTCAAAAGTAAGAGAATGTAACAATGCACTTAACATATACTGCACGGAAT
GGAAAAAAGCAAAGAATGGACTTGAAACATTGTGTATTGGTGAAACTAAA
AAAATGAATGAAACTCAAGTTAAAGAAAAGCTTTGCAAAAGATTAGTGCA
ACGTATAAAAAGAAAGTGCCCAGGGTTGAAGAGCAAACTTGAAGAAGTGA
AGGATGAATTGGAGAAAAAAAAGAAAGACTATGAAGAAATTAGAAAAAAG
GCAGAAGAAGCAATGAAAAATGCAAATCTTATTTTATCAAGAGTAAAAGC
ATCAAATAATGAGTCAACGAATAGTTCTGTTCCTAATGTATTAAATAAAG
AGAAAAATATAACACAATTTAGACTTGTAAAGAGAGATACAAAAGCAAAA
GTGACAGAAGAGGAAGTCAAAGCATTTGATTTGGTAGCACAAGCATTTGA
ACTCTATGTAGAATTGAGGGAGGTATGTCAGCATTCATTAAAGGAGTGTG
TATTTAAAAAAGAATGTGGTTGTGGCGATCCATGTAAAACAATAGAAAAT
AAATGTTATGGGTTGAAACCATTAGAAATAAAGCCACACGAAATAGAAAC
AACGACGACAACGACCACAACCACAACCACCACAACAACAACAAAGACAG
AAGGAGAAGGGAAGACGGCAGAGTGCCAGTCTCTGCAGACGACAGACACA
TGGGTCACAAAGACGTCGACCCATACTAGCACATCCACGACTACGTCCAC
GGTCACGTCAAGAATAACGTTGACCTCGACGAGGCGGTGTAAGCCTACGA
AGTGCACGACAGGAGAGGAAGATGATGCAGGTGACGTGAAGCCGAGTGAA
GGGCTGAGGATGAGTGGGTGGAATGTGATGAGGGGGGTGTTACTAGCAAT
GATGATTTCATTCATGATTTAA
>Contig2433
TTGGCGCGGGCGGTGGCGCGGGCGGTTAAGCGGCAAGCACAAGTGACGCA
AGGCGTGCAAAATGTATATGATGATGAGGATTATCTTTTGGCGTTGATCT
TGAAAGATAAATTAGAAGAAACAGAGTGCAAAAAAAAACTGAAAGAATAC
TGCAAAGGTTTAAGAACTATAAATCCTGGATTAGATAAAGTAGATGAAAA
ACTACAGAAAGTATGTAAAGAAGATAAAACAGCAGAAAAAAAGTGCACAG
GATTAAAAGAAAAGATTAAAGCAAAATGCACCGTATTCATGAATGAACTT
AAAACAGAAAGTGGAAAAAGTATTTCAAAATTGAAAGACAACGATTGCAA
AAATAATGAGCAAAAATGTTTGTTTTTAGAAGGAGCATGCTCTGATGATC
TTAAAGAGAAGTGTAATGACTTAAGAAATAAATGTTATCAAAAGAAACGT
GATGAAGTGGCAGAAAAAGCTCTTTTAAGAGCGCTTAATGGTGATCTTAA
AGATAAGGACCTGTGCAAAAAAAAGATTGAAAATGTTTGTCTTTTGTTAG
GCCAAGAAAGTAACGAATTAATGCAAAAATGTTTTGATACAGAATCTCTA
TGTACATCTTTAGTACAAACAATAAAGGATAAATGTGCTTCTTTAAAAAC
GGAGATAGGAAAAGTACTAACTACTGATGGGAAGTTACAAAAAAAAGAGC
ATTCTTTACTTGAAAAATTACTTGAAAAATGTCATTTCCACTATGAGAGC
TGTAAAACAGAAAATCCAGATTGTAATAACTTGAAAAAGAAATGTAAAGA
TGCAGGAATAACTTATATACCACCAGGCTTAAAATTTGATCCTACAAAAC
CAGAAGCTACACTGGCGGAAAAAATAGGTTTGGAAGAACTTTACAAAGAA
GCGGCAAGACAAGGAGTTGTAATTCAAAGAGCACTGGAAAGAGATATTGT
TGATCTATTAGTGTTTCTGTCAGGAAGTAACCCTTTTGATGACACACAAT
GCCAGAGTGTACTCAATACTAAATGTAGTTCTATTGAATATCTAACACAG
GGTCTAAAAGATTTATGTGGAAATAAGAGCAATTATACAAAGAAATGTAA
AGAATTTAAAGAAGAATTTCAAGAAACAAAGGACTCTCTGGAAGTAAAGT
TTAGAAGCAATTTATTTGAAAAAGAAATTAAATTATGGGGTGAATTACCG
AAATTTCTTACAGAAAATGATTGTGTAGGGTTACAATCAGACTGTTTTTA
TTTTGAAGGCCAAACAGATTTTGAAAAAATATGTAAGAATGTTAAAGCAG
CGTGTTATAAAAAAGGCCTTGATGCATTAGCAAACCAAGCATTACAAGAC
AAAATGAGAGGGAAATTCCATAATAGAAACGATACATGGTTTGAAACACT
TCAAAAAGATTTGGTAAAGACATGTGTAGATTTCAAAGGGGAGAGCGATG
AATTATTCGTTTTATGTGTAAAACCAACAGAAGGAGCTCTTACAGTATTA
ACGGATTTACATACGAGGACAAACTTGTTGCAAGGAGATTTAAATGAAAG
ACGAGATTTTCCTACGAGACAAGATTGCGAGGAATTACTGAAGAAATGTC
AAGATTTAGAACAAGATTCAGAAGAAATCAAATGGCCCTGTCGTACGTTG
AAACACCATTGTAATAGGCTGGAGATTGCAGAACAATTGGAAGAGAGGTT
GTTGGAAGAAAAAGTGAAGGATTTGGACAAGTTCGATTTATGTTTAGAAA
ATTTAGGAAAACGATGCCATGAATGGAGTAAAAGAGGAAGAACTCGTTTT
GCTCTTGCATGTGTAGCACAGAATATTACTTGCAAGATTCTTACAAAAAG
CGTAGAATCTAAGTGTACTACATTGAAGGCACGTATGAAAACAAATGGTG
TTTTGGATAAAGCGAAAGAAGAAAAAACAATGGAAGAAACATGTGATTCT
TGGACACCCTATTGCAGCAAATTCATGTCAAGTTGCCAAAGTCTAATTGC
CGGTGATGGAAAATGTAAGGAGCTTAACAAGGAATGTGAAACGTTCATCA
AAAAGAAGGAATTGGAACTGAAAGTAGTTGATCAATTGAAGGGTCATTTA
AATACAAGAAAAAAATGTAAAGGGGAGCTTGACAAATACTGCACACAATG
GGCTAATGCAAGTAATGGGCTTGAAACTCTATGCACTGATACTACTAATA
GCAAGAACGATACTGAAGTTAGGAAAAAACTTTGCGAAAAACTAGTAGAA
CAAGTGAAAAGTCAATGCCCTGAATTACAGAAAAAACTTGCAGAGACTAG
TAAAGAGTTGGAGAAAAAAGCTAACGAATATGAGGATATCAAAAAAAAAG
CAAAAGATGCAATGGAAAAAGCAAATCTTGTTTTATCAAAAGCGAAAGTA
GAAAACAATAAATCGGCAAACGAAGTTGTGCCTAGTGCACCAGCTGTACC
CAGCGGAACAAAAGACACGAAGTTGTTTAGACTTATAAGAAGAGATGCAA
CAGTGAAAGTAACAGAAGACGAAGCGAAAGCATTTGATTTGGTTGCACAA
GCATTTGGACTCTACGTAGAATTGAGAGAGATATGCCATGATTTACTAAA
AGGATGTGGATTTAAAAAGGAATGTGATTGTGATGATCTATGCAAAACGA
TAGAAAGTAAATGCCATGGATTGAAGCCACTAGATGTGAAACCATACGAA
ATAACAACTAAAAACATAACAACTACAACCACAACCACAACGACGACAAC
AGAAACCGTTAAAGACGCAAAGGCAACAGAGTGCCAGTCTCTACAGACGA
CAGATACGTGGGTCACAAAGACATCGACCCATACTAGCACTTCTACGACT
ACGTCCACAGTCACATCAAGAATAACACTCACCTCGACGAGGCGGTGTAA
GCCTACGAAGTGTACGACTGGAGACGATCCAGAGGATGTCAAGCCAAGTG
AAGGTTTAAGAATGAATGGGTGGAGTATAATGAAGGGGATGATAGTAGCA
ATGATGATTTCATTCATGATTTAG
>Contig2435
TTGGCGCGGGCGGTGGCGCGGGCGGTTAAGCGGCGGGCTGCAGCACAGAA
GGATGAGGTTGAGGAAGAATATGTTTTAGCTTTACTTCTGAAAGGGTCTG
CCTTGGAAGAAAATCAATGCAAAAAAGACCTAAAAAAGTACTGTGATAAC
ATGAAGAAAGTAGATAAAAGTTTTAGTGTTTATCCAAAATTAGAAGAAAT
TTGCAAAAATAACGGTGAAGAAAAATGTACAGGACTGAAAACCAAAGTTG
ATGCAAAGAAAACTGCTTTCAAAGCAAAACTCGATGGAGCATCTAAAAAA
GAAATTTCACAGTTAACAGAAACGGATTGTTCGAATCAAAAAGAATGTTT
ATTTTTAGAGGAGGCGTACTCTAATGATCTTAAAGAAAACTGTAATACAT
TGAGAAATAAATGTTATCAAAAAAAACGCGAAGAAGTGGCAGAAAAAGCT
CTTTTAAGAGCGCTTAATGGTGATCTTAAAGATAAAGACATGTGCAAAAG
AAAAATTGAAAATGTTTGTCTTTTGTTAGTCCAAGAAAGTAACGAATTAA
TGCAAAAATGTTTTAGTACAGATTCTCTATGCACATCTCTAGTAGAATTA
GCAAAAAAAAAGTGTACTGCTCTGAAAACAGAGATAGAAAAAGTATTAAA
ATCTGATGGAGAGTTAAAAAAAGAAGGGTATTCTTTACTTGAAGAATGTT
ATTTTCACGGTAAGAACTGTGAAACAGAAAAACCAGATTGTGATGGCTTG
AAAAAGAAATGTAAAGATACAGGGATAACTTATACACCACCAGGCTCGGA
TTTTGATCCTACAAAACCAGAAGCTACACTGGCGGAAAAAATAGGTTTGG
AAGAACTTTACAAAGAAGCGGCAAGACAAGGAGTTGTAATTCAAAGAGCA
CTGGAAAGAGATATTGTTGATCTATTAGTGTTTCTATCAGGGAAGAATTC
TTTTGATGAAGCTCAATGCAAGAATGTACTCGATAATAAATGTAATTCTA
TTCAATATCTAGCAAAAGGTCTAAAAGATTTATGTAAAAATAAAAACAAT
TATACAAATAAATGTAAAGAATTTAAAGAAGAATTTCAAGAAACAAAGGG
CTCTCTGGAAGTAAAGTTTAGAAGCAATTTATTTGAAAAAGAAATTAAAT
TATGGAGTGAATTACCGAAATTCCTTACAGAAAATGATTGTGTAGGGTTA
CAATCAGACTGTTTTTATTTTGAAGGCCAAACAGATTTTGAAAAAATATG
TAAGAATGTTAAAGCAGCGTGTTATAAAAAAGGCCTTGATGCATTAGCAA
ACCAAGCATTACAAGACAAAATGAGAGGGAAATTCCATAATAGAAACGAT
ACATGGTTTGAAACACTTCAAAAAGATTTGGTAAAGACATGTGTAGATTT
CAAAGGGGAGAGCGATGAATTATTCGTTTTATGTGTAAAACCAACAGAAG
GAGCTCTTACAGTATTAACGGATTTACATACGAGGACAAACTTGTTGCAA
GGAGATTTAAATGAAAGACGAGATTTTCCTACGAGACAAGATTGCGAGGA
ATTACTGAAGAAATGTCAAGATTTAGAACAAGATTCAGAAGAAATCAAAT
GGCCCTGTCGTACGTTGAAACACCATTGTAATAGGCTGGAGATTGCAGGA
CAATTGGAAGAGAGGTTGTTGGAAGAAAAAGTGAAGGATTTGGACAAGTT
CGATTCATGTTTAAAAAATCTGAGAGAACAATGCCATGAATGGACTAGAA
GAGGAAGAGCGCAGTTTGCTCTCGCATGCGTAGCACAGAATATTACATGC
AAGATTCTTACAGAAAGTATAGATTCTAAGTGTACTACATTGAAGGCACG
TATGAAAACAAGTGATGTTATAAAAACTGCAAAAGAAGAAAAAACAATGG
AAGAAACATGTGATTCTTGGGAGCCTTATTGCAGAAAATTCATGTCAAGC
TGCAAGGATTTAGAAAACACTGGAAAGGATGATGGATGTGAAAAACTTAA
AGAAAACTGCAAGCCGTATCGTGCACAAAGGGATCGCGAAGATGCAGCTA
TGCTTAAATTTAAGGGGAATCTTGATAAGAAAAACAGTTGTATAACGGTT
CTTGATCAATATTGTACACAATGGGCGAATGCAACCAACGGACTTGAAAC
TTTGTGCAAAAAAAAAGGTGAAGAGGACAAAAACGTTAGAAATAAACTCT
GCAAAAAGCTGATTGAACGAATGAAAGAAAAATGCAAAGGACTATCAGAA
AAACTTGAAAAGGTTAAAAACGAAATAGAAGGGAAAAATAAAGAATATGA
AAAGATTAAAGGAAAAGCAGAAGAAGCAATGGAAAAAGCAAATCTTGTTT
TATCAAAAGTGAAAGAATCCGATAATAAATCTGTGAATAAATCCGTACCT
AGTGAACCTAAAGGAGAAGAAAACAAGGTAGGGTTTAAACTTGTAAGAAG
AGATACAAAGTTGCAAGTAACAGAAAAAGAGTTACATGCATTTGATTTGG
TATCACAAGCGTTCAGTTTATATGTAGAGTTGAAGGAGATATGCCATCAC
TCACTGAAAGATTGTGATTTCAAAAAAGAGTGTAAATGTGAGGATCCATG
TGAAAAGATACAAGGAATATGTTCGAAATTAGAGCCACTGAAAGTCAAAC
CATATGAGGCAACAACTAAAAACATAACAACCACAACTACGACCACAACG
ACGACGACAACAACCGTTAAAGACGCAAAGGCAACAGAGTGCCAATCTCT
GCAGACGACAGACACATGGGTCACAAAGACGTCTACGCATACCAGCACGT
CTACAACTACGTCTACGGTCACATCGAGAATAACGTTGACCTCAACGAGG
CGGTGTAAGCCTACGAAGTGCACCACCGGAGACGATCCAGAGGATGTCAA
GCCAAGTGAAGGTTTGAGAATGAATGGATGGAGTATAATGAAGGGGGTGT
TACTAGCAATGATGATTTCAGTTATGATTTAA
>Contig2611
TTGGCGCGGGCGGTGGCGCGGGCGGTTAAGCGGGGGGCTGCAGCAGCGCA
AGGAACTAGTGTATATGATGATGAGGATAATTTTTTAGCGTTGATCTTAA
AAGATAAATTAGAAGGAACAGAATGCCAAAAAAAGTTAAAAGAGTATTGT
GAAAACTTAAAAGAAACAGATAAAGAGTTAAATAAAGTCTATCCAAAACT
AAAAGATATCTGCAAGGATAAAGACAAGAAATGCACAGATCTAAAAGCTA
AAATTACAGGAAAAACAGGAAAATGTACAACACTTAAAACAACTTTGGAT
ACGATAGTGAAAAACTCATTGCCATCAGATGATGATTGTAAAGAGAATGA
ACGACAATGCCTATTTTTGGAGGGAGCGTGTCCTGGTGATCTTACAGAGA
ATTGCAATAAATTAAGGAATAAGTGTTATCAAAAAAAGCGAGATGAAGTG
GCAGAAAAAGTCATTTTAAGAACACTTCGTGGGACTCTTGAAGATAAAAA
TGGATGTAAAAAAGAACTTAAAAAAATTTGTCTAGAATTAGCTCAGGAAA
GTAACGAATTAATGAAATTATGTCTTTATCAAGAATCAACGTGTGAAAAA
TTTGTATCAAAAAGAAAAGAAAAATGTAATGCTCTTAAACAAGATGTTGA
GAAAGCACTCAATAACAAAAATGATTTGGAAGGAAAATGTCTATTATTAC
TTGAACGATGCTATTTTTACAGAGGAGACTGCAAAGATATACAAAAGTGC
GATAAATCTTCCAAATCAGTTTGTATAGGATATGTACCAGATTGTGATGA
TTTGGGAGTAGAGTGTGAAAAAAAAAACATCACTTACGTGCCACCAGGAC
GAGGTTTTGATCCAACTGAGCCAGAAGTTACAATAGCAGAAGATATAGGA
TTAAAAGAGCTTTATAAAGAAGCGACAGAAAGGGGAGTTTATATTGGAAA
GTCGTACGCAAGAGATACAATTACTTTATTAGGATTGTTGATTCAGGATG
AAAGCTTTAAAACTCAACCGAATGAAGTAGAAAAATGCAAAAAAGTTCTT
GAAACCAAGTGCAAAGAGTTAAAAGAACATGAGGTTTTAGGATATCTTTG
TAATAAAGATGTGGCTAGTAAAAATGGAACTGATGAATGTAACGCATTAG
GAGAGGAATTATCAAAGCGTAGGTTAATTGTTTCTGAAAAAATAAAAAAT
AAACATCTCTTTAAATCCAGAAAGATCATTCCATGGTATAACTTGTCGAC
ATTTCTTAGTAACAGTGACTGTGCAAGGCTAGAGTCAGACTGTTTTTATT
TTGCTCAAGATCAAAGTCCTCTTAACAAAGAATGTGATAACTTGAAAGCA
GCATGTTATAAAAGAGGGCTTGATGCACGGGCAAATAAAGTATTGCAGAA
AGAGATGTATGGATTATTCTATGGTTCAGGAGAAGCTTGGTTTAAGAAAT
TATTAGATAAGGTGATGAAACAATGCGCAAAACATAAAACGGCAAGTGAT
GAGTTGTTTTTATTATGTGTAGAACCACTTAAAGCAGTTCGAATACTTGC
AACAGATGTTCAAATGAGAGCTATCTTTTTACAAGAAGAGTTGGACAAAA
GACGAGATTTTCCAACGAAAAAGGACTGCAAAGAACTGGAAGAAAAATGT
AAAACATTAGGGAAAGATTCAAAAAAGATCGAGTGGCCATGCCGTACTCT
GGAGCAGAATTGTGATCGATTGAGAGCTACGGAAAAATTAAAGCACTTTT
TATTAAATGAACACAAAGATAGCTTAAAAACTCCGGACAATTGTATACAG
TATTTGAATAAAAAATGTCATGAGTGGCCTAGAAAGGGTAATAATCATTT
TTCTCTTGTATGTGTTTTTCTGGAAAGCACATGCAAAATAATAGTAGAAG
ATATAAAAGATCGATGCAAAATACTCGAAAATAATATAAAAATTTCAAAT
GTCACAGGTTTTCTTGAAGATAATCGAAAGAATATAGAATTATTGGGAAG
AGACTGTCCCTTTTGGAATTCATACTGTAATAGATTTTCACCTAATTGCC
TCGATTTTAAAGAAGGAGCTGCTTTTTGCATAAAGCTTAAGGACTATTGT
AAGCCATTCTATGAGAGAAAACTCTTGGAGGATGCTCTTAAGGTAGAGCT
TCGAGGGAAATTGAATGATGAAGAAAAATGTAATCCTGAGTTAAAAAGAT
ATTGTACAGTTTTGAAAAACGTAAATAATGCGTCAATCAATGGTTTATGT
AAAAATGATACTGATAGCAAACCTAAAAATGATGAAGATGTTAGAAAGAA
ACTTTGCAAAAAATTAGTAAAGGAAATAGAAGAACAGTGCAAAACATTAC
CAGCAGAATTAAAACAACCGGCAGATGATTTAGAAAAAGATTCTAAGACA
TATGAGAAACTTAAGAAAGAGGCAAAGGACGCAATGAACAACTCCAATCT
TATTTTATCACTCGTTAAGAAAAACGAAAGTAATATATCGAAAAATAATA
GTAAGAGCAAGGATAAGAAAAATGTCGTTTCAAACGGACTTCAAGATACC
ACAGAACATGTGAAAATACTACGGAGAGGAGTTAAGGATGTATCCGTAAC
AGAATCGGAAGCTAAGGCATTTGATTTGGTAGCAGAAGTATTTGGAAGAT
ATCTAGACTTGAAAGAAAGATGTAATAAATTGGAATCAGATTGCGGAATT
AAGAAAGATTGCAAAGCCTTAGAAAATGTGTGTGAAAAGATACAAGAAGT
ATGTTCGAAACTAAAACCACTGAAAGTGAAGCCGCACGAAATAGTCACAG
AAAGCACAACAACGACCACGACGACCACAACAACCGTTACCGATCCGAAG
GCAACAGAATGCAAATCCCTACAGACGACAGATACATGGGTTACACAGAC
ATCGACACACACGAGTACATCTACCATCACATCTACGATTACATCAAAAA
TAACACTCACATCAACGAGGCGTTGCAAACCAACCAAGTGTACGACAGGG
GATGATGCAGAGGACGTGAAACCGAATGAGGGATTGAAGATGAGTGGGTG
GAGCGTGATGAGGGGGGTGATATTAGCAATGATGATTTCAATAATGATTT
AA
>Contig3256
TTGGCGCGGGCGGTGGCGCGGGCGGTTAAGCGGCGGGCTGCACAAGGAGC
AGGAACAAATGATGAGGAAGAAGTGCGTCTCTTGGCTTTGATTGCAAAAG
AAAACTATAAAAATACTGATCAATGCAAAGACAAAGTGGAAAAATATTGC
AAAACGTTAACAGATGCAGGATTAAATCCAGAAAAGGTTCACGAAAAATT
AAAAGATTTCTGTAATAACGGGAAACAAAATAAAAAATGTCAAGATTTAC
AAACCAAAGTTACGGGGAAATGCACATCTTTTCAACAAAAACTAAAAACT
GCTTTAACAAATCCATCAGATGATAATTGTAAAGAAAATGAACAACAATG
CTTATTTTTGGAGGGAGCGTGTCCAAAAGAGCTTAAAGACGATTGCAATA
CTTTGAGAAATAAGTGCTATCAAAAGAAGCGTGATAAAGTGGCGGAAGAA
GCTCTTTTAAGAGCGCTCAGTAATGATCTTGAAAATGAGACTAAATGTAA
AGAGAAAGTTAAAAATGTTTGTTTTGCATTAGCTGAAGAAAGTGATGAGT
TAATGCAAAAGTGTTTCAATACAGACTCTCTATGCACATCTCTAGTAGCA
TTAGCAAGAGAAAAGTGTGAATCTCTGAAGACAATGATAAAAAATGTGCT
AACTATTGATGGGGAGTTGCAAAAGAAAGGGCATTCTTTACTTGAGAAAT
GCTACTTTTATGGACCAAGCTGTAAAGGTAGTAAATGTGGTGATTTGAAG
GAAAAATGCAAGAAAGAAGAAATCATTTATCTACCTCCAGACTCTGATTT
TGATCCTACAAGGCCAGAGGCTACGCTAGCAGAAAAAATAGGTCTAGAAA
AGCTTTATAAGGAAACAGTAACACAAGGAGTTGTAATTGAAAGAGCACCA
GAAAGAGATATTGTTGATCTATTAGTGTTTCTGTCAGAGAGCAAGCCTTT
TAATGAAGCTCAATGCAAGGAAGTACTCACTAATAAATGTGATTCTATTC
AATATCTAGCAAAAGATTTAAAAGATTTATGTAAAGATAAAAATAATTAT
ACAGATAAATGTAAAGAATTTAAAAATGAGTTTGAAGAAATAAAGCTCGC
TTTGACTGCAAAATTTAAAATCAGACAATTTAAAGATGAGATTGCATTAT
GGGATGAATTACCAAGTCTCCTTACTGAAAATGACTGCACAAGATTACAA
TCAGACTGTTTTTATTTTGAAAATCAACAGTCTTTCGAGAAACAATGTAA
GAATGTTAAGGCAGCGTGCTATAAAAGAGGGCTCTATGCATTAGCAAACC
AAGCATTACAGGACAAGCTGCGAGGAAAGTTTTATGATACAAATGACCCA
TTGTTTAGAAAGCTTCAAAAAGAGTTAGTAAAGGAATGTGCGAATCTGAA
AGGAGAGAGTGACGAGTTATTTGTATTGTGTGTACAACCAACAGAAGCAA
TTTTTATATTATTAAACGATTTGCGTATAAAAACGGAATTATTACACGAA
GATTTGAACGAAAAACGGGATTTTCCTACCAAGCAGGATTGCTGGGAATT
ACAAAAGAAATGCGATAATCTAAAACAAGACTTTAAAGGACTTGAATGGC
CCTGTCATACGCTGGAGCATCATTGTAATAGACTAAATGTTGTAGGACAA
TTAGAAGAGAGGCTATTGGAAGGAAAAATAAAAGATTTAAAAAATAAAAC
CGTCTGTAAAGAGAATGTCGAAGAACAATGCAATCATTGGGTTAAAAAAA
GGAAAATACAGTTTGCTCTTGGATGTGTAGCACAGAATGCTACTTGCAAG
ATCATCACAGAAAGCGTAGACTCTAAATGCATTGCATTGAAAGAAAATAT
GAATACTCTAAAAGTTGTAGACAGAGCAGAAAAAAAACAAGAAAGAGAAT
CAACCTGTAATTTTTGGGAACCGTATTGTGACAAATTCATGTTTAGCTGC
GATAACTTAATAGCTAATGGTAATGGAGAGTGTGAGAAACTTAAAAAGAA
TTGCGAGTCATACAGAGAAAGATATAACCTGGAAACACAAGTTATGTACG
AGTTTAGAGGAAAGCTTAAGAAAAAAAAGAACTGTAGAACAACTCTTGAT
CAATATTGTACACAGTGGAGTAAGACAAAAAACAGTACACTGGAAAGTCT
ATGTACTGACAAGGGTGGCAATAATGATACAATTAGGGATGATTTATGTA
AAAAACTAGTGAAACGAGTAGAGGCAAGATGTGCAGAATTGTTTACGAAA
TTGAAGACAGCGAAAGAAGAGATAAAAATAAAAGTAGAAGAAGTCAAAAA
ATTGAATAAAGAAGCAAAAAAAGCATCAGAAGATGCAAAACTTGTTTTAT
CATCATTAAAGAAAAATGAAGTGAATTCAGAGAAAAACGCAAGTAACAAT
CAAAATAAACCAGTAGGAGGAGCAAATACGACACAAAAGACACAAGTCAG
ACTTGTTCGGAGAGGAACAGTCGAAGTACTTGTCACCGAGGCAGAAGTTG
AAGCCTTCGATGCAGTATCAAGAGCACTGGAGGCGTATGTGGAAGTCAAT
GAAGAATGTAAAGTTTTGAAATTAGAATGTGGGTTTAAAGAAGAATGCCC
AACATTAAAAAATGCATGCAGTGAAATTGAGAAGGCATGCAACGAATTGA
AGTCATTGGAAGTGAAACCATACGAAGTAGAAACAACGACAACAACCACC
ACGACCACAACCACCACTACAACAACAAAGACAGAGGGAGAAGGAAAGGC
AACAGACTGCCAGTCTCTACAGACGACAGACACATGGGTCACAAAGACGT
CGACTCATACCAGCACATCTACGACTACGTCCACAGTCACATCAAGAATA
ACGTTGACCTCGACGAGGCGGTGTAAGCCTACGAAGTGTACGACAGGAGA
GGAAGATGAAGCAGGAGAGGTGAAGCCGAGTGAGGGGCTGAGGATGAGTG
GGTGGAGTGTGATGAGGGGGGTGCTAGTGGCGATGATGATTTCATTCATG
ATTTAA
>Contig3257
TTGGCGCGGGCGGTGGCGCGGGCGGTTAAGCGGCGGGCTGCATCTCCACA
GGGAACGCAAGATGATGAAGTAAATCTTTTAGCTTTGATTGTAAAAAAAA
AATATAATGCAGCCCAAGAATGCAAAGCAGAACTAGATAACTACTGTAAT
GATTTAAAAAAAGTAGAATCAAATTTAGACAAAGTTCATCCAATCTTAAA
AGGATTATGTGAGAAAACAGAAGAAAAGTGTAATAATTTGAAAGAAGAAA
TTACTAAAAAATGTACAATACATAAGACTGCATTAGATCCAGTAGTGAAA
AAAACACTTTTGGAAGATAATGACTGTACGAATGAAAATGTATGCATGTT
TTTAGAGGGAGCGTGTTCAGATGATCTTAAAAAAAATTGCTATGAATTAA
GAGAAAAATGCAAAGAAAAAAAACGAAGTAAAATAAACGAAGAAATTCTT
TTAAGAGCATTTAGTGGGAATTTGAAAACTGAACAAGATTGCAATAAAGT
TATCAATGAAAAATGTCTTTTACTGATGAAAGAAAGTGATGAACTTATGT
CTTTTTGTTTAACAAAGCAAGAAAAATGTAAAGAATTAAAAGAAACAGCA
AAAAAAAAATGTGATGAGTTGAAAAAAGATACGAAAAAAATTATTGATAA
CAACAGCACATCAAAAGAAGAATGTGCATTACAACTTAAGAGATGCCACT
TTTATGGACCAAACTGTGATAAACTTCAGGATCAATGTAAAGAAATAAAA
AAAAAATGCGAGGAAAAGATAAAATATATACCGCCGGGCTCAAAAATTGA
TCCAATAAAACAAGAAGCTACTTTGGTAGAAAAGATAGAAAAAGAAGATT
TATTTAAAGGAAATGTTGGAAGACCAGAAACAAAGGATTCAATTGATCTA
TTAGCGTTAATAGCAAGTGAAGACTTAAAAAAATGTCAAGACAAACTTAA
AAATGGAAAAGAATTTTACGAAAATATACCTCAGCTGAAAAGTTTCTATC
AAAAAAATAAAGAACTAAGTACAGAAGGAAAAGAAGCATGTGAGAAGTTA
GAAGAAAAGGTAAAACTTAGATGCAAGACATTAAAATCGGAATTACATGG
AATATCATTATCAGATACTAATAATGAAAGCAAAGATGCTGCTCCACTAG
AATGGGATGAGCAATCCACAGAACTTGATGAAAAATTTTGCATAAGTTTG
GAGTCGGAATGTTTTTATTTACAAAAACCTTGCGAAAAATTGAACATTAA
ACTTGGTAATGCATGCAAAAATGCAAGATCAGCATGTTTGAAAACACAAA
AATTTAGAGAAGCATATGAATATTTCCAAGAGAGTTTTGAAAAGCCATTG
CCTAATTTAATAAAGAATAATGGAATTAAAAAATGCGAAAGTCATCTGAT
AGATCTATGTAAAAAAATAACAAGCATTAACGGAGTAATAGTAGAGCTCT
GTTTATACCCAAAAAGCACATGCATAGCGCTTGGAAATAATATCAGAGAA
CAAGGTGTTCATTTGGTAAGAGTTTTGGACTTAAAACGAGATTTTCCAAG
TCACGAAAACTGTAAAGAGCTAGAAAAGAAATGTGAATATTTACAGAATA
ATTTAGAAGAGATTGAGTGGCCATGTCGTACACTAAACCAGCACTGTGAT
CGATTAAGAAATACAGAGCAATTGGAAGATAAGTTACTAGAAAAAAAGAT
AAAAGATTTAAAAAATGAAACAATTTGTAAAAAAAATGTTAAAGAACAAT
GTAATGATTGGATTAAGAAAAGGAAAACACAGTTTATTCTTGCATGTATA
ACACAGAATACTACTTGTAAAATTATCACAGAAAGCCTCTTTTTTAAATG
TACAGCATTAGGGAAAAATATAGAAACACTGAAAATTGTTGAAAAAGCAA
ATAAGGAAAAAAAAAGAGAATCAACTTGTAACCTTTGGGAACCGTATTGT
GACAAATTTATGACTAGCTGCAATAATCTAACAAATGCTGGTAATGGAGT
GTGTGAGAAACTTAAGAAGGAATGTAAACCATACCGGGAGAGATATAATC
TAGAAATGGAAGTTATGTATGAGTTTAAAGGGAAGCTTAGGAGTAAATGT
AAAGAGACTCTTGACCAGTATTGCACACAATGGACTAAGAAAAAAAATAG
CACATTGGAGAATCTTTGTAATGGTAATAGTGGTAGTAAGAGTGATACTG
TTAGGACCGAACTATGCGAAAAATTATTAAAACTGTTGGAAAAAAAATGC
GCAGAATTGTCTACAAAATTACAAGCAAAATCAACAATAATAAAAGAGAA
AGTGAAAGAAGTTAATGATTTAAATGAAGTAGCAAAAAAAGCATCAGAAG
GTGCAAAACTTGTTCTATCATCGTTAAAGAAAAATGAAGTGAATTCAGGG
AAAAATGCGAATAGTGATCAAAGTAAATCAGTAGGAGGAGCAAATACGAC
TCAAAAGACGCAAGCCAGACTTGTTCGGAGAGGAACAGTTGAAGTACTTG
TCACAGAGGCAGAAGTTGAAGCCTTCGATGCAGTATCAAGAGCACTGGAG
GCGTATGTGGAAGTCAATGAAGAATGTAAAGTTTTGAAATTAGAATGTGG
GTTTAAAGAAGAGTGCCCGACATTACAAGATGCATGCAGTAAAATTGAGA
AGGCATGCAACGAATTAAAGTCATTGGAAGTGAAACCATACGAAATAGAA
ACAACGACGACAACCACCACAACCACAACCACCACTACAACAACAAAGAC
AGAGGGAGAAGGAAAGGCAACAGACTGCCAGTCTCTGCAGACGACAGATA
CGTGGGTCACAAAGACGTCGACCCATACTAGCACATCCACAACTACGTCT
ACGGTCACATCGAGAATAACGTTGACTTCGACGAGGCGGTGTAAGCCTAC
GAAGTGTACGACAGGAGAGGAAGATGATGCAGGAGAGGTGAAGCCGAGTG
AGGGGTTGAGGATGAGTGGGTGGAGTGTGATGAGGGGGGTGTTGGTGGCA
ATGATGATTTCATTCATGATTTAG
>Contig3668
TTGGCGCGGGCGGTGGCGCGGGCGGTTAAGCGGCAGACACAGAAAGTAGT
GCAAGGAGCAGATGAAGAAATTCATCTTTTTACTTTAATTGTAGGAAAGG
ATTATAACAATGATGAAGAATGTAGAAAAAAGATAGAAACATACTGTAAA
GGACTAAAAAATGCAAAATTACAACCTGAAGAGATTCACAAAAAACTTGA
AGATATTTGTAAAACTGGAAAAGAAAAAGAAAAATGCATTGAATTGAAAA
CTAAGGTCTCTCAAAAATGTACTCATTTTGAGACAGAACTTGAAAAATTA
TTAAAAAATCAACAATATGATTGTAGTGAGGAAGAAAAGCAATGTCTATT
TTTAGAAAGAGCATGTCCTACCCTTAAAGATAAATGTAATGAGTTGAGAA
ATGAATGTTATCAAATGGAACGTGATGATGTTGCAGAAAAAGCTCTTTTG
AGAGCACTTAATGGAAGCTTTAAAAAAAATGGAAACTGCAAAGAGAAGCT
TAAAGAAGTTTGTCTTGAATTAAGCAAAGAAAGTGATGAAATAATGAAAA
TGTGTCTTAACCAGGAAAAAACATGTCAATCATTAGAGAAAATAGCAGAA
AAAAGATGTAGTTCTTTAAAAATACCAGTAAATACCTTACTCACAAGTAC
TGTTAATGGAATGTGTCTTTTATTACTCAAAAAGTGCTATTTTTATGGGA
AGAACTGTGAAGGTGCGGACAAGCCAAAATGTAATGATCTTGAAAATGAA
TGTAAAAAAAAAGGTTTTATTTATACCATACAGGGTTCAGAATTTAATCC
TACAAAATCAAAACCCACTTTGGCAGAGAAAATAGGCCTAAAAGAACTTT
ATGAAAAGGCAGCAGAACAAGGGATTTTTATTAGAAAGCCACCGCCAGTA
GAAGCAACAGACTTATTGGCATTGTTAATTTTAGATTCAAGTCAGAATCA
GTCTAATAAAAATGAGAAATGCAAAAAAATTCTTAAAGATAAATGCAAAG
ATCCTAAAGAAAAAGGGATTCTAAAAGATTTATGCCAGGGAGAAGAACTA
AGTAAAGTTGGGGAAAAGAAATGTGAAGAATTAGAAGATGATATTAAAGA
AACTTGCAAAATCTTCAAATCAAAAGTTCTCAATAATCATCTCTACGACG
TAACAAAAGGAAGTACTGGGATTATTATGTGGGAAAAGTTACCGACATTT
CTTAGCAATGAAGATTGTGCAAAGCTAGAATCTTATTGCTTTTACTATGA
AAAAGCTTGTTCAGATATCAAAAATAAATGTATGAATATAAGGGCAGCAT
GTTATAAAAAAGGACTTGATGCAATAGCAAATGAAGTGTTGCAAGACAAA
TTGAGGGGACTATTGCATGGTTCAAAAGAAATATGGCTTAATAAATTTCA
ACAAAAACTTGTAGAAGAATGTAAGAAATTTAAAGAATGGACTGACGAGT
TATTTGTATTGTGCACAAATCCTGCAAGAGCGGCTCGAGTACTTTCATAT
GACCTTCGAATGAAGGCAGTCTTTTTGCGAAATGATTTGAACAAAAGACG
AGATTTCCCAACGAAAAAGGATTGTGAAGAGCTAGAAGAAAAATGTAGAA
CATTAGGTGAAGATTCAAAAGAGATTGAGTGGCCGTGTCGTACACTGAAT
GAGCATTGTGATCGTTTAAGAATTGCAGAACAATTGGAAGAAAAATTGTT
GGAAGAAAAAACAAAAGGCCTGGATGAGTTCGATTCATGTATAGAAAAAC
TTGGCGAACATTGTAATAGTTGGGCCAAAAAAGGAAGATCACAGTTTATT
CTTGCATGTCTATCACAGAACATTACTTGCAAAATTGTCACAAAAAATGT
TATATCTAAATGTGCAGCATTAGAAGAACATATGAAAACGGAAAATATTG
TGAATAAGGCAAAGAGTGAAGATGAAAGAGAATCAATTTGTAGTGTTTGG
GAATCATATTGTGATAAGTTCATGTCAAGTTGCAAAAATCTAACAAATGC
AGACGGAAATAATAAAAAATGCAAAGAACTTAAAGAGAATTGTAAACCGT
ATCGTGTTCGAAAAGATCGTGAAGATGCAGTTATGATAGAATTTAAGGGA
CATCTTGACAATAAAAACAATTGTATAACAACTCTTGATCAATATTGTAC
GCAATTAAATAATGCAAATAACGGACTCGAAACTTTGTGTATGGATAATA
CTAAGACCAAAAAAGAAAATAAAACTGTTAGAGAAGAATTGTGCCTGAAA
CTACTTGAAAGAGTACAAAAAAAATGTCCTAAGTTGAAAAAGGAGCTTCC
AAAAGTAAAAAAAGGGCTAGAAAAAAAAGTAGGAGAATATAAAATCATTA
AAGATAATGCAGAAAAAGCAATGAAAAAAGCAAATCTTGTCTTATCCATA
ACAAAAGCAATAAACGATAAATCAGGAAGTAAGAATGTACCTAATTCACT
TAACAAAGTAAAAAATCTAACACATTTTAAACTTATGAAAAGAGATATAA
AAATACAAGTGACAAAAGAAGATCTAGAAGCATTCGATTTGGTAGCACAA
GCGTTTAATTTATATGTAGAATTAAAGGAAATATGCCACCATCTAAAAGA
AGATTGTGGATTCAGAAAGGAGTGTAACGCCGTAGAAATATGTGAAAAAA
TAGATGGAATATGTGCTGGATTAAAACCACTAGAAATAAACTCGCAAGAA
ATAACAGCAAAGAATACGACTATAACGACAACGACAATAACAACAACGAC
AACAACAACCGTTACCGATCCGAAAGCATCTGAATGCAAATCCTTACAGA
CAACAGATACATGGGTTACACAGACATCGACACACACAAGCACATCTACC
ACCACATCTACAATCACATCAAAAATAACACTCACATCAACGAGGCGATG
CAAGCCTACAAAGTGTACCACAGGGGATGATGTAGAGGACGTGAAACCGA
GTGAAGGCTTGAGGGTGAGCGGGTGGAATGTAATAAAAGGGGTGATAGTA
GCAATGGTTATTTCGTTTATGATTTAG
>Contig3670
TTGGCGCGGGCGGTGGCGCGGGCGGTCAAGCGGCGGGCTGCAGCACAGAA
TAGTGTTGAAGAAGAATATCTTTTGGCTTTGATTTTAGAAAATGAGTATG
AAAATAATGATAAATGTAAAAAAAGGTTGAAAGAGTATTGTGAAGTTTTA
AAAAATGTAACAAAAGAACCAAAAAAACTAGAAGAAAAGTTAGACGGAAT
CTGCAAAGATGATAAAACAATAGAAGCAAAATGCAAAGAATCAGAAACAA
AGGTTAAAGCAAAGTGTACTAGTTTTCAAACAGAACTTGATAAAGCAGTC
AAAAAGGGAGCTTCAACATTAGAAGATAATGATTGTAAGAAGAATGAACG
ACAATGCCTGTTTTTGGAGGGAGCATGTCCAACAGAACTTAAAGATAAAT
GTAATGAACTGAGGAATAAATGTTATCAAAAAAAACGAGACGACGTAGCA
GAAAAAGCTCTTTTAAGAGTACTTAGAGGGAACCTTAAGGATAAAAACAC
ATGCAAAAATAAGTTAAAGGGGGTTTGTCAAGAATTCAACAAAGAAAGTG
ATGAGCTAATAAAATTATGTCTTGACGAAGAAAAAACGTGTGGAGATCTT
GTATCTAAGAAAGAATACAAATGCAAACCTCTCAAAGAAGGAATTGATCT
AGTGCTTGGAAAGGAAGATTTATTAAAAGAAAAATGTTTATTATTTCTTG
AAGAATGTTACTTTTATGGGTCAAACTGTGAAACAGATCAGCCAAAGTGT
AAAGAGTTTGCAAGCAAATGTCAAAAGGAAAATCTCGTTTATGCAGCACC
AGGTTCACACTTTGATCCTACGAAATTAAAGATTAGGTTAGCAGAAGAAA
TAGACCTAGAAAAATTGTACGTAGAAGCAGTGAAAAAGGGAATTCATATT
GGAAGGCCATCAATAAAAGATGAAGTCGCTTTATTGGCATTATTAAGCAA
GAGTGATGCTCAAAATACTTTTAAAGATCAATGTGAAGATGTTATTAAAA
AAAAATGTGGAAACTTTAAAGAGCATATTATTTTAAAAGATTTATGTAGT
AATAAGACTATCACTGATAATCCAAAAGAAAAATGCGAAGAACTAAATAA
GGAGTTAACAACCCGTATTTTAACTGTTTCTAAAAGGATTGAGAAATATT
TCGCTCCAGCTAATGTAAAGGAAATTATTGGTTGGCATATGTTGCATACA
TTTCTTGGTGAAAGAGAGTGTACGAAACTGTTGTCGGATTGTTTTTATTT
GAAAAGCCAAGCTCCACTTGAAAAGCCCTGCAATAACTTAAAAGCAGCAT
GTTATAAAAAAGGGCTTGAAGCAGTAGCAAATGAAGCATTACAAGATAAG
TTACGGGGAAAATTGCAAGGTTCAAATAGAACATGGCTTGAAACCCTTCA
AAAAAACTTGGTAAAAGTTTGTGAAAAGACGAAAGGAGAAAGTGATGAAT
TATTTGTACTATGTATGAACCCAATAAAAACGGCTCTTACAGTGTCAACA
GATTTGCGAATGAGGGCAGTTGCTTTGCAAGAGCATTTGAACGAAAAACG
AGATTTTCCAACAGAAAAGGATTGTAAAGAATTAGAGAAAAAATGTGAGG
TCTTAGGAAAAGATTCAAGAGAAATTAAATGGTCATGTTATACGTTAAAA
CAGCATTGCAATCGGCTGAAGAGCATAGAGCACTTAGAAGAGGAGTTGCT
AAAAGAAAATAAAGGATATTTAAAAGATGAAAATAGCTGCAAAGAAGAAG
CTAAGAAACGATGTGAAAAATGGTTTAGAAGAGAAAATAATAAATTTTTT
TCGGCTTGTTCTGACTTGGAACTTGTTTGCAAAAAGATCACTAGAAATGT
TGAATCTAAATGTAATATATTGAAAGGACATATGGAAACTATGAACGTTA
TAAGTGAAATAGCTAAAAAAGAGGAAAAAATATGTGAATTTTGGGCTCCA
TATTGTAAAAAGTACGAGCAAAATTGTGAAAAACTTAAAAACGGAGGAAA
AGATGGGCAATGCAAAAAACTCAATAAAAAGTGCAAATCATTCCTTGAAA
AAGAAGCTTTAGAAAATAAAGTTGTAGAAGAATTGAAAGGTAGTTTATCA
AACGTAGGAGAATGTAACAATACACTTAATATATACTGTACACAATTGAA
AAAGGCAGAGAATGGGTTGGAAACTTTGTGCAAAAGCAAAGAAAACACCA
AGAGTGACATTAAAGTTAGAGAAGAACTCTGTGAAAAGCTAATAAAACGT
ATAAAAGAAAAATGCTCAAAATTGAAGGACGAGCTTGAAGAAGTAAAAGA
GGTCTTAGAAAAGAAAGAAGAAAAGTATAAAAAAATTAAAGAAGAAGCAG
AAAAAGCCATGGAAGATGCAAACCTTATTTTATCGAGAGCGAAAGGACCT
GATAATAATAATAATAAGTCAGTAAATAAAGACTCATCTGATACACCTAA
GGAAGGAAAAGGCACAACAGGATTTAAACTTGTAAGAAGAAATGCAAAAG
TGCATGTAACAGAAAAAGAATTAGCAGCATTTGATTTGGTAGCAAGAGCA
TTTGATCTCTATCTAGAATTGAAAGAAATATGTAATCATTCACTGAAGAA
TTGTGGTTTCAAAAAAGAGTGTGACTGTGAGGATCCATGTAAAAAGATAC
AGGGAATATGTTCAACATTAGAGCCACTAAAAGTGAGACCACACGAAATA
GTAACTAAAAACATAACAACTACAACCACAACCACCACCACAACTACCAT
TAAAGACGCAAAGGCAACAGAGTGCCAATCTCTGCAAACGACAGACACAT
GGGTCACAAAGACGTCAACCCATACTAGCACATCCACAACCACATCTACA
GTCACGTCAAGAATAACCTTGACCTCGACGAGGCGGTGTAAGCCTACGAA
GTGCACGACAGGAGAGGGGGATGAAGCAGGAGAGGTGAAGCCGAATGAGG
GGTTGAGGATGAGTGGGTGGAGTGTGATGAGGGGGGTGCTAGTGGCTATG
ATGATTTCATTCATGATTTAG
>Contig3675
TTGGCGCGGGCGGTGGCGCGGGCGGTTAAGCGGCAGGCAGCAGGGGCACA
GAATAGTTTTGATGAGGAGCATGTTTTAGCTTTAATTCTGAATAAAGACT
TGGAAAAAACAAAATGTATAGAAAAATTGAAAAAATATTGCCAAGAATTA
AATGAAGTAAATCTAAAAATAGAACAAGTACACGAAAAATTAAAAGATTT
TTGTGATAATGGAAAAGCAGATACAAAATGTCAAAGTCTACAAACCAAAG
TTATGGGAAAATGTACAGATTTTAAAACAAAAAAGTTAGAACCAGCATTA
AAGGATCCATCAGATGATAATTGCAAAGAGAATGAACGACAATGCCTATT
TTTGGAAGGAGCGTGTCCAAATGAACTTAAAGAGAAATGTAGCGAACTAA
GAAATAAATGTTACCAGAGAAAACGTGACGGAGTAGCAGAAGAAGTCCTT
TTGAGGGCACTTCATGGGGATTTAGAAAACACAACTGAATGCGAAAAGAA
AATCAAAAATGTTTGCCCAAAAATAGGCCAAGAAAGTGATGAGTTGACAA
TGTTATGTCTTGATCAACAAGCAACATGCGTAAGTCTTGTAGCAAAAGGA
AAAAGTAAGTGTAGTGTTTTGAAACAAAAAGTCGAAGAAGCACTTAAGGA
GAAAAATGAACTACGAGGAAAATGTCTACCATTACTTGAGCAATGTTACT
TTCACAGAGGGAACTGCAAAAAAGATGCATCACAATGCAAACCTCAAAAT
AAAGACTGCGAGGACTATCTACCAAAATGTGATGAATTAGCAAAAGAATG
TGGAAAAAAGGGCGTCATTTATATACATCCAGGGCCCGATTTCGATCCAA
CTAAGCCAGAGCCTACAGTAGCAGAGGACATAGGGCTAGAAGAGCTTTAT
AAGAGGGCAGAGGAGGATGGAGTTTTTATTGGAAGACAACAAGTAAGAGA
TGCGACAGCTTTGTTGGCGTTGTTGGTTAAAAAAGATAATACCGGAAATA
ATGATATCGGAAAAAAATGTAATGAGATTCTCGAAAATAAATGCAAAAAC
TCTCATGAACATGAGGCCTTGGAAAAACTATGTGCAAAAAATGCTGCAAA
TAACATTGGAAAGGAAAAGTGCAAAGAATTGGAGGAAGATATTAAAAAAA
CATGTAATATTTTCGCGTCAAAGCTTATAAATAATCATCTTTTTGATCCA
AAAAAAGGAAATAATGGAATTATTGGATGGGGAGGATTGCCAACATTCCT
TAGCAACGAAGATTGTACAAAATTAGAGTCCTATTGTTTCTATTTTGAAA
AAAAATGTCAAGATGGCGAAAAATCATGTGCGAATGTAAGGGCAGCGTGT
TATAAGAGAGGGCTTGATGCACGGGCAAATAAAGTGCTGCAAGAAAATAT
GCGAGGAATGTTACATGGTTCAAACAAAAGCTGGCTTGAAAAGTTTCAAC
AAGAATTAGTAAAAGTATGCAAGGAACTAAAAGAAAATAAAGAAAATTTC
CCAAACGATGAACTATTTGCTCTGTGTGTACAGCCAGCAAAAGCAGCCCG
GTTGCTTACACATGATCTTCGAATGAAAACTATCTTTTTACGACAACAGT
TGGATAAAAGGCGAGATTTTCCGACAGACAAGGACTGCAAAGAATTAGGG
AGAAAATGTCAAGATTTAGGAGAGGATTCAAAAGAAATTACGTGGCCATG
TCATACATTGGAGCAGCAATGTAATCGTTTAGGAACTACAGAAATTTTAA
AACAGGTTTTACTAGATGAACACAAGGATACTTTGAAAGATCAAGAAAGT
TGTGTAAAATATCTAAAAGAAAAGTGTAATAAATGGTCTAGAAGAGGCGA
TGACCGTTTCTCTTTTGTATGTGTCTTCCAAAATGCTACGTGTGAGCTGA
TGGTAAAAGACGTACAAGATAGGTGCAAAGTATTCAAAGAAAATATAGAG
AATTCAAAAATCATTGGATTTCTTAAAAATAACACGGATAAAATAACAAG
ATTAGCAAATGTTTGCCCATTTTGGGACCCATATTGTGATAAATTTTCGC
CTAATTGTCTAGATCTTTTAAAAAAGGATACTTGTACAAAAATTAAAAAA
CATTGTAAACCATTTTATGAAAGAAAAGCCTTGGAAGACTCTCTCAAGGT
TGAACTTCGAGGAAAGTTGAATAAGAAAAATGAATGTACTACAGCATTAG
AAGGATATTGTACAATAGCAGGAAACGTAAATAATGCGTCAATCAAAAGT
TTATGTAAAGATACTACTGATAACAAGTCTAAAAAGGATGACAATAAAGT
TAGAGAAGAGCTCTGTGAGAAATTAGTGGAAGAAGTGAAAGAACAATGTA
AAACATTACCAACAGAATTAGAACAACCAGAAAAAGATTTACAAGAAGAT
TATAAGACATATAAGGAACTTAAGAAACAGGCAGAAGAAGCAATGAACAA
GTCCAATCTTGTATTATCACTCGTTAAGAAAAACGAAAGTAATGCATCAA
AAGGTAATAGTAAGGATAAGAAGAATGCTGTTTCAAACGAGCAAGATACC
ACAAAACATGCGAAAATACTACGGAGAGAAGTTAAGGATGTATCGGTAAC
GGAATCGGAAGTTAAAGCATTTGATTTGACAGCAGAAGTATTAGGAAGAT
ATATAGATTTAAAGGAAAAATGTAATAAATTGACCTCAGATTGCGGGATT
AAAGACGATTGCGATGCTTTAAAAAGTGTGTGTAAAAAGATACAAGGAGT
ATGTTCGAAATTAGAACCACTGAAAGTGAAGCCACACGAAACAGTAACAA
AAACAAATATAACCACGGTCACAGAAACAGTCAAAGAAGCAGAAAAAACA
GGAGATAGCGAAAAATGCAAATCTCTCAGCACAACAGACACATGGGTTAC
ACAGACATCGACACACACAAGCACGTCTACCATCACATCTACGATTACAT
CAAAAATAACACTCACATCAACGAGGCGTTGCAAACCAACCAAGTGTACG
ACAGGGGATGATGCAGAGGACGTGAAGCCGAGTGAGGGATTGAAGATGAG
TGGGTGGAGCGTGATGAGGGGGGTGATATTAGCAATGATGATTTCGTTCA
TGATTTAG
>Contig3676
TTGGCGCGGGCGGTGGCGCGGGCGGTTAAGCGGAGGGCTGCAGCAGCGCA
AAAAGCTAGTGTATATGAAGATGAAGAAATTCTTTTTGCTTTAATTGCAG
GAAAAGATTATAATGATGACAGTAAATGCAAAAAAAAATTAGAAGAATAT
TGTCAAGGGCTGGAAAATGCTTCATTAAAAAAAAAAGAAATACATGGGAA
ACTTGAAAGCTTTTGTAAAAATGGTGAAGCAGCAAAAAAATGCACAGAAT
TAAAGGACAAAGTTCAGGAAAAATGCACTATATTTAAAACAAAACTTCAA
GCAGCAGCTGTAAAAGAAACTTCAGCTTTGAGAGATGAGGATTGCAAAGA
GAATGAACAACAATGCCTATTTTTGGAGGGAGCGTGTCCAATAGATCTTA
AAGAAAACTGTAACACATTGAGAAGTAAATGTTATCAAAAAAAACGCGAA
GAAGTGGCAGAAAAAGCTCTTTTAAGAGCGCTTAATGGTGATCTTAAAGA
TAAAAATACATGTGAAAAAAAGCTCAAGGAACTTTGTCCAAAATTGGGTC
AAGAAAGTGATGAATTAGCGCAAAAGTGTTTTGATACGGACTCTGCATGT
AAATCTTTAGTAAAAGAAGCAGAAGAAAAGTGTAAATCTTTAAAGAAAAA
AATAGAGGACGTATTAAAACTTAATGAACAGTTGCAAAAAAAAGGGCATT
CTTTACTTGAAGAATGCCATTTTCACAATAAGAATTGCGAAACAGAAAAA
CCAAATTGTAGTGGCTTAAAGAAAAAATGTAAAAATCTAGGGATAATTTA
TATACCGCCAGGTTCAAAATTTGATCCCACAAGACCAGAGGCTACTCTAG
CAGAAAAAATAGGTTTGGAAGAACTTTATAAGGAAACAACAGCACATGGA
GTTGTAATTCGAAGAGCACTGGAAAGAGATATTGTTGATCTATTAGTATT
TCTGTCAGGAAGTGATCCTTTTAATGAAGCTCAATGCGAGAATGTACTCA
ATAACAAATGTAAATTTTTTGGGTATTTAACAGATGATTTAAAAGAATTA
TGTGAAAATAAAACCATTTATAAAGATAAATGTAAAGAATTTAAAGAGGA
ATTTGAAGAAAAGAAGACTGTTTTAACTGCAGAGCTTGAAAACAAACGAT
TTGAAGATAAAATTACATTATGGAGCGAATTACCAAGGTTCCTTACTGAA
AATGACTGCACGAGATTACAATCAGACTGTTTTTATTTTAAAAGTCAAAC
ATCTTTTGATAAACAGTGTAAGAATGTTAAGGCTGCATGTTATAAAAAAG
GCCTTGATGCACTAGCAAATCAAATATTACAAGACAAAATGAGAGGAAAA
TTTCATAATAGAGATGGGGAATGGCTTAAAATACTTCAAAAAGAACTAGT
AAAGGCATGCGTGGCTCTAAAAGAAAAAAGTGACCACTTATTTGTATTGT
GCGTACAACCAACAGAAGGTGCCCTTATAGTATTAACAGATTTACATATG
AGGACAAACTTGTTGCAGAGAGATTTAAATGAGAAACGGGATTTTCCTAC
AAAGCAGGATTGCAGGGAATTATTGAAGAAATGTCAAGATTTAGAACAAG
ATTCAGAAGAAATCAAATGGCCCTGCCGTACGTTGAGACACCATTGCAAT
AGGCTAGATATTGCTGAACAATTGGAAGAGAGATTGTTGGAAGGAAAAGT
GAAGGATTTGGACAAGTTGGATTCATGTTTAAAAAATTTGGGAGAACAAT
GTCATAAATGGAGTAGAAGGGGAAGAACGCAGTTTGCATTCGCATGTGTA
GCACTGAATACTACTTGCAAGATTCTTACAGAAAGTGTGGACTCTAAATG
TACTACATTAGGAGCACGCATGAAAATAAGTAGTGTTCTGGATAAAGCGA
AAGAAAAAAATACAATGGAAGAAACATGCGATTCTTGGGAACCCTATTGC
AAAAAATTCATGTCAAGTTGCCAGAATCTAACTGCTAGTGGTGGAAAGTG
TAAGGAACTTAATGAAGTGTGTAAATCATTCATCGAAAGGAGGGAATTGG
AACTGAAAGTAGTTGACCAATTGAAGGGTCATTTGGACACAAAAGAAAAA
TGTAAGGGGGAGCTTGACAAATACTGCACACAATGGGCGAATGCAAGCAA
TGGGCTTGAAACTTTGTGCAAAGAAAATGGTAAGAAGGATAATCAAGTTA
GGGAAGAGCTTTGCAAGAAATTAGTAGAACAAGTAAAAAAGCAATGTTCT
GGATTACAGAAAAAACTTACAGAAGCCAGTAAAGAGCTGGAAAAGAAAGC
TAGTGAATATGAGGATATCAAAAAAAAAGCAGAAGATGCAATGAAAAAAG
CAAGTCTTGTTTTATCAAAAGCAAAAGTAGAAAACAATAAATCGGAAAAC
GAAGTTGTGCCTAGTGCACCAGCTGTACCTAGTGGAAAAGACACGAAGCC
GTTTAGACTTATAAGAAGAGATGCAACAGCGAAGGTAACAGAAGACGAAG
CGAAAGCATTTGATTTGGTTGCACAAGCATTTGGACTCTATGTAGAATTA
AGGGAGATATGCCATGATTTACTAAAAAGATGCGGATTTAAAAAGGAATG
TGATTGTGAAGATTCATGCAAAACGATAGAAAATAAATGCCATGGATTGA
AACCACTGGAAGTAAAACCATACGAAATAGCAACTAAAAACATAACAACC
ACAACTACAACCACAACGACAACAACAACAACCGTTAAAGACGCAAAGGT
AACAGACTGCCAGTCTCTGCAAACGACAGACACGTGGGTCACAAAGACGT
CGACCCATACTAGCACATCCACAACTACATCTACGGTCACATCGAGAATA
ACGTTGACCTCAACGAGGCGGTGTAAGCCTACGAAGTGCACGACAGGAGA
GGAGGATGAAGCAGGGGAAGTGAAGCCGAGTGAGGGATTAAGGGTGAGCG
GGTGGAATGTGATGAGGGGGGTGCTAGTGGTAATGATGATTTCATTCATG
ATTTAA
>Contig3678
TTGGCGCGGGCGGTGGCGCGGGCGGTTAAGCGGAGGGCACAGCAAGTAGT
GAAAAGTGTATATGATGATGAGGATTATCTTTTGGCTTTGATTCTAAAAG
AAGACGCAATGGTTGAATTACAATGCAAAGAAAGACTGAAAAAATATTGT
GAAAACTTAGAAGAAGTAGATAAAAAGTTAAATAAAATCTATCCAAAACT
AAAAGATATCTGCGAAGATAAAGACAAGAAATGCACAAGTCTAAAAACTA
AAATTACAGGAAAATGTCAAACACATAAAACAACCTTAAATCCTATAGTA
TTAAAAGCTTTAGAAGAAAATTATGATTGTAAGGAGCATGAACGACAATG
CCTATTTTTGGAGGGGGCATGCCCTAGTGTTCTTATAGAGGATTGCAACA
AACTAAGGAATCTATGTTACCAGAGAAAACGTGACGAAGTAGCAGAAGAA
GTCCTTTTGAGGGCACTTCATGGGGATTTAGAAAACACAACTGAATGCGA
AAAGAAAATCAAAAATGTTTGCCAGAAAATAGGCCAAGAAAGTGATGAGT
TGACAATGTTATGTCTTGATCAGAAGAAAACATGCGTAAATCTTGTAAAA
AAAGGAAAAAGTAAGTGTAGTACTCTGGAAAAAGAAGTTGAAGGAACAAT
CAAAAACAATGATAAACAAAGGGAAACATGCCTTTTATTGCTTGAGCAAT
GTTATTTTTACAGAAGGAATTGCAAAGGAGACAAATTAAAGTGCGATGAA
TTGGGAAAGAAATGTCAAGAACAAAATATTGTTTATATACCACCAGGACC
CGATTTTGATCCAACTAGACCAGAGGCTACAGTAGCAGAGGATATAGAAC
TAGAAGATTTCTATAAAAAAGCGGCAAAAGACGGAGTTCTTATTAGAAGA
TTTACACTAAGAGAGACAACTGCTTTGCTTGCATTGTTGATTCAGGACTC
AAGTGCAACGGGTAGTGATAATAAAGAAAAATGCAAAAAAGCTCTTGAAA
AGAAATGTAAAACCCTTCAAGAACATGAACCCTTAAAAAGTTTGTGTAAG
GGAAGTGGTCTAAGTGATGATGGAACGAAAAAATGTGAAGAATTGCAAAA
CGATATTGACAAAACTTGCAAAATTTTCACTTCAAAAGTCATTAATAGTC
GCCTTTTTGACCCAACAAAAGGAAATAATGGAATTCTTGGATGGGGAGGG
TTGCCAACATTTCTTAGTAACGAAGAGTGTGCAAGACTAGAATCTTACTG
CTTTTATTATAAAGAAGCATGTCCAGATGGTAAAAAAGCATGTGTGAATG
TGAGGGCAGCGTGTTACAAAAGAGGACTTGATGCACGAGCAAATAAAGTA
CTGCAAGAAAATATGCGTGGGTTATTGCATGGTTCAAATGAAACATGGCT
TAAGAAGTTTCAACAAGAATTAGTAAAAGTATGTGAAAAACTGAAAGAAG
AAAATAAAGGAAGTTTCTCAAACGATGAATTATTTGTTCTATGTGTACAG
CCTACAAAGGCAGCACGGTTACTTACACATGACCATCAAATGAGGGTTAT
CTTTTTACGACAACAATTAGATCAAAAACGAGATTTTCCAACAAACAAAG
ACTGCAAAGAATTGGGGAGAAAATGCCAAGATTTAGGAAAGGATTCAAAT
CAGATTCAATGGCCATGTCATACGCTAAAGCAACAGTGTGACCGCTTAGG
GACTACAGAAATTTTGAAGCAGGTTTTATTGGATGAACACAAGGATACTT
TAAGAACTCATGAAAACTGTGTAACATATTTAAAAGAGAAGTGTAATAAA
TGGTCTAGAAGGGGTGATGATCGTTTCACTTTTGTATGTGTTTTTCAAAA
CGCTACGTGTGAGCTGATGGTAAAAGACGTACAAGATAGGTGTGAAGTAT
TCAAGGAAAATATACAAACATCAGAGATCGTTGAATTTCTTAAAAATAAT
AAAAATGAAATAAGAAGACTGGAAAGAAATTGTTCCTCCTGGTATCCGTA
CTGCAATAGATTTTCACCTAATTGTCCAGATCTTACTAAAGGAGATACTT
GTGCAAAGATCAAGGAGCATTGTGAACCATTTTATGAAAGAAAGGCCTTG
GAAGATGCTCTCAAAGTAGAGCTTCGAGGAAAATTGAATAAAAAAAATAA
ATGTACTACAGCATTGAAGGGATATTGTACACAATTAGGAAAATTAAATA
ATGAATCTATCAAAAATTTATGCAAAGATAGTACTCAAGGTAACAATAAA
AATGCTGAAGACAAAATGGTAGAAGAGCTTTGTAAGAAATTAGTGGAAGA
AGTGGAACAGCAATGCAAAGTATTACCTGTAGAATTAACGGTGCTGGAAA
AAAGTCTAGAAAAAGATGTTAAAACATATAAAGAACTTAAAAAAGAGGCA
AAGAAAGCAATGGAAAAGTCCAATCTTGTATTATCACTCGTTAAGAAAAA
CGAAAGTAATGTACCAAAAAATAATAGCGAAAACAATAACGAAAATAAAA
CCACACCAAGCAAACGTCAAGATACCACCGAACATGTGAAAATACTACGG
AGAGGAATTAAGGATGTATCAGTGACAGAATTGGAGGTCGAAGCATTTGA
CCTAACAGCAAATGTATTTGGAAGATATGTAGACTTGAAGGAAAGATGCA
AAAAATTGACCTCAGATTGCGGGATTAAGGATGATTGCAAAGAAATAAAA
GATGTGTGTGAAAAGATACAAGGAGTATGTTCAAAATTAGAACCACTAAA
AGTGAAGCCACATGAAATAAAAACAGTAACGGAAACCAACATAACAACGG
TTACAGAAACAGTCAAAGAAGCAGAAAAAACAGTAGGAGATGGAGAGAAA
TGCAAATCTCTCAGCACAACAGACACGTGGGTTACACACACGTCTACGCA
TACCAGTACATCCACAACTACGTCTACGGTCACATCGAGAATAACGTTGA
CCTCAACGAGGCGGTGTAAGCCTACGAAGTGCACCACCGGAGACGATCCA
GAAGATGTCAAGCCAAGTGAAGGTTTGAGAATGAATGGATGGAGTATAAT
GAAGGGGGTGTTACTAGCAATGATGATTTCAGTTATGATTTAA
>Contig3682
TTGGCGCGGGCGGTGGCGCGGGCGGTTAAGCGGCAGACACAAGTGACGCA
AGTAGTGCAAAGTGTATATGATGATGAGGATTATCTTTTTGCTTTGATTG
CAGGAAAAGATTATAATAATGACAATAAATGCAAAACTAAACTAGAAAAA
TACTGCAAAGAATTTGAAAATTTAAATATAAATAAAGAAAAAATACATAA
AAAACTTAATGATTTCTGTGAAAGAAATAAAGCTCAAGAAAAATGCCAAA
AACTAAAATCTAAAATTGAAAATAAACGCAACACATTCAAATCAAAATTA
GAAAAAGTAGTCCAAAAAGAAGTATCAAACTTAGAAAGCAGTGATTGTGT
AAATGAACAGGAATGTCTCTTTTTGGAGGAAGCATTCCCTAATGATCTTA
AAGATAATTGTAACACTTTAAGAAATAAATGTTATCAAAAGAAGCGTGAT
AAAGTGGCTGAAGAAACTCTTTTGAGGGCACTTAAAGGAAATCTTCAAGA
TAAAAATAAGTGTAGGAAGGAGATTGAAAATGTTTGCCGCACATTGGGTC
AAGAAAATAACGAGTTGATGCAAAGGTGTTTAAATCTAGAGTCTACATGT
CTATCACTAGTACAAGCAGCAGAAGAAAAATGTAACTCTCTGAAAACAGA
GATAAAGAATGTACTAGAACCTAGTGGTGACTTAGAAAAAAGAGGGCATT
CTTTACTTGAAAAATGTTATTTTTATGGAAAAAATTGCAAAGACTCAAAT
AAACCAGAATGTGAAAAACTCATAAACAAAACTAAAAAAAAAAAGATTAT
TTACAAAGGGCCAGGTTCAGATTTTGATCCTACAAAACCAGAAGCTACGT
TAGCAGAAAAAATAGGTTTGGAAGAACTTTACAAAGAAGCGGCGACACAG
GGAGTTCTAATTGGAAGAGCACCAGAAAGAGATGCTCTTGATTTATTAGT
ATTTCTATCAGAGAAAACCAGTTTTAGTGAAGACCAATGTAAGAAAGTGC
TTGCTACTAAATGTGGTTCCTTTAAGCATCTTGAAGAAGGTCTAAAAACT
TTATGTGACAATGAAACTCAGCATGAAAATAAATGTAAAGTATTTGAAAA
AGAATTTAAAGAAATAAAAGCCGCTTTGACTGCAAAGTTTAAAAAATTTG
GAGATGAAATCGAGTTATGGAACAAATTACCGAGCTTTCTTACTGAAGAT
GAATGTGTTGAATTAGAATCAGACTGTTTTTATTTCGAAAATCAGTCTTT
TGAAAAACAATGTAAGAATGTTAAGGCAGCGTGCTACAAAAAAGGGCTCT
ATGCATTAGCAAACCAAGAATTGCAGGACAAGCTTCGAGGAAAGTTTCAT
GGTACAAATGATACATCGTTTGAGAAGCTTCAAAAAGAGTTAGTAAAGGT
GTGTGCGGATTTGAAAAAAAAAAGCAACGAGTTATATATGTTTTGTGTCC
AGCCAGATAGTACAATTTCTATACTTTTAGGGGATTTACATTTTAAAGTG
GATCTATTGCAGGAACATTTGAATGCAAGACGAGATCTTCCTACGGAACG
AGATTGCAGGATATTATTGAAAAAATGCAAAGATCTAGTTCAGGATTCTG
AAGAAATTGAATGGCCTTGTCATACACTCAAACAGAATTGTGATCGTTTA
AGGGTTGTAGAGCAATTGGAAGAAAAATTTTTGGAAGAAAAAACGAAAAA
ATTAGATGACTCAGATTCATGTATAGGAAAGATTGATCAACAATGTCGTG
AATGGAATAGAAAAGGAAGAGCGCAGTTTGCTCTCGCATGTGTAGCACAG
AATACTACTTGCAAGATTCTTACAGAAAGCGTAGATTCTAAGTGTACTAC
ATTGAAGGCACGTATGGAAACAAGTAAGGTTGTAGAAGCTGCAAAAGAAA
AGAATACAATGGAAGAAACATGTGATTCTTGGGAACCCTATTGCAGAAAA
TTCATGTCAAGTTGCCAAAATCTAACGACTGTTGGTGGTGGAAAATGTGA
TGAGCTTAACAAGGAATGCGAACCATATCGTATACAAAGAAATCGTGAAG
ATCAAGCTATGCTTGAGCTTAAAGGAAAGCTTGATAATAAAAATAACTGT
GTGGCAACTCTTAACCAATATTGCACACAATGGGTAAATGCAACCAACGG
ACTTGAAACTTTGTGCAAAAAAAAAGATGAAAAGGACGAAGACGTTAGAA
ATAAACTCTGCAAGAAGCTGATTGAACGAATAAAAGAAAAATGTAAAGGA
TTATCGGAAAAACTCGAAAAGGTTAAAAACGAAATAAAAGAAAAAAATAA
AGAATATGAGGGTATTAAAAAGAAAGCAGAAGATGCAATGGAAAAAGCGA
ATCTTGTTTTATCAAAAGTGAAAGAATCTCATAATAAATCTGTGAATAAA
TCGGTACCTAGTGAACCTAAAGGAGAAGAAAACAAGGTAGGGTTTAAACT
TGTAAGAAGAGATACAAAGTTGCAAGTAACAGAAAAAGAGTTACATGCAT
TTGATTTGGTATCACAAGCGTTTAGTTTGTATGTAGAGTTAAAGGAAATA
TGCCATCATTCACTGAAAGATTGTGATTTCAAAAAAGAGTGTAATTGTGA
GGATCCATGTAAAAAAATACAAGAAGTATGTTCGAAATTAGAACCATTAA
AGGTGAAACCATACGAAACAACAATTAAA
>Contig3683
TTGGCGCGGGCGGTGGCGCGGGCGGTTAAGCGGCGGGCACAAAAAAATGA
TGAGATTGGAGAGGAACATGTTTTAGCTTTAATTCTAAATAAAAACAATT
TAGAAGAAGAAGAATGCAAAAAAAGACTGAAAGAATACTGCAAAGGCTTA
AAAAGTATAAATCCTGAATTAGATAAAGTGGATCAAAAACTACAAAAAGT
ATGTAAAGAAGATAAAATAGTAGAAGAAAAGTGTACAGGATTGAAAAAAA
AAGTCACTCAAAAATGCAACGATTTTAAAAATAAACTTCAAGCAGCAGCA
GTAAAAGAAATTTCCGCTTTGAAAGATAAGGATTGTGAAGAGAATGAACG
ACAATGCTTATTTTTGGAGGGAGCATGCCCTGATGATCTTAAAGAAAAAT
GCAGTGACTTAAGAAATAAATGTTATAAGAAGAAGCGAGATGAAGTAGCA
GAAGAAGTTCTTTTAAGAGCGCTCAGTGATGATCTTGAAAGTGAAGACAA
GTGTAAAAAGAAGATTAAGAGTATATGTATTATTTTGGGGGAAGAAAGCA
ACGAATTAATGCAAAAATGTTTTAATACGGACTCTCTATGCACATTTCTA
GTAGAATTAGCAAAAAAAAAGTGTACTCTTTTGAAAACTGAGATAGAGAA
AGTACTAGAATCTGATGAGGAATTAAAAAAAGAAGGGCATTCTTTACTTG
AAAAATGCTACTTTTATGGACCAAGTTGTAAAGATAATAAATGTGGTGAT
TTGAAGAAAAAATGCAAGAAAAAAGGAATCATTTATATACCGCCAGACTC
TGATTTTGATCCTACAAGACCAGAGGCCACGTTAGCAAAAAAAATAGGTC
TGGAAAAACTTTATAAAGAAGCAGAAGCACAAGGAGTTGTAATTCAAAAA
GCATTAGAAGGAGATGTTCTTGATTTATTAGTGTTTCTGTCAGGGAGCAA
CCCTTTTGATGAAAATAAATGCAAGGAAGTGTTCACTACTAAATGTGATT
CTATTAAATATTTGGCAGAAAATATAGAAAAATTATGTGGAAATAAAACA
GAACGTGAAAATAAATGTAAAGAATATAAAAAGAAATTTGACGAAAGAAA
AAATGCTCTAATTGCAAAATTTAAAAACAGACAATTTAAAGAAGAAATCA
CATTATGGGGTGAATTACCAAGTTTCCTTAATCAAGATGAATGTGCAGAA
CTAGAATCAGACTGTTTTTATTTCGAAAATCAGTCTTTCGAGAAACAATG
TAAGAATGTTAAGGTTGCGTGCTACAAAAGAGGGCTCTATGTATTAGTAA
ACCAAAAATTGCAAGACAAACTTCGAGGAAAGTTTCATGATACAAATGAT
ACATCCTTTAAAAAGCTTCAAAAAAAGTTAGTAAAGGAGTGTGCAAATCT
GAAAGAAAAAAGCAATGAATTATTTGTGTTTTGTATCCAGCCAAATAGTG
CAGTTTCTATACTTTTAAGGGATTTGCATTTTAAAGTGGACCTATTACAA
GAATATTTGAATGCAAGGCGAGATCTTCCTAGGAAGCAGGATTGCAGGGA
ATTGCGAAAGAAATGCGATGATCTAAAACAAGATTTTGAGGAACTTGAAT
GGCCCTGTCGTACTCTGGAACATCATTGCAATAGACTAGATATTGCAGAA
CAATTGGAAGAGAAGCTGTTGGAAGGAAAAACAAAAGATTTGGATAAGTT
CGATTCATGTTTAGAAATTTTGAAAAAACAGTGTCGTGAATGGAGTAGAA
GAGGAAGAACTCTGTTTGCTCTCTCATGTGTAGCACAGAATATTACATGC
AAGATTCTTACAGAAAGCGTAAACTTTAAGTGTACTACGTTAGGAGTGCG
CATCGAAGCAAGTAATGTTATAGATCAAGCAAAGAGAGATGACAAGAAGG
AAACGATTTGTAACTTATGGGCACCCTATTGCAGCAAATTTGTGTCAAGT
TGCCAGAATCTAACTACTGGTGATGGAAAATGTAAGGAGCTTAATGAAGT
GTGTAAATCATTCATCGAAAGGAAGGATTTGGAAGAAAAAGTAGTTTATG
AATTAAAGGGCAGTTTGAAAACAGAGCAAGAGTGTCAGAATACACTTGAC
AGATATTGCGTAGTGTGGAAGAATGCAACCAATAAACTTAGTACTTTATG
TACAGACAAGGAAAAAAATGGCAAGCAAGATGAAGATGTCAGGAAAGAGC
TTTGCAAGAAATTAATTAAAAAAGTCCAAGAAAAATGCCAAGAATTATCA
AGAAAACTCACAGAAACCAGTCTGGAGTTGGAAAAAAAAGAAAAAGAATA
TAAAAACATTAAAGAACAAGCAGAAAAGGCTATGGGAGAAGCAAATCTTG
TTTTGTCAAGGCCAAAAGCGCTAGGTAATGAGACAGCAAATGATGTTGTG
GCTGATGTGCCTAAAAAGCCAAAAGACTCGGCACATTTTAAACTTGTAAA
AAGAGATGCAACAGTGAAAGTAACAGAAGACGAAGCAAAAGCATTTGATT
TGGTAGCACAAGCATTTGGACTCTATGTAGAATTAAGGGAGATATGCCAT
GATTTACTAAAAGGATGCGGATTTAAAAAGGAATGTGGTTGTGAAGATTC
ATGCAAAACGATAGAAAATAAATGCCATGGATTGAAGCCACTGGAAGTGA
AACCATATGAAGCAACAACTAAAAACGTAACAACAACAACCACAACCACA
ACGACGACAACAACAACCGTTACAGATCCAAAAGCAACAGAATGTAAATC
TCTACAGACGACAGACACGTGGGTCACAAAGACGTCAACCCATACCAGCA
CATCTACGACCACATCCACGGTCACATCGAGAATAACACTCACCTCGACG
AGGCGGTGTAAGCCTACGAAGTGCACGACAGGAGAGGGGGATGAAGCAGG
GGAAGTGAAGCCGAGTGAGGGGCTGAGGATGAGTGGGTGGAGTGTGATGA
GGGGGGTGTTGGTGGCAATGATGATTTCATTCATGATTTAG
>Contig3684
TTGGCGCGGGCGGTGGCGCGGGCGGTTAAGCGGCAGGTAGCAGGGGCACA
GAATAGCATTGATGAGGAGCATGTTTTAGCTTTAATTCTAAAGGAAGATG
AGTTAGATGAACAGAAATGCAAAAATGCTCTAGAAAAATACTGTAATGAA
CTAAAGGAAGTAGATCTAGACCTATCTAAAGTACATTTAATGTTAAAAGA
TGTATGTGAAAAAAAAAATGAAAAATGCAATGGCTTGAAAGACAAGGTTA
ATAAGAAATGTACTACACTTAAAACAGAATTAACAAAAATAATTGGAAAG
TCATTTCCAGAAGATAATGACTGCACAAATCAAAATACATGTATGTTTTT
GGAGGGAGCATGCCCAACAGATCTTAAAGAAAGCTGTGATAAATTAAGAG
AAAATTGCAGAAAAAAGAGACGAAATGATGCGAAAGTAGATCTTCTTTTG
AGAATACTCAGAGGGAATTTGAAAGATCAAGAATTGTGCAAAAAAAATAT
TGATAAGACATGTCTTGAAGTAATGGAAGAAAGCGATGAACTTATGTCAT
TTTGTTTAAAAACACCAGATAAATGTAAAGAACTCACGGAGAAAATAAAT
AAAAAGTGTGAAGATTTGAAAAAGAATACAAAAAAGATTATCGACAATAA
AGATAGATCAAAAGAAGAGTGTAACTTGGAACTTGAAAAATGCTACTTTT
ACGGAACAGACTGTGATGAAAAAGTTAAAGCACAATGTAAAGAAATAGAA
AAAAAATGTGAAGAAAAAACAAAATATATGCCAGTAGGGCTCATATTTGA
CCCATTGAAACCAGCAGCTACGTTAATGGAGGCTATTGGAAAAACAGAAT
TGTTTAAAAAAGACATTGGAAAACCAAATATAAAAGATACAATTGATTTA
TTAACATTATTAGCAAATGAAAATCTAGGCCAATGTAAAGATAAGCTTAA
AGAATGCTATGAATTTTGTAAATTTATTCCACAATTAAAGGATTTGTACA
ATAACAGTACGAAGGAAATGGATCAGACTAAAGAAGATATATGCAATGAA
CTACAAGATAAAATGAAACCTAAATGTAAAACACTTAAATCAAAATTATA
TAGGTTGTCATTGTCAGATAAAAATGGGGATAGCGAAGAGGCCACACAAT
TAGGATGGGACCAGTTGACAACAGAAATTGATGAAGATGTTTGTGTAGAA
CTGGAGTCGAAATGTTTTTATTTGGAAAAACCTTGTGGAACAGCGGGTAT
TAAACTTGGAAATGCATGCAAAAATCTAAAATCAGCATGTTTAAAAGCAC
GGAAATTCAGAAAAGTGTATGGAATACTTGAAGAAAAATTAAGAGGAAAG
TTGCATAATTTAATCATAAATAATGGCAGTAAAAAATGCGAAAACGAACT
GTTGATTCTATGCAAGAAACTAGTGAAAACAGAAGAGGTACTAATAGAGT
TGTGTTTACGGCCAAAAAGCACATGCATAACACTTGAAGATGATATTAGA
AGACAAGGAGAAGACTTGATAGAAGCTTTGAATGAAAGACGAGATTTTCC
AAATAATGAGGATTGTAAAGAATTAGAAAAGAAGTGTGAAGATCTAGGAC
AGGATTTGGAAGAAATTGAGCGTCCATGTCATACATTGAACCAACACTGT
AATCGATTGAGAAATGCAGAACATTTGGAAGAAAAATTATTAGAAGGAAA
AATAAAAGACTTAAAAAATGAAGCAAAATGTAGAGAAAATGTTAAGAAGC
GATGTGATGACTGGGTTATGAAAAGAAAAACTGAATTTACTCTTGCATGC
ATCGAGCAAAATATTACTTGTCAGATCATTACGGAAAATATAGAAACTAA
ATGTTTTCTATTGAAAAAACATATGGAAACTCGTGATGTTATAAATCAGC
TGAAACAAAGAAATAAAATAGAAGAAATTTGTAGTTTCTGGGTTCCATAT
TGTGACAAATTCACTCCAAGTTGCAATGAACTTGTGAAAAAAGTTAACGG
AAAAAACAATGGAGTTTGTTCACAACTCGGCAAAAAATGCAAGCCATTCG
TTGAAAGAAAAGAACTAGAAAATAAAGTAATTGATGAGTTAAAAGGCAAT
TTATCGGACATAAAAGAATGTAACAAAACACTTAGCATATACTGTACACA
ATGGATAAAAGCAGAGAATAAACTTAAAACTTTATGTACTGATAGTACTA
ATGCCAAAAAAGACTTGGAAGTTAGGGAAGAGCTCTGTGAAAAACTTGTA
GATTGGGTGAAAAAACAATGTCCAAAACTGTTGAATGAAATCATTGAAAT
AAAAGATAAACTAGAAAAAGGAGAAAAAGAATATGAAAAAATTAAAAAAG
AAGCAGAAGAAGCTATAAAAACAGCAGATCTTATTTTATCAAAGGTAAAA
GCATTTGATAATGGCAACAAGTCTCTAGATAAAGATTCACCTAATACACC
TAATGAAGGAAAAGGCACAACAGAGTTTAAACTTGTAAGAAGGAATACAA
AAGCGCATGTAACAGAAAAAGAATTAGCAGCATTTGATTTGGTAGCAAGA
GCATTCAATCTCTATGTAGAGTTGAAAGAAATATGTCATCATTCACAAAG
AAATTGTGGATTTGAAAAAGAATGTCCAGATTGTAAGGATGCATGTAAAA
TTGTGAACCGTGTATGTACAGGATTGAAGCCACTGGAAGTGAAACCATAC
GAAGCAACAACTAAAAATGTAACAACAACAACCACAACTACAACGACGAC
AACAACAACCGTTACAGATCCAAAAGCAGCAGAATGTAAGTCTCTACAGA
CGACAGACACGTGGGTCACAAAGACGTCGACCCATACTAGCACTTCTACG
ACTACTTCCACAGTCACATCGAGAATAACGTTGACCTCGACGAGGCGGTG
TAAGCCTACGAAGTGCACCACCGGAGACGATCCAGAGGATGTCAAGCCAA
GTGAAGGTTTGAGAATGAATGGATGGAGTATAATGAAGGGGGTGTTACTA
GCAATGATGATTTCAGTTATGATTTAA
>Contig3689
TTGGCGCGGGCGGTGGCGCGGGCGGTTAAGCGGCAGGCACAGCAAGTAGT
GCAAGGAACTAGTCTATATGAAGAAGAGGAAATTCTTTTGGCTTTAATTG
CAGGAAAAGATTATAAGAATGATAATGAATGCAAAAATAAATTAGAAAAA
TACTGTAAAGAATTAAATGAAGCAAAAATAGATCTAACAAAAATACATGT
AAAACTAGAAGGTTTATGTAAAAATGGAAAAGCGAAAGACAAATGTACAG
AGTTGAAAAACAAGGTTGAAGATAAATGCACTAAATTCAAACCAAAACTG
GAAGAAGCTGCCAAAAAAGATGTTTCAAAATTACAAAGTAGTGATTGTGA
AAATGAACAACAATGCCTATTTTTGGAGAGAGCATGTCCAACAGAACTTA
AAGATGATTGCAATACTTTGAGAAATAAGTGTTATCAGAGGAAACGTGAT
GGTGTAGCAGAAGAAGTCCTTTTGAGGGCACTTCGCGGGAGTATTGAAAA
TGGAAATAAATGCAAAGAAAAACTTAAAAAGATTTGCCTGGAATTGAGTC
AAGAAAGTGATGAGTTAACGAAGCTTTGTCTTTATCAAGAAACAACATGT
AGCAAATTTGTATCAGAAAAACAGAAAAAATGTGATGCTCTTGAACAGGA
TGTTAAAGCAGTACTTGGAAAGGAAAATAAATTACGAGGAAAATGTTTAG
CACTGCTTGAACAATGTTATTTTTATAGAGGAAATTGCGAAGAAGACAAA
TTAAAGTGTGACGTATTGGGAAAGAAATGTCAAGAACAAAATATTGTTTA
TATACCACCAGGACCCGATTTTGATCCAACTAGACCAGAGGCTACACTAG
CAGAAGACATAGGGCTAGAAGAGCTTTATAAAGAGGCTGAGAAGGATGGA
GTTCATATTGGAAAGCCTCCTGTAAGAGATGCAACTGTTCTACTAGCACT
TTTGATTCAAAATCCAACTAATACTCAACCGGAAAAAAAAGAAAAATGCA
AAAATGTTCTTAAAGATAAGTGTAAAGAGTTAAAAAAACACGAGGTTTTG
GGATATCTGTGTAATGATAATGGCTCTGCTAGTCAAAATGGAACTGAAAA
GTGTGAAGAACTAGAGAAAGAGCTAGCAAACAGTGCTAAAATTCTTTCTG
CAAAAATTGGAACCAAACATCTATCTGGATCTGGTGAAACCATTCCATGG
TATAAATTATCGACATTTCTTAGTGACAGTGACTGTGCAAGGTTAGAGTC
AAGCTGTTTTTATTTTGCTCAAGATAAAGGTCCTCTTGAAAAAGAATGCA
AGAATTTTAAGGCAGCATGTTATAAGAGAGGGCTTGAAGCACTAGCCAAT
GAAGCATTTCAAAGCAAGATGTACGGACTGTTCCGTGGTTCAGGTGAAAA
ATGGTTTAAGAAACTACTGGATAAAATAATGGAAGAGTGTTCGGAACTTA
AAACAACGAGCGATGAGTTGTTTTTACTATGTATTGATCCACTTAAAGCA
GTCAGAATACTTGCAGCTGATATCCAAACAAGAGCTGTCTTTTTGCGGAA
ACAACTGGATCAAAAGCGAGATTTTCCAACAGACAAAGACTGCAAGGAAT
TAGGGAGAAAATGCCAAGATTTAGGAGAGGATTCAAATCAGATTCAATGG
CCATGTCATACACTAAAGCAACAATGTGATCGCTTAGGAACTACAGAAAT
CTTGAAACAGGTTTTACTAGATGAACACAAGGATACTTTGAAAGATCAAG
AAAGTTGTGTAAAATATCTAAAAGAAAAGTGTAATAAATGGTCTAGAAGA
GGCGATGACCGTTTCTCTTTTATATGTGTCTTCCAAAACGCTACATGTAA
ATCGATGGTAGATGATGTACAAGATAGGTGCAAAGTATTCAAAAAAAATA
TAGAGGCTTCAGAAATCATCAAATTTCTTAAAATTAATAAAAATGAAATA
AAAATACTGGAAAGAAATTGTTCTTCCTGGTATCCGTACTGCAATAGATT
TTCACCTAATTGTCCAGATCTTGCGAAAGAAAATGTTTTTTGTACAAAGA
TCAAGAAGCATTGTGAGCCATTTTACAGAAGAAAGGCCTTGGAAGACGCT
CTTAAAATAGAGCTTCAAGGGAATTTAAGTGATAAATCTAAATGTGAACC
TGCATTAGAAAGATATTGCACTGTATTAGAAAATGTAACTAACACCTCAA
TTAGAGGATTATGCAAAGATAGTACTAATGATAAGCCTAAAAAGAATGAC
AATAAAGTTAGAAAAGAGCTCTGTGAGAAATTAGTAAAAGAGGTGGAACA
ACAATGCAAAGTATTACAAGAGAAACTGAAACAGCCGGCAAAAGACTTAA
AAGAAGATTCTAAGACATATGAGGAACTTAAGAAACAAGCAGAGGAAGCA
ATGAACAAGTCCAGTCTTGTTTTATCATTCGTTAAAAAAGATGAAAATAA
TGTACCAAAAAATAATAGTGAAAACAATAACAAAAATAAAACCGCATCAA
GCAAACATCAAGATACCACAGAATATGCGAAAATACTACGGAGAGGAGTT
AAGGATGTAACAGTGACAGAATTGGAAGCCAAAGCATTTGATCTAGCAGC
AGAAGTATTTGGAAGATATGTAGACTTGAAAGAAAGATGTGAGAAATTAA
CCTCGGATTGTGGGATTAAGAAAGACTGCAAAGAATTAGAAAAAGTATGT
GGAAAGATTGAGAAGACATGTCTCGATCTAAAGCCTCTGGAAGTGAAGCC
ACATGAAACAACAACTAGAAACATAACAACTACAACCACAACGACAACAA
CAACAACCGTTAAAGACGCAAAGGCAACAGACTGCCAGTCTCTGCAGACA
ACAGATACGTGGGTCACAAAGACGTCTACGCATACCAGCACTTCTACGAC
TACGTCCACAGTCACATCGAGAATAACACTCACCTCGACAAGACGGTGTA
AGCCTACGAAGTGCACGACAGGAGAGGAAGATGAAGCAGGAGACGTGAAA
CCGAGTGAGGGGCTGAGGATGAGTGGGTGGAGTGTGATGAGGGGGGTGCT
AGTGGTAATGATGATTTCATTCATGATTTAG
>Contig3697
TTGGCGCGGGCGGTGGCGCGGGCGGTCAAGCGGAGGGCTGCAGCACAGAA
TAGCATTGATGAGGAGCATGTTTTAGCTTTGATTCTAAAAAAAGATGGAC
TAGAGGAACAGAAGTGCAAAGAAAAACTGAAAGAATATTGTAAAGAATTA
ACTGAAGCAAAACTAAATATAAAACAAGTACATGAAAAACTTGAAGGTTT
TTGCAAAGGTGGAAAAGCAGATGCAAAATGCAAAGAACTGAAAGACAAAG
TCACTCAAAAATGCACTACATTTAAAAAAAAACTTCAAACAGCAGCTGGA
AAAAGTATTTTAGAACTGACAGATGACGATTGTAAACAAAATGAACGACA
ATGCCTATTTTTGGAGGGAGCATGTCCTGATGTTCTTAAAGATGATTGTA
ATACTTTGAGAAACAAGTGCTATCAAAAGAAGCGTGATAAAGTGGCGGAA
GATGCTCTTTTAAGAGTAGTTCGCGGAAATTTAACCAACACAACTACATG
TCAAACAAAACTCAAAGAGGTTTGCGTAGAATTAAGTCAAGAAAGCGATG
AGTTAACGAAGCTCTGTCTTTACCAAGAAATGACGTGTAAAACATTTGTA
TCAAAAAAACAAGAAAAATGTACTGCTCTTGAACAGGATGTTAACGCAGC
ACTTAAAAAGGAAGATGAATTACGAGGAAAATGTTTACTACTACTTGAAC
GATGTTACTTTCACAGAGGGAACTGTGAAGGAGACAAATTAAAGTGCAGT
AAACCTACTAATCAAGATTGCAAAGAATATGTACCAGAGTGTGATACATT
GGCAGAGAAGTGTGGAAAAGAAAATATTGTTTATATGCATCCGGGACCCG
ATTTTGATCCAACTAAGCCAGAGCCTACAGTAGCAGAGGACATAGGACTG
GAAGAGCTTTATAAAGAGGTTGAGAAGGATGGAATTTTTATTGGAAAGAA
TCATCTAAGAGATGCAACGGCTTTGTTGGCGTTGTTGATTCAAGATTCTA
GTCTTAAGAAAAATGGTAAGGAAGAGAAATGCAAAGAAGTCCTTGAAAAT
AGATGTAAAAATCCTCAAGATCATGAAGCTTTAGAAAATTTATGCAAAGA
AGAAAAAATAACTGACTATGGAACAAAAAAGTGTTCTGAATTGGAAATAG
ATATTAATAAAACATGTACCAATCTTGAACCAACAGTTCTTAAAAACCGT
CTTTATGATCCACTTGATAGAGTTGTGGAATGGGGAAAATTACCAACATT
TCTTAGCAATGAAGACTGTGCAAGATTAGAGTCCTATTGTTTCTATTTTG
AAAAAAGTTGTCCAAGTGGTGAAAATGCATGTAAAAATATAAGAGCAACA
TGTTACAAAAGAGGGCTTGATGCACGGGCAAATAAAGTGCTTCAAGAAAA
TATGCGAGGAATGTTACATGGTTCAAACAAAAGCTGGCTTAAGGAATTTC
AACAGAAGCTTGTGGGATTGTGTGAAGAAATAAGAAAGAAAAACAAAGCT
TTTCCAAATGATGAACTATTTATTCTGTGTGTACAGCCAGCAAAAGCAGC
TCTGTTGCTTACACATGATCTTCGAATGAAAACTATCTTTTTACGACAAC
AACTGGATCAAAAGCGAGATTTTCCGACAGATAAAGACTGCAAAGAATTA
GGGAGAAAATGCCAAGATTTAGGAAAGGATTCGAAAGAAATTACATGGCC
ATGTCATACACTAGAACAGCAATGCAATCGCTTAGGGATTACAGAGATTT
TAAAACAGATTTTATTGGATGAACACAAAGATACTTTGAAAACTCATGAA
AACTGTACAAAATATTTAAAAAGAAAATGCCATAAATGGTCTAGAAGGGG
TGATGATCGTTTCTCTTTTGTATGTGTCTTCCAAAACGCTACATGTGAGC
TGATGGTAAAAGACGTGCAAGATAGGTGCAAAATATTCGAAGAAAATATG
CAAGCATCAGATATTAATGATTCCCTTAAAAAAAATCAAATAAAAGCAGA
ATCAGCAGCAAATATTTGTCCCTCATGGCATCCATACTGCGATAGATTTT
TACCCAATTGTCCTGATCTTAAGAAAGGAAAAACTTTCTGTCAAAATCTT
AAAAAATATTGCGAACCATTCTACAAAAGAAAGGTTTTAGAAGATGCTCT
TAAAGTAGAGCTTCGAGGAAATTTAAGTAATATAACTAAATGTGAACCTG
CATTAGAAAGATATTGTACAGTATTGAAAGACGTAAATAATGCGTCAATC
AGCAGTTTATGTAAAGATAATACCGAAAGTAAAACTAAAAAGGCCGATAA
TAAAAATGTTAGAAAGAAGCTTTGTCTAAAATTAGTGGAAGAGGTGGAAC
AGCAATGCAAAGTATTACCAGCAGAATTAACGGAGTTAGAAAAAAGTCTA
AAAAAAGATGTTAAGACATATGAGGAACTTAAGGAAAGGGCAAAAAAAGC
AATGAACAGATCCAATCTTGTTTTATCACTCATTAAGAAAGACGGAAATA
ATACACCGAAAAATAATAGTAAAAGCAAGGATAAGAATGTCGTTTCAAAT
GAAAAAGATACCACAAAATATGTGAAAATACTACGAAGAGGAGTTAAGGA
GGCACTTGTAACAGAATCTGAAGCCAAGGCATTTGATTTGGCAGCAGAAG
TGTTTGGAAGATATGTAGACTTGAAAGAAAGATGTGAGAAATTGGCCTCA
GATTGCGGGATTAAAGACGATTGTGATGATTTAAAAGATGTGTGTGAAAA
GATTGAGAAGACATGTCGTAATCTGAAGCCTCTGGAGGTGAAACCGCACG
AAGCAGTGACAGAAAGCACAACGACGACCACGACGACCACAACAACCGTT
ACCGATCCGAAGGCAACAGAATGCAAATCCTTACAGACAACAGACACATG
GGTTACACAGACATCAACACACACAAGCACGTCTACCATCACATCTACGA
TTACATCAAAAATAACACTCACATCAACGAGGCGTTGCAAACCAACCAAG
TGTACGACAGGGGATGATGCAGAGGACGTGAAGCCGAGTGAGGGATTGAA
GATGAGTGGGTGGAGCGTGATGAGGGGGGTGATATTAGCAATGATGATTT
CGTTCATGATTTAG
>Contig3698
TTGGCGCGGGCGGTGGCGCGGGCGGTTAAGCGGCAGGCACAACAAGTAGT
GAAAAGTGTATATGATGATGAGGACTATCTTTTGGCTTTGATTTTAAAAG
AAAAAACAGACAATACAAAAAACAAAGCATGTGAAACAGAACTTAAAAAG
TATTGCAAAAACTTAAAGGATGTTTATACGGACTTGGAAAAAATAAGTCC
AAAACTAAAAGACATTTGCAATCATGGAAACCCAGAAAAAAAATGCGTAG
GGTTAAAAGATAAAATTAAAAATATCTGCGAAACATTTAAATCAACATTT
CAAAAGGTAAATCAAAACCCATTAGATACGAATTGTAAAGAGAGTGAGCA
AAAATGCTTGTTTTTGGAGGATGCATGCTCTGGTGATCTCAAAGATGGTT
GCAACACTATAAGAAATAAGTGTTATCAAAAGAAACGTGAGAAAGTGGCA
GAAAAAGCTCTTTTAAGAGCACTTAATGGCCATCTTAAAGATAAAGATAC
ATGTAAAGAGAAGCTCAAGGAACTTTGTCCAAAGTTAGGTCAAGAAAGTA
ATGAATTAGCGCAAAAATGTTTTGATACGGACTCTACATGTGAACCTCTA
GTAAAAACAGCAGAAGAAAAGTGTAAATCTTTAAAAACAGAGGTAGGAAA
AGTAATAAATAGTAATGAAGAGTTACAGAAAAGAGGGCGTTCTTTACTTA
AAGAATGCCATTTTTATGGACAAAATTGTGATAATAATGAATCAAAGTGT
AGTAGTTTACAAAAAAAATGTAAAGAAAAAGAAATCTTTTATGTACCACC
AGGTTCAGATTTTAATCCTACAAAACCAGAACCTACGCTGGCAGAAAAAA
TAGGTTTGGAAGAGCTTCACAAAGAAGCGGCGACACAGGGAATTCTACTT
GGAAAACCACCAGAAAGGGATGTTCTTGATTTACTAGTATTTCTGTCAGG
AAGTGACCCTTTTGATGACACTCAATGTGAGAAAGTACTCACTAATAAAT
GTAGCTCTATTCAACATCTAGCAAAAGAATTAGAGAATTTATGCAAAGAT
AAAGGCAAATATGGGGATAAATGTAAAAAGTTTAAAGGGGATTTTGAAAA
AACAAAAGGCACTCTAACAACAATGTTTCAAAGAAATTCATTTGAAAACA
ATGAAATTATATTATGGAATGAGTTACCGAATTTCCTTAGTGAAAATGAC
TGCATAAAATTACAGTCAGACTGTTTTTATTTTGAAAGTCAAACAGGTTT
TGAAAAAATATGTAAGAATGTTAAGGCAACGTGTTATAAAAAAGGGCGTG
ACGCATTAGCAAACCAGGTATTACAAGACAAAATGAGAGGGAAACACCGT
GATACAAATAATACATTGTATGAAACAATTCAAAAAGAGCTGGTAAAGGC
ATGTGTGGGTCTGAAAGGAGAGAGCGATGAGTTATTTGTGTTATGTGTGC
AACCAATAGAAGGAGCCGTTGCAGTATTAACAGATTTACATATGAAGACA
GACGTGTTACAAGGAGACTTGAACGAGAAACGGGATTTTCCTACGAAGCA
AGATTGCGAAGAATTGCTAAAGAAGTGCAATGATCTAAGACAAGACTCTG
AGGAACTTGAGTGGCCCTGTCGTACGTTGGAGCATCATTGCAATCGATTG
AATATTGCAGAACAATTGGAAGAGAGGTTGTTGGAAGGAAAGGTGAAGGA
TTTGGACAATTTCAATTCGTGTTTAGAGAATCTGGGAAAACAATGTCGTG
AATGGAGCAGAAAAGGAAGAACACAGTTTGCTCTCTCATGTGTAGCACAG
AATATTACATGCAAAATTCTTACAAAAAGCGTAGAATCTAAGTGTACTAC
ATTGAAGGCACGTATGAAAGCAAGTGATGTTATGAATAAAATAAAAAAGA
ATGATGAAAAAGAATCAACCTGTAGCACCTGGGCACCCTATTGTACCAAG
TTTATGTCAAGTTGCCAGAATCTAACTGCTGGTGATGGAAAATGTAAGAA
ACTTAACAAAGAGTGTAAACTATTTATCGAAAGGAAGGATTTGGAAGAAA
AAGTAGCTTATGAATTAAAGGGCAGTTTGAAAACAGAGCAAAAGTGTCAG
AATACACTTGAAAAATACTGCACACAATGGGCAAATGCAAGCAATGGTCT
TGAAACTTTGTGCAAAGAAAATGGTAAGGAGGATAATCAAGTTAGGGAAG
AGCTTTGCAAGAAATTAGTAGAACAAGTAAAAAAGCAATGTTCTGGATTA
CAGAAAAAACTTACAGAAGCCAGTAAAGAGCTGGAAAAGAAAGCTAGTGA
ATATGAGGATATCAAAAAAAAAGCAGAAGATGCAATGAAAAAAGCAAGTC
TTGTTTTATCAAAAGCAAAAGTAGAAAACAATAAATCGGAAAACGAAGTT
GTGCCTAGTGCACCAGCTGTACCTAGTGGAAAAGACACGAAGCCGTTTAG
ACTTATAAGAAGAGATGTAACAGCGAAGGTAACAGAAGACGAAGCGAAAG
CATTTGATTTGGTTGCACAAGCATTTGGACTCTATGTAGAATTAAGGGAG
ATATGCCATGATTTACTAAAAAGATGCGGATTTAAAAAGGAATGTGATTG
TGAAGATTCATGCAAAACGATAGAAAATAAATGCCATGGATTGAAACCAC
TGGAAGTAAAACCATACGAAATAGCAACTAAAAACATAACAACCACAACT
ACAACCACAACGACAACAACAACAACCGTTAAAGACGCAAAGGTAACAGA
CTGCCAGTCTCTGCAAACGACAGACACGTGGGTCACAAAGACGTCGACCC
ATACTAGCACATCCACAACTACATCTACGGTCACATCGAGAATAACGTTG
ACCTCAACGAGGCGGTGTAAGCCTACGAAGTGCACGACAGGAGAGGAGGA
TGAAGCAGGGGAAGTGAAGCCGAGTGAGGGATTAAGGGTGAGCGGGTGGA
ATGTGATGAGGGGGGTGCTAGTGGTAATGATGATTTCATTCATGATTTAA
>Contig3700
TTGGCGCGGGCGGTGGCGCGGGCGGTTAAGCGGCAGGTACAAACACAGGG
AGCAGGAACAAATGATGAGGAAATTTATCTTTTGGCTTTAATTGCAAAAG
AAGATGCTAAAGATGATAAGAAATGCAAAGAAAAATTAGACAAATACTGC
GAAGCACTAAATAATGCAACAATAAAAGCGGAAGACGTATATGAAAAACT
TAAAACTTTTTGTAAAAATGGAAAAGCAGGAGAAAAATGCAAAAATTTGG
AAGGCAAAGTCAATCAAAAATGCACTGAATTTCAAGGAAAACTTCAAACA
GCTGTTAAGAAAAACATTAAAAATTTGGAAGATACAGATTGTGCAAATGA
ACAACAATGCCTATTTTTGGAGGGAGCATGTCCAACAAAACTTAAAAATA
ACTGCAATACTTTAAGAAATAAGTGCTATCAAAAGAAGCGTGATAAAGTG
GCGGAAGAAGCTCTTTTAAGAGCAGTTCGTGGAGGTCTAACCAATGAAAC
TACATGTGAAGGAAAGCTCAAAGAGGTTTGCATAAAGTTGAGTCAAGAAA
GTGATGAGTTAACGAAGCTTTGTCTTTACCAAAAAATGACGTGCAAAACA
TTTGTATCAGAAAAACAAAAAAAATGTAATAGCCTTGAACAGGAAGTTAA
AGAAGCACTTAAAAAAAACAGTGAATTACGAGGAAAATGTCTACCATTAC
TTGAGAAATGTTACTTTCACAGAGGAAACTGCAAAAAAGATGCATCACAA
TGCAAACTTCCAAATGGAAACTGTGAGGAATATCTACCAAAGTGTGATGA
ATTGGCAGAAGAATGTGGAAAAAAAGGCGTCATTTATATACATCCAGGAC
CCGATTTCGATCCAACTAAGCCAGAGCCTACAGTAGCAGAGGACATAGGA
CTGGAAGAGCTTTATAAAGAGGCTGAGAAGGATGGAATTTTTATTGGAAA
GAATCATCTAAGAGATGCAACGACTTTGTTGGCGTTGTTGATCCAAGATT
CTAATCTTAAAAAAAAAGAGGACAAAGAGAAATGCGAAGAAGCTCTTGCA
GACAAATGCAAAAACTCTCATGAACATGAGGCCTTGGAAAAACTATGTGA
GGGAAATAATATAAGTAATGATGGAACAGAAAAATGCAAAGATTTAGAGA
ATGATATTAAAAAAACGTGCACAAACCTCAAACCAACGATTCTTAGAAAT
CATCTTTATGATCCAAATGGCGAAATTATTGAATGGTGGAAATTGCCGAC
ATTTCTTAGTAATGAAGAGTGTGCAAGACTAGAATCTTACTGCTTTTATT
TTAAAGAAAGATGTCCAGATGTCAAAGAAGCTTGTATGAATCTGTGGGCA
GCGTGTTATAAGAGAGGGCTTGATGCACGGGCAAATAAAGTACTGCAAGA
AAATATGCGTGGGTTATTACGTGGTTCAAATCAAAGTTGGCTTAAGGAGT
TTCAACAAAGATTAGTAAAAGTATGCAAGGAACTAAAAGAAAATAAAGGA
AGTTTCCCAAATGATGAAATATTTGTTCTGTGTGTACAGCCAGCAAAAGC
TGCACGATTACTTACACACGATCATCAAATGAGGGTTATCTTTTTACGAC
AACAACTGGATCAAAAGCGAGATTTTCCGACAGATAAAGACTGTAAGGAA
TTGGGGAGAAAGTGCCAAGATTTAGGAAAAGATTCAAAAGAAATTACGTG
GCCATGTCATACACTGGAGCAGCAATGCAATCGCTTGGGGGCTACAGAAA
TTTTGAAGCAGGTTTTATTGGATGAACACAAGGATACTTTGAAAGATGAA
GAAAGTTGTGTAGAATATCTAAAAGAAAAGTGTAATAAATGGTCTAGAAG
AGGCGATGACCGTTTCTCTTTTATATGTGTCTTCCAAAACGCTACATGTA
AATCGATGGTAGATGATGTACAAGATAGGTGCAAAGTATTCAAAAAAAAT
ATAGAGGCTTCAGAAATCATCAAATTTCTTAAAATTAATAAAAATGAAAT
AAAAATACTGGAAAGAAATTGTTCTTCCTGGTATCCGTACTGCAATAGAT
TTTCACCTAATTGTCCAGATCTTGCGAAAGAAAATGTTTTTTGTACAAAG
ATCAAGAAGCATTGTGAGCCATTTTACAGAAGAAAGGCCTTGGAAGACGC
TCTTAAAATAGAGCTTCAAGGGAATTTAAGTGATAAATCTAAATGTGAAC
CTGCATTAGAAAGATATTGCACTGTATTAGAAAATGTAACTAACACCTCA
ATTAGAGGATTATGCAAAGATAGTACTAATGATAAGCCTAAAAAGAATGA
CAATAAAGTTAGAAAAGAGCTCTGTGAGAAATTAGTAAAAGAGGTGGAAC
AACAATGCAAAGTATTACAAGAGAAACTGAAACAGCCGGCAAAAGACTTA
AAAGAAGATTCTAAGACATATGAGGAACTTAAGAAACAAGCAGAGGAAGC
AATGAACAAGTCCAGTCTTGTTTTATCATTCGTTAAAAAAGATGAAAATA
ATGTACCAAAAAATAATAGTGAAAACAATAACAAAAATAAAACCGCATCA
AGCAAACATCAAGATACCACAGAATATGCGAAAATACTACGGAGAGGAGT
TAAGGATGTAACAGTGACAGAATTGGAAGCCAAAGCATTTGATCTAGCAG
CAGAAGTATTTGGAAGATATGTAGACTTGAAAGAAAGATGTGAGAAATTA
ACCTCGGATTGTGGGATTAAGAAAGACTGCAAAGAATTAGAAAAAGTATG
TGGAAAGATTGAGAAGACATGTCTCGATCTAAAGCCTCTGGAAGTGAAGC
CACATGAAACAACAACTAGAAACATAACAACTACAACCACAACGACAACA
ACAACAACCGTTAAAGACGCAAAGGCAACAGACTGCCAGTCTCTGCAGAC
AACAGATACGTGGGTCACAAAGACGTCTACGCATACCAGCACTTCTACGA
CTACGTCCACAGTCACATCGAGAATAACACTCACCTCGACAAGACGGTGT
AAGCCTACGAAG
>Contig3703
TTGGCGCGGGCAGTGGCGCGGGCGGTTAAGCGGCAGGCACAACAAGTAGT
GAAAAGTGTATATGATGATGAGGATTATCTTTTGGCTTTGATTCTAAAAG
AAGACGCAATGGTAGAATCACAATGCAAAGAAAAACTAGAAAAATACTGT
AAAGCACTAACAAATGCGACAATAGAACCAAAAGATGTTCACAACAAATT
TAAAGACTTTTGTGAGGATAAAAAACAGAAAACAAAATGTACAGGATTGA
AAAGCAAAATCACTCAAAAATGTACTGAATTCAAAAATAAACTAGAAGGA
AAATTAGCAAATCTACCAGATAAGGATTGTAAAGAGGATGAGCGACAATG
CCTATTTTTGGAGGGAGCATGTCCAACAGAACTTAAAGATGATTGCAATA
CTTTGAGAAATAAGTGTTATCAGAAGAAACGTGATGGTGTAGCAGAAGAA
GTCCTTTTGAGGGCACTTCGTGGGGATTTGGAGGAGGAAGCTGGATGCAA
AAAGAAAATCAAGAACGTTTGCTCAAAAATAGGCCAAGAAAGTGATGAGT
TGACATTGTTGTGTCTTGATCAGAAGAAAACATGTGCAAATCTTGTAGAA
AAAGGAAAAAGTAAATGTGATACTCTGAAACAAGAAGTTGAAGAAACACT
TAAAAAGAATAAATTACGAGGAAAATGTCTACCATTACTTGAGCAATGTT
ATTTTCACAGAGGAAACTGCAAAGATATATCAAAATGTAATAAATCATCC
AAAAACTGTTATGAATATTTGCCAGTCTGTGATAAATTGGCAGAAGAGTG
TGAAAAAAAAAGCATCATTTATATGCATCCGGGACCCGATTTTGATCCAA
CTAGGCCAGAGCCTACGCTAGCAGAGGACATAGGGCTGGAAGAGCTTTAT
AAGAGGACAGAGGAGGATGGAGTTTTTATTGGAAAGCAACATGTAAGAGA
TGCAACAGCTTTATTGGCGTCGTTGGTTAAAAATGATCTTAAAAAAGAAA
AATGCGAAGAAGTCCTTGCAAACAAATGCAAAAACTCTCATGAACATGAA
GCTCTAGAAGATTTATGTAATAATAATACTCCTAATACGAACGGAACAGA
AAAATGCAAAGAATTAAAAGAAGATGTTGAAGAAACGTGCAAAATTCTTA
CTTTAAAAGTCAATAATCGTCTTTTTGATATAAGAAATTCTGAAACCATT
GAATGGGGCAAGTTGCCAACATTTATTAGCAAAGAAGACTGTGCAAAATT
AGAAACATATTGTTTTTATTATGAAGGAAGTTGTCCAAGTGGTAAAGATG
CATGCAAAAATATAAGAGCAACATGTTATAGAAAAGGGCTTAATGCACGA
GCAAATGATATATTGCAAGAAAATATGCGTGGGTTATTACGTGGTTCAAA
TGAAACCTGGCTTAAGAAATTTCAACAAGAATTAGTAAAAGTATGCAAAG
AACTAAAAGAAAAAAACAAGGGAAGTTTCCCAAACGATGAATTATTTGTT
TTATGTATACAACCAGCAAAAGCAGCACGATTACTTACATACGATCATCA
AATGAAGACCGTTTTTCTACGTAAACAATTGGATAAAAAACGAGATTTTC
CGACGGACAAAGATTGCAAGAAATTAGGGAGAAAGTGTGAAACTTTAGGA
AAGGATTCAAATCAGATCCAATGGCCATGTTATACGCTAAAGCAGCAATG
TGATCGTTTAGGAACTACAGAAATCTTGAAACAAGTTTTATTGAATGAAC
ACAAGGATACTTTGAAAGACCAAGAAAGTTGTGTAAAGTATCTAAAAGAA
AAGTGTAATAAATGGTCTAGAAGGGGCAATGATCGTTTTTCTCTTGTATG
TGTTTTTCTGGAAAGTACGTGTAAGCTGATGGTAGAAGACGTACAAGATA
GATGCAAAGTATTCAAAGAAAATACAGATGGAATATATATTATTAAATTC
CTTGAAACTAATAACACACTAGAATCATTAGCAGGGGTTTGCCCTCCTTG
GCATCCATACTGTGATAGATATGGACCTAATTGCCCAGATCTTCTTGGAA
AAGATACGCTTTGTAAAAGTCTTAAAAAGTATTGTAAGCCATTTTATAAA
AGAAAGGTTTTAGAAGATGCTCTTAAAGTAGAGCTTCGAGGAAATTTAAG
TAATATAACTAAATGTGAACCTGCATTAGGAAGATATTGTGCAGTATTGA
AAGACGTAAATAATGCGTCAATCAGCAGTTTATGTAAAGATAATACCGAA
AGTAAAACTAAAAAGACCGATGAAGTTAGAAAGAAACTTTGTCTAAAATT
AGTGGAAGAGGTGGAAGAGCAATGCAAAGTATTACCAAAAGAACTGGAAT
ATGAAGAAAAAGACCTAAAAGATGATTTTGGAGCATTTGAAAAACTTAAA
GAACAAGCAGAGAAAGCAATAAACAAGTCCAATCTTGTTTTATCACTCGT
TAAGAAAGATGGAAATGATACATCGAAAAGTAATAGCAAGAACAAGGATA
AGAATGCCATTTCAAACAAACAAGATACCACAAAACATGTGAAAATACTG
CGGAGAGGAGTTAAGGATGTACTTGTAACAGAATTGGAAGCCAAGGCATT
TGATTTGGTAGCAGAAGTATTTGGAAGATATGTAGATTTAAAGGAAAGAT
GTGAGAAATTGACTTCAGATTGCGGGATTAAGGAAGATTGCAAAGAGTTA
AAAGATGTCTGTGAAAAGATACAAGGAGTATGTTCGAAACTAAAACCACT
GAAAGTGAAGCCGCACGAAATAGTCACAGAAAGCACAACAACGACCACGA
CGACCACAACAACCGTTACCGATCCGAAGGCAACAGAATGCAAATCCTTA
CAGACAACAGACACATGGGTTACACAGACATCGACACACACAAGCACATC
TACCATCACATCTACGATTACATCAAAAATAACACTCACATCAACGAGGC
GTTGCAAACCAACCAAGTGTACGACAGGGGATGATGCAGAGGACGTGAAA
CCGAATGAGGGATTGAAGATGAGTGGGTGGAGCGTGATGAGGGGGGTGAT
ATTAGCAATGATGATTTCAATAATGATTTAA
>Contig3704
TTGGCGCGGGCGGTGGCGCGGGCGGTTAAGCGGCGGGCTGCAGCAGCGCA
AGGGACTAGTGTATATGATGATGAGGATTATCTTTTTGCTTTAATTGCAG
GAAAAGATTATGACGACACTCAAAAATGCAAAACTAAGCTAGAAGAATAT
TGCAAAGAATTTGAAAATTTGGATAAAGAAAAAATACATAAAAAATTTAA
AAGCTTTTGTGAAAATGGGAAAGCAGAAGAAAAATGTACCAAATTAAAAA
ACAAAGTTAAGGAAAAATGCACTACATTTAAAACAAATCTTCAAACAGCA
GCTGGAAAAGGAATTTCAGATTTGACAGATAAAGATTGTAAAGAGAATGA
ACAACAATGCCTATTTTTGGAGGGAGCATGCTCTGATCTTACAGAGAATT
GCAATAAATTAAGGAATAACTGTTATCAAAAGAAACGAAATGAAGTAGCA
GAAAAAGTTCTTTTAAGGGCACTCAGTGATGATCTTAAAGATGCAAAGAC
ATGTAAAGAAAAAATTAAGGATGTTTGTCGTACATTGGGTCAAGAAAGTA
ACGAGTTGATGCAAAGATGTTTTGATACAGACTCTTTATGCACATCTCTA
GTAGCATTAGCAGAAAAAAAGTGTACTTCTCTGAAAACAGAAATAGGAAG
AGTACTAACTACTAATAACGAATTAGAAAAAAAAGGACATTCTTTGCTTA
AACAATGCCACTTTTATGGACAAAATTGCAAAGATTCAGATAAACCAGAA
TGTGAAAAACTCGTAAATAAAGCTAAAAAAAAAAAGATTATCTACAAAGG
ACCAGGTTCAGATTTTGATCCTACAAGACCAGAGGCTACACTGGCAGAAA
AAATAAGTCTGGAAGAACTTTATAAGGAAACGGCAAGACAAGGAGTTCTG
ATCAGAAGAGCACCAGAAAGAGATATTCTTGACATATTAGTGTTTCTCTC
AGGGAGTAAACCTTTTGATGAAACTCCATGTAAGGAAGTACTCAATAGTA
AATGTAACTCTATTCAATATCTAACGCAAGGTCTAAAAGATTTATGTGGA
AATAAAAGCGATTATCTAGCTAAATGTAAAAAGTTTAAAGAGGAATTTGA
TAAAGAGAAAAACATTCTTACTAGAAAACTTAAAAGTAAACTATTTGAAG
ATGAAATCACGTTATGGGGTGAATTACCAAGACTCCTTACTGAAAATGAC
TGCACAAGATTACAGTCAGATTGTTTTTATTTTGAAGGTCAAACGGATTT
TGGAAAAATATGTAAGAATGTTAAGGCAGCGTGTTATAAAAGAGGCCTTG
ATGCAATAGCAAACCAAGCATTACAAGACAAAATGCGAGGGAAATTCCAT
TATACAAATGATACATGGCTTGAAACACTTCAAAAGGAGTTAGTAAATGT
GTGTGTGAATTTAAAAGGAACAAGTGATGAATTATTTGTATTATGTGTGA
AACCAAAAGACGGTGTCATTACATTATTAGATGATTTGGATATGAAGACA
AACTTGTTACAGGAAAATTTGAATGAAAAACGAGATTTTCCTACGAAGCA
GGATTGCAGGGAATTGCTAAAGAAGTGCAACGATCTAAAACAAGACTTTG
AGGAACTTGAATGGCCCTGTCATACTCTGGAGCACCATTGCAATAGGCTG
GAGATTGCAGGACAATTGGAAGAGAAGTTATTAGAGGAAAAAACAGAAAA
TTTGGACAAGTTCGATTCATGTTTAAAAAATCTAAAAAAACAATGCCATG
AATGGAGTAGAAAAGGAAGAATGCAGTTTGCTCTCGCATGTGTAGCACAG
AATATTACTTGCAAGATTCTTACAGAAAGCGTAGGGTCTAAGTGTACTAC
ATTGGAAGCGCGCATCGAAGCAAGTAAGGTTGTAGATCAAACAAAGAATA
ATGGCAAAAAAGAGTCAGCTTGCAACTCATGGGCACCCTATTGTACCAAG
TTTATGTCAAGTTGTCAGAATCTAACTGCTAGTGATGGAAAATGTAAGGA
GCTTAACAAGGAGTGTAAATCATTCATTGAAAGGAAGGAATTGGAAGAAA
AAGTAGCCTATGAATTAAGGGGTAATTTAGAAACAGAAGAAAAATGCAAA
AAGACTCTTGACACGTACTGTACACAATGGAGGAATGCAACTAATCATCT
TAGCACTTTGTGCACAGATAAAGAAGCTGGTAAAGAAGATAAAGATGTTA
GAGAAGAACTCTGCAAGAAACTAGTAAAACGAGTAAAGAAGCGATGTCCT
GAATTAAAAAAAGAACTCATAGAGGCCAGTAAAGAGTTGGAGGAAAAAGC
TAACGAATATGAGGATATCAAAAAAAAAGCAAAAGATGCAATGGAAAAAG
CGAATCTTGTTTTATCAAAAGTAAAGACAGAAAACAATAAATCGGAAAAC
GATGTTGTGCCTAGTGCACCAGCCGTACCTAGTGGAACAAAAGACACGAA
GTTGTTTAGACTTGTAAGAAGAGATGCAACAATGAAAGTAACAGAAGACG
AAGCGAAAGCATTTGATTTGGTTGCACAAGCATTTGGACTCTACGTAGAA
TTGAGAGAGATATGCCATGATTTACTAAAAGGATGTGGATTTAAAAAGGA
ATGTGATTGTGAAAATCAATGTGAGAAAATAGAAAACACATGTAAAAAAT
TGAAACCACTGGAAGTAAAACCATACGAAGCAACAACTAAAAATGTAACA
ACAACAACCACAACCACAACGACAACAACAACAACCGTTAAAGACACAAA
GACAACAGAGTGCCAGTCTCTACAGACGACAGACACGTGGGTCACAAAGA
CGTCAACGCACACTAGCACTTCTACGACTACATCTACAGTCACATCGAGA
ATAACACTCACCTCGACAAGGCGGTGTAAGCCTACGAAGTGTACGACAGG
AGAGGAAGATGAAGCGGGTGAGGTGAAGCCGAGTGAAGGGTTGAGGATGA
GTGGGTGGAGTGTGATGAGGGGGGTGTTATTAGCAATGATGATTTCATTC
ATGATTTAG
>Contig3705
TTGGCGCGGGCGGTGGCGCGGGCGGTTAAGCGGCAGGCAAAAGCGGCGCA
AGGAGCTAGTGTATATGAAGAAGAAGAGTATCTTTTGGCTTTAATTCTAA
GAGAAAATGTAATGAAAGAACAAGAATGCAAAGAAAAACTAAAGGAATAT
TGTCAAAGATTGAGAAATATAACTCAGGAATTAAATATAATGGGTCCAAA
ATTAAAAGAAATATGTAAGGATGATACAACAGCAGAAGCAAAATGCACAA
AGTTGGAAACCAAAGTTAAAGAAAAGTGTACTACATTTGAAACAAAATTA
GGAATAGCAGCCAAAAAAGATGTTTCAACATTAGAAGATAATGATTGTAA
AGAGAATGAACGACAATGCCTATTTTTGGAGGGAGCATGTCCTAGTGATC
TTACAGAGAATTGCAACAAACTAAGGAATCTATGTTACCAGAGAAAACGT
GACGGAGTAGCAGAAGAAGTCCTTTTGAGGGCATTCCGTGGGGATTTGAA
GGACAAATCTGGATGCGAAAAGAAAATCAAAAATGTTTGCTTAAAAATAG
GTCAAGAAAGTGATGAGTTGACAAAGCTTTGTCTTTACCAGAAAGAAACA
TGCGATACTCTTATGACTAAAAAACAAAATAAATGTGATTTTCTCAAAAC
AAAAATTGAAGAATTACTAAAAAAAAAAGGATTCAAAACGAAATGTCCAG
TATTACTTAGAGAGTGTCACTTTTACGAGGAAACGTGTACAGATAAGCTA
AAATGTAAAGAGCTTGTGAATAATTGTAAAGAAAAGAACGTTGTCTATAC
GGAGCCAGGATCAAATTTTGAGCCTATAAGACCAGGAATTACATTGGCAG
AAGAAATAGAATTGGAAGAGCTTTATAAAGAGGCAGCAAAGAAGGGAGTT
CGTATTGGAAGACCGCCTACAAGAGATGCAACTGAACTTTTATTTTTACT
AAGTCAAAGCGGTACTAAATCTACGGTTGCAGAAAAATGTAAAGAAGTGC
TTGATAAAAAGTGCAAGGACCTTAAAGAACATAAATTTTTAAAAGATTTA
TGTGAAAAAGATAAAATAAATGAAGACGGAAAGAAAAAGTGTAATGAATT
AGATAAGGAATTAGCGACCCGTGCTTCGATTGTTTCTAAAGAGATTGAAA
AATATCTTGACATAGCTAATGGGAAGGAAATTATTAGTTGGCATGTATTG
CATACATTTCTTAGTGAAAGAAAGTGCACGAAACTATTGTCAGATTGTTT
TTATTTTACTCAAGATAAAGGTCCTCTTAATAAAGAATGTGATAATTTAA
AGGCAGCATGTTATAAAAAAGGGCTTGAAGCACCAGCAAATGAAGCATTA
CAAGATAAGTTACGGGGAAAATTGCAAGGTTTGAATGAAACATGGCTTAA
GAATCTTCGAAAAAACTTGATAAAAGTCTGTGAAAAGATGAAAGGAGAAA
GTGATGAATTATTTGTACTATGTATGAACCCAATAAAAACGGCTCTTACA
GTGTCAACAGATTTGCGATTGAGGGCAGTTGCTTTGCAGGAACATTTGAA
CGAGAAACGAGATTTTCCAACGAAAAAGGATTGTAAAGAATTAGAAGAAA
AATGTGAGGTCTTAGGAAAAGATTCAAAAGAAATTAAATGGTCATGTTAT
ACGTTAAAACAGCATTGCAATCGACTGGAGAGCATAGAGCAGTTAGAAGA
GGAGTTGTTAAAAGAAAATAAAGGATATCTAAAAGATGAAAATAGCTGTA
AAGAAGAAGCTAAGAAACGATGTGAAAAATGGTTTAGAAGAGAAAATAGT
AAATTTTTTCCGGCATGTTCTGACTTGGAGCTTGTTTGCAAAAAGATCAT
TAGAAATGTTGAATCTAAATGTAATATATTGAAAGGATATATGGAGACTA
TGAAAATTGTAGATAAAATAGAGAATAAAGAGGAAGAAGTATGTGGATTA
TGGGCACCATATTGCAAAAAATTCACTCCAAGTTGTACTGAGCTTGAAGA
AAATGGAGGAAAAGGATGTAAAAAACTTAATAAGAAATGTGAATCATTCT
TTAAAAAGAAGGAATTAGAAAATAAAGCGATTGATGGATTAAAGGGTAAT
CTAGCAACGAACGAAGAATGCAAGGAGACCCTTAAGAAATACTGTGTAGC
CTTGACTAATGCAACCAATGGGCTTGAAACTCTTTGCAAAAGCAATGAAG
CTAATAAGAAAGATGAGGATGTAAGGAAAGAAGTTTGCGAAAAACTTGTT
AAACAAGTTCAAGAAAAATGCTTAAAATTACAAGAAGAACTCACTGAGAT
CAGTGAAAAACTAAAAGAGAAAGGAAAAAACTATGAAAAGATTAAAAAAG
AAGCTGAAGAAGCAATGAAAGAGGCAAACCTTGTTTTATCGAGATTAGAA
ACAACAAACAAGAAATCGGCCAATAATGCTGTAAATAATGCATCAGTTGC
GCCTAAGGAGACAAAAGATGCAACACAGTTTAAGCTTATAAGAAGAAATA
CAAACACTCAAGTGACTAAAAAAGAGTTAGAGGCATTTGATTTAGTAGCA
AGAGCATTTGATCTCTATGTAGAATTAAAGGAAATATGTGATCATTCACT
GAAGGATTGTGGTTTCAAAAAAGAGTGTAAATGTGAGAATCCATGTGGAA
AAATACAAGAAGTATGTTCGAAATTAGAACCACTGAAAGTAAAACCATAC
GAAACAACAACTAAAAACATAACAACTACAACTACAACTACGACAACAAC
AACCGTTACAGATCCAAAAGCAACAGACTGCCAATCTCTGCAAACGACAG
ACACATGGGTCACAAAGACGTCGACACACACCAGCACCTCTACGACTACG
TCCACAGTTACGTCAAGAATAACACTGACCTCGACGAGGCGGTGTAAGCC
TACGAAGTGCACGACAGGAGAGGAGGATGAAGCAGGGGAAGTGAAGCCGA
GTGAGGGGCTGAGGATGAGTGGGTGGAGTGTGATGAGGGGGGTGCTAGTG
GTAATGATGATTTCATTCATGATTTAG
>Contig3707
TTGGCGCGGGCGGTGGCGCGGGCGGTTAAGCGGCAGGTACAAGCAGTGCA
GAAAGCTAGTGTATATGATGATGAGGACTATCTTTTGGCTTTAATTGTAG
GAAAAAGTTATGACGATACTCAAAAATGCAAAGATACTCTAGAAAAATAC
TGTAATGGACTAAAGGAAGTAGATGCAAAATTAGAAAAAGTAGACAAAAA
ACTAAAAGATATCTGCAATAATAAAGACAAGAAATGCAAAGATTTAAAAA
CTAAAATTACAGGAAAATGTACAACACTTAAAACAGCTTTGGATACTATA
GTGGCAAAACCATCGCCAGCAGGCGATGAATGCAGAAAGAATGAACAAGA
ATGCCTATTTTTGGAGGGAGCATGTTCTAATGTTCTTACAGAAAATTGCA
ACACTTTAAGAAATAAGTGTTATCAAAAAAAGCGTGAGGAAGTGGCAGAA
AAAGCACTTTTAAGGGCACTTAGTGGAAGTCTTGAAGATCAAAATAAATG
TAAAGAGGAACTCAAAAAAGTTTGCTTAGAATTAATTGAAGAAAGTGACG
AATTAACAAAATTATGTTTTTACCAAGAAGAGACATGTACCAATCTACTG
CAGTTGAAAGACACTAATTGCCAGTCTCTTAAAACAGAAATCGAAGGACT
AAAAGATGATGATGAGTCAAAAAAGAAATGTCATTTTTTGCTTGAAAAGT
GTCACTATTACAACTTAAGTTGCAAAGGAAAATATAGCCCGGGTTGTAAA
AAACTAGTAAAAAAATGTAAAAATATTATTTACACTGCATCAAATTTAGA
TTTTGATCCTACAAAACCGGAAACTACATTGGCAGAAAAAGTGAATCTAA
AAAATCTCTATGAAAAAGCAGAAGAAGAAGGGATTCATATTAGAAGACCT
CCTAGAAAAGATGTAACTACACTCTTGGCATTGTTAATTCAGCATCAAAG
TGTCTCAAGTAGAAGTGATAATAAAGAAAAATGCAAAGAGGTTCTTAAAG
AAAAATGCAAAGATTTGAAAGAGCATAAAATTTTAAAGGGCTTATGTGGA
GATAACAATGATGCTAATGCAAATGGAACCAAAAAATGTAATGAATTAGG
TCAAGAATTAACAGAACATGCTCGAATTGTCTCTGAAAAAATAATCAAAC
GTCTTTTTATAACTCAGCAAAATAAAATTGTTACTTGGCATGAATTAAAG
ACATTTCTTACTGAAAGAGACTGTACAAGATTATTATCAGACTGTTTTTA
TTTTAAAGGTCAAGGTCCTCTTGACAAAGAATGTGATAACTTAAAAGCAG
CGTGTTATAAAAAAGGACTTGAATCACAAGCAAATCAAGCATTACAAGAC
AAAATGAAAGGGAAATTTCATGATACAAATGATACATTGCTTAATATTCA
AAAGGAGCTAGTAAAGGTATGTCTGGGTCTGAAAGAAAAAAGCGACCACT
TATTTGTCTTGTGCACGCAACCAAAAGACGGGGCCGTTACATTATTAAAT
GATTTAGATATGAAGACAAACTTATTGCAGGAAGATTTGAATGAAAAACG
AGATTTTCCTACGAAGAAGGATTGCAAAGAATTGCGAAAGAAATGCGACG
ATCTAAAACAAGATTTTGAGGAACTTGAATGGCCTTGTCATACGCTAGAG
CATCATTGCAATAGACTAAATATTGCAGAAGAATTGGAAGAGAGGTTCTT
GGAAGGAAAGGTGAAGGATTTGGATAAGTTCGATTCATGTTTAAAAAATT
TGGGAGAACAATGTCATGAATGGAACAGAAAAGGAAGAACACAGTTTGCT
CTTGCATGTGTAGCACAGAATATTACTTGCAAAATTCTTACAAAAAGCGT
AAAATCTAAGTGTATTATATTGAAGGCACGTATGAAAAAAAGTAATGTTG
TAGAAGCAGCAAAAGGAGAAAAAACAATGGAAGAAACATGTGATTCTTGG
GAACCTTATTGCAGAAAATTCATGTCAAGTTGCCAGAATCTAACGACTGC
TGGTGGCGGAGAGTGTGAAAAGCTTAGTGAGGAGTGTAAATCATTCACCG
AAAAGAAGGAATTGGAATTGAAAGTAGTTGATCAATTAAAGGGTCATTTG
GTCACAAAAGAAAAATGTAAGGATGAACTTGACAAATACTGCACACAATG
GGCGAATGCAAGTAATGGGCTTGAAACTTTGTGCAAAGAAAATGGTAAAG
GGGATAATCAAGTTAGGGAAGAGCTTTGCAAGAAATTAGTAGAACAAGTA
AAAAAGCAATGTTCTGGATTACAGAAAAAACTTGCAGAGGCCAGTAAAGA
GCTGGAAAAGAAAACTAGCGAATATGAGGATATCAAAAAAAAAGCAGAAG
ATGCAATGAAAAAAGCAAGTCTTGTTTTATCAAAAGAAAAAGTAGAAAAC
AATAAATCGGAAAACGAAGTTGTGCCTAGTGCACCAGCCGTACCTAGTGG
AAAAGATACAAAACCGTTTAGACTTATAAGAAGAGATGCAACAGTGAAAG
TAACAGAAGACGAAGCAAAAGCATTTGATTTGGTAGCACAAGCATTTGGA
CTCTATGTAGAATTGAGAGAGATATGCCATGATTTACTAAAGGGATGTGG
ATTTAAAAAAGAGTGTGACTGTGTCAATCCATGCGAAACAATAGAGAGTA
AATGTCATGGATTGAAACCACTGGAAGTGAAACCATACGAAGCAACAACT
AAAAACGTAACAACAACAACCACAACTACAACGACGACAACAACAACCGT
TACAGATCCAAAAGCAACAGACTGCCAAACTCTGCAAACGACAGACACAT
GGGTCACAAAGACATCGACCCATACTAGCACTTCTACGACTACTTCCACA
GTCACATCAAGAATAACGTTGACTTCGACGAGGCGGTGTAAGCCTACGAA
GTGCACGACAGGAGAGGGGGATGAAGCAGGTGAGGTGAAGCCAAGTGAGG
GGCTGAGGATGAGTGGGTGGAATGTGATGAGGGGGGTGTTATTAGCAATG
ATGATTTCATTCATGATTTAA
>Contig3709
TTGGCGCGGGCGGTGGCGCGGGCGGTTAAGCGGCAGACACAAGTGACGCA
AGTAGTGCAAAGTGTATATGATGATGAGGATTATCTTTTTGCTTTGATTG
CAGGAAAAGATTATAATAATGACAATAAATGCAAAACTAAACTAGAAAAA
TACTGCAAAGAATTTGAAAATTTAAATATAAATAAAGAAAAAATACATAA
AAAACTTAATGATTTCTGTGAAAGAAATAAAGCTCAAGAAAAATGCCAAA
AACTAAAATCTAAAATTGAAAATAAACGCAACACATTCAAATCAAAATTA
GAAAAAGTAGTCCAAAAAGAAGTATCAAACTTAGAAAGCAGTGATTGTGT
AAATGAACAGGAATGTCTCTTTTTGGAGGAAGCATTCCCTAATGATCTTA
AAGATAATTGTAACACTTTAAGAAATAAATGTTATCAAAAGAAGCGTGAT
AAAGTGGCTGAAGAAACTCTTTTGAGGGCACTTAAAGGAAATCTTCAAGA
TAAAAATAAGTGTAGGAAGGAGATTGAAAATGTTTGCCGCACATTGGGTC
AAGAAAATAACGAGTTGATGCAAAGGTGTTTAAATCTAGAGTCTACATGT
CTATCACTAGTACAAGCAGCAGAAGAAAAATGTAACTCTCTGAAAACAGA
GATAAAGAATGTACTAGAACCTAGTGGTGACTTAGAAAAAAGAGGGCATT
CTTTACTTGAAAAATGTTATTTTTATGGAAAAAATTGCAAAGACTCAAAT
AAACCAGAATGTGAAAAACTCATAAACAAAACTAAAAAAAAAAAGATTAT
TTACAAAGGGCCAGGTTCAGATTTTGATCCTACAAAACCAGAAGCTACGT
TAGCAGAAAAAATAGGTTTGGAAGAACTTTACAAAGAAGCGGCGACACAG
GGAGTTCTAATTGGAAGAGCACCAGAAAGAGATGCTCTTGATTTATTAGT
ATTTCTATCAGAGAAAACCAGTTTTAGTGAAGACCAATGTAAGAAAGTGC
TTGCTACTAAATGTGGTTCCTTTAAGCATCTTGAAGAAGGTCTAAAAACT
TTATGTGACAATGAAACTCAGCATGAAAATAAATGTAAAGTATTTGAAAA
AGAATTTAAAGAAATAAAAGCCGCTTTGACTGCAAAGTTTAAAAAATTTG
GAGATGAAATCGAGTTATGGAACAAATTACCGAGCTTTCTTACTGAAGAT
GAATGTGTTGAATTAGAATCAGACTGTTTTTATTTCGAAAATCAGTCTTT
TGAAAAACAATGTAAGAATGTTAAGGCAGCGTGCTACAAAAAAGGGCTCT
ATGCATTAGCAAACCAAGAATTGCAGGACAAGCTTCGAGGAAAGTTTCAT
GGTACAAATGATACATCGTTTGAGAAGCTTCAAAAAGAGTTAGTAAAGGT
GTGTGCGGATTTGAAAAAAAAAAGCAACGAGTTATATATGTTTTGTGTCC
AGCCAGATAGTACAATTTCTATACTTTTAGGGGATTTACATTTTAAAGTG
GATCTATTGCAGGAACATTTGAATGCAAGACGAGATCTTCCTACGGAACG
AGATTGCAGGATATTATTGAAAAAATGCAAAGATCTAGTTCAGGATTCTG
AAGAAATTGAATGGCCTTGTCATACACTCAAACAGAATTGTGATCGTTTA
AGGGTTGTAGAGCAATTGGAAGAAAAATTTTTGGAAGAAAAAACGAAAAA
ATTAGATGACTCAGATTCATGTATAGGAAAGATTGATCAACAATGTCGTG
AATGGAATAGAAAAGGAAGAGCGCAGTTTGCTCTCGCATGTGTAGCACAG
AATACTACTTGCAAGATTCTTACAGAAAGCGTAGATTCTAAGTGTACTAC
ATTGAAGGCACGTATGGAAACAAGTAAGGTTGTAGAAGCTGCAAAAGAAA
AGAATACAATGGAAGAAACATGTGATTCTTGGGAACCCTATTGCAGAAAA
TTCATGTCAAGTTGCCAAAATCTAACGACTGTTGGTGGTGGAAAATGTGA
TGAGCTTAACAAGGAATGCGAACCATATCGTATACAAAGAAATCGTGAAG
ATCAAGCTATGCTTGAGCTTAAAGGAAAGCTTGATAATAAAAATAACTGT
GTGGCAACTCTTAACCAATATTGCACACAATGGGTAAATGCAACCAACGG
ACTTGAAACTTTGTGCAAAAAAAAAGATGAAAAGGACGAAGACGTTAGAA
ATAAACTCTGCAAGAAGCTGATTGAACGAATAAAAGAAAAATGTAAAGGA
TTATCGGAAAAACTCGAAAAGGTTAAAAACGAAATAAAAGAAAAAAATAA
AGAATATGAGGGTATTAAAAAGAAAGCAGAAGATGCAATGGAAAAAGCGA
ATCTTGTTTTATCAAAAGTGAAAGAATCTCATAATAAATCTGTGAATAAA
TCGGTACCTAGTGAACCTAAAGGAGAAGAAAACAAGGTAGAATTTAAACT
TATAAGAAGAGATACAAAGCTGCAAGTAACAGAAAAAGAGTTACATGCAT
TTGATTTGGTATCACAAGCGTTCAGTTTATATGTAGAGTTGAAGGAGATA
TGCCATCACTCACTGAAAGATTGTGATTTCAAAAAAGAGTGTAAATGTGA
GGATCCATGTGAAAAGATACAAGGAATATGTTCGAAATTAGAGCCATTGA
AAGTGAAGCCATACGAAATAACAACTAAAAATGTAACAACAACAACCACA
ACTACAACGACGACAACAACAACCGTTACAGATCCAAAAGCAACAGAATG
TAAATCTCTTAGCACAACAGACACGTGGGTCACAAAGACGTCGACCCATA
CTAGCACATCTACAACCACATCTACAGTCACGTCAAGAATAACGTTGACT
TCGACGAGGCGGTGTAAGCCTACGAAGTGTACGACAGGAGAGGAAGATGA
AGCAGGTGAGGTGAAGCCGAGTGAAGGGTTGAGGATGAGTGGGTGGAGTG
TGATGAGGGGGGTGCTAGTGGTAATGATGATTTCATTCATGATTTAA
>Contig3710
TTGGCGCGGGCGGTGGCGCGGGCGGTTAAGCGGCAGACAGCAGGGGTAAA
GAATAATGAAGTTGAAGAACGTCTTTTTGCTTTGATTACAAAAGAGGATT
ATAGCGATGTTGCAAAATGTAAAAATAAAATAAAAGAATATTGCGATGGA
TTGAAAAATGCTTCACTAACATCAGAAAAAGTACATAAAAAATTAAAAAA
TTTTTGCAATGATGGAAAAGAAGAAAAAAAATGCGAGGAACTGAAAACAA
ATATTGAAAAAAAATGTAACACATTCAAAGATAAACTTAAAACAGCAGCT
GTAAAAGAAACTTCAGCTTTGAAAGATGAGGATTGCAAAGAAAATGAACA
AGAATGCCTATTTTTGGAGGGAGCATGTTCAAAAGAGCTTAAAGATGATT
GCAATACTTTGAGAAATAAGTGCTATCAAAAGAAGCGTGATAAAGTGGCG
GAAGATGCTCTTTTAAGAGCAGTTCGCGGAGGTTTAACTAGTGAAGCTAC
ATGTCAAGGAAGGCTCAAAGAGGTTTGCATAGAGTTGAGTCAAAAAAGCG
ATGAATTAACGAAGCTCTGTCTTTACCAAGAAATGTCGTGTAAAACATTT
GTATCAAAAAAACAAGAAAAATGTAATAGCCTTGAACAGGAAGTTAAAGA
AGCACTTAAAAAAAACAGTGAATTGCGAGGAAAATGTCTACCATTACTTG
AGCAATGTTACTTTCATAGAGGGAACTGTGAAGGAGACAAATCAAAGTGC
AGTGAACCTACTAATCAGGACTGCAAAGAATATATACCAGATTGCGATAA
ACTAGAAGAAGAATGTGAAAAACAAAATATCATTTACACACATCCGGGAC
CCGATTTCAATCCAACTAAAGCAGAGCCTACAGTGGCAGAGGACATAGGG
CTGGAAGAGCTTTATAAAGAGGCTGAGAAGGATGGAATTTTTATTGGAAA
GAATCATCTAAGAGATGCAACAGCTTTGTTGGCGTTGTTGATTGAAAATA
GTAATGATGCTGAAAAAAAATGCAATGAGGTCCTCAAAGATAAGTGCAAA
AACTCTCATGAACATGAGGCCTTGGAAAAACTATGTAATAAAACTAATCC
AAGTGATTATAAAAAAAAAAAATGCGAAGAATTAGAGAAAGATATCAGAA
AAACATGTGATATTCTCACGTCAAAGCTTATAAGTAATCGTCTTTTTGAT
GCAGTAAATTCTAAAGTTGAATGGGGCAAGTTGCCAACATTTCTTAGTGA
TGAAGAGTGTGCAAAACTAGAATCTTATTGCTTTTATTTTAAAGAAAGAT
GTCCAGATGTCAAAGAAGCTTGTATGAATGTGAGGGCAGCGTGTTATAAG
AGAGGGCTTGATGCACGGGCAAATAAAGTGCTGCAAGAAAATATGCGAGG
AATGTTACATGGTTCAAACAAAAGCTGGCTTGAAAAATTTCAACAAGAAT
TAGTAAAAGTATGCAAGGAACTAAAAGAAAATAAAGAAAATTTCCCAAAC
GACGAACTATTTGTTCTGTGTGTACAGCCAGCAAAAGCGGCCCGGTTGCT
TACACATGACCATCAAATGAAAGTTATCTTTTTACGACAACAATTGGATC
AAAAGAGAGATTTTCCGACAGATAAAGACTGCAAGGAATTAGGGAAAAAA
TGCCAAGATTTAGGAAAGGATTCAAAAGAAATTACGTGGCCATGTCATAC
ACTGGAACAGCAATGCAATCGCTTGGGGACTACAGAAATTTTGAAGCAGG
TTTTACTAAATGAACACAAGGATACTTTGAAAACTCATGAAAACTGTGTA
ACATATTTAAAGGAAAAGTGTAATAAATGGTCTAGAAGAGGCAATGACCG
TTTCTCTTTTGTATGTGTCTTCCAAAACACTACGTGTAAGCTGATGGTAG
ATGATGTAAAAGATAGGTGTGAAGTATTCGAAAAAAATATGCAAGCATCA
GATATTAATGACTTCCTTGAAAAAAAACAAATAAAAACAGAATCAGCATC
AAATATTTGCCCTTCATGGCATCCATACTGTGATAGATTTTTACCCAATT
GTCCTGATCTTGACAAAGGAAAAACTTTCTGTCAAAATCTCAAAAAATAT
TGCGAACCATTTTATAAAAGAAAGGTTTTAGAAGATGCTCTTAAAGTAGA
GCTTCGAGGAAAGCTGAGTGATGAAAACAAATGTACTACAGAATTAAAGG
GATATTGTACAATAGCGAAAAACGTAAATAATGCGTCAATCAGTGGTTTA
TGCAAAGATAGCACTCAAGGTAATAATAAAAAGCCTGACGACAAAGTGGT
AAAAGAGCTTTGTAAGAAATTGATGGAAGAAATAAAAGAGCAATGTGAGA
CATTACCAGCAGAATTAACGGAGCTGGAAAAAAGCCTAGAAAAAGATGTT
AAAACATATAAAGAACTTAAGAAAGAGGCAAAGAAAGCAATGAACAAGTC
TAATCTTGTTTTATCACTCGTTAAGAAAAACAAAAGTAATACATCAAAAA
ATAATAGAAATAATAGCAAAAACAAGGATAAGAATGCCGTTTCAAACGGA
TTTCAAGATATCACAGAACATGTGAAAATACTACGGAGAGGAGTTAAGGA
TGTATCCGTAACAGAATTAGAAGCTAAAGCATTTGATTTGGCAGCAGAAG
TATTTGGAAGATATGTAGATTTGAAGGAAAGATGTGAGAAATTGGAATCG
GATTGCGGGATTAAAGACGATTGCGATGGTTTAAAAGAAGTGTGTGGAAA
GATTGAGAAGACATGTCGCGATCTGAAGCCTCTGGAGGTGAAGTCGCACG
AAATAGTCACAGAAAGCACAACGACGACCACAACGACCACAACAACCGTT
ACCGATCCGAAGGCAACGGAATGCAAATCCTTACAGACAACAGACACATG
GGTTACACAGACATCGACACACACAAGCACGTCTACCATCACATCTACGA
TTACATCAAAAATAACACTCACATCAACGAGGCGTTGCAAACCAACCAAG
TGTACGACAGGGGATGATGCAGAGGACGTGAAGCCGAGTGAGGGATTGAA
GATGAGTGGGTGGAATGTTATGAGGGGGGTGATAGTAGCAATGGTTATTT
CGTTCATGATTTAG
>Contig3712
TTGGCGCGGGCGGTGGCGCGGGCGGTTAAGCGGCAGACACAGAAAGTAGC
GCAAGGAGTACAAAGTGTATATGATGATGAAGAGTATCTTTTGGCTTTAA
TTGCAAAAGACGATTATAAAAATGAACAAAAATGCAAAGAAAAATTAGAA
GAATATTGTAAAGCATTAACAGATGCAGAATTAGAACCAGAAAAAGTTCA
CAAAAAACTTAAGGACTTTTGTAAAAAAGGAACAGAAACAGAAAAATGTA
AAAAATTAAAAGATAATGTTGAAAAAAAATGCACTGAATTTCAAAGAAAA
TTAAAACAAGAGACAACAAAAGATATTTCAGCATTAAAAGATGATGAGTG
TACGAAAAATGAACAACAATGCTTATTTTTTGAGGGAGCATGCCCTAATC
TTGTAGAAGATTGTAACAAACTAAGAAATCTATGTTACCAGAAAAAACGT
AACGGAGTAGCAGAAGATGTCCTTTTGAGGGCGCTTCGCGGAAATTTAAC
TAATGAAACTACATGTCAAGGAAATCTTAAAGAGGTTTGCCCAATCTTAG
GAAAGGAAAGTGACGAGTTAACAAACTTGTGTCTGAACCAGAAAAATACG
TGCGATAATATTATAAAGGAAAAAAATAAAAAATGTAGTACTCTTAAAAC
AGATGTTTCAGTAGCACTTGGAAGTTTTAAAAAAGAAAAATGCCTATCAT
TACTTGAAGAATGTTATTTTTACGTTGGAAACTGCCAAGAAGACGATATA
ATTGAATGTATTAAATTGGGAGAGAAATGCCAGGAACAAAACATTGTTTA
TATACCACCTGGACCCGATTTTGATCCAACTAGACCAGAGGCTACACTAG
CAGAAGACATAGATCTGGAAGAGCTTTATAAGAAGGCAGAAGAGGATGGT
GTTTTTATTGGGAGACAACATGTAAGAGATGCAACGGCTTTGTTGGCGTT
GTTAATTCAAGACCCAAGTGCAGCAGGTAATGATAATAAAGAAAAATGCA
AAAAAGCTCTTGAGAAAAAATGCAAAACCCCACAAGAACATGAGGCCTTG
AATAGTTTATGTAAGGAAAGTGGTCTAAGTGATGATGGAACGAAAAAATG
TGATGAGCTAGAAAAAGATATCAAAAGAACATGTGATATTCTTATGTCAA
AACTTACAAATAATCGTCTTTTTGACCCAAAAAAAGGAAATAATGGAATT
CTTGGATGGGGAGGGTTGCCAACATTTCTTAGTAACGAAGAGTGTGCAAG
ACTAGAATCTTACTGCTTTTATTATAAAGAAGCATGTCCAGATGGTAAAA
AAGCATGTGTGAATGTAAGGGCAGCGTGTTACAAAAGAGGACTTGATGCA
CGAGCAAATAAAGTACTGCAAGAAAATATGCGTAGGTTATTGCATGGTTC
AAATAAAGATTGGCTTAAGAAATTTCAACAAGAATTAGTAAAAGTATGTG
AGAAACTGAAAGAAGAAAATAAAGGAAGTTTTTCAAACGATGAACTATTT
GTTCTGTGTGTACAGCCAGCAAAAGCGGCCCGGTTGCTTACACACGATCA
TCAAATGAGAGTTATCTTTTTACGACAACAGTTGGATCAAAAGCGAGATT
TTCCGACAGATAAAGACTGCAAGGAATTGGGGAGAAAGTGTGAAGCTTTA
GGAAAGGATTCAAATCAGATTCAATGGCCATGTCATACACTGGAGCAGCA
ATGCAATCGCTTGGGGACTACAGAAATCTTGAAGCAGGTTTTACTGAATG
AACACAAGGATACTTTGAAAACTCATGAAAACTGTGTAACATATTTAAAG
GAAAAATGCCATAAATGGTCTAGAAGAGGAGATGATCGTTTCTCTTTTGT
ATGTGTCTTCCAAAATGCTACGTGTGAGCTGATGGTAAAAGACGTACAAG
ATAGGTGCAAAGTATTCAAGAAAAATATAGAGGTTGCAGAGATCGTTGAG
TTTCTTAAAAATAACACGAATAACATAACAACATTAGGAAATGTTTGCCC
ATTTTGGGACCCATATTGTGACAAATTTTCACCTAATTGCCAAAGTCTTA
AAGGAAATACTTGTACAAAAATTAAAAAACATTGTAAACCATTTTATGAA
AGAAAGGCTTTAGAAGACGCACTTAAGGCAGAGCTTCGAGGAAAGTTGAG
TGATAAAAAGAAATGTACTACAGCATTGGAGGGATATTGTACACAATTAG
GAAAATTAAATAATGAATCTATCAGAAGTTTATGTAAAGATAACACCAAG
AATAACCCTAAGAAGAATGATGAAGATGTTAGGAAGGAGCTCTGTGATAA
ATTAGTAGAAGAGGTAGAACAGCAATGTAAAGTATTACCAAAAGAACTAG
AACAACCAGAAAAAGACTTAGAAGAAGATCATAAGACATATGAAGGACTT
AAGGAAAAGGCAAAGAAAGCAATGAACAAGTCCAATCTTGTTTTATCATT
CGTTAAAAAAGACGGGAATAATACATCGAAAAATAATAGCAAAAAGGATA
AGAATGCCGTTTCAAACGGATTTCAAGATACCACAGAACATGTGAAAATA
CTACGGAGAGGAGTTAAGGATGTACTTGTGACAGAATTGGAAGCCAAAGC
ATTTGATTTGGCAGCAGAAGTATTTGGAAGATATGTAGATTTGAAGGAAA
GATGTGAGAAATTAAAATCGGATTGCGGGATTAAAGACGATTGTAAAGAT
CTAGAAAATGTATGCAAAAAGATCGAGAAAACATGTAGCGATCTGAAGCC
TCTGGAGGTGAAGCCACACGAAATAGTCACAGAAAGCACAACGACGACCA
CGACGACAACAACAACCGTTACCGATCCGAAGGCATCAGAATGCAAATCC
CTACAGACGACAGATACATGGGTTACACAGACATCGACACACACAAGCAC
ATCTACCATCACATCTACCATCACATCAAAAATAACATTGACATCAACGA
GGCGATGCAAACCAACCAAGTGTACGACAGGGGATGATGCAGGAGACGTG
AAACCGAGTGAGGGATTGAAGATGAGTGGGTGGAGCGTGATGAGGGGGGT
GATATTAGCAATGATGATTTCAATAATGATTTAA
>Contig3713
TTGGCGCGGGCGGTGGCGCGGGCGGTTAAGCGGCAAGCACAAGTGACGCA
AGGCGTGCAAAATGTATATGATGATGAGGATTATCTTTTGGCGTTGATCT
TGAAAGATAAATTAGAAGAAACAGAGTGCAAAAAAAAACTGAAAGAATAC
TGCAAAGGTTTAAGAACTATAAATCCTGGATTAGATAAAGTAGATGAAAA
ACTACAGAAAGTATGTAAAGAAGATAAAACAGCAGAAAAAAAGTGCACAG
GATTAAAAGAAAAGATTAAAGCAAAATGCACCGTATTCATGAATGAACTT
AAAACAGAAAGTGGAAAAAGTATTTCAAAATTGAAAGACAACGATTGCAA
AAATAATGAGCAAAAATGTTTGTTTTTAGAAGGAGCATGCTCTGATGATC
TTAAAGAGAAGTGTAATGACTTAAGAAATAAATGTTATCAAAAGAAACGT
GATGAAGTGGCAGAAAAAGCTCTTTTAAGAGCGCTTAATGGTGATCTTAA
AGATAAGGACCTGTGCAAAAAAAAGATTGAAAATGTTTGTCTTTTGTTAG
GCCAAGAAAGTAACGAATTAATGCAAAAATGTTTTGATACAGAATCTCTA
TGTACATCTTTAGTACAAACAATAAAGGATAAATGTGCTTCTTTAAAAAC
GGAGATAGGAAAAGTACTAACTACTGATGGGAAGTTACAAAAAAAAGAGC
ATTCTTTACTTGAAAAATTACTTGAAAAATGTCATTTCCACTATGAGAGC
TGTAAAACAGAAAATCCAGATTGTAATAACTTGAAAAAGAAATGTAAAGA
TGCAGGAATAACTTATATACCACCAGGCTTAAAATTTGATCCTACAAAAC
CAGAAGCTACACTGGCGGAAAAAATAGGTTTGGAAGAACTTTACAAAGAA
GCGGCAAGACAAGGAGTTGTAATTCAAAGAGCACTGGAAAGAGATATTGT
TGATCTATTAGTGTTTCTGTCAGGAAGTAACCCTTTTGATGACACACAAT
GCCAGAGTGTACTCAATACTAAATGTAGTTCTATTGAATATCTAACACAG
GGTCTAAAAGATTTATGTGGAAATAAGAGCAATTATACAAAGAAATGTAA
AGAATTTAAAGAAGAATTTCAAGAAACAAAGGACTCTCTGGAAGTAAAGT
TTAGAAGCAATTTATTTGAAAAAGAAATTAAATTATGGGGTGAATTACCG
AAATTTCTTACAGAAAATGATTGTGTAGGGTTACAATCAGACTGTTTTTA
TTTTGAAGGCCAAACAGATTTTGAAAAAATATGTAAGAATGTTAAAGCAG
CGTGTTATAAAAAAGGCCTTGATGCATTAGCAAACCAAGCATTACAAGAC
AAAATGAGAGGGAAATTCCATAATAGAAACGATACATGGTTTGAAACACT
TCAAAAAGATTTGGTAAAGACATGTGTAGATCTCAAAGGGGAGAGCGATG
AATTATTCGTTTTATGTGTAAAACCAACAGAAGGAGCTCTTACAGTATTA
ACGGATTTACATACGAGGACAAACTTGTTGCAAGGAGATTTAAATGAAAG
ACGAGATTTTCCTACGAGACAAGATTGCGAGGAATTACTGAAGAAATGTC
AAGATTTAGAACAAGATTCAGAAGAAATCAAATGGCCCTGTCGTACGTTG
AAACACCATTGTAATAGGCTGGAGATTGCAGAACAATTGGAAGAGAGGTT
GTTGGAAGAAAAAGTGAAGGATTTGGACAAGTTCGATTTATGTTTAGAAA
ATTTAGGAAAACGATGCCATGAATGGAGTAAAAGAGGAAGAACTCGTTTT
GCTCTTGCATGTGTAGCACAGAATATTACTTGCAAGATTCTTACAAAAAG
CGTAGAATCTAAGTGTACTACATTGAAGGCACGTATGAAAACAAATGGTG
TTTTGGATAAAGCGAAAGAAGAAAAAACAATGGAAGAAACATGTGATTCT
TGGACACCCTATTGCAGCAAATTCATGTCAAGTTGCCAAAGTCTAATTGC
CGGTGATGGAAAATGTAAGGAGCTTAACAAGGAATGTGAAACGTTCATCA
AAAAGAAGGAATTGGAACTGAAAGTAGTTGATCAATTGAAGGGTCATTTA
AATACAAGAAAAAAATGTAAAGGGGAGCTTGACAAATACTGCACACAATG
GGCTAATGCAAGTAATGGGCTTGAAACTCTATGCACTGATACTACTAATA
GCAAGAACGATACTGAAGTTAGGAAAAAACTTTGCGAAAAACTAGTAGAA
CAAGTGAAAAGTCAATGCCCTGAATTACAGAAAAAACTTGCAGAGACTAG
TAAAGAGTTGGAGAAAAAAGCTAACGAATATGAGGATATCAAAAAAAAAG
CAAAAGATGCAATGGAAAAAGCAAATCTTGTTTTATCAAAAGCGAAAGTA
GAAAACAATAAATCGGCAAACGAAGTTGTGCCTAGTGCACCAGCTGTACC
CAGCGGAACAAAAGACACGAAGTTGTTTAGACTTATAAGAAGAGATGCAA
CAGTGAAAGTAACAGAAGACGAAGCGAAAGCATTTGATTTGGTTGCACAA
GCATTTGGACTCTACGTAGAATTGAGAGAGATATGCCATGATTTACTAAA
AGGATGTGGATTTAAAAAGGAATGTGATTGTGATGATCTATGCAAAACGA
TAGAAAGTAAATGCCATGGATTGAAGCCACTAGATGTGAAACCATACGAA
ATAACAACTAAAAACATAACAACTACAACCACAACCACAACGACGACAAC
AGAAACCGTTAAAGACGCAAAGGCAACAGAGTGCCAGTCTCTACAGACGA
CAGATACGTGGGTCACAAAGACATCGACCCATACTAGCACTTCTACGACT
ACGTCCACAGTCACATCAAGAATAACACTCACCTCGACGAGGCGGTGTAA
GCCTACGAAGTGTACGACTGGAGACGATCCAGAGGATGTCAAGCCAAGTG
AAGGTTTAAGAATGAATGGGTGGAGTATAATGAAGGGGATGATAGTAGCA
ATGATGATTTCATTCATGATTTAG
>Contig3719
TTGGCGCGGGCGGTGGCGCGGGCGGTTAAGCGGCAGGCAAAAGCGGCGCA
AGGAGCTAGTGTATATGAAGAAGAAGAGTATCTTTTGGCTTTGATTGCAA
AAGAAGATGTTAAAAATGATAAGAAATGCAAAGACAAAGTGGAAAAATAC
TGTAAAGAACTAAAAGATTCCAAACTAGAACCAAGAAAGATACATAAAAA
ACTTGAAAGTTTCTGCAAAAATGGTGAAGCGGAAAAAAAATGCACAGAAT
TGAAAACCAAGGTTGAAGAAAAATGTACTAAATTCAAAACACAACTTACT
GAAGTTATCAAAAAAGAAAATTCAGAATTAACAAATAATATTTGCAAAGA
AAATGAACGGCAATGTTTGTTTTTGGAAGGAGCATGCTCTACAGAACTTA
AAAATGATTGCAATAGTTTGAGAAATAAGTGCTATCAAAAGAAGCGTGAT
GAAGTAGCAGAAGAAGCTCTTTTAAGAGCGCTCAGTGATGATCTTAAAGA
TACAAAGACATGTAAAGGAAAAATTAAGGATGTTTGTCGTACATTGGGTC
AAGAAAGTAACGAGTTGATGCAAAGATGCTTCGATACAGACTCTTTATGC
ACATCTTTAGTAAAAACAGCAGAAGAAAAGTGTAAATTTTTGAAGAAAGA
AATAGAGAATGTATTAAAACCTAATGGAGAGTTGCAAAAAAAAGGGCATT
CTTTGCTTAAAGAATGCCACTTTTATGGACAAAACTGCAAAAGTTCAGAT
AAACCAGAATGTGAAAAACTTGTAAATAAAGCTAAAGAAAAAAAGATTAC
CTACAAAAAACCAAATTCAGACTTTGATCCTACAAAAACAAAAACTACAA
TTGCGGAAAAAATAGGTTTGGAAGAACTTTATAAGGAAGCAGCAGCACAA
GGAGTTCTGATTGGAAGAGTACTAGAAGGAGATATTGTTGATTTATTAGT
GTTTTTGTCAGGGAAGAAGTCTTTTAGTGAGACTCAATGCAAGGAAGTGT
TCACTACTAAATGTGATTCTATTAAATATTTGGCAGAAAATATAGAAAAA
TTATGTGGAAATAAAACAGAACGTGAAAATAGATGTAAAGAATTTGATGA
AGAATTTAAAAAAAAAAAGAATACATTAACTGCAAAACTTGAAAACAGTC
AATTTGAAGATGAGATTGCATTATGGGATGGATTACCAACTTTCCTTACT
GAAAATGAGTGCACAAGATTACAGTCAGATTGTTTTTATTTTGGAGGTCA
AACGTCTTTTGAAAAACGATGCAATAATGTTAGGCTAGGGTGTTATAAAA
GAGGGCGTGACGCACTTGCAAATCAAGCATTACAAGACAAACTGAGAGGG
AATTTTCATGACAGAAACGATAAATGGCCTGAGACGCTTCAAAAAGAGCT
GGTAAAAGTATGCATGGGTCTGGAAGGAAAAAGCGATGAGTTATTTGTGT
TATGTGTGCAACCGATAGAAGGATCCTATGTATTATTATCAGATTTACAT
ATAAAAACAGATTTATTACAGAAAAATTTGAACGAAAAGCGGGATTTTCC
TACGAAGCGGGATTGCAGGGAATTGCAAAAGAAATGTAATGATCTAAAAC
AAGACTTTGAGGAACTTGAGTGGCCTTGTCTTACGCTGAAACACCATTGC
AATCGATTGAATATTACAGAACAATTAGAAGAAAGGTTCTTGGAAGAAAA
GGTGAAGGATTTGGACAAATTGGATTCATGTTTAAAAAACCTGAAAGAAC
AATGTCATAAATGGAGTAGAAGAGGAAGAACGCAGTTTGCATTCACATGT
GTAGCGCAGAATATTACTTGCAAGATTCTTACAGAAAGTGTAGGGTCTAA
GTGTACTACATTGGAAGCGCGCATCGAAGCAAGTGATGTTATAAATCAAG
CAAATAAAGATGACAAGAAGGAAACGATTTGTAGCTCCTGGGCACCCTAT
TGCAGCAAGTTTATCTCAAGTTGTCATAATTTAACGACTGCTGGTGGTGG
AAAATGTGAAAAGCTTAATGAGGAGTGTAAATCATTTATTGAAAGGAAAG
ATTTGGAGGAAAAAGTAGTCTATGAATTAAAGGGTAGTTTAAAAACGAAG
CAAGAGTGTCAGAATACACTTGACAAATATTGCACACAATGGACAAATGC
AAAAAATAAGCTTAAAACTTTATGTACTGATACTACTAATGGCAAGAACA
ACACTGAAGTTAGAAAAAAACTTTGCAAAAAATTAGTGGAACGAGTGAAA
AGTCAATGCCCTGAATTGCAGAAAAAACTTGCAGAGGCCAATAAAGAGCT
GGAGAAGAAAGCTAGCGAATATGAGAATATCAAAAAAGAAGCAGAAGATG
CAATGAAAAAAGCAAGTCTTGTTTTATCAAAAGCAAAAGCAGAAAACAAT
AAATCAGAAAACGAAGTTGTGCCTAGTGTACCAGCCGCACCTAGTGGAAA
AGACACGAAGCCGTTTAGACTTATAAGAAGAGATGCAACAGTGAAAGTAA
CAGAAGACGAAGCAAAAGCATTTGATTTGGTAGCACAAGCATTTGGACTC
TATGTAGAATTGAGAGAGATATGCCATGATTTACTAAAGGGATGTGGATT
TAAAAAGGAATGTGATTGTGAAAATCAATGTGAGAAAATAGAAAACACAT
GTAAAAAATTGAAACCACTGGAAGTAAAACCATACGAAGCAACAACTAAA
AATGTAACAACCACAACTACAACCACCACCACCACCACCACAACCGTTAC
AGATCCAAAAGCAACAGAATGTAAATCTCTACAGACGACAGACACGTGGG
TCACAAAGACGTCAACCCATACTAGCACCTCCACAACTACATCTACAGTC
ACATCGAGAATAACACTGACGTCGACGAGGCGGTGTAAGCCTACGAAGTG
CACCACCGGAGACGATCCAGAGGATGTCAAGCCAAGTGAAGGTTTAAGAA
TGAATGGGTGGAGTATAATGAAGGGGATGATAGTAGCAATGATAATTTCA
GTTATGATTTAA
>Contig3723
TTGGCGCGGGCGGTGGCGCGGGCGGTTAAGCGGCAGGCACAAAAAAATGA
TGAGATTGGAGAGGAACATCTTTTAGCTTTAATTCTAAAGGAAGGTGAAT
TAGATCAACAAGAATGCAAAAAAAGACTGAAAGAGTACTGCAAAAACTTA
AGAAGTATAAATCCTAAATTAGATAAAGTGGATCAAAAATTACAAAAAGT
GTGTAAAGAAGATAGAACAGCTGAAGAAAAGTGCACAGGATTAAAAGACA
AAGTCAGTCAAAAATGCATTGAATTTCAAAGAAAACTTCAAACAGCTGCT
GGAAAAAAAATTTCAGAATTAACAGATGACATTTGCAAAGAAAATGAACG
AAAATGCCTATTTTTGGAGGGAGCATGTCCAACAAAACTTAAAGATAACT
GCAATAAATTAAGGAATAACTGTTATCAAAAGAAGCGTGATAAAGTGGCA
GAAGATGCTCTTTTAAGAGCAGTTCGCGGAAGTTTAACTAAGGAAGCTAC
ATGTCAAGAAAGGCTTAAAGAGGTTTGCATAGAGTTGAGTCAAGAAAGTG
ATGAGTTAACGAAGCTTTGTCTTTACCAAGAAACAACATGCAGCAAATTT
GTATCAGAAAAAAAAGGAAAATGTACTACTCTTGAAAATGATATTAAAAC
AGTACTTGGAAAGGAAAATAAATTACGAGGAAAATGTTTAGCACTGCTTG
AACAATGTTATTTTTATAGAGGAAATTGTGAAGGAGACAAATTAAAGTGC
AGCGAACCTGCTAATCAGGACTGCAAAGAATATATACCAGATTGCGATAA
ACTAGAAGAAGAATGTGAAAAACAAAATATCATTTACACACATCCGGGAC
CTGATTTTGATCCAACTAAGCCAGAGCCTACAGTAGCAAAGGACATAGGG
CTGGAAGAGCTTTATAAAGAGGCTGAGAAGGATGGAATTTTTATTGGAAA
GAATCATCTAAGAGATGCAACAGCTTTGTTGGCGTTGTTGATTGAAAATA
GTAATGATGCTGAAAAAAAATGCAATGAGGTCCTCAAAGATAAGTGCAAA
AACTCTCATGAACATGAGGCCTTGGAAAAACTATGTAATAAAACTAATCC
AAGTGATTATAAAAAAAAAAAATGCGAAGAATTAGAGAAAGATATCAGAA
AAACATGTGATATTCTCACGTCAAAGCTTATAAATAATCGTCTTTTTGAT
GCAGTAAATTCTAAAGTTGAATGGGGCAAGTTGCCAACATTTCTTAGTGA
TGAAGAGTGTGCAAAACTAGAATCTTATTGCTTTTATTTTAAAGAAAGAT
GTCCAGATGTCAAAGAAGCTTGTATGAATGTGAGGGCAGCGTGTTATAAG
AGAGGGCTTGATGCACGGGCAAATAAAGTGCTGCAAGAAAATATGCGAGG
AATGTTACATGGTTCAAACAAAAGCTGGCTTGAAAAATTTCAACAAGAAT
TAGTAAAAGTATGCAAGGAACTAAAAGAAAATAAAGAAAATTTCCCAAAC
GACGAACTATTTGTTCTGTGTGTACAGCCAGCAAAAGCGGCCCGGTTGCT
TACACATGACCATCAAATGAAAGTTATCTTTTTACGACAACAATTGGATC
AAAAAAGAGATTTTCCGACAGACAAAGACTGCAAGGAATTGGGGAGAAAG
TGCCAAGATTTAGGAAAGGATTCAAAAGAAATTACGTGGCCATGTCATAC
ACTGGAGCAGCAATGCAATCGCTTAGGGACTACAGAAATTTTGAAGCAGG
TTTTACTGAATGAACACAAGGATACTTTGAAAACTCATGAAAACTGTGTA
ACATATTTAAAGGAAAAGTGTAATAAATGGTCTAGAAGAGGCGATGACCG
TTTCTCTTTTGTATGTGTCTTCCAAAACGCTACGTGTGAGCTGATGGTAA
AAGACGTGCAAGATAGGTGTAAAGTATTCAAAGAAAATATAAAAGCTTCA
GAGATTGTTGATTTTCTTAAAAATAACACGAATAACATAACAACACTGGA
AAGAAACTGTCCCTCCTGGCATACGTACTGCAATAGATTTTCACCTAATT
GTCCAGATCTTACGAAAGAGGATAGTTGTACAAAAGTCAAGAAACATTGT
GAGCCGTTCTATAAAAGAAAGGCCTTGGAAGATGCTCTCAAAGTAGAGCT
TCGAGGAAAGCTGAGTGATGAAAACAAATGTACTACAGAATTAAAGGGAT
ATTGTACAATAGCGAAAAACGTAAATAATGCATCAATCAGTGGTTTATGC
AAAGATAGCACTCAAGGTAACAATAAAAAGCCTGAGGACAAAGTGGTAGA
AGAGCTTTGTAAGAAATTGATGGAAGAAGTAAAAGAGCAATGTGAGACAT
TACCAGCAGAATTAAAACAACCGGTAGAAGATTTAGAAAAAGATTCTAAG
ACATATGAGAAACTTAAGAAAGAGGCAAAGGACGCAATGAATAGATCCAG
CCTTGTTTTATCACTCGTTAAGAAAGACGGGAATAATACATCGAAAAGTA
ATAGCAAGAACAAGGATAAGAATGCCGTTTTAAACGGACTTCAAGATACC
ACAAAACATGTGAAAATACTGCGGAGAGGAGTTAAGGATGTACTTGTAAC
AGAATTGGAAGCCAAGGCATTTGATTTGGTAGCAGAAGTATTTGGAAGAT
ATGTAGATTTAAAGGAAAGATGTGAGAAATTGACTTCAGATTGCGGGATT
AAGGAAGATTGCAAAGAGTTAAAAGATGTCTGTGAAAAGATACAAGGAGT
ATGTTCGAAACTAAAACCACTGAAAGTGAAGCCGCACGAAATAGTCACAG
AAAGCACAACAACGACCACGACGACCACAACAACCGTTACCGATCCGAAG
GCAACAGAATGCAAATCCTTACAGACAACAGACACATGGGTTACACAGAC
ATCGACACACACAAGCACATCTACCATCACATCTACGATTACATCAAAAA
TAACACTCACATCAACGAGGCGTTGCAAACCAACCAAGTGTACGACAGGG
GATGATGCAGAGGACGTGAAGCCGAGTGAGGGATTGAAGATGAGTGGGTG
GAATGTTATGAGGGGGGTGATAGTAGCAATGGTTATTTCGTTCATGATTT
AG
>Contig3731
TTGGCGCGGGCGGTGGCGCGGGCGGTTAAGCGGCAGGCAAAAGCGGCGCA
AGGAGCTAGTGTATATGAAGAAGAAGAGTATCTTTTGGCTTTGATTGCAA
AAGAAGATGTTAAAAATGATAAGAAATGCAAAGACAAAGTGGAAAAATAC
TGTAAAGAACTAAAAGATTCCAAACTAGAACCAAGAAAGATACATAAAAA
ACTTGAAAGTTTCTGCAAAAATGGTGAAGCGGAAAAAAAATGCACAGAAT
TGAAAACCAAGGTTGAAGAAAAATGTACTAAATTCAAAACACAACTTACT
GAAGTTATCAAAAAAGAAAATTCAGAATTAACAAATAATATTTGCAAAGA
AAATGAACGGCAATGTTTGTTTTTGGAAGGAGCATGCTCTACAGAACTTA
AAAATGATTGCAATAGTTTGAGAAATAAGTGCTATCAAAAGAAGCGTGAT
GAAGTAGCAGAAGAAGCTCTTTTAAGAGCGCTCAGTGATGATCTTAAAGA
TACAAAGACATGTAAAGGAAAAATTAAGGATGTTTGTCGTACATTGGGTC
AAGAAAGTAACGAGTTGATGCAAAGATGCTTCGATACAGACTCTTTATGC
ACATCTTTAGTAAAAACAGCAGAAGAAAAGTGTAAATTTTTGAAGAAAGA
AATAGAGAATGTATTAAAACCTAATGGAGAGTTGCAAAAAAAAGGGCATT
CTTTGCTTAAAGAATGCCACTTTTATGGACAAAACTGCAAAAGTTCAGAT
AAACCAGAATGTGAAAAACTTGTAAATAAAGCTAAAGAAAAAAAGATTAC
CTACAAAAAACCAAATTCAGACTTTGATCCTACAAAAACAAAAACTACAA
TTGCGGAAAAAATAGGTTTGGAAGAACTTTATAAGGAAGCAGCAGCACAA
GGAGTTCTGATTGGAAGAGTACTAGAAGGAGATATTGTTGATTTATTAGT
GTTTTTGTCAGGGAAGAAGTCTTTTAGTGAGACTCAATGCAAGGAAGTGT
TCACTACTAAATGTGATTCTATTAAATATTTGGCAGAAAATATAGAAAAA
TTATGTGGAAATAAAACAGAACGTGAAAATAGATGTAAAGAATTTGATGA
AGAATTTAAAAAAAAAAAGAATACATTAACTGCAAAACTTGAAAACAGTC
AATTTGAAGATGAGATTGCATTATGGGATGGATTACCAACTTTCCTTACT
GAAAATGAGTGCACAAGATTACAGTCAGATTGTTTTTATTTTGGAGGTCA
AACGTCTTTTGAAAAACGATGCAATAATGTTAGGCTAGGGTGTTATAAAA
GAGGGCGTGACGCACTTGCAAATCAAGCATTACAAGACAAACTGAGAGGG
AATTTTCATGACAGAAACGATAAATGGCCTGAGACGCTTCAAAAAGAGCT
GGTAAAAGTATGCATGGGTCTGGAAGGAAAAAGCGATGAGTTATTTGTGT
TATGTGTGCAACCGATAGAAGGATCCTATGTATTATTATCAGATTTACAT
ATAAAAACAGATTTATTACAGAAAAATTTGAACGAAAAGCGGGATTTTCC
TACGAAGCGGGATTGCAGGGAATTGCAAAAGAAATGTAATGATCTAAAAC
AAGACTTTGAGGAACTTGAGTGGCCTTGTCTTACGCTGAAACACCATTGC
AATCGATTGAATATTACAGAACAATTAGAAGAAAGGTTCTTGGAAGAAAA
GGTGAAGGATTTGGACAAATTGGATTCATGTTTAAAAAACCTGAAAGAAC
AATGTCATAAATGGAGTAGAAGAGGAAGAACGCAGTTTGCATTCACATGT
GTAGCGCAGAATATTACTTGCAAGATTCTTACAGAAAGTGTAGGGTCTAA
GTGTACTACATTGGAAGCGCGCATCGAAGCAAGTGATGTTATAAATCAAG
CAAATAAAGATGACAAGAAGGAAACGATTTGTAGCTCCTGGGCACCCTAT
TGCAGCAAGTTTATCTCAAGTTGTCATAATTTAACGACTGCTGGTGGTGG
AAAATGTGAAAAGCTTAATGAGGAGTGTAAATCATTTATTGAAAGGAAAG
ATTTGGAGGAAAAAGTAGTCTATGAATTAAAGGGTAGTTTAAAAACGAAG
CAAGAGTGTCAGAATACACTTGACAAATATTGCACACAATGGACAAATGC
AAAAAATAAGCTTAAAACTTTATGTACTGATACTACTAATGGCAAGAACA
ACACTGAAGTTAGAAAAAAACTTTGCAAAAAATTAGTGGAACGAGTGAAA
AGTCAATGCCCTGAATTGCAGAAAAAACTTGCAGAGGCCAATAAAGAGCT
GGAGAAGAAAGCCAGCAAATATGAGAATATCAAAAAAGAAGCAGAAGATG
CAATGAAAAAAGCAAGTCTTGTTTTATCAAAAGCAAAAGCAGAAAACAAT
AAATCAGAAAACGAAGTTGTGCCTAGTGTACCAGCCGCACCTAGTGGAAA
AGACACGAAGCCGTTTAAACTTATAAGAAGAGATGCAACAGCGAAGGTAA
CAGAAGACGAAGCGAAAGCATTTGATTTGGTTGCACAAGCATTTGGACTC
TATGTAGAGTTAAGGGAGGAGTGTCAAGATTTACTAAAGGGATGTGGATT
TAAAAAGGAATGTAGTTGTGAAAATCAATGTGAGAAAATAGAAAACACAT
GTAAAAAATTGAAACCATTGGAAGTGAAACCCTATAAAATAGAGACAGTA
ACTAAAAACATAACAACGACAACGACGACAACGACAACAAAGACAGAGGG
AGAAGGAAAGACGGCAGAGTGCCAGTCTCTGCAGACAACAGACACGTGGG
TCACAAAGACGTCTACGCATACCAGCACGTCCACGACCACATCCACGGTC
ACCTCAAGAATAACACTCACATCAACAAGGCGGTGTAAGCCTACGAAGTG
TACGACAGGAGAGGAGGATGAAGCAGGGGAAGTGAAGCCGAGTGAGGGGC
TGAGGATGAGTGGGTGGAGTGTGATGAGGGGGGTGCTAGTGGCAATGATG
ATTTCATTCATGATTTAA
>Contig3745
TTGGCGCGGGCGGTGGCGCGGGCGGTTAAGCGGCGGGCTGTACAAGGAGC
AAAAGGAACTAAAGGAGCTAGTGTATATGATGATGAAGAGTATCTTTTGG
TTTTAATTACAGGAAAAGATGGATTGGATGATACAAAGTGCAAAAAAAAA
TTAAAAGAATATTGTAAAAACTTAAAGAAAGTTGATAAAAACTTTAGTGT
TTATCCAAAATTAAAAGGAATTTGCAAAGACGACGGTGCAACAAAATGTA
CAGGACTGAAAGCCAAGGTTGATATAAAGCAAACTGCTTTCAAAGCAAAA
CTTAATGAAGCATCATTAAAACAAATTTCGCAATTAAAAGATACAGACTG
TTTAAATCAGAAAGAATGTTTATTTTTGGAGGAAGCGTACTCTAATGATC
TTAAAGAAAACTGTAACACATTGAGGAATAAATGTTATCAAAAAAAACGT
GAAGAAGTGGCAGAAAAAGCTCTTTTAAGAGCCCTTAATGAGAATCCTGA
AAATGATAATAAGTGTAAAGAAAAACTTAAAAAAGTTTGTCTTGTGTTAG
GTCAAGAAAGTGATGAATTAATGCAAAAGTGTTTAAATCTAGATTCTACA
TGCCCATCCTTAATACAAGCAGCAAAAGACAAGTGTAAATCTTTAAAGAC
AGAGGTAGAAAATGTGCTAAGTAATGATAAGGAGTTACAAAAACATGGAG
GATCTTTACTTGAAGAATGTTATTTCCACTATGAAAACTGTAAAACAGAA
AACCCGGATTGTAATGGCTTAAAAAAGAAGTGTAAAGATGCAGGGATAAC
TTATACACCACCAGGCTTGGATTTTAATCCTACAAAATCAGAGACTACAT
TGGCAGAGAAAATAGGCTTGGAAGAACTTTACAAAGAAGCGGCAAGACAA
GGAGTTTTGATTGGAAGACCGCCAGAAAGAGATATTCTTGATTTATTAGT
GTTTCTGTCAGAGAGTAGCCCTTTTGATGAAAATAAATGCAAGAATATAC
TCACTAATAAATGTAATTCTATTCAATATTTAGCAGAAAGTTTAAGAAAA
TTATGTGAAAATGCAAGCCATTATGAAGATAAATGTAAAAAGTTTAAAGA
GGATTTTGAAAAAACAAAAGGTGTTCTAGAAAAAAAGTTTAAAAGCAACA
CATTTGAAAACAATGAAATTACATTATGGAGTGAGTTGCCGAATTTCCTT
AGTGAAAATGACTGCATAAAATTACAGTCAGACTGTTTTTATTTTGAAGG
TCAAACAGATTTTCAAAAAATATGTAAGAATGTTAAGGCAGCGTGCTATA
AAAGAGGCCTTGATGCATTAGCAAATCAAGCACTACAAGACAAATTGAGA
GGAAATTTTAATGATACAAATAATAAATGGTTTGAAATACTTCAAAAAAA
GATGGTAGAAGTATGTGTAGATTTGAAAGGAGAGAGTGATGAGTTATTTG
TGTTGTGTGTGCAACCAACGGAAGGAGCCATTGCAGTATCAACGGATTTG
CGTATGAAGACAGACTTGTTACAAGGAGATCTGAACGAGAAGCGGGATTT
TCCTACGAAGCAAGATTGCGAGGAATTACTGAAGAAGTGTCAAGATTTAG
AACAAGATTCAGAAGAAATCAAATGGCCTTGTCGTACGTTGAAACACCAT
TGTAATAGGCTGGAGATTGCAGGACAATTGGAAGAGAGGTTGTTGGAAGA
AAAAGTGAAGGATTTGGACAAGTTCGATTCATGTTTAAAAAATCTGAGAG
AACAATGCCATGAATGGACTAGAAGAGGAAGAGCGCAGTTTGCTCTCGCA
TGCGTAGCACAGAATATTACATGCAAGATTCTTACAGAAAGTATAGATTC
TAAGTGTACTACATTGAAGGCACGTATGAAAACAAGTGATGTTATAAAAA
CTGCAAAAGAAGAAAAAACAATGGAAGAAACATGTGATTCTTGGGAGCCT
TATTGCAGAAAATTCATGTCAAGCTGCAAGGATTTAGAAAACACTGGAAA
GGATGATGGATGTGAAAAACTTAAAGAAAACTGCAAGCCGTATCGTGCAC
AAAGGGATCGCGAAGATGCAGCTATGCTTAAATTTAAGGGGAATCTTGAT
AAGAAAAACAGTTGTATAACGGTTCTTGATCAATATTGTACACAATGGGC
GAATGCAACCAACGGACTTGAAACTTTGTGCAAAAAAAAAGGTGAAGAGG
ACAAAAACGTTAGAAATAAACTCTGCAAAAAGCTGATTGAACGAATGAAA
GAAAAATGCAAAGGACTATCAGAAAAACTTGAAAAGGTTAAAAACGAAAT
AGAAGGGAAAAATAAAGAATATGAAAAGATTAAAGGAAAAGCAGAAGAAG
CAATGGAAAAAGCAAATCTTGTTTTATCAAAAGTGAAAGAATCCGATAAT
AAATCTGTGAATAAATCCGTACCTAGTGAACCTAAAGGAGAAGAAAACAA
GGTAGGGTTTAAACTTGTAAGAAGAGATACAAAGTTGCAAGTAACAGAAA
AAGAGTTACATGCATTTGATTTGGTATCACAAGCGTTCAGTTTATATGTA
GAGTTGAAGGAGATATGCCATCACTCACTGAAAGATTGTGATTTCAAAAA
AGAGTGTAAATGTGAGGATCCATGTGAAAAGATACAAGGAATATGTTCGA
AATTAGAGCCACTGAAAGTCAAACCATATGAGGCAACAACTAAAAACATA
ACAACCACAACTACGACCACAACGACGACGACAACAACCGTTAAAGACGC
AAAGGCAACAGAGTGCCAATCTCTGCAGACGACAGACACATGGGTCACAA
AGACGTCTACGCATACCAGCACGTCTACAACTACGTCTACGGTCACATCG
AGAATAACGTTGACCTCAACGAGGCGGTGTAAGCCTACGAAGTGCACCAC
CGGAGAC
>Contig3748
TTGGCGCGGGCGGTGGCGCGGGCGGTTAAGCGGCAGGCACAAAGTGCATC
AGGAACAGATGAGGAGGAAGTGCATCTTTTGGCTTTGATTACAAAAGAAG
ATTCTAAAAATAAAGAAGAATGTAAAAAAAAGTTGGATAAATACTGTGAA
GAACTGAAAAATGCCAAACTAGAAGCAGAAAAGGTATATGAAAAACTCAA
AACCTTTTGTGAAAATGGAAAAGCAAAAGGAAAATGCGACGAATTAAAGG
ACAAAGTTCAGGAAAAATGCACTACATTTAAAACAAAACTTCAAACAGCA
GCTGGAAAAGGAATCTCAGATTTAACGGATGACGATTGTAAGAATGAAAA
GCAATGCCTATTTTTAGAGGGAGCATGTTCTAGTGATCTTGCAAAAGATT
GCAACAAACTAAGGAATCTATGTTATCAGAAGAAACGTGACAAAGTGGCA
GAAGATGCTCTTTTAAGAGCAGTTCGGGGAAGTTTAACTAATAAAACTAC
ATGTGAAGAAAGGCTCAAAGAGGTTTGCATAGAGTTGAGTCAAGAAAGTG
ATGAGTTAACGAAGCTTTGTCTTGATCAACAAGTGATATGTGACAAATTT
GTATCAAAAAAGCAAGAAAAATGTGATGTTCTTAAACGGGATGTTGAAAA
AGCACTTGAAAAGGAGAGTGAATTACGAGGAAAATGTTTATCATTGCTTG
AACGATGCTATTTTTACAGAAGAGATTGTAATGAACACTTACCAAAGTGT
GGAGACTTGGAAAAAGAATGTGAAAAAAAACACGTTATTTACATACCTCC
AGTATCTGGTTTTGACCCAACTGAACCCAAGCCTACAATAGCAGAGCAAA
TAGGGCTAAAAGAGCTTCATAGGAAAGCAGAAGAAGATGGAGTTTTTATT
GGAAAACAACATGTAAGAGATGCAACTGCTCTATTGGCGTTGTTGATTGA
AGATGATAAAGAAATCAAGAAAAAATGCACTGAAGTTCTTGGCAAAAAGT
GCAAAAATCCTAAAGAGCATGAAGCTTTAAGTGATCTTTGTGATGATAAA
GGCAGTACTAATGCAATTGGAACAGAAAAATGCGAGAAATTGGAAGAAGA
TATCAAAAAAACATGTGATATTTTCACGTTAAAGCTTATAAATAATCGTC
TTTTTGATCCAACAAAAGGAAGTAATGAAATTATTGGATGGGAAGGGTTG
CCAACATTCTTTAGTAAGGAAGATTGTGCAAAATTAGAAACATATTGTTT
TTATTTTCAAAAAAGATGTCAAGATGGCAAAGAAGCCTGTATGAATGTAA
AGGCAACGTGTTATAAAAAAGGACTTGATGCATTAGCATATGAGGCATTA
CAAGAAAGAATGCAAGGAATGTTGCATGGTTCAAATGAAACATGGCTTAA
AACGGTTCAACAAGAATTGACAAAGGTGTGCGGGAAATTAAAGGAAAAAA
ATAAAGATATTTTTCCAAATGACGAATTATTCGTTTTATGCATTCAACCA
ACAATGGCAGTTCGAAAACTTACATATGATCTTCGGATGAGAGCAGTCTT
TTTACGACAGTATTTAAATGAAAAGCGAGATTTTCCAGCAAAAAAAGATT
GTAAAGAGCTGAAGAAAAAGTGTCAAGATTTAGAAAAAGATTCAAAAGAA
ATTAGATGGCCATGCAATACACTGAAACAGCAATGTCATCGACTAGAAAA
TCTAAGAAAAGCAAAAGAATTTTTATTAAATGAACATAAAGATACATTGA
AAACTCGAGAAGATTGTGCGAAATATTTAAGAGAAAAATGTCATGAGTGG
TCTAGAAAGAACAACGATCGTTTCTTTCTCGTATGCATTTTTCAAGAGAG
CACGTGTAAATTAATGGTAGATGATGTACAAAATCAATGCAAAGTATTCA
AAAAAAATATAGAAACTTTAAAAATCGAAGATACTTTTAAAGAGGATAAT
CCAAGTATAGCGTCATTGACAGCATTTTGTCCTTTTTGGCATTCATATTG
TGATAGATTTGGGCCCAACTGTCCTTATCTCAAGGAAGGAGATACTTTTT
GCACAAAACTCGAAAAATATTGCAAGCCATTTTATGAAAGAAAAACTTTG
GAAGATGCTCTTGAGGTGGAGCTACAGGGAAATCTGGATGATGAAAACAA
ATGTAATTTAGCACTGGGAAGATATTGTACAATATTGGAAAAGTTAAATA
ATAAAGGAATCAAAGATTTGTGTAAAAATGACACAGACAATAATCTTCAA
AAGAAAAATGAGGCTGTTAGAAAAGAGGTTTGTATTAGGTTAGTAAAAGA
AATTAAGGAACGATGCAAAGTATTACCAGAAGAACTCAGACAAGCAAAAA
AAAATTTAAAAGACGATTTAGACGTATTTAATAAACTTAAGAAACAGGCA
GAAGATACAATAGAGAAATCTAATCTTGTTTTGTCTCTTAAAAAGACAGA
AGATGGTTTAGTAAAGAACAATACAAAAAACCAAAAAGATGTGGAAAACG
CAGCACCAAACAAACGTCAAAATAGCACAGTACATTTAAGGATAATACGA
AGAGGAACTAAAGATGTACTTGTAACGGAGCTAGAAGCGACAGCGTTTGA
CTTGGCAGCGCAAGTACTAGGGAAATATGTTGAGTTGAAGGAAAGATGCA
AAAAATTGGAATTAGATTGCAGGATTAAAGAGGACTGTCCAGCATGTAAA
GATATATGTAAAAACATTGAAAATATATGCAACAAATTAAAGCCACTAAA
AGTCAAACCATATGAGGCAACAACTAAAAACATAACAACCACAACTACGA
CCACCACCACCACCACCACAACCGTTACAGATCCAAAAGCAACAGACTGC
CAGTCTCTGCAAACGACAGACACATGGGTCACAAAGACGTCGACCCATAC
CAGCACTTCTACGACTACATCCACAGTCACATCGAGAATAACACTCACCT
CGACGAGGCGGTGTAAGCCTACGAAGTGCACGACAGGAGAGGGGGATGAA
GCAGGAGAGGTGAAGCCGAGTGAAGGGCTGAGGATGAGTGGGTGGAGTGT
GATGAGGGGGGTGCTAGTGGCGATGATGATTTCATTCATGATTTAA
>Contig3750
TTGGCGCGGGCGGTGGCGCGGGCGGTTAAGCGGCAGGCACAACAAGTAGT
GAAAAGTGTATATGATGATGAGGACTATCTTTTGGCTTTGATTTTAAAAG
AAAAAACAGACAATACAAAAAACAAAGCATGTGAAACAGAACTTAAAAAG
TATTGCAAAAACTTAAAGGATGTTTATACGGACTTGGAAAAAATAAGTCC
AAAACTAAAAGACATTTGCAATCATGGAAACCCAGAAAAAAAATGCGTAG
GGTTAAAAGATAAAATTAAAAATATCTGCGAAACATTTAAATCAACATTT
CAAAAGGTAAATCAAAACCCATTAGATACGAATTGTAAAGAGAGTGAGCA
AAAATGCTTGTTTTTGGAGGATGCATGCTCTGGTGATCTCAAAGATGGTT
GCAACACTATAAGAAATAAGTGTTATCAAAAGAAACGTGAGAAAGTGGCA
GAAAAAGCTCTTTTAAGAGCACTTAATGGCCATCTTAAAGATAAAGATAC
ATGTAAAGAGAAGCTCAAGGAACTTTGTCCAAAGTTAGGTCAAGAAAGTA
ATGAATTAGCGCAAAAATGTTTTGATACGGACTCTACATGTGAACCTCTA
GTAAAAACAGCAGAAGAAAAGTGTAAATCTTTAAAAACAGAGGTAGGAAA
AGTAATAAATAGTAATGAAGAGTTACAGAAAAGAGGGCGTTCTTTACTTA
AAGAATGCCATTTTTATGGACAAAATTGTGATAATAATGAATCAAAGTGT
AGTAGTTTACAAAAAAAATGTAAAGAAAAAGAAATCTTTTATGTACCACC
AGGTTCAGATTTTAATCCTACAAAACCAGAACCTACGCTGGCAGAAAAAA
TAGGTTTGGAAGAGCTTCACAAAGAAGCGGCGACACAGGGAATTCTACTT
GGAAAACCACCAGAAAGGGATGTTCTTGATTTACTAGTATTTCTGTCAGG
AAGTGACCCTTTTGATGACACTCAATGTGAGAAAGTACTCACTAATAAAT
GTAGCTCTATTCAACATCTAGCAAAAGAATTAGAGAATTTATGCAAAGAT
AAAGGCAAATATGGGGATAAATGTAAAAAGTTTAAAGGGGATTTTGAAAA
AACAAAAGGCACTCTAACAACAATGTTTCAAAGAAATTCATTTGAAAACA
ATGAAATTATATTATGGAATGAGTTACCGAATTTCCTTAGTGAAAATGAC
TGCATAAAATTACAGTCAGACTGTTTTTATTTTGAAAGTCAAACAGGTTT
TGAAAAAATATGTAAGAATGTTAAGGCAACGTGTTATAAAAAAGGGCGTG
ACGCATTAGCAAACCAGGTATTACAAGACAAAATGAGAGGGAAACACCGT
GATACAAATAATACATTGTATGAAACAATTCAAAAAGAGCTGGTAAAGGC
ATGTGTGGGTCTGAAAGGAGAGAGCGATGAGTTATTTGTGTTATGTGTGC
AACCAATAGAAGGAGCCGTTGCAGTATTAACAGATTTACATATGAAGACA
GACGTGTTACAAGGAGACTTGAACGAGAAACGGGATTTTCCTACGAAGCA
AGATTGCGAAGAATTGCTAAAGAAGTGCAATGATCTAAGACAAGACTCTG
AGGAACTTGAGTGGCCCTGTCGTACGTTGGAGCATCATTGCAATCGATTG
AATATTGCAGAACAATTGGAAGAGAGGTTGTTGGAAGGAAAGGTGAAGGA
TTTGGACAATTTCAATTCGTGTTTAGAGAATCTGGGAAAACAATGTCGTG
AATGGAGCAGAAAAGGAAGAACACAGTTTGCTCTCTCATGTGTAGCACAG
AATATTACATGCAAAATTCTTACAAAAAGCGTAGAATCTAAGTGTACTAC
ATTGAAGGCACGTATGAAAGCAAGTGATGTTATGAATAAAATAAAAAAGA
ATGATGAAAAAGAATCAACCTGTAGCACCTGGGCACCCTATTGTACCAAG
TTTATGTCAAGTTGCCAGAATCTAACTGCTGGTGATGGAAAATGTAAGAA
ACTTAACAAAGAGTGTAAACTATTTATCGAAAGGAAGGATTTGGAAGAAA
AAGTAGCTTATGAATTAAAGGGCAGTTTGAAAACAGAGCAAAAGTGTCAG
AATACACTTGAAAAATACTGCACACAATGGGCAAATGCAAGCAATGGTCT
TGAAACTTTGTGCAAAGAAAATGGTAAGGAGGATAATCAAGTTAGGGAAG
AGCTTTGCAAGAAATTAGTAGAACAAGTAAAAAAGCAATGTTCTGGATTA
CAGAAAAAACTTACAGAAGCCAGTAAAGAGCTGGAAAAGAAAGCTAGTGA
ATATGAGGATATCAAAAAAAAAGCAGAAGATGCAATGAAAAAAGCAAGTC
TTGTTTTATCAAAAGCAAAAGTAGAAAACAATAAATCGGAAAACGAAGTT
GTGCCTAGTGCACCAGCTGTACCTAGTGGAAAAGACACGAAGCCGTTTAG
ACTTATAAGAAGAGATGCAACAGCGAAGGTAACAGAAGACGAAGCGAAAG
CATTTGATTTGGTTGCACAAGCATTTGGACTCTACGTAGAATTGAGAGAG
ATATGCCATGATTTACTAAAAGGATGTGGATTTAAAAAGGAATGTGATTG
TGAAAATCAATGTGAGAAAATAGAAAACACATGTAAAAAATTGAAACCAC
TGGAAGTAAAACCATACGAAGCAACAACTAAAAATGTAACAACAACAACC
ACAACCACAACGACGACAACAGAAACCGTTAAAGACGCAAAGGCAACAGA
GTGCCAGTCTCTACAGACGACAGATACGTGGGTCACAAAGACGTCGACGC
ATACCAGCACCTCTACGACTACGTCCACAGTCACATCGAGAATAACACTG
ACGTCGACAAGGCGGTGTAAGCCTACGAAGTGTACGACAGGAGAGGAAGA
TGAAGCAGGAGACGTGAAGCCGAGTGAAGGGCTGAGGATGAGTGGGTGGA
GTGTGATGAGGGGGGTGTTACTAGCAATGATGATTTCATTCATGATTTAA
>Contig3751
TTGGCGCGGGCGGTGGCGCGGGCGGTTAAGCGGCAGGCACAGCAAGGAGC
AGGAGCAAATGTATATGATGATGAGGGATTTCTTTTTGCTTTGATTTTAA
AAAAGGATGGATTAGAAGATGCAAAATGCAAAACTAAGCTGGAAGAATAC
TGTAAAGAATTTGAAAATTTGAATATAAATAAAGAAGAAATACATAAAAA
GCTTAAAGATTTGTGTGAAAAAGGAAAAATTCAAAAAAAATGCCAAGAAC
TAAAATCTAACATTGAAAGCAAGCGCGATGCATTCAAACCAAAATTAAAA
AAAGCTGCCGAAAAAGAAGTGTCAAAATTGGAAAGCAGTGATTGTTTAAA
TGAACAGAAATGTCTCTTTTTGGAGGGAGCATTCTCTAATGATCTTAAAG
ATGATTGTAACACTTTAAGAAATAAATGTTATGAAAAAAAGCGTGATAAA
GTGGCTGAAGAAGCTCTTTTAAGGGCACTTAAAGGAAATCTTGAAGATAA
AGATAAGTGCAAAAAGGAGATTAAAGATGTTTGTCGTACATTGGGTCAAG
AAAGTAACGAGTTAATGCAAAGGTGTTTAAATCTAGAGTCTACATGTCTA
TCACTAGTACAAGCAGCAGAAGAAAAATGTAACTCTCTGAAAACAGAGAT
AAAGAATGTACTAGAACCTAGTGGTGACTTAGAAAAAAGAGGGCATTCTT
TACTTGAAAAATGTTATTTTTATGGAAAAAATTGTAAAGATGAATTAAAA
TGTAATGATTTGCAAGAAAAATGCAAAAAAAAGGAAATTGTTTATACACC
ACCTGGCTCAAAATTTGATCCTACAAGACCAGAGGCTACACTGGCAGAAA
AAATAGGTTTGGAAGAGCTTTACAAAGAAGCAGCGACACAGGGAATTCTA
ATCGGAAAACCACCAGAAAGAGATGTTGTTGATTTATTAGTGTTTCTGTC
TGCAAAAACAGGTTTTAACAACGCTCAATGCCAGAGTGTACTCAATAATA
AATGTAGCTCCTTTAGCTATTTAGCAAAAGAATTAAAAGATTTATGTGAA
AATAAAAACAATCATACAGATAAATGTAAAGAGTTTGAAAAGGAATTTAA
AGGAATAGAGGCCGCTTTGACTGCAAAGTTTAAAAATTTTGGAAATGAAA
TTAAATTATGGAACGAATTGCCGAACTTTCTTACTGAAGATGAATGTGCA
GAATTAGAATCAGACTGTTTTTATTTTGAAAATCAATCTTTCGAGAAACA
ATGTAGAAATATTAAAGCAGCATGCTACAAAAAAGGGCTCTATGCATTAG
CAAACCAAGAATTGCAGAACAAGCTACGAGGAAAGTTTCATGATATAGAT
GACCCATTGTTTAAAAAGCTTCAAAAAGAATTAGTAAAGGTGTGTCTGGG
TCTGAAAAAAAAGAGCAATGAGTTGTTTGTGTTTTGTGTCCAGCCAGATA
ATGCTGTTTCTATACTTTTAGGGGATTTGCATTTTAAAGTGGATCTATTA
CAGGAATATTTGAATGCAAGGCGAGATCTTCCTACGAAACGAGATTGCAA
GATATTATTGAGAAAATGTAAAGATCTAGTACAGGATTCTGAAGAAATTA
AATGGCCTTGTCATACACTTAAACAGAATTGTGATCGTTTAAGGGTTGTA
GAGCAATTGGAAGAAAAATTTTTGGAAGAAAAAATGAAAAAATTAGATGA
CTTGGATTCATGTATAGAAAAGATCGGTCAGCGATGTCATGAATGGAATA
GAAGAGGAAGAGCACACTTTGATCTCGCATGTGTAGCACAGAATACTACT
TGCAAGATTCTTACAGAAAGCGTAAACTCTAAGTGTACTACATTGGGAGC
ACGTATGAAAATAAGTGGTGTTGTGAATAAAGCAAAAAAAGAAAATACAA
TGGAAGAAACATGCGATTCTTGGGAACCCTATTGCAGAAAATTCATGTCA
AGTTGCCAGAATTTAACTGCTGGTGATGGAAAATGTGACGAACTTGAAAA
GCAATGCGAACCATATCGTACACAAAGAGATCGTGAAGATCAAGCTATGC
TTGAGTTTAAAGGAAAGCTTGATAATAAAGACAATTGCGTAACAACTCTT
AACCAATATTGCACACAATTAAATAATGCAACCAATGGGCTTGAAACTTT
GTGTAAAAACAAAGAAAAAGGGAAAAATGACGCTCAAACTAGAGAAACAC
TTTGTGAAAAACTAATTGAACGAGTAAAAAGAAAATGTAAAGGACTATCA
AAAAAACTTGACAAGGTTAAAAACGAAATAGAAGAAAAAAATAAAGAATA
TGAGGATATTAAAAAGAAAGCAGAAGAAGCAATGGAAAAAGCGAATCTTG
TTTTAGCATTAAAAACAACGAATAATAAATCAGTAGATAATGCAGCTTCT
AGTACACCTAAGAGTGGAAAAGACGCACCACAATTTAAACTTGTAAAAAG
AAATACAAAACTGCAAGTAACAGAAGAAGAACTGAATGCCTTTGATTTGG
TATCACAAGCGTTTAGTTTGTATGTAGAGTTAAAGGAAATGTGCCATCAT
TCACTGAAAGATTGTGATTTCAAAAAAGAGTGTAATTGTGAGGATCCATG
CGAAAAGATACAAAAAGTATGTTCGAAATTAGAGCCACTAAAAGTGAAAC
CATACGAAGCAACAACTAAAAACATAACAACTACAACCACAACCACAACA
ACAACGACAACAACCGTTAAAGACGTAAAGGCAACAGACTGCCAGTCTCT
ACAGACAACAGACACATGGGTCACAAAGACGTCGACACACACCAGCACCT
CTACGACTACGTCCACAGTTACGTCAAGAATAACACTGACCTCGACGAGG
CGGTGTAAGCCTACGAAGTGCACGACAGGAGAGGAAGATGATGCAGGAGA
GGTGAAGCCGAGTGAGGGGCTGAGGATGAGTGGGTGGAGTGTGATGAGGG
GGGTGCTAGTGGTAATGATGATTTCATTCATGATTTAG
>Contig3752
TTGGCGCGGGCGGTGGCGCGGGCGGTTAAGCGGCAGGTAGCAGGGGCACA
GAATAGCATTGATGAGGAGCATGTTTTAGCTTTAATTCTAAAGGAAGATG
AGTTAGATGAACAGAAATGCAAAAATGCTCTAGAAAAATACTGTAATGAA
CTAAAGGAAGTAGATCTAGACCTATCTAAAGTACATTTAATGTTAAAAGA
TGTATGTGAAAAAAAAAATGAAAAATGCAATGGCTTGAAAGACAAGGTTA
ATAAGAAATGTACTACACTTAAAACAGAATTAACAAAAATAATTGGAAAG
TCATTTCCAGAAGATAATGACTGCACAAATCAAAATACATGTATGTTTTT
GGAGGGAGCATGCCCAACAGATCTTAAAGAAAGCTGTGATAAATTAAGAG
AAAATTGCAGAAAAAAGAGACGAAATGATGCGAAAGTAGATCTTCTTTTG
AGAATACTCAGAGGGAATTTGAAAGATCAAGAATTGTGCAAAAAAAATAT
TGATAAGACATGTCTTGAAGTAATGGAAGAAAGCGATGAACTTATGTCAT
TTTGTTTAAAAACACCAGATAAATGTAAAGAACTCACGGAGAAAATAAAT
AAAAAGTGTGAAGATTTGAAAAAGAATACAAAAAAGATTATCGACAATAA
AGATAGATCAAAAGAAGAGTGTAACTTGGAACTTGAAAAATGCTACTTTT
ACGGAACAGACTGTGATGAAAAAGTTAAAGCACAATGTAAAGAAATAGAA
AAAAAATGTGAAGAAAAAACAAAATATATGCCAGTAGGGCTCATATTTGA
CCCATTGAAACCAGCAGCTACGTTAATGGAGGCTATTGGAAAAACAGAAT
TGTTTAAAAAAGACATTGGAAAACCAAATATAAAAGATACAATTGATTTA
TTAACATTATTAGCAAATGAAAATCTAGGCCAATGTAAAGATAAGCTTAA
AGAATGCTATGAATTTTGTAAATTTATTCCACAATTAAAGGATTTGTACA
ATAACAGTACGAAGGAAATGGATCAGACTAAAGAAGATATATGCAATGAA
CTACAAGATAAAATGAAACCTAAATGTAAAACACTTAAATCAAAATTATA
TAGGTTGTCATTGTCAGATAAAAATGGGGATAGCGAAGAGGCCACACAAT
TAGGATGGGACCAGTTGACAACAGAAATTGATGAAGATGTTTGTGTAGAA
CTGGAGTCGAAATGTTTTTATTTGGAAAAACCTTGTGGAACAGCGGGTAT
TAAACTTGGAAATGCATGCAAAAATCTAAAATCAGCATGTTTAAAAGCAC
GGAAATTCAGAAAAGTGTATGGAATACTTGAAGAAAAATTAAGAGGAAAG
TTGCATAATTTAATCATAAATAATGGCAGTAAAAAATGCGAAAACGAACT
GTTGATTCTATGCAAGAAACTAGTGAAAACAGAAGAGGTACTAATAGAGT
TGTGTTTACGGCCAAAAAGCACATGCATAACACTTGAAGATGATATTAGA
AGACAAGGAGAAGACTTGATAGAAGCTTTGAATGAAAGACGAGATTTTCC
AAATAATGAGGATTGTAAAGAATTAGAAAAGAAGTGTGAAGATCTAGGAC
AGGATTTGGAAGAAATTGAGCGTCCATGTCATACATTGAACCAACACTGT
AATCGATTGAGAAATGCAGAACATTTGGAAGAAAAATTATTAGAAGGAAA
AATAAAAGACTTAAAAAATGAAGCAAAATGTAGAGAAAATGTTAAGAAGC
GATGTGATGACTGGGTTATGAAAAGAAAAACTGAATTTACTCTTGCATGC
ATCGAGCAAAATATTACTTGTCAGATCATTACGGAAAATATAGAAACTAA
ATGTTTTCTATTGAAAAAACATATGGAAACTCGTGATGTTATAAATCAGC
TGAAACAAAGAAATAAAATAGAAGAAATTTGTAGTTTCTGGGTTCCATAT
TGTGACAAATTCACTCCAAGTTGCAATGAACTTGTGAAAAAAGTTAACGG
AAAAAACAATGGAGTTTGTTCACAACTCGGCAAAAAATGCAAGCCATTCG
TTGAAAGAAAAGAACTAGAAAATAAAGTAATTGATGAGTTAAAAGGCAAT
TTATCGGACATAAAAGAATGTAACAAAACACTTAGCATATACTGTACACA
ATGGATAAAAGCAGAGAATAAACTTAAAACTTTATGTACTGATAGTACTA
ATGCCAAAAAAGACTTGGAAGTTAGGGAAGAGCTCTGTGAAAAACTTGTA
GATTGGGTGAAAAAACAATGTCCAAAACTGTTGAATGAAATCATTGAAAT
AAAAGATAAACTAGAAAAAGGAGAAAAAGAATATGAAAAAATTAAAAAAG
AAGCAGAAGAAGCTATAAAAACAGCAGATCTTATTTTATCAAAGGTAAAA
GCATTTGATAATGGCAACAAGTCTCTAGATAAAGATTCACCTAATACACC
TAATGAAGGAAAAGGCACAACAGAGTTTAAACTTGTAAGAAGGAATACAA
AAGCGCATGTAACAGAAAAAGAATTAGCAGCATTTGATTTGGTAGCAAGA
GCATTCAATCTCTATGTAGAGTTGAAAGAAATATGTCATCATTCACAAAG
AAATTGTGGATTTGAAAAAGAATGTCCAGATTGTAAGGATGCATGTAAAA
TTGTGAACCGTGTATGTACAGGATTGAAGCCACTGGAAGTGAAACCATAC
GAAGCAACAACTAAAAATGTAACAACCACAACTACAACTACCACCACCAC
CACCACAACCGTTACAGATCCAAAAGCAACAGAATGTAAATCTCTACAGA
CGACAGACACATGGGTCACAAAGACATCGACCCATACTAGCACATCCACA
ACCACATCTACAGTCACGTCAAGAATAACGTTGACCTCGACGAGGCGGTG
TAAGCCTACGAAGTGTACGACAGGAGAGGGGGATGAAGCAGGAGAGGTGA
AGCCGAGTGAAGGGTTGAGGATGAGTGGGTGGAGTGTGATGAGGGGGGTG
TTACTAGCAATGATGATTTCATTCATGATTTAA
